# Supplementary material for: Spinal cord repair is modulated by the neurogenic factor Hb-egf under direction of a regeneration-associated enhancer
Source: Nat Commun. 2023 Aug 11;14:4857. doi: 10.1038/s41467-023-40486-5 (PMC10421883; doi:10.1038/s41467-023-40486-5)
Supplement: Supplementary file 4 — Supplementary Data 1 [file 41467_2023_40486_MOESM4_ESM.xls]

## Sheet: unique(m)
Supplementary Data 1. Spinal cord RNA-seq profiling at 1 week post injury.
ensembl	gene	log2FoldChangeWithoutShrink	baseMean	log2FoldChange	lfcSE	stat	pvalue	padj	counts.injured.rep1	counts.injured.rep2	counts.injured.rep3	counts.uninjured.rep1	counts.uninjured.rep2	counts.uninjured.rep3	fpkm.injured.rep1	fpkm.injured.rep2	fpkm.injured.rep3	fpkm.uninjured.rep1	fpkm.uninjured.rep2	fpkm.uninjured.rep3	entriz_id	mmusculus_homolog_ensembl_gene	mmusculus_homolog_associated_gene_name
ENSDARG00000029615	zgc:77056	-0.439453	805.494	-0.405938	0.146866	-2.76391	0.00571133	0.0259104	847	708	664	652	921	1014	7.87803	6.99295	8.04291	8.57531	11.3132	11.1637	327040	ENSMUSG00000032551	1110059G10Rik
ENSDARG00000045797	si:ch211-68a17.7	-0.372998	230.203	-0.348022	0.138299	-2.51627	0.0118604	0.0436376	249	212	191	208	248	265	4.95999	4.48446	4.9548	5.85885	6.52415	6.24834	100190888	ENSMUSG00000063320	1190007I07Rik
ENSDARG00000058940	si:ch211-248e11.2	0.938309	243.115	0.7027	0.239687	2.9319	0.00336891	0.0175443	374	396	273	208	107	140	3.95582	4.44788	3.76044	3.11097	1.49465	1.75279	557793	ENSMUSG00000026831	1700007K13Rik
ENSDARG00000034457	si:ch211-163l21.7	0.98992	183.742	0.819377	0.208613	3.92396	8.71059e-05	0.00115658	271	313	212	133	106	98	3.65612	4.48424	3.72476	2.5373	1.88864	1.565	567726	ENSMUSG00000027886	1700013F07Rik
ENSDARG00000094809	ms4a17a.11	1.01617	1302.88	0.85678	0.201111	4.26028	2.04169e-05	0.000378012	2161	1934	1585	1008	638	708	5.95756	5.66191	5.69055	3.92954	2.32287	2.31039	550363	ENSMUSG00000024729	1700017D01Rik
ENSDARG00000007018	ms4a17a.6	0.774546	189.288	0.677936	0.18265	3.70839	0.000208584	0.00220898	295	284	202	144	109	132	1.40824	1.43967	1.25579	0.972039	0.68718	0.745873	100009643	ENSMUSG00000024729	1700017D01Rik
ENSDARG00000090552	si:dkey-7j14.6	0.692094	3193.21	0.616997	0.172068	3.58574	0.000336126	0.00319004	4578	4646	3605	2672	1849	2175	12.0339	12.9689	12.3409	9.932	6.41889	6.76751	556585	ENSMUSG00000024729	1700017D01Rik
ENSDARG00000005989	rgl1	0.713123	1910.93	0.685629	0.106513	6.43647	1.22287e-10	1.48517e-08	2864	2728	2140	1386	1241	1367	1.70756	1.72719	1.6616	1.16851	0.977158	0.964736	402933	ENSMUSG00000029620	1700018F24Rik
ENSDARG00000094809	ms4a17a.11	1.01617	1302.88	0.85678	0.201111	4.26028	2.04169e-05	0.000378012	2161	1934	1585	1008	638	708	5.95756	5.66191	5.69055	3.92954	2.32287	2.31039	550363	ENSMUSG00000024728	1700025F22Rik
ENSDARG00000007018	ms4a17a.6	0.774546	189.288	0.677936	0.18265	3.70839	0.000208584	0.00220898	295	284	202	144	109	132	1.40824	1.43967	1.25579	0.972039	0.68718	0.745873	100009643	ENSMUSG00000024728	1700025F22Rik
ENSDARG00000090552	si:dkey-7j14.6	0.692094	3193.21	0.616997	0.172068	3.58574	0.000336126	0.00319004	4578	4646	3605	2672	1849	2175	12.0339	12.9689	12.3409	9.932	6.41889	6.76751	556585	ENSMUSG00000024728	1700025F22Rik
ENSDARG00000037142	zgc:153146	0.660921	120.901	0.570729	0.189781	3.00389	0.00266548	0.0148091	190	172	123	92	75	92	0.337649	0.324588	0.284661	0.231189	0.176021	0.193525	751702	ENSMUSG00000071103	1700029J07Rik
ENSDARG00000100439	zgc:153383	0.773654	1007.28	0.723399	0.136312	5.30611	1.11989e-07	5.23853e-06	1453	1342	1305	719	644	685	2.63405	2.58347	3.08092	1.84313	1.54183	1.4699	751751	ENSMUSG00000094103	1700047I17Rik2
ENSDARG00000079636	fam177a1	0.472806	1421.36	0.458562	0.0945661	4.84884	1.24187e-06	3.9663e-05	1928	1908	1532	1096	1073	1117	9.49368	9.97698	9.82421	7.63144	6.9778	6.51056	100126028	ENSMUSG00000094103	1700047I17Rik2
ENSDARG00000062425	zgc:153521	-0.718369	998.126	-0.600964	0.204563	-2.93779	0.00330559	0.0173099	888	886	683	700	1307	1483	6.36632	6.74531	6.37687	7.09646	12.3749	12.585	777620	ENSMUSG00000038323	1700066M21Rik
ENSDARG00000019503	zgc:103759	-0.893889	112.583	-0.760422	0.197027	-3.85494	0.00011576	0.00141995	98	90	69	115	158	132	0.681872	0.664985	0.625226	1.13147	1.45186	1.08715	449987	ENSMUSG00000032566	1700080E11Rik
ENSDARG00000054292	si:ch211-14a17.11	0.388146	293.555	0.36898	0.119839	3.07824	0.00208228	0.0123169	385	380	315	220	232	252	2.96125	3.10378	3.15527	2.39279	2.35664	2.29431	368892	ENSMUSG00000040822	1700123O20Rik
ENSDARG00000117133	cst14b.1	1.10793	3315.49	0.936104	0.200196	4.6765	2.91818e-06	7.8678e-05	5072	5070	4497	2361	1854	1506	16.9026	17.9421	19.5168	11.126	8.1597	5.94068	768128	ENSMUSG00000095620	2010005H15Rik
ENSDARG00000111588	zgc:162898	-0.74866	116.311	-0.62567	0.204935	-3.05084	0.00228203	0.0132176	107	98	78	99	159	148	3.59993	3.50129	3.41755	4.70991	7.06477	5.89399	100003490	ENSMUSG00000032403	2300009A05Rik
ENSDARG00000056165	si:ch211-215a10.4	-0.610641	928.208	-0.560944	0.151301	-3.7072	0.000209567	0.00221762	892	844	659	768	1065	1307	1.7317	1.73997	1.66611	2.10832	2.73054	3.00345	565228	ENSMUSG00000050705	2310061I04Rik
ENSDARG00000091513	si:dkey-22o12.2	0.305475	2121.81	0.293054	0.109282	2.68159	0.00732728	0.0310004	2698	2575	2317	1434	1826	2023	4.1044	4.15985	4.59034	3.08478	3.66859	3.64285	100000151	ENSMUSG00000043391	2510009E07Rik
ENSDARG00000086706	zgc:114175	-0.780542	421.657	-0.697915	0.170204	-4.09949	4.14056e-05	0.000666011	368	346	294	354	521	617	6.60786	6.59754	6.87498	8.98845	12.355	13.114	619257	ENSMUSG00000044117	2900011O08Rik
ENSDARG00000037199	zgc:101851	-0.931701	312.059	-0.797218	0.194423	-4.09843	4.15961e-05	0.000668264	283	260	164	272	400	475	2.59581	2.53252	1.95903	3.52796	4.84549	5.15725	447937	ENSMUSG00000026388	3110009E18Rik
ENSDARG00000004874	spata6l	0.711967	285.985	0.60737	0.195724	3.10234	0.00191995	0.0116301	410	385	353	239	170	185	0.934996	0.932351	1.04836	0.770712	0.511995	0.499385	393384	ENSMUSG00000064202	4430402I18Rik
ENSDARG00000009830	hdlbpa	0.451077	22661.7	0.412677	0.154416	2.67251	0.00752853	0.0316591	32722	28791	23787	20241	15753	16505	55.0136	51.402	52.0812	48.1205	34.9772	32.8461	794178	ENSMUSG00000049815	4921511C20Rik
ENSDARG00000036376	cldn7a	0.820525	20263.6	0.798262	0.089898	8.87955	6.71323e-19	6.83614e-16	31878	28291	24012	12628	14336	13501	105.853	99.7592	103.837	59.2945	62.8682	53.0659	436612	ENSMUSG00000094577	4921511M17Rik
ENSDARG00000003701	cldng	-4.28175	350.188	-0.261546	0.160717	-2.4716	0.0134509	0.0478921	7	74	29	1615	13	83	0.129326	1.45182	0.697744	42.1918	0.317191	1.81511	81586	ENSMUSG00000094577	4921511M17Rik
ENSDARG00000026086	zgc:162324	0.957883	182.261	0.855786	0.170508	5.01092	5.41712e-07	1.98099e-05	289	274	220	120	93	130	0.206893	0.208301	0.205107	0.121478	0.0879268	0.110161	556322	ENSMUSG00000021747	4930452B06Rik
ENSDARG00000101703	zgc:158260	1.31517	97.3623	1.05791	0.218769	4.81544	1.46874e-06	4.57066e-05	150	190	114	42	58	55	0.447343	0.601721	0.442757	0.177119	0.228438	0.194155	571389	ENSMUSG00000035651	4930480E11Rik
ENSDARG00000007836	ctsla	1.01518	13344.7	0.786481	0.231026	3.40588	0.000659521	0.00532687	20141	20650	17075	11330	6536	6053	155.939	169.78	172.166	124.043	66.8309	55.4732	321453	ENSMUSG00000050345	4930486L24Rik
ENSDARG00000041394	dnajb1b	-1.16317	905.691	-1.04866	0.164789	-6.36197	1.99178e-10	2.2928e-08	710	658	464	947	1396	1122	6.05881	5.96276	5.15653	11.4274	15.7328	11.3334	327244	ENSMUSG00000090202	4930503B20Rik
ENSDARG00000056005	dnajc18	-0.621838	2334.76	-0.565294	0.159083	-3.55339	0.0003803	0.00352057	2296	2049	1653	1850	2906	3159	5.56673	5.27549	5.2193	6.34261	9.30496	9.06599	559928	ENSMUSG00000090202	4930503B20Rik
ENSDARG00000020953	dnajb6b	-0.47644	724.884	-0.443369	0.140621	-3.15283	0.00161697	0.0102709	738	630	597	613	859	875	1.39551	1.26506	1.47015	1.6391	2.14516	1.95849	393275	ENSMUSG00000090202	4930503B20Rik
ENSDARG00000058644	dnajb2	-0.369518	587.045	-0.350108	0.123462	-2.83562	0.00457369	0.0220731	670	553	451	513	650	676	1.15516	1.01247	1.01264	1.2507	1.48003	1.37959	561686	ENSMUSG00000090202	4930503B20Rik
ENSDARG00000036376	cldn7a	0.820525	20263.6	0.798262	0.089898	8.87955	6.71323e-19	6.83614e-16	31878	28291	24012	12628	14336	13501	105.853	99.7592	103.837	59.2945	62.8682	53.0659	436612	ENSMUSG00000059663	4930524N10Rik
ENSDARG00000003701	cldng	-4.28175	350.188	-0.261546	0.160717	-2.4716	0.0134509	0.0478921	7	74	29	1615	13	83	0.129326	1.45182	0.697744	42.1918	0.317191	1.81511	81586	ENSMUSG00000059663	4930524N10Rik
ENSDARG00000086522	zp2.5	-4.68523	116.678	-0.52528	0.207518	-3.74476	0.000180568	0.0019837	3	17	8	521	9	51	0.0569824	0.342895	0.197889	13.9935	0.225763	1.14664	30593	ENSMUSG00000022518	4930562C15Rik
ENSDARG00000091409	zp2.6	-4.50711	102.729	-0.444565	0.196526	-3.33674	0.000847675	0.00643067	4	17	7	450	2	59	0.0759765	0.342895	0.173152	12.0865	0.0501696	1.32651	114440	ENSMUSG00000022518	4930562C15Rik
ENSDARG00000086352	zp2.1	-4.00094	81.0422	-0.493478	0.207649	-3.21153	0.00132028	0.00886137	5	19	7	352	6	37	0.0947659	0.382409	0.172779	9.43393	0.150184	0.830083	664700	ENSMUSG00000022518	4930562C15Rik
ENSDARG00000105346	zp2.2	-4.16838	79.7907	-0.442697	0.19844	-3.1284	0.00175762	0.0109494	1	19	7	349	9	33	0.0197075	0.397629	0.179655	9.72578	0.234242	0.769809	114438	ENSMUSG00000022518	4930562C15Rik
ENSDARG00000090237	zp2.3	-4.07844	74.4116	-0.314288	0.174598	-2.58637	0.0096994	0.0378987	0	16	10	334	4	24	0	0.325539	0.249518	9.04908	0.101214	0.544301	114439	ENSMUSG00000022518	4930562C15Rik
ENSDARG00000055415	zp2l1	-4.66954	342.576	-0.247047	0.155072	-2.5788	0.00991453	0.0384893	2	48	31	1594	14	86	0.0319039	0.813108	0.644002	35.9559	0.29494	1.62387	555180	ENSMUSG00000022518	4930562C15Rik
ENSDARG00000105277	cnksr3	0.537289	290.497	0.489375	0.157635	3.10346	0.0019127	0.0116042	426	332	354	202	201	255	0.197559	0.1635	0.213797	0.132467	0.123105	0.13998	100003037	ENSMUSG00000079460	4933403O08Rik
ENSDARG00000023648	zgc:113076	-0.328209	2537.66	-0.311797	0.120602	-2.58532	0.00972878	0.037991	2634	2538	2132	2042	2812	3018	7.06219	7.22617	7.44427	7.7419	9.95704	9.57813	550579	ENSMUSG00000084234	4933405O20Rik
ENSDARG00000044541	ppp1r14ba	0.583978	1203.53	0.566357	0.0946567	5.98255	2.19676e-09	1.7841e-07	1775	1576	1346	788	832	1060	4.30295	4.05711	4.24937	2.70124	2.66368	3.04167	564838	ENSMUSG00000073730	4933415F23Rik
ENSDARG00000030161	ppp1r14bb	0.432294	1276.27	0.42149	0.0863666	4.87993	1.06125e-06	3.47743e-05	1820	1595	1356	904	1048	1057	1.72158	1.60218	1.67043	1.20919	1.30921	1.1835	100000577	ENSMUSG00000073730	4933415F23Rik
ENSDARG00000061257	zgc:153240	-0.557181	1099.13	-0.493424	0.176137	-2.80127	0.00509021	0.0238315	1046	1028	819	820	1314	1536	3.4315	3.58128	3.49903	3.80395	5.69297	5.9646	751673	ENSMUSG00000057181	5730455P16Rik
ENSDARG00000071463	zgc:154125	0.807258	1473.71	0.773667	0.110465	7.00274	2.51012e-12	4.68013e-10	2112	2219	1755	993	985	977	7.24006	8.07789	7.83495	4.81355	4.45939	3.96443	768188	ENSMUSG00000025573	6030468B19Rik
ENSDARG00000041599	zgc:91860	-0.656024	3298.99	-0.572966	0.183982	-3.11428	0.00184396	0.0113405	3039	2897	2389	2451	3861	5045	3.22387	3.26354	3.30046	3.6767	5.40926	6.33499	431740	ENSMUSG00000031824	6430548M08Rik
ENSDARG00000074425	si:busm1-57f23.1	0.719096	619.596	0.609906	0.198482	3.07261	0.00212192	0.0125011	894	911	702	535	341	406	9.82538	10.6322	10.0475	8.31445	4.94945	5.28172	368621	ENSMUSG00000027444	8030411F24Rik
ENSDARG00000010738	zgc:101716	-0.622758	258.627	-0.563143	0.162797	-3.45822	0.000543757	0.00459072	238	239	186	221	300	355	0.866933	0.924484	0.882333	1.13833	1.44318	1.53065	492784	ENSMUSG00000101892	9130401M01Rik
ENSDARG00000007347	degs1	0.506925	5123.55	0.495453	0.082286	6.02101	1.73332e-09	1.46151e-07	6799	6904	5783	3782	3850	4065	19.0516	20.5437	21.1033	14.9857	14.2475	13.4829	327075	ENSMUSG00000038768	9130409I23Rik
ENSDARG00000074425	si:busm1-57f23.1	0.719096	619.596	0.609906	0.198482	3.07261	0.00212192	0.0125011	894	911	702	535	341	406	9.82538	10.6322	10.0475	8.31445	4.94945	5.28172	368621	ENSMUSG00000027446	9230104L09Rik
ENSDARG00000093687	si:dkey-193c22.1	-0.587074	562.116	-0.495444	0.200812	-2.46703	0.0136241	0.0484045	562	502	402	397	674	827	2.0518	1.94624	1.91134	2.04955	3.24975	3.5739	567837	ENSMUSG00000028593	9430007A20Rik
ENSDARG00000006110	chd	1.17444	152.709	0.955614	0.214976	4.43742	9.10444e-06	0.000196294	280	234	179	104	66	88	0.263745	0.234064	0.219579	0.138525	0.0821034	0.0981175	30161	ENSMUSG00000078776	9530053A07Rik
ENSDARG00000038794	zgc:113531	0.568256	1594.99	0.523131	0.149576	3.49731	0.000469981	0.00408921	2120	2066	1956	1298	1037	1202	8.22594	8.51281	9.88393	7.12185	5.31398	5.52067	541359	ENSMUSG00000078776	9530053A07Rik
ENSDARG00000078916	chrdl2	1.5345	147.51	0.777947	0.27656	2.84143	0.00449121	0.0218022	257	245	209	123	42	37	0.966896	0.978826	1.02401	0.654365	0.208683	0.164773	563085	ENSMUSG00000078776	9530053A07Rik
ENSDARG00000052176	zgc:171711	0.891153	60.896	0.709961	0.222193	3.18474	0.00144884	0.00947615	98	96	65	41	36	41	0.197133	0.205068	0.170278	0.116624	0.0956374	0.0976238	797287	ENSMUSG00000038884	A230050P20Rik
ENSDARG00000116005	zgc:171446	-4.81056	615.079	-0.270248	0.16041	-2.77141	0.00558136	0.0254565	10	90	36	2887	20	143	0.0307219	0.293619	0.144033	12.5419	0.0811464	0.520022	100136837	ENSMUSG00000047228	A2ml1
ENSDARG00000008835	si:dkey-46g23.5	-4.07539	239.008	-0.311049	0.173861	-2.59309	0.00951179	0.0373974	13	54	20	1072	12	79	0.0301966	0.133199	0.0605001	3.52109	0.0368118	0.21721	562067	ENSMUSG00000047228	A2ml1
ENSDARG00000012468	aacs	-0.748753	2660.46	-0.686244	0.153043	-4.48391	7.32882e-06	0.000165561	2342	2137	1950	2241	3462	3609	1.17352	1.13711	1.27248	1.58787	2.29099	2.14057	393984	ENSMUSG00000029482	Aacs
ENSDARG00000093687	si:dkey-193c22.1	-0.587074	562.116	-0.495444	0.200812	-2.46703	0.0136241	0.0484045	562	502	402	397	674	827	2.0518	1.94624	1.91134	2.04955	3.24975	3.5739	567837	ENSMUSG00000091376	Aadacl2
ENSDARG00000093687	si:dkey-193c22.1	-0.587074	562.116	-0.495444	0.200812	-2.46703	0.0136241	0.0484045	562	502	402	397	674	827	2.0518	1.94624	1.91134	2.04955	3.24975	3.5739	567837	ENSMUSG00000078507	Aadacl3
ENSDARG00000093687	si:dkey-193c22.1	-0.587074	562.116	-0.495444	0.200812	-2.46703	0.0136241	0.0484045	562	502	402	397	674	827	2.0518	1.94624	1.91134	2.04955	3.24975	3.5739	567837	ENSMUSG00000070609	Aadacl4
ENSDARG00000041170	aagab	-0.242004	717.678	-0.235388	0.0902352	-2.60859	0.0090917	0.0361618	777	769	595	635	733	790	3.80896	4.00318	3.79851	4.40177	4.74549	4.58406	436696	ENSMUSG00000037257	Aagab
ENSDARG00000079802	aanat2	-2.28404	221.709	-1.40679	0.267976	-5.29309	1.20267e-07	5.5281e-06	78	91	75	143	452	444	0.466225	0.577611	0.583812	1.20866	3.56805	3.14139	30685	ENSMUSG00000020804	Aanat
ENSDARG00000074635	abca1a	1.58433	7714.25	1.09678	0.254918	4.3148	1.59744e-05	0.000311443	12530	12857	11892	5463	2284	2666	6.49187	7.07377	8.02388	4.00237	1.56281	1.63499	558924	ENSMUSG00000015243	Abca1
ENSDARG00000079009	abca1b	0.867362	3456.71	0.723438	0.205778	3.516	0.0004381	0.00391551	4934	5209	4313	2854	2016	1790	1.93437	2.16864	2.20207	1.5822	1.04381	0.830674	100136868	ENSMUSG00000015243	Abca1
ENSDARG00000063297	abcb6a	-0.406934	432.361	-0.37855	0.140918	-2.68628	0.00722526	0.0306372	431	389	381	375	491	503	0.646963	0.620075	0.744797	0.795978	0.973362	0.893733	564067	ENSMUSG00000026198	Abcb6
ENSDARG00000056200	abcb9	-0.86667	772.612	-0.714453	0.210475	-3.39451	0.000687506	0.00549589	684	576	519	556	1070	1178	2.12571	1.90092	2.10052	2.44338	4.3916	4.33342	570148	ENSMUSG00000029408	Abcb9
ENSDARG00000051879	abcc8	-0.735776	1075.85	-0.648953	0.178487	-3.63567	0.000277262	0.00276385	948	903	769	839	1336	1597	0.280394	0.283623	0.296209	0.350906	0.521865	0.559118	553281	ENSMUSG00000040136	Abcc8
ENSDARG00000038785	abcf2a	-0.258668	3936.17	-0.2518	0.0889589	-2.83052	0.00464724	0.0222496	4413	4066	3207	3975	3666	4210	19.4135	18.9946	18.373	24.7272	21.2987	21.9225	336770	ENSMUSG00000028953	Abcf2
ENSDARG00000078068	abcg4b	-1.2595	188.494	-0.847005	0.259338	-3.26928	0.00107821	0.00764915	170	105	91	133	244	378	0.292798	0.192044	0.204113	0.323921	0.555009	0.770635	794238	ENSMUSG00000032131	Abcg4
ENSDARG00000071004	abhd12	0.300504	1475.34	0.287768	0.111457	2.58184	0.00982753	0.0382453	1820	1863	1587	1240	1104	1310	1.54028	1.6743	1.74911	1.48395	1.23392	1.31231	767657	ENSMUSG00000032046	Abhd12
ENSDARG00000071004	abhd12	0.300504	1475.34	0.287768	0.111457	2.58184	0.00982753	0.0382453	1820	1863	1587	1240	1104	1310	1.54028	1.6743	1.74911	1.48395	1.23392	1.31231	767657	ENSMUSG00000090121	Abhd12b
ENSDARG00000058367	abhd14a	-0.406792	512.769	-0.387294	0.118202	-3.2764	0.0010514	0.00751941	506	504	421	454	529	645	2.14881	2.27285	2.32831	2.72629	2.96684	3.24224	404598	ENSMUSG00000042210	Abhd14a
ENSDARG00000071004	abhd12	0.300504	1475.34	0.287768	0.111457	2.58184	0.00982753	0.0382453	1820	1863	1587	1240	1104	1310	1.54028	1.6743	1.74911	1.48395	1.23392	1.31231	767657	ENSMUSG00000055882	Abhd16b
ENSDARG00000010155	abi1a	0.363595	1416.3	0.353532	0.0907564	3.89525	9.80968e-05	0.00126078	1841	1849	1486	1135	1070	1220	0.857595	0.914657	0.901485	0.74764	0.658269	0.672707	393711	ENSMUSG00000058835	Abi1
ENSDARG00000060149	ablim1a	-0.600714	1833.37	-0.543107	0.162923	-3.33345	0.000857773	0.00649611	1755	1627	1356	1430	2189	2572	0.666781	0.656427	0.670929	0.768263	1.09835	1.15668	100003558	ENSMUSG00000025085	Ablim1
ENSDARG00000036282	rnaset2	0.677832	636.171	0.594	0.182072	3.26215	0.00110569	0.00778988	827	884	809	505	443	392	2.30742	2.61918	2.93955	1.99242	1.63236	1.29463	791890	ENSMUSG00000116876	AC122413.2
ENSDARG00000036282	rnaset2	0.677832	636.171	0.594	0.182072	3.26215	0.00110569	0.00778988	827	884	809	505	443	392	2.30742	2.61918	2.93955	1.99242	1.63236	1.29463	791890	ENSMUSG00000116988	AC164314.2
ENSDARG00000039830	gng5	0.473268	1396.09	0.443841	0.133596	3.32213	0.000893328	0.00668221	2026	1767	1491	1156	1033	1025	11.8244	10.9514	11.3326	9.54041	7.96219	7.08113	337838	ENSMUSG00000117145	AC170998.1
ENSDARG00000045411	acad11	0.406343	425.326	0.376785	0.143646	2.62273	0.0087228	0.0350022	540	570	461	359	308	341	0.198101	0.222055	0.220244	0.186232	0.149223	0.148076	393147	ENSMUSG00000090150	Acad11
ENSDARG00000038900	acadm	-0.428025	5279.83	-0.410975	0.108214	-3.7978	0.000145987	0.00169673	5250	5104	4259	4535	6111	6194	30.5091	31.4974	32.2322	37.2663	46.9001	42.6069	406283	ENSMUSG00000062908	Acadm
ENSDARG00000056346	acap1	0.35779	713.397	0.342408	0.112199	3.05163	0.00227606	0.0132035	875	916	798	547	578	604	0.691685	0.768933	0.821513	0.611443	0.603419	0.565165	561771	ENSMUSG00000001588	Acap1
ENSDARG00000060783	acap2	0.638109	448.692	0.558963	0.18231	3.06543	0.00217356	0.0127429	626	668	485	375	257	334	0.563236	0.638242	0.568288	0.477106	0.30538	0.355713	100124613	ENSMUSG00000049076	Acap2
ENSDARG00000045888	acat1	-0.546232	2523.85	-0.501098	0.152344	-3.28918	0.0010048	0.00732897	2576	2317	1807	2005	2933	3448	2.82124	2.69471	2.57729	3.10511	4.24226	4.46991	445290	ENSMUSG00000032047	Acat1
ENSDARG00000007127	acat2	-0.490342	2588.26	-0.436029	0.173652	-2.51092	0.0120417	0.0440596	2716	2341	1959	1902	3261	3290	11.1749	10.2284	10.4969	11.066	17.7197	16.0231	30643	ENSMUSG00000023832	Acat2
ENSDARG00000007127	acat2	-0.490342	2588.26	-0.436029	0.173652	-2.51092	0.0120417	0.0440596	2716	2341	1959	1902	3261	3290	11.1749	10.2284	10.4969	11.066	17.7197	16.0231	30643	ENSMUSG00000062480	Acat3
ENSDARG00000078055	acd	-0.703493	220.432	-0.624528	0.174578	-3.57631	0.000348472	0.00328566	183	197	163	257	205	295	0.484228	0.553552	0.561691	0.961613	0.716381	0.923972	794664	ENSMUSG00000038000	Acd
ENSDARG00000031796	ache	-1.27161	28014.1	-1.07323	0.200672	-5.34945	8.82234e-08	4.32556e-06	20310	18094	15033	22185	39169	50342	66.96	63.348	64.545	103.427	170.545	196.46	114549	ENSMUSG00000023328	Ache
ENSDARG00000099079	aclya	-0.812614	25897.2	-0.697686	0.192779	-3.61934	0.000295355	0.00289838	22648	21452	17084	18895	34000	39913	13.9631	14.0447	13.7168	16.4728	27.6836	29.1276	436922	ENSMUSG00000020917	Acly
ENSDARG00000026376	aco1	0.535522	1192.87	0.484782	0.16201	2.99221	0.00276966	0.015244	1493	1556	1489	987	817	873	2.45618	2.71834	3.19012	2.29608	1.77506	1.70002	568448	ENSMUSG00000028405	Aco1
ENSDARG00000018653	acot7	-0.409207	1053.79	-0.387837	0.123115	-3.15011	0.0016321	0.0103377	1095	1032	822	876	1140	1339	0.282873	0.283107	0.276542	0.32	0.388932	0.409445	447878	ENSMUSG00000028937	Acot7
ENSDARG00000007244	acp2	0.652919	783.331	0.622303	0.116931	5.32102	1.03188e-07	4.86121e-06	1188	1034	892	575	547	557	3.93814	3.63989	3.85079	2.69532	2.39471	2.18558	503759	ENSMUSG00000002103	Acp2
ENSDARG00000040064	acp6	0.4662	579.685	0.430747	0.146629	2.93736	0.00331018	0.0173142	810	774	606	494	398	448	2.4451	2.48111	2.3823	2.10866	1.58667	1.60077	558758	ENSMUSG00000028093	Acp6
ENSDARG00000069029	acss2l	-1.46159	180.593	-1.24458	0.196379	-6.32304	2.56462e-10	2.87716e-08	125	109	81	179	282	278	0.082316	0.0762243	0.0694657	0.166685	0.245253	0.216699	560020	ENSMUSG00000033533	Acsm1
ENSDARG00000069029	acss2l	-1.46159	180.593	-1.24458	0.196379	-6.32304	2.56462e-10	2.87716e-08	125	109	81	179	282	278	0.082316	0.0762243	0.0694657	0.166685	0.245253	0.216699	560020	ENSMUSG00000030945	Acsm2
ENSDARG00000069029	acss2l	-1.46159	180.593	-1.24458	0.196379	-6.32304	2.56462e-10	2.87716e-08	125	109	81	179	282	278	0.082316	0.0762243	0.0694657	0.166685	0.245253	0.216699	560020	ENSMUSG00000047026	Acsm4
ENSDARG00000069029	acss2l	-1.46159	180.593	-1.24458	0.196379	-6.32304	2.56462e-10	2.87716e-08	125	109	81	179	282	278	0.082316	0.0762243	0.0694657	0.166685	0.245253	0.216699	560020	ENSMUSG00000030972	Acsm5
ENSDARG00000042535	actc1a	1.15325	1089.79	0.692464	0.27078	2.56565	0.0102984	0.0394815	2862	1181	997	914	446	468	15.8137	6.92958	7.17415	7.14132	3.25454	3.06089	408256	ENSMUSG00000031972	Acta1
ENSDARG00000070828	actl6a	0.511799	1157.02	0.474114	0.144489	3.28113	0.0010339	0.00745362	1737	1509	1196	947	860	813	6.87412	6.34161	6.16396	5.29951	4.49476	3.80843	192313	ENSMUSG00000027671	Actl6a
ENSDARG00000052438	actr2a	0.488243	2501.29	0.436376	0.170478	2.55972	0.0104758	0.0399283	3142	3365	2920	2230	1663	1816	6.31962	7.18724	7.64854	6.34246	4.41741	4.32353	406820	ENSMUSG00000020152	Actr2
ENSDARG00000091138	actr3	0.321402	4098.09	0.305184	0.121112	2.51983	0.0117411	0.0433266	5287	5320	4192	3583	3135	3309	46.2967	49.4703	47.8049	44.3665	36.2551	34.2985	406250	ENSMUSG00000026341	Actr3
ENSDARG00000008790	actr3b	-1.5008	296.931	-1.24349	0.208206	-5.96653	2.4235e-09	1.93267e-07	184	174	146	272	396	568	0.406657	0.408369	0.420218	0.850056	1.15584	1.48592	100038776	ENSMUSG00000056367	Actr3b
ENSDARG00000044422	acvr2b	-0.596401	197.247	-0.521628	0.183158	-2.84745	0.00440713	0.0215147	206	158	147	240	191	223	0.129914	0.105813	0.120731	0.214027	0.159079	0.166468	30457	ENSMUSG00000061393	Acvr2b
ENSDARG00000003113	ada	0.620239	1184	0.564643	0.158034	3.57265	0.000353389	0.00332043	1952	1530	1220	915	865	783	2.2718	1.89092	1.8491	1.50584	1.32953	1.07867	436919	ENSMUSG00000017697	Ada
ENSDARG00000043213	adam17a	0.2384	3139.83	0.234186	0.0729196	3.21153	0.00132032	0.00886137	4003	3874	3168	2378	2528	3103	4.50117	4.62586	4.63912	3.78111	3.75412	4.13009	324142	ENSMUSG00000052593	Adam17
ENSDARG00000015502	adam10b	0.521608	1496.12	0.493972	0.123928	3.98572	6.72745e-05	0.000961749	1996	1981	1730	1132	962	1312	6.99309	7.37031	7.89343	5.60819	4.45117	5.44102	393392	ENSMUSG00000031552	Adam18
ENSDARG00000053468	adam10a	0.866773	5322.18	0.710652	0.212562	3.34379	0.000826421	0.00632745	8545	7933	5981	4588	2673	3008	3.62134	3.57016	3.30097	2.74947	1.49605	1.50894	566044	ENSMUSG00000031552	Adam18
ENSDARG00000057138	zgc:174164	-3.19764	26.3524	-0.459988	0.211537	-2.61345	0.00896327	0.0357182	3	11	3	100	19	4	0.00309754	0.012061	0.00403393	0.146004	0.0259084	0.0048887	570656	ENSMUSG00000031552	Adam18
ENSDARG00000015502	adam10b	0.521608	1496.12	0.493972	0.123928	3.98572	6.72745e-05	0.000961749	1996	1981	1730	1132	962	1312	6.99309	7.37031	7.89343	5.60819	4.45117	5.44102	393392	ENSMUSG00000072647	Adam1a
ENSDARG00000053468	adam10a	0.866773	5322.18	0.710652	0.212562	3.34379	0.000826421	0.00632745	8545	7933	5981	4588	2673	3008	3.62134	3.57016	3.30097	2.74947	1.49605	1.50894	566044	ENSMUSG00000072647	Adam1a
ENSDARG00000057138	zgc:174164	-3.19764	26.3524	-0.459988	0.211537	-2.61345	0.00896327	0.0357182	3	11	3	100	19	4	0.00309754	0.012061	0.00403393	0.146004	0.0259084	0.0048887	570656	ENSMUSG00000072647	Adam1a
ENSDARG00000015502	adam10b	0.521608	1496.12	0.493972	0.123928	3.98572	6.72745e-05	0.000961749	1996	1981	1730	1132	962	1312	6.99309	7.37031	7.89343	5.60819	4.45117	5.44102	393392	ENSMUSG00000062438	Adam1b
ENSDARG00000053468	adam10a	0.866773	5322.18	0.710652	0.212562	3.34379	0.000826421	0.00632745	8545	7933	5981	4588	2673	3008	3.62134	3.57016	3.30097	2.74947	1.49605	1.50894	566044	ENSMUSG00000062438	Adam1b
ENSDARG00000057138	zgc:174164	-3.19764	26.3524	-0.459988	0.211537	-2.61345	0.00896327	0.0357182	3	11	3	100	19	4	0.00309754	0.012061	0.00403393	0.146004	0.0259084	0.0048887	570656	ENSMUSG00000062438	Adam1b
ENSDARG00000015502	adam10b	0.521608	1496.12	0.493972	0.123928	3.98572	6.72745e-05	0.000961749	1996	1981	1730	1132	962	1312	6.99309	7.37031	7.89343	5.60819	4.45117	5.44102	393392	ENSMUSG00000022039	Adam2
ENSDARG00000053468	adam10a	0.866773	5322.18	0.710652	0.212562	3.34379	0.000826421	0.00632745	8545	7933	5981	4588	2673	3008	3.62134	3.57016	3.30097	2.74947	1.49605	1.50894	566044	ENSMUSG00000022039	Adam2
ENSDARG00000057138	zgc:174164	-3.19764	26.3524	-0.459988	0.211537	-2.61345	0.00896327	0.0357182	3	11	3	100	19	4	0.00309754	0.012061	0.00403393	0.146004	0.0259084	0.0048887	570656	ENSMUSG00000022039	Adam2
ENSDARG00000015502	adam10b	0.521608	1496.12	0.493972	0.123928	3.98572	6.72745e-05	0.000961749	1996	1981	1730	1132	962	1312	6.99309	7.37031	7.89343	5.60819	4.45117	5.44102	393392	ENSMUSG00000046282	Adam20
ENSDARG00000053468	adam10a	0.866773	5322.18	0.710652	0.212562	3.34379	0.000826421	0.00632745	8545	7933	5981	4588	2673	3008	3.62134	3.57016	3.30097	2.74947	1.49605	1.50894	566044	ENSMUSG00000046282	Adam20
ENSDARG00000057138	zgc:174164	-3.19764	26.3524	-0.459988	0.211537	-2.61345	0.00896327	0.0357182	3	11	3	100	19	4	0.00309754	0.012061	0.00403393	0.146004	0.0259084	0.0048887	570656	ENSMUSG00000046282	Adam20
ENSDARG00000015502	adam10b	0.521608	1496.12	0.493972	0.123928	3.98572	6.72745e-05	0.000961749	1996	1981	1730	1132	962	1312	6.99309	7.37031	7.89343	5.60819	4.45117	5.44102	393392	ENSMUSG00000008438	Adam21
ENSDARG00000053468	adam10a	0.866773	5322.18	0.710652	0.212562	3.34379	0.000826421	0.00632745	8545	7933	5981	4588	2673	3008	3.62134	3.57016	3.30097	2.74947	1.49605	1.50894	566044	ENSMUSG00000008438	Adam21
ENSDARG00000057138	zgc:174164	-3.19764	26.3524	-0.459988	0.211537	-2.61345	0.00896327	0.0357182	3	11	3	100	19	4	0.00309754	0.012061	0.00403393	0.146004	0.0259084	0.0048887	570656	ENSMUSG00000008438	Adam21
ENSDARG00000015502	adam10b	0.521608	1496.12	0.493972	0.123928	3.98572	6.72745e-05	0.000961749	1996	1981	1730	1132	962	1312	6.99309	7.37031	7.89343	5.60819	4.45117	5.44102	393392	ENSMUSG00000046723	Adam24
ENSDARG00000053468	adam10a	0.866773	5322.18	0.710652	0.212562	3.34379	0.000826421	0.00632745	8545	7933	5981	4588	2673	3008	3.62134	3.57016	3.30097	2.74947	1.49605	1.50894	566044	ENSMUSG00000046723	Adam24
ENSDARG00000057138	zgc:174164	-3.19764	26.3524	-0.459988	0.211537	-2.61345	0.00896327	0.0357182	3	11	3	100	19	4	0.00309754	0.012061	0.00403393	0.146004	0.0259084	0.0048887	570656	ENSMUSG00000046723	Adam24
ENSDARG00000015502	adam10b	0.521608	1496.12	0.493972	0.123928	3.98572	6.72745e-05	0.000961749	1996	1981	1730	1132	962	1312	6.99309	7.37031	7.89343	5.60819	4.45117	5.44102	393392	ENSMUSG00000071937	Adam25
ENSDARG00000053468	adam10a	0.866773	5322.18	0.710652	0.212562	3.34379	0.000826421	0.00632745	8545	7933	5981	4588	2673	3008	3.62134	3.57016	3.30097	2.74947	1.49605	1.50894	566044	ENSMUSG00000071937	Adam25
ENSDARG00000057138	zgc:174164	-3.19764	26.3524	-0.459988	0.211537	-2.61345	0.00896327	0.0357182	3	11	3	100	19	4	0.00309754	0.012061	0.00403393	0.146004	0.0259084	0.0048887	570656	ENSMUSG00000071937	Adam25
ENSDARG00000015502	adam10b	0.521608	1496.12	0.493972	0.123928	3.98572	6.72745e-05	0.000961749	1996	1981	1730	1132	962	1312	6.99309	7.37031	7.89343	5.60819	4.45117	5.44102	393392	ENSMUSG00000048516	Adam26a
ENSDARG00000053468	adam10a	0.866773	5322.18	0.710652	0.212562	3.34379	0.000826421	0.00632745	8545	7933	5981	4588	2673	3008	3.62134	3.57016	3.30097	2.74947	1.49605	1.50894	566044	ENSMUSG00000048516	Adam26a
ENSDARG00000057138	zgc:174164	-3.19764	26.3524	-0.459988	0.211537	-2.61345	0.00896327	0.0357182	3	11	3	100	19	4	0.00309754	0.012061	0.00403393	0.146004	0.0259084	0.0048887	570656	ENSMUSG00000048516	Adam26a
ENSDARG00000015502	adam10b	0.521608	1496.12	0.493972	0.123928	3.98572	6.72745e-05	0.000961749	1996	1981	1730	1132	962	1312	6.99309	7.37031	7.89343	5.60819	4.45117	5.44102	393392	ENSMUSG00000063900	Adam26b
ENSDARG00000053468	adam10a	0.866773	5322.18	0.710652	0.212562	3.34379	0.000826421	0.00632745	8545	7933	5981	4588	2673	3008	3.62134	3.57016	3.30097	2.74947	1.49605	1.50894	566044	ENSMUSG00000063900	Adam26b
ENSDARG00000057138	zgc:174164	-3.19764	26.3524	-0.459988	0.211537	-2.61345	0.00896327	0.0357182	3	11	3	100	19	4	0.00309754	0.012061	0.00403393	0.146004	0.0259084	0.0048887	570656	ENSMUSG00000063900	Adam26b
ENSDARG00000015502	adam10b	0.521608	1496.12	0.493972	0.123928	3.98572	6.72745e-05	0.000961749	1996	1981	1730	1132	962	1312	6.99309	7.37031	7.89343	5.60819	4.45117	5.44102	393392	ENSMUSG00000046258	Adam29
ENSDARG00000053468	adam10a	0.866773	5322.18	0.710652	0.212562	3.34379	0.000826421	0.00632745	8545	7933	5981	4588	2673	3008	3.62134	3.57016	3.30097	2.74947	1.49605	1.50894	566044	ENSMUSG00000046258	Adam29
ENSDARG00000057138	zgc:174164	-3.19764	26.3524	-0.459988	0.211537	-2.61345	0.00896327	0.0357182	3	11	3	100	19	4	0.00309754	0.012061	0.00403393	0.146004	0.0259084	0.0048887	570656	ENSMUSG00000046258	Adam29
ENSDARG00000015502	adam10b	0.521608	1496.12	0.493972	0.123928	3.98572	6.72745e-05	0.000961749	1996	1981	1730	1132	962	1312	6.99309	7.37031	7.89343	5.60819	4.45117	5.44102	393392	ENSMUSG00000031553	Adam3
ENSDARG00000053468	adam10a	0.866773	5322.18	0.710652	0.212562	3.34379	0.000826421	0.00632745	8545	7933	5981	4588	2673	3008	3.62134	3.57016	3.30097	2.74947	1.49605	1.50894	566044	ENSMUSG00000031553	Adam3
ENSDARG00000057138	zgc:174164	-3.19764	26.3524	-0.459988	0.211537	-2.61345	0.00896327	0.0357182	3	11	3	100	19	4	0.00309754	0.012061	0.00403393	0.146004	0.0259084	0.0048887	570656	ENSMUSG00000031553	Adam3
ENSDARG00000015502	adam10b	0.521608	1496.12	0.493972	0.123928	3.98572	6.72745e-05	0.000961749	1996	1981	1730	1132	962	1312	6.99309	7.37031	7.89343	5.60819	4.45117	5.44102	393392	ENSMUSG00000043468	Adam30
ENSDARG00000053468	adam10a	0.866773	5322.18	0.710652	0.212562	3.34379	0.000826421	0.00632745	8545	7933	5981	4588	2673	3008	3.62134	3.57016	3.30097	2.74947	1.49605	1.50894	566044	ENSMUSG00000043468	Adam30
ENSDARG00000057138	zgc:174164	-3.19764	26.3524	-0.459988	0.211537	-2.61345	0.00896327	0.0357182	3	11	3	100	19	4	0.00309754	0.012061	0.00403393	0.146004	0.0259084	0.0048887	570656	ENSMUSG00000043468	Adam30
ENSDARG00000015502	adam10b	0.521608	1496.12	0.493972	0.123928	3.98572	6.72745e-05	0.000961749	1996	1981	1730	1132	962	1312	6.99309	7.37031	7.89343	5.60819	4.45117	5.44102	393392	ENSMUSG00000037437	Adam32
ENSDARG00000053468	adam10a	0.866773	5322.18	0.710652	0.212562	3.34379	0.000826421	0.00632745	8545	7933	5981	4588	2673	3008	3.62134	3.57016	3.30097	2.74947	1.49605	1.50894	566044	ENSMUSG00000037437	Adam32
ENSDARG00000057138	zgc:174164	-3.19764	26.3524	-0.459988	0.211537	-2.61345	0.00896327	0.0357182	3	11	3	100	19	4	0.00309754	0.012061	0.00403393	0.146004	0.0259084	0.0048887	570656	ENSMUSG00000037437	Adam32
ENSDARG00000015502	adam10b	0.521608	1496.12	0.493972	0.123928	3.98572	6.72745e-05	0.000961749	1996	1981	1730	1132	962	1312	6.99309	7.37031	7.89343	5.60819	4.45117	5.44102	393392	ENSMUSG00000079058	Adam34
ENSDARG00000053468	adam10a	0.866773	5322.18	0.710652	0.212562	3.34379	0.000826421	0.00632745	8545	7933	5981	4588	2673	3008	3.62134	3.57016	3.30097	2.74947	1.49605	1.50894	566044	ENSMUSG00000079058	Adam34
ENSDARG00000057138	zgc:174164	-3.19764	26.3524	-0.459988	0.211537	-2.61345	0.00896327	0.0357182	3	11	3	100	19	4	0.00309754	0.012061	0.00403393	0.146004	0.0259084	0.0048887	570656	ENSMUSG00000079058	Adam34
ENSDARG00000015502	adam10b	0.521608	1496.12	0.493972	0.123928	3.98572	6.72745e-05	0.000961749	1996	1981	1730	1132	962	1312	6.99309	7.37031	7.89343	5.60819	4.45117	5.44102	393392	ENSMUSG00000054033	Adam39
ENSDARG00000053468	adam10a	0.866773	5322.18	0.710652	0.212562	3.34379	0.000826421	0.00632745	8545	7933	5981	4588	2673	3008	3.62134	3.57016	3.30097	2.74947	1.49605	1.50894	566044	ENSMUSG00000054033	Adam39
ENSDARG00000057138	zgc:174164	-3.19764	26.3524	-0.459988	0.211537	-2.61345	0.00896327	0.0357182	3	11	3	100	19	4	0.00309754	0.012061	0.00403393	0.146004	0.0259084	0.0048887	570656	ENSMUSG00000054033	Adam39
ENSDARG00000015502	adam10b	0.521608	1496.12	0.493972	0.123928	3.98572	6.72745e-05	0.000961749	1996	1981	1730	1132	962	1312	6.99309	7.37031	7.89343	5.60819	4.45117	5.44102	393392	ENSMUSG00000072972	Adam4
ENSDARG00000053468	adam10a	0.866773	5322.18	0.710652	0.212562	3.34379	0.000826421	0.00632745	8545	7933	5981	4588	2673	3008	3.62134	3.57016	3.30097	2.74947	1.49605	1.50894	566044	ENSMUSG00000072972	Adam4
ENSDARG00000057138	zgc:174164	-3.19764	26.3524	-0.459988	0.211537	-2.61345	0.00896327	0.0357182	3	11	3	100	19	4	0.00309754	0.012061	0.00403393	0.146004	0.0259084	0.0048887	570656	ENSMUSG00000072972	Adam4
ENSDARG00000015502	adam10b	0.521608	1496.12	0.493972	0.123928	3.98572	6.72745e-05	0.000961749	1996	1981	1730	1132	962	1312	6.99309	7.37031	7.89343	5.60819	4.45117	5.44102	393392	ENSMUSG00000031554	Adam5
ENSDARG00000053468	adam10a	0.866773	5322.18	0.710652	0.212562	3.34379	0.000826421	0.00632745	8545	7933	5981	4588	2673	3008	3.62134	3.57016	3.30097	2.74947	1.49605	1.50894	566044	ENSMUSG00000031554	Adam5
ENSDARG00000057138	zgc:174164	-3.19764	26.3524	-0.459988	0.211537	-2.61345	0.00896327	0.0357182	3	11	3	100	19	4	0.00309754	0.012061	0.00403393	0.146004	0.0259084	0.0048887	570656	ENSMUSG00000031554	Adam5
ENSDARG00000015502	adam10b	0.521608	1496.12	0.493972	0.123928	3.98572	6.72745e-05	0.000961749	1996	1981	1730	1132	962	1312	6.99309	7.37031	7.89343	5.60819	4.45117	5.44102	393392	ENSMUSG00000043945	Adam6a
ENSDARG00000053468	adam10a	0.866773	5322.18	0.710652	0.212562	3.34379	0.000826421	0.00632745	8545	7933	5981	4588	2673	3008	3.62134	3.57016	3.30097	2.74947	1.49605	1.50894	566044	ENSMUSG00000043945	Adam6a
ENSDARG00000057138	zgc:174164	-3.19764	26.3524	-0.459988	0.211537	-2.61345	0.00896327	0.0357182	3	11	3	100	19	4	0.00309754	0.012061	0.00403393	0.146004	0.0259084	0.0048887	570656	ENSMUSG00000043945	Adam6a
ENSDARG00000015502	adam10b	0.521608	1496.12	0.493972	0.123928	3.98572	6.72745e-05	0.000961749	1996	1981	1730	1132	962	1312	6.99309	7.37031	7.89343	5.60819	4.45117	5.44102	393392	ENSMUSG00000051804	Adam6b
ENSDARG00000053468	adam10a	0.866773	5322.18	0.710652	0.212562	3.34379	0.000826421	0.00632745	8545	7933	5981	4588	2673	3008	3.62134	3.57016	3.30097	2.74947	1.49605	1.50894	566044	ENSMUSG00000051804	Adam6b
ENSDARG00000057138	zgc:174164	-3.19764	26.3524	-0.459988	0.211537	-2.61345	0.00896327	0.0357182	3	11	3	100	19	4	0.00309754	0.012061	0.00403393	0.146004	0.0259084	0.0048887	570656	ENSMUSG00000051804	Adam6b
ENSDARG00000015502	adam10b	0.521608	1496.12	0.493972	0.123928	3.98572	6.72745e-05	0.000961749	1996	1981	1730	1132	962	1312	6.99309	7.37031	7.89343	5.60819	4.45117	5.44102	393392	ENSMUSG00000022056	Adam7
ENSDARG00000053468	adam10a	0.866773	5322.18	0.710652	0.212562	3.34379	0.000826421	0.00632745	8545	7933	5981	4588	2673	3008	3.62134	3.57016	3.30097	2.74947	1.49605	1.50894	566044	ENSMUSG00000022056	Adam7
ENSDARG00000057138	zgc:174164	-3.19764	26.3524	-0.459988	0.211537	-2.61345	0.00896327	0.0357182	3	11	3	100	19	4	0.00309754	0.012061	0.00403393	0.146004	0.0259084	0.0048887	570656	ENSMUSG00000022056	Adam7
ENSDARG00000010070	adam9	0.919978	991.937	0.712222	0.231213	3.08125	0.00206136	0.0122205	1451	1529	1228	863	430	577	0.569644	0.637436	0.627835	0.479088	0.222944	0.268133	447940	ENSMUSG00000031555	Adam9
ENSDARG00000015502	adam10b	0.521608	1496.12	0.493972	0.123928	3.98572	6.72745e-05	0.000961749	1996	1981	1730	1132	962	1312	6.99309	7.37031	7.89343	5.60819	4.45117	5.44102	393392	ENSMUSG00000022057	Adamdec1
ENSDARG00000053468	adam10a	0.866773	5322.18	0.710652	0.212562	3.34379	0.000826421	0.00632745	8545	7933	5981	4588	2673	3008	3.62134	3.57016	3.30097	2.74947	1.49605	1.50894	566044	ENSMUSG00000022057	Adamdec1
ENSDARG00000057138	zgc:174164	-3.19764	26.3524	-0.459988	0.211537	-2.61345	0.00896327	0.0357182	3	11	3	100	19	4	0.00309754	0.012061	0.00403393	0.146004	0.0259084	0.0048887	570656	ENSMUSG00000022057	Adamdec1
ENSDARG00000029124	adamts15a	0.621077	374.817	0.556307	0.169031	3.29028	0.00100087	0.00730803	596	483	404	305	244	263	0.697104	0.599917	0.615381	0.504451	0.376905	0.36412	569571	ENSMUSG00000033453	Adamts15
ENSDARG00000060127	adamts3	1.23159	1068.61	0.799023	0.263813	3.03632	0.00239482	0.013618	1732	1756	1383	936	333	453	0.289812	0.312023	0.301372	0.221469	0.0735875	0.0897232	102467218	ENSMUSG00000043635	Adamts3
ENSDARG00000100307	adamts5	1.67693	372.908	0.865119	0.276374	3.1678	0.001536	0.00989947	604	677	555	292	71	113	0.927761	1.10428	1.11021	0.634235	0.144029	0.205454	565053	ENSMUSG00000022894	Adamts5
ENSDARG00000075405	adck5	-0.655625	262.103	-0.545709	0.206692	-2.63954	0.00830189	0.033899	270	224	173	195	334	370	0.259087	0.228257	0.216192	0.264597	0.423272	0.420264	100001584	ENSMUSG00000022550	Adck5
ENSDARG00000088634	adcy1b	-1.26728	81.1584	-0.918737	0.246622	-3.7187	0.000200249	0.00213955	55	62	39	67	111	145	0.0942256	0.112795	0.0870126	0.162311	0.251143	0.294044	569499	ENSMUSG00000020431	Adcy1
ENSDARG00000031783	adcy8	-0.527924	744.906	-0.462306	0.182555	-2.53226	0.0113329	0.042286	708	742	539	554	859	1056	0.281631	0.313433	0.279221	0.31162	0.451265	0.49722	100148976	ENSMUSG00000022376	Adcy8
ENSDARG00000027740	adcyap1b	0.526822	5685.2	0.521972	0.0528441	9.87738	5.2179e-23	1.15124e-19	8089	7542	6202	3903	4162	4867	51.5955	51.0853	51.5181	35.2033	35.0598	36.7465	335625	ENSMUSG00000024256	Adcyap1
ENSDARG00000056250	add3b	0.605876	134.367	0.532289	0.180646	2.94373	0.00324282	0.0170893	195	191	143	97	81	118	0.174209	0.181202	0.166374	0.12254	0.0955681	0.124783	553243	ENSMUSG00000025026	Add3
ENSDARG00000027222	adgrg1	0.746697	458.795	0.680485	0.157182	4.32798	1.50485e-05	0.000298222	658	621	578	346	291	305	2.19176	2.19661	2.5073	1.62972	1.28012	1.20256	324948	ENSMUSG00000060470	Adgrg3
ENSDARG00000054137	gpr126	0.993602	275.911	0.797678	0.219903	3.62605	0.000287794	0.00284314	507	385	312	214	133	158	0.254014	0.204835	0.203571	0.151611	0.088002	0.0937011	561970	ENSMUSG00000039116	Adgrg6
ENSDARG00000013653	adgrl4	-0.398715	355.215	-0.37145	0.139703	-2.65857	0.00784731	0.0325923	396	339	267	314	355	458	0.513712	0.467	0.451073	0.576	0.608197	0.703279	406676	ENSMUSG00000039167	Adgrl4
ENSDARG00000087262	zgc:63568	0.45364	361.827	0.427082	0.12986	3.28804	0.00100886	0.00734614	495	456	405	279	248	319	2.29171	2.24188	2.44186	1.82653	1.51635	1.74817	393427	ENSMUSG00000074207	Adh1
ENSDARG00000087262	zgc:63568	0.45364	361.827	0.427082	0.12986	3.28804	0.00100886	0.00734614	495	456	405	279	248	319	2.29171	2.24188	2.44186	1.82653	1.51635	1.74817	393427	ENSMUSG00000037797	Adh4
ENSDARG00000087262	zgc:63568	0.45364	361.827	0.427082	0.12986	3.28804	0.00100886	0.00734614	495	456	405	279	248	319	2.29171	2.24188	2.44186	1.82653	1.51635	1.74817	393427	ENSMUSG00000028138	Adh5
ENSDARG00000080010	adh5	0.344309	2537.24	0.333212	0.0977185	3.40985	0.000649984	0.00527236	3643	3002	2604	1949	2134	2095	10.5695	9.24908	9.83891	7.99604	8.17674	7.19477	116517	ENSMUSG00000053054	Adh6a
ENSDARG00000087262	zgc:63568	0.45364	361.827	0.427082	0.12986	3.28804	0.00100886	0.00734614	495	456	405	279	248	319	2.29171	2.24188	2.44186	1.82653	1.51635	1.74817	393427	ENSMUSG00000053054	Adh6a
ENSDARG00000087262	zgc:63568	0.45364	361.827	0.427082	0.12986	3.28804	0.00100886	0.00734614	495	456	405	279	248	319	2.29171	2.24188	2.44186	1.82653	1.51635	1.74817	393427	ENSMUSG00000074206	Adh6b
ENSDARG00000087262	zgc:63568	0.45364	361.827	0.427082	0.12986	3.28804	0.00100886	0.00734614	495	456	405	279	248	319	2.29171	2.24188	2.44186	1.82653	1.51635	1.74817	393427	ENSMUSG00000055301	Adh7
ENSDARG00000101849	adipor2	0.431566	1595.66	0.408235	0.125108	3.26297	0.00110252	0.00777579	2151	2089	1712	1281	1288	1168	2.09802	2.16372	2.17462	1.76679	1.65911	1.3485	560140	ENSMUSG00000030168	Adipor2
ENSDARG00000095947	adkb	-0.726547	991.135	-0.680505	0.134806	-5.04751	4.47615e-07	1.68339e-05	911	828	691	883	1157	1413	1.2507	1.20714	1.23544	1.7142	2.09777	2.29622	322229	ENSMUSG00000039197	Adk
ENSDARG00000028431	adnp2b	-0.243972	1776.79	-0.237933	0.0859854	-2.76711	0.00565558	0.0257104	2021	1833	1453	1534	1750	2077	11.1739	10.762	10.462	11.9931	12.7781	13.5929	564171	ENSMUSG00000053950	Adnp2
ENSDARG00000063525	adpgk	0.592522	1090.75	0.525066	0.175707	2.98819	0.00280635	0.0153896	1580	1455	1227	953	683	747	3.39568	3.32066	3.43419	2.89621	1.93857	1.90032	557919	ENSMUSG00000025236	Adpgk
ENSDARG00000041173	adra1bb	-1.05579	121.409	-0.723415	0.256716	-2.81864	0.0048228	0.022875	100	78	78	80	164	220	0.192384	0.159351	0.195422	0.217634	0.416681	0.50099	492486	ENSMUSG00000050541	Adra1b
ENSDARG00000102096	adra2b	-0.431825	299.981	-0.396113	0.152421	-2.59852	0.00936254	0.0369456	315	276	240	249	322	391	7.23844	6.73498	7.18219	8.091	9.77195	10.6353	266751	ENSMUSG00000058620	Adra2b
ENSDARG00000069669	adra2c	-0.933855	178.829	-0.711864	0.235378	-3.02361	0.00249778	0.014083	135	155	110	128	261	270	3.65385	4.45493	3.87722	4.89886	9.32928	8.65004	266752	ENSMUSG00000045318	Adra2c
ENSDARG00000007490	adrb1	-1.39196	30.6086	-0.893497	0.264484	-3.36161	0.000774908	0.00602363	21	18	16	28	46	50	0.604686	0.550396	0.599986	1.14008	1.74928	1.70419	557194	ENSMUSG00000035283	Adrb1
ENSDARG00000099517	adssl1	0.563801	2677.91	0.515784	0.154434	3.33975	0.00083854	0.00638332	4394	3066	2960	2125	1868	1954	4.81351	3.5667	4.22284	3.29177	2.70253	2.53375	407989	ENSMUSG00000011148	Adssl1
ENSDARG00000037002	zgc:152968	-2.78237	45.4911	-0.687722	0.248002	-3.06759	0.00215793	0.012685	17	12	9	160	23	25	0.0478036	0.0358332	0.0329583	0.636209	0.0854143	0.0832127	564848	ENSMUSG00000030609	Aen
ENSDARG00000089162	afap1l1a	1.36443	461.464	0.938174	0.256014	3.67106	0.000241542	0.00248642	750	725	671	343	131	230	0.370799	0.380634	0.432027	0.239794	0.0855341	0.134599	566757	ENSMUSG00000033032	Afap1l1
ENSDARG00000056453	afap1l1b	0.756978	308.664	0.589525	0.229496	2.56884	0.0102041	0.0392099	442	468	351	281	166	178	0.315685	0.354952	0.326475	0.283796	0.156578	0.150484	768144	ENSMUSG00000033032	Afap1l1
ENSDARG00000062272	afg3l2	-0.480007	2461.86	-0.437435	0.157309	-2.78071	0.005424	0.0249229	2458	2311	1915	1899	2714	3428	5.05994	5.05192	5.13385	5.52785	7.37844	8.35299	569168	ENSMUSG00000024527	Afg3l2
ENSDARG00000099874	agap2	-0.610227	1443.5	-0.534077	0.18285	-2.92081	0.00349126	0.0179974	1322	1302	1084	1066	1739	2093	0.941367	0.984536	1.00524	1.07338	1.63538	1.76415	565109	ENSMUSG00000025422	Agap2
ENSDARG00000079175	si:ch211-79k12.1	0.474491	669.447	0.449746	0.122983	3.65657	0.000255612	0.00259125	825	944	750	495	514	540	1.07563	1.307	1.27345	0.912605	0.885041	0.833376	568891	ENSMUSG00000015452	Ager
ENSDARG00000069334	zgc:114045	-0.768616	1040.87	-0.660072	0.192661	-3.42598	0.000612591	0.00504008	923	844	733	781	1302	1605	1.01059	0.981313	1.04517	1.20918	1.88267	2.0801	569643	ENSMUSG00000029722	Agfg2
ENSDARG00000025595	agmo	0.340256	908.616	0.326576	0.108711	3.00386	0.00266581	0.0148091	1202	1212	897	615	751	867	0.504267	0.539947	0.490072	0.364837	0.41609	0.430539	405819	ENSMUSG00000050103	Agmo
ENSDARG00000036549	agpat3	0.413254	5289.76	0.403191	0.0852899	4.72723	2.27599e-06	6.46556e-05	6808	6971	5800	3737	3969	4911	6.34646	6.9008	7.04127	4.9261	4.88634	5.419	406734	ENSMUSG00000001211	Agpat3
ENSDARG00000069044	agpat4	0.733141	699.093	0.602674	0.211539	2.84902	0.00438539	0.02143	1093	990	767	621	406	404	1.678	1.61399	1.53348	1.34813	0.823168	0.73416	406265	ENSMUSG00000023827	Agpat4
ENSDARG00000063187	agpat5	0.329914	1544.87	0.315767	0.112081	2.81727	0.00484344	0.0229483	2062	1920	1609	1321	1169	1284	3.29423	3.25731	3.34759	2.98426	2.46644	2.42811	767778	ENSMUSG00000031467	Agpat5
ENSDARG00000079388	agrn	-0.456656	9313.31	-0.424616	0.141331	-3.0044	0.00266107	0.0147951	9213	9051	7260	7649	9477	13073	0.759248	0.792086	0.779167	0.891365	1.03144	1.27525	565373	ENSMUSG00000041936	Agrn
ENSDARG00000056331	ahcyl1	-0.711537	5559.5	-0.605289	0.197178	-3.06992	0.00214117	0.0125977	5061	4741	3907	3898	7221	8291	4.5372	4.51351	4.56148	4.94153	8.54948	8.79825	798918	ENSMUSG00000027893	Ahcyl1
ENSDARG00000051873	zgc:158222	-1.32147	38.8359	-0.783045	0.271422	-2.8843	0.00392281	0.0197285	22	29	21	28	62	66	0.0487507	0.0682416	0.0606023	0.0877374	0.181443	0.173117	791167	ENSMUSG00000029772	Ahcyl2
ENSDARG00000044056	ahi1	0.578741	595.192	0.555968	0.107556	5.1679	2.3674e-07	9.73279e-06	822	866	634	425	418	479	0.74989	0.83895	0.753227	0.548255	0.503608	0.517248	562701	ENSMUSG00000019986	Ahi1
ENSDARG00000100317	ahsa1b	-0.359775	1573.94	-0.349329	0.0929095	-3.75984	0.000170022	0.00189139	1604	1591	1285	1376	1642	1906	4.27711	4.50515	4.46231	5.18839	5.78242	6.01598	321945	ENSMUSG00000021037	Ahsa1
ENSDARG00000014532	aida	0.486246	852.068	0.475261	0.0822205	5.77954	7.49061e-09	5.16462e-07	1196	1147	896	587	663	719	1.74717	1.77935	1.7046	1.21258	1.27911	1.24328	393763	ENSMUSG00000042901	Aida
ENSDARG00000009336	aif1l	-0.427286	3109.19	-0.398433	0.138844	-2.86964	0.00410945	0.0204131	2884	3065	2622	2530	3416	4016	3.88699	4.38674	4.60217	4.82178	6.08033	6.40693	321033	ENSMUSG00000001864	Aif1l
ENSDARG00000058088	aifm1	-0.396466	2016.97	-0.377383	0.118445	-3.18609	0.00144209	0.00946475	2291	1881	1523	1743	2283	2346	3.49295	3.04543	3.02397	3.75779	4.59688	4.23382	373125	ENSMUSG00000036932	Aifm1
ENSDARG00000062780	aifm3	-0.864864	836.548	-0.76644	0.175678	-4.36228	1.28712e-05	0.000260533	689	640	590	697	1043	1289	0.67784	0.668622	0.755912	0.969636	1.35514	1.50106	100150876	ENSMUSG00000022763	Aifm3
ENSDARG00000018903	aimp2	0.467587	1335.14	0.420404	0.16664	2.52277	0.0116435	0.0431255	2010	1629	1413	1191	898	986	8.9419	7.6957	8.18629	7.49228	5.27596	5.19217	406647	ENSMUSG00000029610	Aimp2
ENSDARG00000012555	ak5	-0.662649	508.588	-0.577115	0.185518	-3.1104	0.00186837	0.0114242	457	491	338	398	614	736	0.0753451	0.0859633	0.0725716	0.0927876	0.13369	0.143633	100003595	ENSMUSG00000039058	Ak5
ENSDARG00000019001	ak7a	0.99052	1676.86	0.928965	0.133539	6.95538	3.51608e-12	6.28999e-10	2576	2662	2020	1124	931	1036	3.72966	4.09284	3.80878	2.30122	1.78018	1.7755	402854	ENSMUSG00000041323	Ak7
ENSDARG00000017023	ak7b	0.835283	536.813	0.771984	0.146347	5.273	1.34211e-07	5.98209e-06	716	846	663	365	323	377	2.27998	2.86076	2.74943	1.64353	1.35835	1.42101	504040	ENSMUSG00000041323	Ak7
ENSDARG00000055678	akap12b	-0.542379	11307.6	-0.503866	0.142114	-3.54551	0.000391857	0.0035899	11963	9866	8231	9353	14013	13990	7.1935	6.29991	6.44561	7.95279	11.1281	9.95762	567365	ENSMUSG00000038587	Akap12
ENSDARG00000045598	si:dkey-180p18.9	0.2899	1630.55	0.277326	0.112702	2.46065	0.0138684	0.0490751	2322	1863	1658	1286	1418	1347	9.40196	8.01054	8.74283	7.36318	7.58269	6.45597	553452	ENSMUSG00000001642	Akr1b3
ENSDARG00000045598	si:dkey-180p18.9	0.2899	1630.55	0.277326	0.112702	2.46065	0.0138684	0.0490751	2322	1863	1658	1286	1418	1347	9.40196	8.01054	8.74283	7.36318	7.58269	6.45597	553452	ENSMUSG00000045410	Akr1e1
ENSDARG00000104810	akt3a	-0.510012	1112.48	-0.475553	0.138858	-3.42472	0.000615429	0.00505506	1016	944	990	1105	1101	1427	0.176143	0.173794	0.22352	0.270895	0.252086	0.292841	560549	ENSMUSG00000019699	Akt3
ENSDARG00000026862	aktip	-0.24162	1361.62	-0.235313	0.0882422	-2.66664	0.00766143	0.0320651	1584	1414	1081	1205	1343	1552	3.37866	3.20282	3.0028	3.6345	3.78318	3.91849	378716	ENSMUSG00000031667	Aktip
ENSDARG00000021059	alas1	0.306074	4718.21	0.301748	0.065315	4.61985	3.84016e-06	9.795e-05	6118	6010	4828	3695	3896	4079	22.7665	23.7494	23.3972	19.4432	19.1468	17.9671	64608	ENSMUSG00000032786	Alas1
ENSDARG00000058538	alcamb	0.824215	966.75	0.659376	0.221212	2.98117	0.00287153	0.015624	1308	1385	1283	838	543	517	1.1345	1.27567	1.44922	1.0278	0.621995	0.530792	323919	ENSMUSG00000022636	Alcam
ENSDARG00000053493	aldh1a2	0.847486	1002.69	0.691416	0.214368	3.22562	0.00125699	0.00857735	1505	1509	1178	862	542	546	1.30814	1.39284	1.33344	1.05948	0.622169	0.561757	116713	ENSMUSG00000013584	Aldh1a2
ENSDARG00000028259	aldh3a2a	0.329328	823.681	0.315619	0.1105	2.85613	0.00428833	0.021088	1145	1005	837	683	654	677	4.70226	4.38289	4.47649	3.96634	3.54707	3.291	323653	ENSMUSG00000035561	Aldh1b1
ENSDARG00000028259	aldh3a2a	0.329328	823.681	0.315619	0.1105	2.85613	0.00428833	0.021088	1145	1005	837	683	654	677	4.70226	4.38289	4.47649	3.96634	3.54707	3.291	323653	ENSMUSG00000019102	Aldh3a1
ENSDARG00000028259	aldh3a2a	0.329328	823.681	0.315619	0.1105	2.85613	0.00428833	0.021088	1145	1005	837	683	654	677	4.70226	4.38289	4.47649	3.96634	3.54707	3.291	323653	ENSMUSG00000024885	Aldh3b1
ENSDARG00000069100	aldh9a1a.1	0.217047	3900.44	0.214169	0.0632984	3.38346	0.000715796	0.00567068	5170	4662	3826	2958	3279	3784	22.41	21.4594	21.5977	18.1308	18.7709	19.4151	100005587	ENSMUSG00000026687	Aldh9a1
ENSDARG00000028259	aldh3a2a	0.329328	823.681	0.315619	0.1105	2.85613	0.00428833	0.021088	1145	1005	837	683	654	677	4.70226	4.38289	4.47649	3.96634	3.54707	3.291	323653	ENSMUSG00000026687	Aldh9a1
ENSDARG00000070399	alg2	0.360464	450.611	0.338214	0.133108	2.5407	0.0110632	0.0415946	608	549	486	379	350	358	2.62703	2.51899	2.7347	2.31563	1.9972	1.83097	403068	ENSMUSG00000039740	Alg2
ENSDARG00000071164	alkbh1	-0.677482	128.415	-0.606801	0.169109	-3.58571	0.000336162	0.00319004	128	111	84	134	149	155	0.441157	0.406255	0.377028	0.653064	0.678204	0.632343	553720	ENSMUSG00000079036	Alkbh1
ENSDARG00000059856	alkbh2	-0.496725	158.776	-0.443338	0.171334	-2.58709	0.00967892	0.0378522	162	149	118	158	191	164	1.2371	1.20829	1.1735	1.70614	1.92626	1.48242	569291	ENSMUSG00000044339	Alkbh2
ENSDARG00000077253	alkbh6	-0.536879	298.452	-0.479694	0.170737	-2.80895	0.00497034	0.0233736	312	282	204	244	343	401	2.38309	2.28732	2.02921	2.63538	3.45995	3.62549	317736	ENSMUSG00000042831	Alkbh6
ENSDARG00000043856	amd1	-0.883338	9538.54	-0.792806	0.167797	-4.72486	2.30271e-06	6.4962e-05	8038	7785	6027	7853	11913	14967	9.75698	10.035	9.52752	13.4794	19.0976	21.505	792097	ENSMUSG00000075232	Amd1
ENSDARG00000043856	amd1	-0.883338	9538.54	-0.792806	0.167797	-4.72486	2.30271e-06	6.4962e-05	8038	7785	6027	7853	11913	14967	9.75698	10.035	9.52752	13.4794	19.0976	21.505	792097	ENSMUSG00000063953	Amd2
ENSDARG00000100376	amdhd2	0.48624	661.406	0.439476	0.163081	2.69468	0.00704569	0.0300389	852	912	736	559	496	456	1.43757	1.6341	1.61726	1.33374	1.10526	0.910738	402981	ENSMUSG00000036820	Amdhd2
ENSDARG00000061923	amotl2a	-0.284376	996.999	-0.274509	0.10128	-2.71035	0.0067213	0.0290299	1158	946	826	898	973	1173	5.53318	4.8001	5.13993	6.06751	6.14002	6.6344	558920	ENSMUSG00000032531	Amotl2
ENSDARG00000033832	ampd1	1.48495	2749.64	0.770249	0.276351	2.81412	0.00489114	0.0231329	6820	3023	3503	2371	730	758	7.646	3.59899	5.11448	3.7588	1.08085	1.0059	393867	ENSMUSG00000070385	Ampd1
ENSDARG00000032469	ampd3b	0.819234	365.499	0.671038	0.212828	3.15249	0.00161885	0.0102734	536	574	410	277	263	181	0.582168	0.662046	0.579934	0.425433	0.377251	0.232702	333997	ENSMUSG00000005686	Ampd3
ENSDARG00000007663	amph	-0.708526	6116.4	-0.624445	0.178929	-3.48997	0.000483074	0.0041688	5554	5337	4227	4658	7297	9384	4.27685	4.36424	4.23899	5.07208	7.42085	8.55351	393804	ENSMUSG00000021314	Amph
ENSDARG00000010862	amt	0.463321	394.029	0.417693	0.164794	2.53437	0.011265	0.0420905	514	531	435	342	277	291	1.4734	1.61639	1.6239	1.38629	1.04865	0.987391	450000	ENSMUSG00000032607	Amt
ENSDARG00000078435	anapc13	-0.379921	254.106	-0.358985	0.12626	-2.84301	0.004469	0.0217263	261	251	206	233	265	300	11.1634	11.4004	11.4745	14.0922	14.9689	15.1884	569473	ENSMUSG00000035048	Anapc13
ENSDARG00000030364	angpt1	0.603678	430.602	0.553345	0.152882	3.61862	0.000296181	0.00290218	609	596	482	341	307	291	0.147534	0.153325	0.152066	0.116815	0.0982209	0.083446	114407	ENSMUSG00000022309	Angpt1
ENSDARG00000044365	angptl3	-0.833112	2135.01	-0.709874	0.196402	-3.61451	0.000300919	0.0029334	1909	1641	1442	1584	2736	3376	14.9848	13.6787	14.7408	17.582	28.363	31.3679	114421	ENSMUSG00000028553	Angptl3
ENSDARG00000035859	angptl4	1.3498	1696.03	1.00919	0.240027	4.20879	2.56738e-05	0.000453764	3018	2593	2305	1102	956	526	18.415	16.8015	18.3162	9.50829	7.70374	3.79906	492647	ENSMUSG00000002289	Angptl4
ENSDARG00000071724	ankha	-0.491895	408.64	-0.469006	0.116522	-4.02475	5.70361e-05	0.000855532	382	400	320	428	413	481	0.297587	0.330905	0.324648	0.47148	0.424905	0.443541	571148	ENSMUSG00000022265	Ank
ENSDARG00000014969	ankhb	-0.554509	2061.33	-0.482276	0.186237	-2.58957	0.00960945	0.0377037	1993	1904	1536	1461	2548	2874	1.43887	1.45974	1.44417	1.49153	2.42943	2.45606	323738	ENSMUSG00000022265	Ank
ENSDARG00000019135	ankef1a	1.57217	140.055	1.07401	0.256588	4.18865	2.80616e-05	0.000487505	255	231	195	94	50	47	0.575217	0.553345	0.572845	0.299838	0.148954	0.125495	566413	ENSMUSG00000074771	Ankef1
ENSDARG00000052419	ankrd12	-0.482654	640.119	-0.466284	0.100144	-4.65589	3.22584e-06	8.54075e-05	612	601	518	634	647	790	0.285596	0.297829	0.314805	0.418367	0.398745	0.43638	393119	ENSMUSG00000034647	Ankrd12
ENSDARG00000003822	ankrd16	-0.690414	120.187	-0.564315	0.213677	-2.63993	0.00829229	0.033899	94	110	93	98	146	171	0.717825	0.892023	0.924879	1.05824	1.47243	1.5457	550225	ENSMUSG00000047909	Ankrd16
ENSDARG00000057159	ankrd29	-0.6645	847.338	-0.587509	0.177085	-3.31744	0.000908471	0.00677159	761	757	612	659	1009	1248	2.15075	2.27193	2.25252	2.63366	3.76606	4.17501	553798	ENSMUSG00000057766	Ankrd29
ENSDARG00000061641	ankrd34bb	0.771069	133.921	0.65809	0.195394	3.36433	0.000767311	0.00598213	204	190	155	91	103	78	1.86632	1.84587	1.84671	1.17724	1.24447	0.844672	565548	ENSMUSG00000045034	Ankrd34b
ENSDARG00000015780	ankrd46b	-0.783493	1372.24	-0.678108	0.188761	-3.59234	0.00032772	0.00312787	1142	1221	917	1044	1792	2035	11.253	12.7764	11.7674	14.5469	23.3201	23.7358	402888	ENSMUSG00000048307	Ankrd46
ENSDARG00000038557	anks3	0.427469	351.654	0.396903	0.142535	2.78407	0.00536822	0.0247784	443	515	355	268	276	285	0.787534	0.972222	0.821874	0.673703	0.647986	0.599719	100136846	ENSMUSG00000022515	Anks3
ENSDARG00000036147	ano5b	-0.370377	1730.95	-0.353267	0.116148	-3.0415	0.00235406	0.013508	1796	1597	1496	1467	1841	2131	1.05063	0.992069	1.13969	1.21351	1.42229	1.47559	560102	ENSMUSG00000055489	Ano5
ENSDARG00000104118	antxr2a	0.930882	590.207	0.744099	0.22143	3.36068	0.000777504	0.00603318	900	869	741	494	305	306	0.372723	0.38217	0.399644	0.289294	0.166815	0.150004	557239	ENSMUSG00000029338	Antxr2
ENSDARG00000026726	anxa1a	1.0871	2136.4	0.80771	0.24159	3.34579	0.00082049	0.00628567	3428	3523	2529	1804	991	901	24.3725	26.599	23.4164	18.137	9.30517	7.58267	334724	ENSMUSG00000024659	Anxa1
ENSDARG00000077383	anxa11a	-0.192674	2576.57	-0.189571	0.0696567	-2.7215	0.00649863	0.0282959	2989	2700	2153	2255	2587	2783	2.24984	2.15815	2.11048	2.40016	2.57166	2.47957	368215	ENSMUSG00000021866	Anxa11
ENSDARG00000044254	anxa3b	0.651969	5722.65	0.619272	0.120757	5.12816	2.92594e-07	1.14596e-05	7604	7921	7045	4231	3698	4363	12.0745	13.3568	14.5687	9.50035	7.75509	8.20071	492336	ENSMUSG00000029484	Anxa3
ENSDARG00000016470	anxa5b	1.23761	2041.71	0.775037	0.2674	2.9075	0.00364336	0.0186219	3441	3271	2620	1855	687	718	11.8514	11.9635	11.7516	9.03436	3.12488	2.92717	337132	ENSMUSG00000027712	Anxa5
ENSDARG00000013976	anxa13	0.40969	10805.7	0.405277	0.0571124	7.09608	1.28341e-12	2.5742e-10	14639	14158	11312	7889	8735	9072	37.4558	38.4682	37.6928	28.5429	29.5163	27.4757	81880	ENSMUSG00000021950	Anxa8
ENSDARG00000013613	anxa13l	0.328804	5941.64	0.320874	0.0848893	3.77988	0.000156906	0.00178112	7848	7342	6285	4088	4959	5609	13.7541	13.6641	14.3446	10.131	11.4778	11.6358	554118	ENSMUSG00000021950	Anxa8
ENSDARG00000013976	anxa13	0.40969	10805.7	0.405277	0.0571124	7.09608	1.28341e-12	2.5742e-10	14639	14158	11312	7889	8735	9072	37.4558	38.4682	37.6928	28.5429	29.5163	27.4757	81880	ENSMUSG00000015702	Anxa9
ENSDARG00000013613	anxa13l	0.328804	5941.64	0.320874	0.0848893	3.77988	0.000156906	0.00178112	7848	7342	6285	4088	4959	5609	13.7541	13.6641	14.3446	10.131	11.4778	11.6358	554118	ENSMUSG00000015702	Anxa9
ENSDARG00000020054	aox6	0.338499	2212.84	0.32352	0.113798	2.84286	0.00447106	0.0217283	2867	2893	2275	1441	1850	2160	3.18076	3.40836	3.28697	2.26066	2.71061	2.83658	570457	ENSMUSG00000063558	Aox1
ENSDARG00000020054	aox6	0.338499	2212.84	0.32352	0.113798	2.84286	0.00447106	0.0217283	2867	2893	2275	1441	1850	2160	3.18076	3.40836	3.28697	2.26066	2.71061	2.83658	570457	ENSMUSG00000079554	Aox2
ENSDARG00000020054	aox6	0.338499	2212.84	0.32352	0.113798	2.84286	0.00447106	0.0217283	2867	2893	2275	1441	1850	2160	3.18076	3.40836	3.28697	2.26066	2.71061	2.83658	570457	ENSMUSG00000064294	Aox3
ENSDARG00000020054	aox6	0.338499	2212.84	0.32352	0.113798	2.84286	0.00447106	0.0217283	2867	2893	2275	1441	1850	2160	3.18076	3.40836	3.28697	2.26066	2.71061	2.83658	570457	ENSMUSG00000038242	Aox4
ENSDARG00000002790	ap2m1a	0.182173	10941.9	0.180223	0.0569409	3.16508	0.0015504	0.0099632	13898	13147	10778	8333	9438	10707	16.9374	17.0143	17.1058	14.3603	15.1903	15.4455	321051	ENSMUSG00000022841	Ap2m1
ENSDARG00000016505	apbb1ip	0.32236	1289.88	0.314227	0.0867748	3.62102	0.000293442	0.00288602	1665	1739	1267	981	1044	1152	1.5337	1.70106	1.5199	1.2778	1.27004	1.25608	393607	ENSMUSG00000026786	Apbb1ip
ENSDARG00000053279	apln	-0.758285	4728.42	-0.639838	0.200847	-3.1859	0.00144302	0.00946616	4262	4010	3175	3314	6153	7259	4.3102	4.30646	4.18156	4.73919	8.21791	8.68957	798375	ENSMUSG00000037010	Apln
ENSDARG00000092170	apoc1l	1.27736	25324.5	1.07863	0.200443	5.3825	7.34571e-08	3.66953e-06	41544	42443	32653	17435	11304	11570	914.596	992.247	936.171	542.764	328.658	301.503	570638	ENSMUSG00000040564	Apoc1
ENSDARG00000040295	apoeb	1.968	120349	1.38043	0.252515	5.48899	4.04244e-08	2.22049e-06	213505	225572	182272	69055	28646	34635	3430.73	3849.08	3814.26	1569.07	607.902	658.767	30314	ENSMUSG00000002985	Apoe
ENSDARG00000026444	apoob	-0.454336	581.781	-0.408577	0.166527	-2.4534	0.0141512	0.0498626	601	533	462	447	710	720	1.89916	1.78857	1.90125	1.99739	2.96303	2.69313	449837	ENSMUSG00000079508	Apoo
ENSDARG00000055543	appb	-0.666889	36044.3	-0.582476	0.183962	-3.16639	0.00154345	0.00993058	33610	31225	25776	26393	43393	54633	27.2839	26.9174	27.2499	30.2966	46.5209	52.4965	170846	ENSMUSG00000022892	App
ENSDARG00000078139	appl2	-0.309449	2108.1	-0.295565	0.114551	-2.58019	0.0098747	0.0383797	2195	2118	1796	1786	2044	2684	3.0504	3.12566	3.25042	3.50972	3.75141	4.41512	100000135	ENSMUSG00000020263	Appl2
ENSDARG00000003519	aprt	-0.287229	591.859	-0.275737	0.10845	-2.54249	0.0110067	0.0414175	686	561	490	535	619	650	2.62843	2.28259	2.44501	2.89864	3.13223	2.94797	393641	ENSMUSG00000006589	Aprt
ENSDARG00000023713	aqp1a.1	-0.307744	1967.26	-0.29485	0.110873	-2.65932	0.0078298	0.0325639	2156	2003	1574	1612	2123	2327	6.50485	6.41744	6.18449	6.87735	8.4592	8.31041	335821	ENSMUSG00000004655	Aqp1
ENSDARG00000058678	aqp10b	-0.867819	54.7757	-0.632759	0.245591	-2.57393	0.010055	0.0388295	46	36	43	48	65	85	0.235789	0.195957	0.287042	0.347916	0.440017	0.515729	100034395	ENSMUSG00000044217	Aqp5
ENSDARG00000058678	aqp10b	-0.867819	54.7757	-0.632759	0.245591	-2.57393	0.010055	0.0388295	46	36	43	48	65	85	0.235789	0.195957	0.287042	0.347916	0.440017	0.515729	100034395	ENSMUSG00000043144	Aqp6
ENSDARG00000026787	aqp7	1.0728	55.0597	0.760404	0.25076	3.0236	0.00249788	0.014083	109	79	58	38	25	35	0.394223	0.303414	0.273183	0.194342	0.119411	0.149838	334529	ENSMUSG00000028427	Aqp7
ENSDARG00000058678	aqp10b	-0.867819	54.7757	-0.632759	0.245591	-2.57393	0.010055	0.0388295	46	36	43	48	65	85	0.235789	0.195957	0.287042	0.347916	0.440017	0.515729	100034395	ENSMUSG00000032204	Aqp9
ENSDARG00000067976	ar	-0.407383	1728.8	-0.379998	0.138567	-2.74228	0.0061015	0.0270592	1822	1769	1269	1388	1960	2153	0.535433	0.552049	0.485657	0.576786	0.760683	0.748925	100005148	ENSMUSG00000046532	Ar
ENSDARG00000019564	asap2b	0.743832	422.128	0.590848	0.223513	2.64352	0.00820484	0.0335959	603	660	460	377	249	233	0.522434	0.607226	0.519019	0.461874	0.284908	0.23895	560581	ENSMUSG00000037999	Arap2
ENSDARG00000016393	arf1l	0.245289	5018.41	0.240945	0.0729748	3.30174	0.000960855	0.00708628	6270	6185	5198	4105	4039	4564	32.6194	34.1696	35.2172	30.1988	27.7506	28.1055	327026	ENSMUSG00000048076	Arf1
ENSDARG00000016393	arf1l	0.245289	5018.41	0.240945	0.0729748	3.30174	0.000960855	0.00708628	6270	6185	5198	4105	4039	4564	32.6194	34.1696	35.2172	30.1988	27.7506	28.1055	327026	ENSMUSG00000062421	Arf2
ENSDARG00000074210	zgc:110286	1.26456	66.4976	0.930549	0.242999	3.81648	0.00013537	0.00159996	108	106	90	46	29	32	1.05357	1.09809	1.14339	0.634552	0.37362	0.369512	550265	ENSMUSG00000020440	Arf5
ENSDARG00000045989	arf4a	0.540324	1007.95	0.48866	0.162678	3.00367	0.00266743	0.0148099	1461	1350	1080	873	650	732	8.08023	7.92867	7.77873	6.82741	4.74764	4.79206	445196	ENSMUSG00000020440	Arf5
ENSDARG00000052928	arf6b	0.487301	3376.74	0.46034	0.12649	3.63927	0.000273416	0.00273169	4597	4529	3677	2797	2404	2533	68.2814	71.4369	71.1267	58.7473	47.1578	44.5349	100003206	ENSMUSG00000044147	Arf6
ENSDARG00000097583	arfgap3	-0.746749	249.477	-0.660613	0.176657	-3.7385	0.000185124	0.00202201	218	220	168	319	274	265	0.987181	1.05793	0.990743	2.04267	1.63863	1.42044	402889	ENSMUSG00000054277	Arfgap3
ENSDARG00000070055	arfip1	0.549507	553.066	0.482364	0.181139	2.66278	0.00774982	0.0323228	744	734	647	483	378	368	0.598094	0.626593	0.677349	0.54905	0.40131	0.350173	100003895	ENSMUSG00000074513	Arfip1
ENSDARG00000059244	arfip2a	-0.426575	1515.38	-0.390584	0.153801	-2.53949	0.0111016	0.0416679	1471	1595	1146	1181	1757	1916	2.86318	3.29678	2.9049	3.25053	4.51647	4.41438	449664	ENSMUSG00000030881	Arfip2
ENSDARG00000018319	arglu1b	-0.500725	2595.67	-0.464513	0.143323	-3.24097	0.00119124	0.00822191	2659	2401	1946	2076	2966	3465	8.28332	7.94275	7.89478	9.14495	12.2025	12.7769	393131	ENSMUSG00000040459	Arglu1
ENSDARG00000019223	arglu1a	-0.489194	3598.37	-0.451776	0.147064	-3.07193	0.00212677	0.0125241	3640	3343	2760	2850	3975	4947	12.3042	12	12.1499	13.6227	17.7451	19.7939	406834	ENSMUSG00000040459	Arglu1
ENSDARG00000062349	arhgap15	0.617143	236.437	0.558862	0.161688	3.45473	0.000550836	0.00463943	304	352	271	178	159	178	0.164917	0.20278	0.191457	0.136546	0.113914	0.114301	100003547	ENSMUSG00000049744	Arhgap15
ENSDARG00000062263	arhgap17b	0.489159	664.375	0.434138	0.174773	2.4839	0.0129952	0.0466841	907	879	732	595	458	461	0.450262	0.463382	0.473238	0.417679	0.300272	0.270892	100141341	ENSMUSG00000030766	Arhgap17
ENSDARG00000061784	arhgap25	0.62449	104.893	0.525739	0.201627	2.60521	0.0091818	0.0364136	136	156	120	81	75	71	0.207684	0.252977	0.238647	0.174911	0.151257	0.128339	562468	ENSMUSG00000030047	Arhgap25
ENSDARG00000043795	arhgdia	0.435936	10889.8	0.424737	0.0875389	4.85196	1.2225e-06	3.93356e-05	14707	14482	11529	8626	8005	8931	10.8269	11.3214	11.0531	8.97961	7.78273	7.78247	406770	ENSMUSG00000025132	Arhgdia
ENSDARG00000055837	arhgef1b	0.298564	2549.35	0.288539	0.0996696	2.89492	0.00379252	0.0192094	3373	3190	2585	2169	1972	2167	1.32789	1.33361	1.32531	1.20746	1.02528	1.00982	557983	ENSMUSG00000040940	Arhgef1
ENSDARG00000073684	quo	0.837141	842.818	0.808437	0.100653	8.02934	9.79949e-16	4.4733e-13	1336	1149	1026	540	514	622	0.744996	0.680394	0.745086	0.425804	0.378531	0.410559	321031	ENSMUSG00000004562	Arhgef40
ENSDARG00000078624	arhgef9b	-0.630497	1631.36	-0.552106	0.182565	-3.02411	0.00249367	0.0140713	1536	1489	1148	1224	1890	2460	0.934193	0.961685	0.909282	1.05268	1.51809	1.771	560923	ENSMUSG00000025656	Arhgef9
ENSDARG00000012848	arih2	-0.212405	2239.19	-0.20807	0.0782415	-2.65933	0.00782971	0.0325639	2504	2304	1937	1907	2287	2483	3.86479	3.7763	3.89343	4.16208	4.66174	4.53634	406417	ENSMUSG00000064145	Arih2
ENSDARG00000101680	arl1	-0.33605	1564.81	-0.319936	0.118238	-2.70581	0.00681379	0.0292955	1656	1605	1246	1275	1690	1904	18.4363	18.975	18.0652	20.0721	24.848	25.091	436746	ENSMUSG00000060904	Arl1
ENSDARG00000069496	arl2	-0.500772	952.172	-0.452575	0.1632	-2.773	0.00555423	0.0253629	997	892	688	738	1160	1219	16.3798	15.5622	14.7201	17.145	25.1687	23.7057	449774	ENSMUSG00000024944	Arl2
ENSDARG00000071409	arl3	-0.464899	1977.25	-0.421704	0.16064	-2.62511	0.0086621	0.0348928	2070	1833	1511	1494	2298	2628	11.4358	10.7535	10.871	11.6712	16.7663	17.1854	797451	ENSMUSG00000025035	Arl3
ENSDARG00000099918	arl4aa	-0.509723	256.592	-0.45	0.177944	-2.52857	0.0114529	0.042588	301	207	185	276	287	268	2.04258	1.49168	1.63492	2.64844	2.57208	2.15271	393834	ENSMUSG00000047446	Arl4a
ENSDARG00000057606	arl4ca	-0.680731	539.81	-0.561707	0.210129	-2.6731	0.00751548	0.0316211	467	460	414	380	668	823	13.3704	13.9855	15.4362	15.3844	25.2578	27.8911	550444	ENSMUSG00000049866	Arl4c
ENSDARG00000094709	arl8	-0.303538	876.644	-0.296251	0.0846934	-3.4979	0.000468933	0.00408403	966	846	739	809	900	976	2.7155	2.52543	2.70538	3.2158	3.34123	3.24758	327551	ENSMUSG00000017418	Arl5b
ENSDARG00000105036	arl6ip4	-0.464632	471.259	-0.440927	0.121776	-3.62047	0.00029407	0.00289005	468	477	347	440	476	606	1.25126	1.35429	1.20821	1.66349	1.68073	1.91783	553796	ENSMUSG00000029404	Arl6ip4
ENSDARG00000062258	armc8	-0.392348	489.449	-0.373373	0.118719	-3.14485	0.00166172	0.0104951	516	465	396	435	493	620	0.72384	0.69269	0.723435	0.86288	0.913337	1.02949	571528	ENSMUSG00000032468	Armc8
ENSDARG00000027063	arpc1b	0.787237	4555.14	0.655881	0.206251	3.18032	0.0014711	0.00960278	6531	6750	5432	3988	2490	2628	20.0873	22.0464	21.7577	17.3446	10.1142	9.56764	335474	ENSMUSG00000029622	Arpc1b
ENSDARG00000027063	arpc1a	0.213637	5773.58	0.209798	0.073499	2.85443	0.00431141	0.0211646	7520	6949	5705	4823	4847	5101	23.1291	22.6964	22.8512	20.9762	19.6882	18.571	335474	ENSMUSG00000029622	Arpc1b
ENSDARG00000075989	arpc2	0.228584	4736.4	0.224742	0.0711289	3.15963	0.00157968	0.0100926	6005	5772	4816	3906	3946	4204	6.23283	6.36197	6.50983	5.73288	5.40904	5.16503	327068	ENSMUSG00000006304	Arpc2
ENSDARG00000057882	arpc3	0.30923	2857.38	0.294244	0.11881	2.47657	0.0132651	0.0474475	3681	3633	2956	2468	2287	2267	23.6898	24.8286	24.7748	22.4599	19.438	17.2697	415204	ENSMUSG00000029465	Arpc3
ENSDARG00000054063	arpc4	0.371739	1569.99	0.351619	0.12518	2.80884	0.00497206	0.0233736	2093	2042	1625	1353	1164	1251	11.8191	12.2452	11.9504	10.804	8.68082	8.36203	114456	ENSMUSG00000079426	Arpc4
ENSDARG00000019062	arpc5b	0.708824	1752.75	0.662284	0.137019	4.83319	1.34363e-06	4.2451e-05	2509	2513	2038	1325	1183	1147	22.5433	23.9774	23.8469	16.8345	14.0376	12.1988	399482	ENSMUSG00000008475	Arpc5
ENSDARG00000039142	arpc5a	0.838667	2500.3	0.658864	0.226986	2.90338	0.00369162	0.0188177	3831	3682	2925	2266	1317	1281	16.8828	17.2309	16.7868	14.1208	7.66494	6.68219	336504	ENSMUSG00000008475	Arpc5
ENSDARG00000043241	arrb1	-0.836373	510.508	-0.757305	0.161814	-4.67928	2.87882e-06	7.8346e-05	397	396	387	471	670	680	0.182221	0.193017	0.231329	0.305701	0.406139	0.36945	553266	ENSMUSG00000018909	Arrb1
ENSDARG00000039215	arrb2a	-0.628033	1134.49	-0.568356	0.162256	-3.50266	0.000460639	0.00403112	1081	982	835	906	1336	1618	2.34027	2.25759	2.35417	2.77355	3.81977	4.14626	321378	ENSMUSG00000060216	Arrb2
ENSDARG00000020761	arrdc2	0.735093	4164.71	0.713366	0.0937067	7.61241	2.69027e-14	8.68631e-12	6224	6232	4528	2653	3048	2943	40.9247	43.5147	38.7734	24.6673	26.468	22.9057	335206	ENSMUSG00000002910	Arrdc2
ENSDARG00000036028	arrdc3b	0.646262	3674.6	0.570874	0.1776	3.21437	0.00130733	0.00880287	5520	4950	4126	2086	3411	2420	19.4716	18.5421	18.954	10.405	15.8904	10.1045	447866	ENSMUSG00000074794	Arrdc3
ENSDARG00000042270	arsa	0.435716	513.19	0.420318	0.102132	4.11475	3.87603e-05	0.000632629	683	681	552	390	387	430	1.93638	2.05026	2.03807	1.56351	1.44901	1.44303	541416	ENSMUSG00000022620	Arsa
ENSDARG00000059714	arsk	0.756994	216.998	0.676431	0.170489	3.96441	7.35763e-05	0.00102966	306	337	244	158	125	163	0.866494	1.01337	0.899798	0.632659	0.467461	0.546348	562412	ENSMUSG00000021592	Arsk
ENSDARG00000058011	arxa	0.606041	86.0467	0.510212	0.201588	2.52823	0.011464	0.0425934	116	113	106	64	62	62	0.704986	0.729279	0.838957	0.55001	0.497629	0.446018	30657	ENSMUSG00000035277	Arx
ENSDARG00000034817	asah1b	0.467448	8284.62	0.454639	0.0903286	5.03312	4.82561e-07	1.79948e-05	11194	11158	8897	5722	6938	6583	36.747	38.897	38.0357	26.5615	30.0789	25.5799	393549	ENSMUSG00000031591	Asah1
ENSDARG00000010181	asap2a	0.250654	2610.47	0.246554	0.0701822	3.51302	0.00044305	0.00393516	3311	3140	2744	1971	2186	2459	0.920525	0.92704	0.993508	0.774874	0.802634	0.809231	570669	ENSMUSG00000052632	Asap2
ENSDARG00000019564	asap2b	0.743832	422.128	0.590848	0.223513	2.64352	0.00820484	0.0335959	603	660	460	377	249	233	0.522434	0.607226	0.519019	0.461874	0.284908	0.23895	560581	ENSMUSG00000036995	Asap3
ENSDARG00000021896	asap3	0.415701	224.79	0.381645	0.151658	2.51585	0.0118747	0.0436528	287	291	253	182	161	189	0.221246	0.238221	0.253996	0.198396	0.163912	0.172462	664764	ENSMUSG00000036995	Asap3
ENSDARG00000079698	asb13a.1	-0.853442	249.647	-0.685229	0.220016	-3.11374	0.0018473	0.0113484	207	204	167	181	340	382	2.20604	2.3087	2.31777	2.72766	4.78535	4.81886	436801	ENSMUSG00000033781	Asb13
ENSDARG00000005246	asb3	-0.361365	285.715	-0.341435	0.126291	-2.70346	0.00686214	0.0294651	299	282	232	293	275	321	0.650513	0.651518	0.65733	0.901406	0.790148	0.826661	334210	ENSMUSG00000020305	Asb3
ENSDARG00000003383	asb8	-0.462783	1242.42	-0.439455	0.121065	-3.6298	0.000283636	0.00281811	1249	1174	974	1047	1390	1579	5.52915	5.51896	5.61521	6.55407	8.12647	8.27401	327200	ENSMUSG00000048175	Asb8
ENSDARG00000053222	asb5b	-0.557657	636.435	-0.484285	0.187033	-2.58913	0.00962181	0.0377403	670	537	472	474	809	837	2.01213	1.71257	1.84601	2.01292	3.20863	2.97539	550449	ENSMUSG00000031384	Asb9
ENSDARG00000038386	ascl1a	0.710269	243.873	0.598725	0.201142	2.97571	0.00292312	0.0158267	322	360	296	203	146	158	6.779	8.04831	8.11545	6.04329	4.05932	3.93735	30466	ENSMUSG00000020052	Ascl1
ENSDARG00000038386	ascl1a	0.710269	243.873	0.598725	0.201142	2.97571	0.00292312	0.0158267	322	360	296	203	146	158	6.779	8.04831	8.11545	6.04329	4.05932	3.93735	30466	ENSMUSG00000009248	Ascl2
ENSDARG00000101628	ascl1b	0.792392	74.8509	0.595452	0.238769	2.49079	0.0127461	0.0460193	102	95	107	37	62	53	2.5113	2.48379	3.43078	1.28815	2.01595	1.54458	30478	ENSMUSG00000009248	Ascl2
ENSDARG00000038386	ascl1a	0.710269	243.873	0.598725	0.201142	2.97571	0.00292312	0.0158267	322	360	296	203	146	158	6.779	8.04831	8.11545	6.04329	4.05932	3.93735	30466	ENSMUSG00000035951	Ascl3
ENSDARG00000006849	asic2	-0.819893	882.895	-0.687484	0.203558	-3.37735	0.000731871	0.00576011	678	753	632	658	1141	1370	0.0297342	0.0350683	0.0360956	0.0408057	0.066085	0.0711189	407669	ENSMUSG00000020704	Asic2
ENSDARG00000025162	asic4a	-1.16079	299.539	-0.903172	0.22969	-3.93193	8.42663e-05	0.00113021	213	201	185	221	432	513	0.0387218	0.038803	0.0437985	0.0568115	0.103717	0.11039	407668	ENSMUSG00000033007	Asic4
ENSDARG00000005154	aspa	-0.690068	238.724	-0.612544	0.174619	-3.50721	0.000452826	0.00399165	181	210	196	228	280	311	0.393691	0.485053	0.555193	0.701262	0.804315	0.80071	557232	ENSMUSG00000020774	Aspa
ENSDARG00000004823	asz1	-2.78191	40.4045	-0.557304	0.233005	-2.70629	0.00680398	0.0292629	12	10	11	152	18	13	0.0132919	0.0117625	0.0158675	0.238077	0.0263311	0.0170446	572911	ENSMUSG00000010796	Asz1
ENSDARG00000007823	atf3	1.22297	3274.35	0.737672	0.27044	2.73773	0.00618648	0.0273039	5097	5668	4143	3038	875	1371	29.5711	34.9201	31.3025	24.9235	6.70428	9.41518	393939	ENSMUSG00000026628	Atf3
ENSDARG00000038141	atf4b	0.392832	10123	0.387235	0.0655759	5.9051	3.52433e-09	2.666e-07	13176	13668	10522	7337	7933	9017	160.849	177.187	167.28	126.654	127.897	130.297	556410	ENSMUSG00000042406	Atf4
ENSDARG00000111939	atf4a	0.651852	6518.62	0.561183	0.191448	2.93137	0.00337471	0.0175538	9535	9254	7164	5791	4113	3922	100.04	103.104	97.8855	85.9158	56.9903	48.7076	406514	ENSMUSG00000042406	Atf4
ENSDARG00000068096	atf5a	0.806114	1795.39	0.742507	0.149135	4.97837	6.41205e-07	2.2818e-05	2688	2603	2130	1360	1058	1171	21.5421	22.1526	22.2305	15.4122	11.1979	11.1084	566223	ENSMUSG00000038539	Atf5
ENSDARG00000014531	atg4a	0.844811	260.242	0.782553	0.144407	5.41389	6.16695e-08	3.1279e-06	377	391	316	177	158	179	0.659992	0.726887	0.720436	0.438166	0.365296	0.370927	554140	ENSMUSG00000079418	Atg4a
ENSDARG00000014531	atg4a	0.844811	260.242	0.782553	0.144407	5.41389	6.16695e-08	3.1279e-06	377	391	316	177	158	179	0.659992	0.726887	0.720436	0.438166	0.365296	0.370927	554140	ENSMUSG00000087119	Atg4a-ps
ENSDARG00000052104	atg4b	-0.732686	1178.49	-0.665095	0.160117	-4.1535	3.27424e-05	0.000550755	1087	1027	777	972	1494	1649	2.70141	2.71035	2.51474	3.41583	4.90347	4.85087	448859	ENSMUSG00000026280	Atg4b
ENSDARG00000068601	atmin	-0.519291	601.758	-0.473835	0.156381	-3.0298	0.00244718	0.013874	545	595	465	505	638	841	3.71413	4.30596	4.12691	4.86654	5.74212	6.78413	571606	ENSMUSG00000047388	Atmin
ENSDARG00000078887	atp10d	0.567399	932	0.515115	0.159992	3.21943	0.00128447	0.00871062	1248	1284	1072	784	625	652	0.942667	1.02992	1.05451	0.83739	0.623469	0.582947	571658	ENSMUSG00000046808	Atp10d
ENSDARG00000104139	atp1a3b	-0.742152	114934	-0.637051	0.192891	-3.30285	0.000957066	0.00706617	101302	97524	80549	82395	146451	175897	80.5389	82.3364	83.3986	92.631	153.77	165.533	64611	ENSMUSG00000022229	Atp12a
ENSDARG00000063433	atp2b2	-1.11022	11529.3	-0.932902	0.202619	-4.60507	4.12327e-06	0.000103183	8472	8244	6961	8810	15391	20252	2.09301	2.16279	2.23958	3.07772	5.0216	5.9223	557430	ENSMUSG00000038094	Atp13a4
ENSDARG00000104139	atp1a3b	-0.742152	114934	-0.637051	0.192891	-3.30285	0.000957066	0.00706617	101302	97524	80549	82395	146451	175897	80.5389	82.3364	83.3986	92.631	153.77	165.533	64611	ENSMUSG00000038094	Atp13a4
ENSDARG00000104139	atp1a3b	-0.742152	114934	-0.637051	0.192891	-3.30285	0.000957066	0.00706617	101302	97524	80549	82395	146451	175897	80.5389	82.3364	83.3986	92.631	153.77	165.533	64611	ENSMUSG00000048939	Atp13a5
ENSDARG00000001870	atp1a1a.4	-2.73889	184.946	-0.661526	0.245945	-3.00558	0.00265071	0.0147561	110	40	16	37	232	676	0.236307	0.0912507	0.0447625	0.112397	0.658207	1.71897	64615	ENSMUSG00000033161	Atp1a1
ENSDARG00000063433	atp2b2	-1.11022	11529.3	-0.932902	0.202619	-4.60507	4.12327e-06	0.000103183	8472	8244	6961	8810	15391	20252	2.09301	2.16279	2.23958	3.07772	5.0216	5.9223	557430	ENSMUSG00000007107	Atp1a4
ENSDARG00000023445	atp2b3b	-0.675145	13465.7	-0.612331	0.160723	-3.80989	0.000139028	0.00163161	11774	11440	10314	11199	14795	20501	4.33476	4.4726	4.94515	5.83026	7.19361	8.93416	558525	ENSMUSG00000007107	Atp1a4
ENSDARG00000104139	atp1a3b	-0.742152	114934	-0.637051	0.192891	-3.30285	0.000957066	0.00706617	101302	97524	80549	82395	146451	175897	80.5389	82.3364	83.3986	92.631	153.77	165.533	64611	ENSMUSG00000007107	Atp1a4
ENSDARG00000043474	atp2b3a	-0.578843	10356.3	-0.509388	0.179791	-2.83327	0.00460738	0.0221228	9866	9351	7771	7649	11620	15646	8.06244	8.11477	8.27015	8.8389	12.5407	15.1344	436745	ENSMUSG00000007107	Atp1a4
ENSDARG00000076833	atp1b1b	-0.996579	19976.3	-0.824648	0.208984	-3.94675	7.92195e-05	0.00108787	15720	15282	12357	14279	26935	33868	29.101	30.042	29.7906	37.3784	65.8511	74.2134	64273	ENSMUSG00000026576	Atp1b1
ENSDARG00000013144	atp1b1a	0.54977	6586.97	0.481941	0.181955	2.64872	0.00807967	0.033217	9648	8734	7115	5990	4322	4292	33.7753	32.469	32.4376	29.6522	19.982	17.7852	64267	ENSMUSG00000026576	Atp1b1
ENSDARG00000034424	atp1b2b	-1.72188	5034.27	-1.43492	0.205965	-6.96986	3.17255e-12	5.83309e-10	2898	2494	2219	4226	8226	9282	3.23959	2.96061	3.23043	6.68019	12.1443	12.282	114457	ENSMUSG00000041329	Atp1b2
ENSDARG00000042837	atp1b3b	-0.5204	8454.66	-0.465637	0.169784	-2.74255	0.00609645	0.0270458	8680	7746	6229	6252	9892	11809	4.87177	4.61676	4.55299	4.96197	7.33234	7.84545	64272	ENSMUSG00000032412	Atp1b3
ENSDARG00000063686	xrcc6bp1	-0.526205	218.782	-0.470256	0.17056	-2.75659	0.0058408	0.0263174	241	173	170	195	247	277	1.27646	0.973033	1.1726	1.46047	1.72773	1.73663	100004177	ENSMUSG00000025436	Atp23
ENSDARG00000005122	atp2a2b	0.23089	8141.17	0.22764	0.0651849	3.49221	0.000479046	0.00414213	10439	9856	8260	6682	6514	7543	6.60493	6.6222	6.80613	5.97838	5.44312	5.64925	568265	ENSMUSG00000029467	Atp2a2
ENSDARG00000007788	atp2b1b	1.64834	134.234	0.803258	0.276654	2.94124	0.00326897	0.0171592	178	266	209	105	30	39	0.135728	0.215389	0.207543	0.113216	0.0302108	0.0352008	561190	ENSMUSG00000019943	Atp2b1
ENSDARG00000063433	atp2b2	-1.11022	11529.3	-0.932902	0.202619	-4.60507	4.12327e-06	0.000103183	8472	8244	6961	8810	15391	20252	2.09301	2.16279	2.23958	3.07772	5.0216	5.9223	557430	ENSMUSG00000030302	Atp2b2
ENSDARG00000104139	atp1a3b	-0.742152	114934	-0.637051	0.192891	-3.30285	0.000957066	0.00706617	101302	97524	80549	82395	146451	175897	80.5389	82.3364	83.3986	92.631	153.77	165.533	64611	ENSMUSG00000030302	Atp2b2
ENSDARG00000104139	atp1a3b	-0.742152	114934	-0.637051	0.192891	-3.30285	0.000957066	0.00706617	101302	97524	80549	82395	146451	175897	80.5389	82.3364	83.3986	92.631	153.77	165.533	64611	ENSMUSG00000034112	Atp2c2
ENSDARG00000070083	atp5b	-0.302594	32997.4	-0.290808	0.107058	-2.71637	0.00660028	0.0286192	36775	32641	26867	26945	35785	38776	249.94	235.581	237.801	258.958	321.2	311.949	554135	ENSMUSG00000025393	Atp5b
ENSDARG00000045514	atp5c1	-0.280362	6790.22	-0.272552	0.0910532	-2.99333	0.00275955	0.0152149	7638	6713	5621	5828	7366	7481	32.1026	29.9619	30.767	34.6376	40.8868	37.2184	336957	ENSMUSG00000025781	Atp5c1
ENSDARG00000098355	atp5h	-0.257457	4440.6	-0.249782	0.0941017	-2.65438	0.00794546	0.0328694	4827	4490	3821	3720	4777	4939	18.4165	18.1916	18.9854	20.0697	24.07	22.3053	393675	ENSMUSG00000034566	Atp5h
ENSDARG00000014313	atp5j	-0.398886	3497.41	-0.378379	0.122194	-3.09653	0.00195802	0.0117659	3656	3278	2864	2900	4081	4085	30.1945	28.7491	30.804	33.8679	44.5123	39.9349	406599	ENSMUSG00000022890	Atp5j
ENSDARG00000037867	si:ch211-194i10.5	-0.534403	4096.7	-0.491839	0.149808	-3.28311	0.00102669	0.00742709	4027	3666	3174	3270	5138	5108	31.2129	30.1744	32.0384	35.8401	52.5942	46.8642	402883	ENSMUSG00000038690	Atp5j2
ENSDARG00000068940	atp5ib	-0.336827	2729.28	-0.327146	0.0924589	-3.53825	0.000402789	0.00365966	2977	2724	2164	2343	2887	3249	34.4409	33.4653	32.6035	38.3297	44.1096	44.4921	767750	ENSMUSG00000050856	Atp5k
ENSDARG00000078113	atp5ia	-0.507519	1628.63	-0.470999	0.142988	-3.2939	0.000988077	0.0072306	1561	1511	1290	1316	1928	2094	15.3387	15.7668	16.5077	18.2856	25.0198	24.3557	559659	ENSMUSG00000050856	Atp5k
ENSDARG00000011841	atp5l	-0.333777	5025.34	-0.326282	0.0819818	-3.97992	6.8939e-05	0.0009792	5330	5066	4074	4408	5472	5680	72.9723	73.6527	72.6379	85.3376	98.9391	92.0486	326977	ENSMUSG00000038717	Atp5l
ENSDARG00000001788	atp5o	-0.353063	6938.55	-0.33675	0.11616	-2.89899	0.00374361	0.0190169	7591	6816	5466	5690	7853	8123	80.8744	77.1142	75.839	85.722	110.494	102.439	335191	ENSMUSG00000022956	Atp5o
ENSDARG00000020847	atp6v0a1a	0.329276	1169.2	0.315096	0.11231	2.8055	0.00502391	0.0235755	1602	1459	1180	995	880	984	1.10768	1.07127	1.06254	0.972844	0.803574	0.80535	324307	ENSMUSG00000019302	Atp6v0a1
ENSDARG00000036577	atp6v0cb	-0.573676	10220.2	-0.493432	0.191911	-2.57122	0.010134	0.0390096	10207	9142	7426	7045	12745	14563	20.5438	19.5397	19.4648	20.0508	33.8777	34.6954	325402	ENSMUSG00000024121	Atp6v0c
ENSDARG00000059057	atpv0e2	-0.647512	2159.57	-0.538771	0.206808	-2.60529	0.00917966	0.0364136	1970	1951	1551	1444	2867	3097	12.2935	12.9288	12.6047	12.7422	23.628	22.8764	553767	ENSMUSG00000039347	Atp6v0e2
ENSDARG00000043465	atp6v1b2	-0.584579	13574	-0.512994	0.181374	-2.82843	0.00467765	0.0223386	13135	12363	9870	9789	16227	19757	38.8984	38.8793	38.0654	40.9929	63.4646	69.2565	359840	ENSMUSG00000006273	Atp6v1b2
ENSDARG00000013443	atp6v1ba	0.469794	4685.27	0.428848	0.156062	2.74792	0.00599743	0.0267684	5518	6646	5392	3958	3301	3544	4.22112	5.39882	5.37164	4.28144	3.3349	3.20906	359839	ENSMUSG00000006273	Atp6v1b2
ENSDARG00000023967	atp6v1c1a	-0.480242	5254.55	-0.435311	0.161133	-2.70155	0.00690161	0.0295675	5143	4942	4157	3943	6105	7102	9.37077	9.56212	9.86393	10.1591	14.6905	15.3171	368907	ENSMUSG00000022295	Atp6v1c1
ENSDARG00000042799	atpaf1	-0.488133	985.538	-0.456291	0.136649	-3.33898	0.000840859	0.00639362	1024	946	711	829	1184	1190	4.17317	4.09402	3.77352	4.77737	6.37249	5.74051	550606	ENSMUSG00000028710	Atpaf1
ENSDARG00000056270	atpaf2	-0.654437	534.099	-0.612727	0.135182	-4.53182	5.84774e-06	0.000135811	539	457	361	484	635	701	4.87278	4.3873	4.25017	6.1873	7.58146	7.50142	560253	ENSMUSG00000042709	Atpaf2
ENSDARG00000067975	atpif1a	-0.36251	1821.2	-0.352203	0.0919538	-3.83021	0.000128032	0.00153107	1862	1761	1542	1706	2007	1956	42.8432	43.0284	46.206	55.5072	60.9875	53.2732	100037369	ENSMUSG00000054428	Atpif1
ENSDARG00000044092	atpif1b	-0.585679	3083.19	-0.529518	0.162916	-3.25022	0.00115318	0.0080473	2910	2864	2250	2377	3781	4201	81.8482	85.5425	82.4156	94.5395	140.447	139.864	558368	ENSMUSG00000054428	Atpif1
ENSDARG00000061687	atxn1a	-0.613302	445.403	-0.521945	0.196922	-2.65067	0.00803322	0.0330877	369	375	385	577	427	473	2.80626	3.02849	3.81306	6.20506	4.28865	4.25795	557340	ENSMUSG00000046876	Atxn1
ENSDARG00000029331	atxn7l3	-0.473139	900.181	-0.430281	0.158812	-2.70928	0.00674303	0.0290763	860	848	734	709	986	1236	2.02532	2.12072	2.25114	2.36107	3.06664	3.44549	368510	ENSMUSG00000059995	Atxn7l3
ENSDARG00000040707	zgc:101803	-0.777668	152.55	-0.688485	0.17624	-3.90365	9.47511e-05	0.00123214	138	124	104	138	192	207	1.80365	1.72103	1.77018	2.55047	3.3141	3.20245	450030	ENSMUSG00000081044	AU015836
ENSDARG00000037097	slc7a2	-1.51766	1092.29	-1.14028	0.238793	-4.78046	1.74898e-06	5.27652e-05	728	563	546	766	1824	1976	1.18523	0.973361	1.15765	1.76348	3.92183	3.808	494041	ENSMUSG00000054753	AU018091
ENSDARG00000020278	si:dkeyp-120h9.1	-0.347049	712.11	-0.329938	0.119826	-2.75335	0.00589895	0.0264803	802	712	537	608	752	861	1.25252	1.18082	1.09219	1.34271	1.55103	1.59167	566469	ENSMUSG00000054753	AU018091
ENSDARG00000074985	aurkaip1	-0.277548	831.701	-0.270186	0.0889195	-3.03852	0.00237742	0.0135591	945	808	695	757	847	924	7.79368	7.07644	7.4646	8.82825	9.2254	9.02029	100126015	ENSMUSG00000065990	Aurkaip1
ENSDARG00000042845	oxt	-1.56425	16.5352	-0.783138	0.276598	-2.82355	0.00474947	0.0226326	9	9	9	15	27	27	0.0561333	0.0596092	0.0731024	0.132293	0.222399	0.199333	352920	ENSMUSG00000037727	Avp
ENSDARG00000045788	avpr1b	-1.24363	47.8235	-0.820039	0.261726	-3.12732	0.00176407	0.0109639	37	32	24	38	80	70	0.480373	0.441184	0.405788	0.697636	1.3717	1.07575	555939	ENSMUSG00000020123	Avpr1a
ENSDARG00000057184	zgc:55781	-0.316848	731.489	-0.307189	0.0951288	-3.22914	0.00124163	0.00849439	754	789	579	694	730	826	4.99986	5.55592	5.00007	6.50749	6.39293	6.48342	325979	ENSMUSG00000039182	AW209491
ENSDARG00000054777	si:dkey-46a10.3	-0.547756	1064.1	-0.503091	0.151426	-3.32222	0.000893058	0.00668221	1035	949	823	859	1219	1458	3.08955	3.00825	3.19938	3.6259	4.80562	5.15169	325885	ENSMUSG00000041935	AW549877
ENSDARG00000062355	axdnd1	0.442069	444.274	0.417069	0.127811	3.2625	0.00110433	0.0077844	605	594	467	280	374	394	1.56356	1.63019	1.57176	1.02326	1.2765	1.20529	557839	ENSMUSG00000026601	Axdnd1
ENSDARG00000102964	axin1	-0.243062	2017.07	-0.235658	0.0950992	-2.47801	0.0132117	0.047282	2233	2071	1707	1670	2075	2342	1.11047	1.09368	1.10551	1.17437	1.36279	1.37862	57931	ENSMUSG00000024182	Axin1
ENSDARG00000046133	b3galnt2	-0.752267	633.015	-0.64054	0.196745	-3.25537	0.00113246	0.00794041	616	518	409	476	833	919	0.656166	0.585943	0.567372	0.716982	1.17184	1.15874	553716	ENSMUSG00000039242	B3galnt2
ENSDARG00000102061	b3galt2	-0.772322	734.033	-0.714818	0.145261	-4.92007	8.65117e-07	2.93652e-05	687	613	472	664	847	1079	2.26497	2.14615	2.02656	3.09558	3.68791	4.2108	404633	ENSMUSG00000033849	B3galt2
ENSDARG00000001939	b3gat3	-0.410332	773.569	-0.384228	0.135063	-2.8447	0.00444533	0.021643	773	767	619	640	810	1017	2.27159	2.39352	2.36893	2.65949	3.14359	3.5376	192334	ENSMUSG00000071649	B3gat3
ENSDARG00000052376	b3gnt2a	1.03096	78.5703	0.861653	0.204425	4.19832	2.689e-05	0.000471483	131	119	94	49	41	53	2.73336	2.63673	2.55426	1.44574	1.1298	1.309	405766	ENSMUSG00000051650	B3gnt2
ENSDARG00000004396	b3gnt5b	-2.21513	42.5396	-0.585172	0.249682	-2.49843	0.0124746	0.0452311	19	16	14	139	26	18	0.0847722	0.0758076	0.0813465	0.876966	0.153202	0.0950627	791470	ENSMUSG00000022686	B3gnt5
ENSDARG00000104042	b4galt4	0.380724	447.489	0.358092	0.130805	2.73728	0.00619499	0.0273273	557	593	489	354	317	406	0.961841	1.08742	1.09968	0.864409	0.722934	0.829874	492760	ENSMUSG00000022793	B4galt4
ENSDARG00000062553	bach1a	0.532907	664.123	0.495648	0.14106	3.5133	0.000442578	0.00393516	919	940	699	495	539	460	4.6217	5.02004	4.57799	3.52014	3.57986	2.73831	678555	ENSMUSG00000025612	Bach1
ENSDARG00000020895	bag1	-0.354341	889.276	-0.333531	0.13012	-2.56316	0.0103725	0.0396738	1017	851	684	734	964	1084	8.41314	7.47583	7.36893	8.5862	10.5319	10.6146	558108	ENSMUSG00000028416	Bag1
ENSDARG00000035005	bag2	0.830722	295.09	0.634065	0.235	2.69841	0.00696708	0.0297805	475	404	350	263	162	152	4.31416	3.89652	4.13982	3.37774	1.94316	1.63412	393975	ENSMUSG00000042215	Bag2
ENSDARG00000031119	baiap2l1b	-1.63961	93.4214	-0.917344	0.274266	-3.36573	0.000763417	0.00595528	49	61	38	203	87	91	0.0192426	0.0254384	0.019434	0.112728	0.0451209	0.0423006	550528	ENSMUSG00000038859	Baiap2l1
ENSDARG00000029305	baiap2l1a	-1.8158	70.5781	-0.693717	0.270415	-2.63337	0.00845426	0.0343938	21	59	22	176	55	63	0.0155909	0.0465153	0.0212708	0.18477	0.0539268	0.0553642	387261	ENSMUSG00000038859	Baiap2l1
ENSDARG00000055381	bambia	0.66069	496.531	0.62819	0.119613	5.25013	1.51989e-07	6.64947e-06	750	698	536	358	349	355	4.23933	4.18971	3.94559	2.86145	2.60527	2.37521	83496	ENSMUSG00000024232	Bambi
ENSDARG00000037009	banf1	-0.180971	1794.14	-0.178347	0.0661306	-2.6969	0.00699876	0.029887	2002	1935	1535	1652	1749	1877	12.8631	13.2024	12.844	15.0092	14.8409	14.2752	334717	ENSMUSG00000024844	Banf1
ENSDARG00000104361	barhl2	-0.969762	133.269	-0.693877	0.249447	-2.78123	0.00541542	0.0249094	116	96	82	90	174	235	1.06512	0.936062	0.980541	1.16856	2.10999	2.55415	100001699	ENSMUSG00000034384	Barhl2
ENSDARG00000020623	baxa	0.62677	850.208	0.557183	0.173782	3.20596	0.00134613	0.00900915	1320	1140	910	712	572	546	4.96616	4.55454	4.45861	3.78787	2.84206	2.43152	58081	ENSMUSG00000003873	Bax
ENSDARG00000062924	si:ch211-243o19.4	1.30056	265.381	1.08494	0.205361	5.27701	1.31306e-07	5.89231e-06	449	441	339	175	112	133	0.767391	0.800391	0.754538	0.422938	0.252801	0.269067	100141366	ENSMUSG00000057265	Bbof1
ENSDARG00000002220	zgc:103692	-0.335484	725.77	-0.321446	0.110804	-2.90096	0.00372027	0.0189201	741	749	596	635	720	901	9.73186	10.4461	10.1938	11.7929	12.4882	14.0068	449772	ENSMUSG00000026851	BC005624
ENSDARG00000058454	dynll1	0.560118	3029.77	0.521697	0.139847	3.73041	0.000191171	0.00207035	4337	4110	3303	2501	1922	2320	36.4787	36.71	36.1801	29.7462	21.3498	23.0981	406297	ENSMUSG00000064063	BC048507
ENSDARG00000007836	ctsla	1.01518	13344.7	0.786481	0.231026	3.40588	0.000659521	0.00532687	20141	20650	17075	11330	6536	6053	155.939	169.78	172.166	124.043	66.8309	55.4732	321453	ENSMUSG00000042243	BC051665
ENSDARG00000070461	zgc:154061	-0.407533	221.47	-0.377467	0.144583	-2.61064	0.00903728	0.0359914	209	212	194	212	227	261	0.092208	0.0993232	0.111464	0.132259	0.132263	0.136301	767755	ENSMUSG00000040282	BC052040
ENSDARG00000117133	cst14b.1	1.10793	3315.49	0.936104	0.200196	4.6765	2.91818e-06	7.8678e-05	5072	5070	4497	2361	1854	1506	16.9026	17.9421	19.5168	11.126	8.1597	5.94068	768128	ENSMUSG00000071561	BC100530
ENSDARG00000117133	cst14b.1	1.10793	3315.49	0.936104	0.200196	4.6765	2.91818e-06	7.8678e-05	5072	5070	4497	2361	1854	1506	16.9026	17.9421	19.5168	11.126	8.1597	5.94068	768128	ENSMUSG00000079594	BC117090
ENSDARG00000099412	bcan	0.693874	24636.4	0.680099	0.0771846	8.81127	1.23735e-18	1.09201e-15	35148	35762	28058	16985	16988	18031	50.4383	54.4972	52.4358	34.4662	32.1953	30.6279	334113	ENSMUSG00000004892	Bcan
ENSDARG00000045568	bcat1	-0.782946	555.055	-0.652175	0.206337	-3.16052	0.00157487	0.0100809	469	490	369	407	784	775	0.944938	1.04838	0.968207	1.15956	2.08611	1.84829	337412	ENSMUSG00000030268	Bcat1
ENSDARG00000054849	bcat2	-0.584624	2381.49	-0.53176	0.158687	-3.35093	0.00080542	0.00619532	2382	2157	1682	1872	2877	3248	4.63534	4.45741	4.26262	5.15126	7.39385	7.48159	436949	ENSMUSG00000030826	Bcat2
ENSDARG00000061352	bcl11aa	-0.360405	704.842	-0.338862	0.131178	-2.58317	0.00978968	0.03815	720	681	600	579	745	887	0.351494	0.353041	0.381459	0.399698	0.480322	0.512562	678650	ENSMUSG00000000861	Bcl11a
ENSDARG00000103659	bco1l	-0.882664	34.3706	-0.621028	0.252362	-2.45553	0.0140678	0.0496614	31	28	20	44	37	42	0.0857381	0.0822362	0.0720366	0.172081	0.135146	0.137499	393580	ENSMUSG00000031845	Bco1
ENSDARG00000018817	bdnf	0.49123	561.548	0.469551	0.113628	4.1316	3.6024e-05	0.000596107	804	742	592	430	383	480	1.69467	1.66084	1.62504	1.28164	1.06615	1.19759	58118	ENSMUSG00000048482	Bdnf
ENSDARG00000076903	bend3	0.233784	658.943	0.22728	0.0909934	2.49764	0.0125022	0.0452939	833	802	677	506	539	636	4.25865	4.35406	4.50741	3.65802	3.63921	3.84877	565716	ENSMUSG00000038214	Bend3
ENSDARG00000058414	bglap	1.11473	292.078	0.951079	0.195566	4.85887	1.18055e-06	3.83043e-05	500	485	325	201	140	166	5.89111	6.06823	4.9868	3.34882	2.17844	2.31512	792433	ENSMUSG00000074483	Bglap
ENSDARG00000058414	bglap	1.11473	292.078	0.951079	0.195566	4.85887	1.18055e-06	3.83043e-05	500	485	325	201	140	166	5.89111	6.06823	4.9868	3.34882	2.17844	2.31512	792433	ENSMUSG00000074486	Bglap2
ENSDARG00000058414	bglap	1.11473	292.078	0.951079	0.195566	4.85887	1.18055e-06	3.83043e-05	500	485	325	201	140	166	5.89111	6.06823	4.9868	3.34882	2.17844	2.31512	792433	ENSMUSG00000074489	Bglap3
ENSDARG00000002945	bgnb	0.832948	677.11	0.780826	0.133941	5.82781	5.61586e-09	3.99692e-07	970	1034	810	476	411	455	0.914496	1.0352	0.994504	0.634578	0.511733	0.507761	792197	ENSMUSG00000031375	Bgn
ENSDARG00000041691	bhlhe41	-0.620351	916.118	-0.554816	0.170078	-3.2619	0.00110667	0.00779264	792	930	631	772	994	1346	10.4524	13.0337	10.8451	14.4071	17.3248	21.0269	563771	ENSMUSG00000030256	Bhlhe41
ENSDARG00000013430	bhmt	0.955895	1130.88	0.678101	0.251057	2.70307	0.0068703	0.0294906	2809	1095	1077	762	710	639	19.3912	8.02711	9.68231	7.43833	6.47294	5.22145	322228	ENSMUSG00000074768	Bhmt
ENSDARG00000013430	bhmt	0.955895	1130.88	0.678101	0.251057	2.70307	0.0068703	0.0294906	2809	1095	1077	762	710	639	19.3912	8.02711	9.68231	7.43833	6.47294	5.22145	322228	ENSMUSG00000042118	Bhmt2
ENSDARG00000052427	zgc:153929	-2.44679	19.5304	-0.628028	0.248989	-2.69087	0.00712664	0.030344	9	7	4	59	18	10	0.0255139	0.0210729	0.0147674	0.236513	0.0673904	0.0335561	777640	ENSMUSG00000043782	Bicdl2
ENSDARG00000058082	birc7	0.937253	338.404	0.727567	0.230352	3.15875	0.00158448	0.010117	457	480	487	277	172	184	1.23604	1.37864	1.71536	1.05941	0.614378	0.589076	100073331	ENSMUSG00000038840	Birc7
ENSDARG00000025977	blmh	0.352323	1123.34	0.331319	0.131002	2.52902	0.011438	0.0425447	1610	1314	1176	947	785	996	1.31409	1.13891	1.25003	1.093	0.846177	0.962272	336541	ENSMUSG00000020840	Blmh
ENSDARG00000042722	blnk	1.39123	260.877	0.68741	0.276664	2.50846	0.0121259	0.0442575	333	457	416	238	71	75	0.260994	0.38036	0.42461	0.263773	0.0734912	0.0695801	405764	ENSMUSG00000061132	Blnk
ENSDARG00000007597	bloc1s4	0.502999	535.626	0.472843	0.131293	3.60095	0.000317062	0.00304371	718	686	626	415	406	400	1.77322	1.7991	2.01337	1.44929	1.3242	1.16933	445081	ENSMUSG00000060708	Bloc1s4
ENSDARG00000059857	blvra	-0.48992	622.317	-0.4531	0.145865	-3.10617	0.00189529	0.0115356	552	596	523	546	651	832	1.2073	1.38425	1.48966	1.68863	1.88039	2.15395	767661	ENSMUSG00000001999	Blvra
ENSDARG00000041414	bmf2	0.937213	89.424	0.812037	0.187799	4.30971	1.63466e-05	0.000316832	141	132	109	52	57	61	1.62534	1.61582	1.6363	0.847613	0.867745	0.832326	751764	ENSMUSG00000040093	Bmf
ENSDARG00000006010	bmi1a	-0.40974	669.203	-0.394677	0.104113	-3.79076	0.000150185	0.00173152	704	643	524	706	664	740	3.6202	3.51127	3.50916	5.13373	4.50941	4.50433	321505	ENSMUSG00000026739	Bmi1
ENSDARG00000013076	bmi1b	-0.235168	659.366	-0.228984	0.0885537	-2.5858	0.00971538	0.0379499	746	688	541	594	650	735	4.91529	4.81384	4.64214	5.53432	5.65607	5.73238	394249	ENSMUSG00000026739	Bmi1
ENSDARG00000028053	bmp1b	0.545772	1291.51	0.511707	0.133837	3.82309	0.000131789	0.00156609	1709	1786	1471	985	805	1120	0.750672	0.833072	0.841457	0.611804	0.466976	0.582323	559877	ENSMUSG00000022098	Bmp1
ENSDARG00000028071	bmp1a	0.793986	4120.21	0.670368	0.200563	3.34267	0.000829763	0.00634937	5910	6108	4934	3536	2298	2384	1.60062	1.75668	1.74025	1.3542	0.821944	0.764267	572452	ENSMUSG00000022098	Bmp1
ENSDARG00000037491	bmp15	-3.57598	54.1204	-0.419508	0.19984	-2.71497	0.00662816	0.0286931	7	12	8	239	3	15	0.0555045	0.101043	0.0826098	2.67976	0.0314154	0.140786	334183	ENSMUSG00000023279	Bmp15
ENSDARG00000020009	bmp2k	0.348069	3119.32	0.342011	0.0723573	4.72662	2.28284e-06	6.47115e-05	4161	4016	3191	2460	2485	2642	2.74019	2.80846	2.73666	2.29079	2.16122	2.05946	494101	ENSMUSG00000034663	Bmp2k
ENSDARG00000069133	mstnb	-0.830206	2022.81	-0.690859	0.206743	-3.34187	0.000832159	0.00636402	1817	1649	1288	1426	2684	3180	16.8023	16.193	15.511	18.6467	32.7784	34.808	798441	ENSMUSG00000032726	Bmp8a
ENSDARG00000037995	gdf3	-1.60555	152.387	-0.703976	0.275092	-2.60201	0.009268	0.0366786	79	88	76	397	93	120	0.473975	0.560665	0.593818	3.36812	0.736889	0.852211	30125	ENSMUSG00000032726	Bmp8a
ENSDARG00000069133	mstnb	-0.830206	2022.81	-0.690859	0.206743	-3.34187	0.000832159	0.00636402	1817	1649	1288	1426	2684	3180	16.8023	16.193	15.511	18.6467	32.7784	34.808	798441	ENSMUSG00000002384	Bmp8b
ENSDARG00000037995	gdf3	-1.60555	152.387	-0.703976	0.275092	-2.60201	0.009268	0.0366786	79	88	76	397	93	120	0.473975	0.560665	0.593818	3.36812	0.736889	0.852211	30125	ENSMUSG00000002384	Bmp8b
ENSDARG00000019728	bmpr1aa	0.279666	1085.07	0.269068	0.10563	2.54723	0.0108581	0.0411036	1399	1328	1133	894	918	891	0.768391	0.774561	0.810412	0.694337	0.665883	0.579269	58145	ENSMUSG00000021796	Bmpr1a
ENSDARG00000011941	bmpr2a	-0.420042	1194.59	-0.400959	0.115212	-3.48017	0.000501091	0.00429906	1111	1128	1055	1105	1246	1448	0.727469	0.784336	0.89963	1.02313	1.07748	1.12229	562822	ENSMUSG00000067336	Bmpr2
ENSDARG00000069989	bnc2	0.231474	820.476	0.225445	0.0881369	2.55778	0.0105341	0.0401067	1054	1001	826	629	659	809	0.199624	0.201326	0.203734	0.168458	0.164835	0.181367	559327	ENSMUSG00000028487	Bnc2
ENSDARG00000022832	bnip4	0.518666	404.81	0.476263	0.151529	3.14249	0.00167517	0.0105549	558	521	465	334	268	315	4.39083	4.35355	4.76515	3.71644	2.78509	2.93401	568155	ENSMUSG00000078566	Bnip3
ENSDARG00000099961	bnip3	-0.707748	1098.48	-0.604463	0.195323	-3.09461	0.00197072	0.0118154	969	1004	745	814	1307	1715	4.35878	4.79588	4.36424	5.17766	7.7644	9.13152	336116	ENSMUSG00000078566	Bnip3
ENSDARG00000060435	bnipl	0.818347	134.313	0.6577	0.219447	2.99502	0.0027443	0.0151497	179	181	189	104	74	89	0.301678	0.323938	0.414824	0.247852	0.164708	0.177549	100149386	ENSMUSG00000028115	Bnipl
ENSDARG00000074335	boc	0.57903	1297.44	0.53161	0.151698	3.5042	0.000457985	0.00401245	1880	1748	1429	1081	807	975	1.27925	1.26308	1.26631	1.04013	0.725204	0.785305	334628	ENSMUSG00000022687	Boc
ENSDARG00000052129	boka	-0.783565	172.759	-0.616497	0.226532	-2.72067	0.00651505	0.0283146	140	158	115	126	244	242	0.188141	0.225478	0.201263	0.239438	0.433048	0.384953	445218	ENSMUSG00000026278	Bok
ENSDARG00000098130	zgc:100870	-0.443242	308.371	-0.406356	0.152818	-2.6589	0.00783965	0.0325844	297	296	254	259	365	364	1.08556	1.1489	1.20904	1.33864	1.76189	1.57484	445131	ENSMUSG00000045160	Bola3
ENSDARG00000017661	braf	-0.700904	1175.36	-0.645848	0.148857	-4.33841	1.43516e-05	0.000286556	1033	1031	843	1008	1350	1717	1.22631	1.29972	1.30328	1.69211	2.11653	2.41272	403065	ENSMUSG00000002413	Braf
ENSDARG00000102802	brdt	-0.505266	1653.96	-0.483565	0.112192	-4.31	1.63252e-05	0.000316832	1692	1536	1230	1503	1692	2221	2.10717	2.03135	1.99488	2.64683	2.78286	3.27405	333996	ENSMUSG00000024002	Brd4
ENSDARG00000102802	brdt	-0.505266	1653.96	-0.483565	0.112192	-4.31	1.63252e-05	0.000316832	1692	1536	1230	1503	1692	2221	2.10717	2.03135	1.99488	2.64683	2.78286	3.27405	333996	ENSMUSG00000029279	Brdt
ENSDARG00000086332	bri3	0.623293	2254.74	0.56184	0.164928	3.40651	0.000657984	0.0053177	2962	3300	2596	1854	1539	1470	14.155	16.7468	16.1563	12.5286	9.71303	8.31534	100002236	ENSMUSG00000047843	Bri3
ENSDARG00000061051	si:ch211-205j18.2	-0.775866	274.907	-0.643136	0.208313	-3.08657	0.00202477	0.0120555	243	231	186	205	353	417	0.178278	0.179968	0.177711	0.212673	0.342024	0.36213	100001603	ENSMUSG00000035131	Brinp3
ENSDARG00000052623	bsdc1	-0.384941	3895.48	-0.357596	0.142145	-2.5157	0.0118797	0.0436528	4059	3845	3093	3006	4277	5061	7.20415	7.2469	7.14915	7.54433	10.0252	10.6326	794882	ENSMUSG00000040859	Bsdc1
ENSDARG00000063255	btbd11a	-0.617927	665.059	-0.564621	0.155355	-3.63402	0.000279039	0.00277739	612	618	478	567	721	968	0.110932	0.118956	0.112835	0.14533	0.172596	0.207691	562893	ENSMUSG00000020042	Btbd11
ENSDARG00000042091	btbd2a	-0.707087	1903.83	-0.621717	0.180263	-3.44893	0.000562804	0.00471843	1658	1605	1419	1457	2352	2819	7.63987	7.85361	8.5152	9.49356	14.313	15.3757	565970	ENSMUSG00000003344	Btbd2
ENSDARG00000032369	btbd6a	0.250626	1150.01	0.243084	0.0945184	2.57176	0.0101184	0.0389609	1461	1372	1216	937	889	1084	10.3644	10.3357	11.2341	9.39945	8.3289	9.10252	553533	ENSMUSG00000002803	Btbd6
ENSDARG00000068983	btbd9	-0.494422	1036.47	-0.474577	0.108623	-4.3688	1.24933e-05	0.000255225	1035	1016	757	938	1098	1343	1.95838	2.04147	1.86537	2.50973	2.74379	3.00795	557659	ENSMUSG00000062202	Btbd9
ENSDARG00000027249	btg1	0.559461	3683	0.517763	0.145313	3.56302	0.000366617	0.00342503	5692	4903	3766	2901	2801	2471	29.6826	27.1514	25.5758	21.3921	19.2904	15.2527	114432	ENSMUSG00000036478	Btg1
ENSDARG00000027249	btg1	0.559461	3683	0.517763	0.145313	3.56302	0.000366617	0.00342503	5692	4903	3766	2901	2801	2471	29.6826	27.1514	25.5758	21.3921	19.2904	15.2527	114432	ENSMUSG00000068173	Btg1-ps1
ENSDARG00000027249	btg1	0.559461	3683	0.517763	0.145313	3.56302	0.000366617	0.00342503	5692	4903	3766	2901	2801	2471	29.6826	27.1514	25.5758	21.3921	19.2904	15.2527	114432	ENSMUSG00000098348	Btg1-ps2
ENSDARG00000035171	btg4	-4.62073	178.715	-0.281995	0.164063	-2.72407	0.00644823	0.0281443	4	24	16	829	6	48	0.0675793	0.430584	0.352034	19.8051	0.133874	0.959915	378946	ENSMUSG00000032056	Btg4
ENSDARG00000010481	bzw1a	0.459252	4960.29	0.433608	0.127042	3.41308	0.000642325	0.00523267	7090	6313	5290	4120	3707	3654	27.774	26.2615	26.9872	22.8222	19.1781	16.9433	325226	ENSMUSG00000051223	Bzw1
ENSDARG00000093687	si:dkey-193c22.1	-0.587074	562.116	-0.495444	0.200812	-2.46703	0.0136241	0.0484045	562	502	402	397	674	827	2.0518	1.94624	1.91134	2.04955	3.24975	3.5739	567837	ENSMUSG00000036951	C130079G13Rik
ENSDARG00000024299	c1qtnf4	-0.512121	2833.19	-0.459939	0.167383	-2.74781	0.00599953	0.0267684	2699	2696	2189	2151	3139	4062	9.22444	9.78475	9.74303	10.3955	14.1684	16.4329	550397	ENSMUSG00000040794	C1qtnf4
ENSDARG00000056134	c1qtnf5	1.1312	293.841	0.816535	0.247601	3.29959	0.000968272	0.0071211	538	460	327	240	125	135	2.5143	2.28289	1.99019	1.58604	0.7715	0.746804	555815	ENSMUSG00000079592	C1qtnf5
ENSDARG00000061066	c2cd2l	-0.771207	610.429	-0.689279	0.170492	-4.04219	5.29538e-05	0.000809539	562	520	392	505	759	892	0.388183	0.381413	0.352612	0.493241	0.692361	0.729293	566488	ENSMUSG00000032120	C2cd2l
ENSDARG00000001818	c3b.2	1.17009	451.006	1.01907	0.185369	5.49336	3.9436e-08	2.17523e-06	890	563	585	208	246	321	0.680337	0.45702	0.582373	0.224836	0.248348	0.290454	566347	ENSMUSG00000024164	C3
ENSDARG00000093068	c3b.1	0.873128	107.713	0.729093	0.205065	3.54873	0.000387091	0.00355361	142	163	144	57	67	88	0.0902436	0.110004	0.11918	0.0512237	0.0562333	0.0661985	563665	ENSMUSG00000024164	C3
ENSDARG00000087359	c3a.2	1.75797	40.2603	0.802866	0.276104	2.93801	0.00330327	0.0173046	59	99	46	15	7	30	0.0559828	0.0997541	0.0568423	0.0201262	0.00877186	0.0336947	30491	ENSMUSG00000024164	C3
ENSDARG00000057113	c6	1.29489	1902.49	1.0033	0.230878	4.34831	1.3719e-05	0.00027517	3637	2907	2312	1399	768	825	7.45816	6.33033	6.1743	4.05671	2.07989	2.00254	393611	ENSMUSG00000022181	C6
ENSDARG00000086310	zgc:194508	0.748681	111.269	0.651257	0.185959	3.49625	0.00047184	0.00410023	178	164	115	77	70	83	0.207491	0.20301	0.174578	0.126923	0.107763	0.114524	100004673	ENSMUSG00000019945	Cabcoco1
ENSDARG00000033411	cabp1b	-1.41631	183.135	-1.10178	0.229616	-4.79288	1.64404e-06	5.00317e-05	135	118	76	161	247	343	0.115466	0.107176	0.0846536	0.194722	0.279003	0.347258	436687	ENSMUSG00000029544	Cabp1
ENSDARG00000028485	cabp5b	-2.1421	48.9086	-1.27156	0.270571	-4.68836	2.754e-06	7.57951e-05	27	22	11	44	90	90	0.046155	0.0399365	0.0244883	0.106359	0.203184	0.182111	553766	ENSMUSG00000005649	Cabp5
ENSDARG00000021735	cacna1ba	-0.468341	991.436	-0.453897	0.0956549	-4.74501	2.08494e-06	6.06602e-05	983	897	816	934	1033	1232	0.180143	0.174562	0.194745	0.242036	0.250009	0.267247	555941	ENSMUSG00000004113	Cacna1b
ENSDARG00000008398	cacna1c	-0.947311	768.751	-0.814168	0.192196	-4.23616	2.2738e-05	0.000412336	562	491	621	1002	835	951	0.125988	0.116887	0.181298	0.317634	0.247212	0.252354	170581	ENSMUSG00000051331	Cacna1c
ENSDARG00000102773	cacna1da	-0.903938	582.407	-0.790369	0.183287	-4.31184	1.61904e-05	0.000314726	481	361	459	721	619	757	0.102565	0.0817439	0.127462	0.2174	0.174316	0.191068	403310	ENSMUSG00000015968	Cacna1d
ENSDARG00000078169	cacna2d2b	-0.839178	798.505	-0.730727	0.185575	-3.9373	8.24025e-05	0.00111652	664	626	564	649	949	1282	0.580058	0.580725	0.641643	0.801708	1.09486	1.32565	568759	ENSMUSG00000010066	Cacna2d2
ENSDARG00000002167	cacnb1	0.914264	353.254	0.700886	0.233842	2.99753	0.0027218	0.0150479	612	515	386	304	171	192	0.325145	0.290553	0.267069	0.228385	0.119981	0.120744	436925	ENSMUSG00000020882	Cacnb1
ENSDARG00000009738	cacnb4a	-1.36275	155.466	-0.889081	0.262967	-3.38909	0.000701253	0.00558657	88	67	119	258	177	175	0.0552446	0.0446657	0.0972893	0.229031	0.146748	0.130042	562422	ENSMUSG00000017412	Cacnb4
ENSDARG00000062174	cacnb4b	-0.466292	4055.32	-0.42608	0.155325	-2.74313	0.00608562	0.0270227	3996	3891	3178	3123	4453	5616	2.33019	2.40946	2.41341	2.57517	3.42934	3.87642	678560	ENSMUSG00000017412	Cacnb4
ENSDARG00000032565	cacng2a	-0.577314	2112.63	-0.510133	0.177424	-2.8752	0.00403769	0.020117	1951	1964	1590	1565	2524	3011	0.526024	0.562319	0.558286	0.596665	0.898729	0.960941	393614	ENSMUSG00000019146	Cacng2
ENSDARG00000063006	cacng7a	-0.930814	237.355	-0.773188	0.207406	-3.72631	0.000194305	0.00209634	193	179	158	188	314	372	0.271627	0.267524	0.289591	0.374147	0.583629	0.619722	100034540	ENSMUSG00000069806	Cacng7
ENSDARG00000014731	cacybp	-0.562091	1725.22	-0.514535	0.153987	-3.34132	0.000833817	0.00636688	1614	1666	1256	1378	2026	2352	9.67523	10.6054	9.80525	11.6809	16.0394	16.6891	405823	ENSMUSG00000014226	Cacybp
ENSDARG00000099476	zgc:174863	0.589823	1468.5	0.547527	0.142746	3.8354	0.000125358	0.00151137	2344	1995	1452	1150	1020	1057	10.8335	9.79148	8.73957	7.51586	6.22592	5.78263	100136852	ENSMUSG00000032076	Cadm1
ENSDARG00000009930	cadm2a	-0.530834	1078.85	-0.496691	0.135716	-3.65974	0.000252466	0.00256952	914	983	939	1017	1185	1341	0.0463548	0.0529413	0.0620191	0.0729353	0.0793703	0.0805036	793954	ENSMUSG00000064115	Cadm2
ENSDARG00000062633	cadm2b	-0.432154	674.807	-0.396354	0.152523	-2.59854	0.00936206	0.0369456	618	704	541	560	705	902	0.049447	0.0598159	0.0563715	0.0633588	0.0744957	0.085427	571698	ENSMUSG00000064115	Cadm2
ENSDARG00000057013	cadm3	-0.416013	2820	-0.392282	0.12833	-3.05679	0.00223721	0.0130295	2751	2752	2327	2443	2758	3812	0.720528	0.765423	0.793721	0.904798	0.953994	1.18182	692273	ENSMUSG00000005338	Cadm3
ENSDARG00000040291	cadm4	0.285084	10177.6	0.277967	0.0863309	3.21977	0.00128295	0.00870513	13227	12543	10536	7088	8540	9920	1.52743	1.53813	1.58448	1.15742	1.30241	1.35597	492787	ENSMUSG00000054793	Cadm4
ENSDARG00000036344	calb2b	-1.95731	41292.7	-1.54315	0.225554	-6.85134	7.31617e-12	1.22597e-09	20028	20473	14697	32175	70847	82343	37.7175	40.943	36.045	85.6824	176.205	183.556	393684	ENSMUSG00000003657	Calb2
ENSDARG00000056590	calca	0.888768	10279.5	0.829241	0.13831	5.99545	2.02924e-09	1.6895e-07	16371	15186	11964	7185	5419	7308	105.301	103.727	100.218	65.3508	46.0327	55.6407	436744	ENSMUSG00000030666	Calcb
ENSDARG00000052515	calcoco2	0.801718	491.224	0.630091	0.22682	2.77815	0.00546689	0.0250591	801	689	549	441	256	278	2.66053	2.43023	2.37475	2.07129	1.12296	1.09299	553776	ENSMUSG00000006056	Calcoco2
ENSDARG00000039482	calhm2	0.955888	58.6472	0.655796	0.256288	2.55584	0.010593	0.0402499	112	78	64	43	39	27	1.72934	1.27894	1.28693	0.938857	0.795277	0.493474	368657	ENSMUSG00000033033	Calhm2
ENSDARG00000021811	calm1a	-1.39438	64262	-1.11493	0.221297	-5.04126	4.62476e-07	1.72945e-05	42569	40634	32130	46560	97371	119032	190.365	192.964	187.118	294.425	575.061	630.078	406660	ENSMUSG00000001175	Calm1
ENSDARG00000102808	calr3b	0.72916	3495.43	0.586186	0.219623	2.66944	0.00759789	0.03189	5513	4746	3955	3252	1949	1945	14.4399	13.2007	13.4907	12.0447	6.74185	6.03023	321315	ENSMUSG00000019732	Calr3
ENSDARG00000074905	camk1da	-0.994348	1133.62	-0.911338	0.152993	-5.95608	2.58358e-09	2.02892e-07	832	763	836	1270	1246	1684	0.308714	0.300642	0.403971	0.666354	0.610579	0.739627	100144566	ENSMUSG00000039145	Camk1d
ENSDARG00000008788	camk1gb	-1.14619	246.201	-0.82531	0.248158	-3.32716	0.000877354	0.00660468	192	159	147	165	333	463	0.186387	0.163909	0.185841	0.226499	0.426922	0.532025	393802	ENSMUSG00000016179	Camk1g
ENSDARG00000053617	camk2a	-0.495185	231.578	-0.447877	0.162635	-2.75348	0.00589662	0.0264803	241	195	188	199	269	286	0.151731	0.130372	0.154144	0.177165	0.223666	0.213138	550436	ENSMUSG00000024617	Camk2a
ENSDARG00000014273	camk2d2	-1.01362	3757.66	-0.857448	0.199693	-4.29426	1.75273e-05	0.000333851	3086	2762	2263	2869	4871	6430	1.5368	1.46062	1.46763	2.02032	3.20354	3.79027	436815	ENSMUSG00000053819	Camk2d
ENSDARG00000071395	camk2g1	-0.593812	9023.14	-0.537965	0.161507	-3.33092	0.000865598	0.0065404	8399	8174	6776	7057	10275	13131	1.87248	1.93516	1.96731	2.22473	3.02525	3.46517	791855	ENSMUSG00000021820	Camk2g
ENSDARG00000101387	si:dkey-33m11.6	-0.632987	871.78	-0.525407	0.207806	-2.5283	0.0114615	0.0425934	833	807	593	608	1008	1374	17.2579	17.7546	15.9996	17.8121	27.5801	33.6952	555986	ENSMUSG00000046447	Camk2n1
ENSDARG00000025855	camk2n1a	-0.592363	3749.02	-0.513937	0.187519	-2.74076	0.00612973	0.0271298	3651	3294	2780	2660	4609	5396	47.524	45.5321	47.1256	48.9611	79.2317	83.1402	553607	ENSMUSG00000051146	Camk2n2
ENSDARG00000005372	camk4	-1.39541	1775.59	-1.08685	0.229373	-4.74151	2.12134e-06	6.11342e-05	1196	1106	885	1254	2876	3122	0.494213	0.485323	0.476253	0.732738	1.56951	1.52705	550270	ENSMUSG00000038128	Camk4
ENSDARG00000035452	camkk1a	-0.64928	810.52	-0.591871	0.157075	-3.76782	0.000164682	0.00184127	724	679	637	705	877	1190	0.311199	0.309929	0.356574	0.428505	0.49784	0.605458	541526	ENSMUSG00000020785	Camkk1
ENSDARG00000005141	camkvb	-0.993823	749.063	-0.902923	0.15946	-5.66113	1.50379e-08	9.0078e-07	574	563	486	686	917	1191	0.277418	0.288951	0.305893	0.46883	0.585306	0.681353	393422	ENSMUSG00000032936	Camkv
ENSDARG00000062173	camsap2a	-0.445256	1822.23	-0.411245	0.146977	-2.79797	0.00514241	0.0239955	1806	1788	1424	1500	1828	2561	0.892557	0.93838	0.916515	1.04828	1.19312	1.49819	562741	ENSMUSG00000041570	Camsap2
ENSDARG00000102977	cant1b	0.603039	1642.51	0.591917	0.0744387	7.95101	1.84999e-15	7.42125e-13	2364	2258	1821	1167	1139	1304	6.67742	6.77295	6.69857	4.66123	4.24889	4.3599	445201	ENSMUSG00000025575	Cant1
ENSDARG00000037488	canx	0.372024	19364.1	0.364519	0.0777949	4.68563	2.79106e-06	7.63389e-05	25965	24914	20165	15521	14767	16348	20.6984	21.0904	20.9342	17.4959	15.5465	15.4259	406757	ENSMUSG00000020368	Canx
ENSDARG00000052748	capn1b	-0.567401	5071.48	-0.519397	0.15398	-3.37313	0.000743193	0.00582843	4697	4661	3896	4041	5733	7202	6.63791	6.99491	7.17035	8.07546	10.7	12.0476	565106	ENSMUSG00000058626	Capn11
ENSDARG00000009346	caprin1a	0.279296	2548.94	0.275468	0.0643343	4.28174	1.85434e-05	0.000349185	3388	3215	2506	1959	2034	2398	5.87762	5.92286	5.66174	4.80574	4.66015	4.9243	445090	ENSMUSG00000027184	Caprin1
ENSDARG00000054272	caprin1b	0.506429	7001.1	0.474004	0.135449	3.49948	0.000466165	0.00406398	9713	9413	7591	5899	4755	5250	14.9777	15.4139	15.2441	12.8629	9.68351	9.58271	406341	ENSMUSG00000027184	Caprin1
ENSDARG00000003414	capslb	0.506849	264.088	0.470248	0.143157	3.28364	0.00102475	0.00742709	380	359	272	198	209	195	2.67416	2.68282	2.49278	1.97032	1.94241	1.62434	550473	ENSMUSG00000039676	Capsl
ENSDARG00000014488	ca2	-1.37055	4171.17	-1.09626	0.221177	-4.95914	7.08069e-07	2.45377e-05	2625	2698	2219	3058	6296	7626	5.15847	5.63023	5.67884	8.49761	16.3398	17.7389	387526	ENSMUSG00000027556	Car1
ENSDARG00000014488	ca2	-1.37055	4171.17	-1.09626	0.221177	-4.95914	7.08069e-07	2.45377e-05	2625	2698	2219	3058	6296	7626	5.15847	5.63023	5.67884	8.49761	16.3398	17.7389	387526	ENSMUSG00000003273	Car11
ENSDARG00000014488	ca2	-1.37055	4171.17	-1.09626	0.221177	-4.95914	7.08069e-07	2.45377e-05	2625	2698	2219	3058	6296	7626	5.15847	5.63023	5.67884	8.49761	16.3398	17.7389	387526	ENSMUSG00000027555	Car13
ENSDARG00000014488	ca2	-1.37055	4171.17	-1.09626	0.221177	-4.95914	7.08069e-07	2.45377e-05	2625	2698	2219	3058	6296	7626	5.15847	5.63023	5.67884	8.49761	16.3398	17.7389	387526	ENSMUSG00000027562	Car2
ENSDARG00000014488	ca2	-1.37055	4171.17	-1.09626	0.221177	-4.95914	7.08069e-07	2.45377e-05	2625	2698	2219	3058	6296	7626	5.15847	5.63023	5.67884	8.49761	16.3398	17.7389	387526	ENSMUSG00000027559	Car3
ENSDARG00000043589	ca4a	-0.459852	729.424	-0.42185	0.152353	-2.76877	0.00562677	0.0256146	683	727	582	585	816	960	0.631207	0.713474	0.700463	0.764496	0.995938	1.05017	555196	ENSMUSG00000000805	Car4
ENSDARG00000014488	ca2	-1.37055	4171.17	-1.09626	0.221177	-4.95914	7.08069e-07	2.45377e-05	2625	2698	2219	3058	6296	7626	5.15847	5.63023	5.67884	8.49761	16.3398	17.7389	387526	ENSMUSG00000025317	Car5a
ENSDARG00000014488	ca2	-1.37055	4171.17	-1.09626	0.221177	-4.95914	7.08069e-07	2.45377e-05	2625	2698	2219	3058	6296	7626	5.15847	5.63023	5.67884	8.49761	16.3398	17.7389	387526	ENSMUSG00000028463	Car9
ENSDARG00000036164	cars	0.244967	1822.02	0.240283	0.0757864	3.17046	0.00152198	0.0098235	2481	2253	1722	1427	1514	1682	2.51	2.42047	2.26877	2.04145	2.02285	2.01423	368284	ENSMUSG00000010755	Cars
ENSDARG00000016815	casc1	1.26047	309.722	1.05488	0.204064	5.16503	2.40401e-07	9.82229e-06	483	514	418	207	142	150	2.51427	2.84132	2.83369	1.52371	0.976212	0.924259	566485	ENSMUSG00000043541	Casc1
ENSDARG00000023900	casd1	-0.676309	1075.04	-0.660915	0.082516	-8.00884	1.15794e-15	4.94477e-13	942	975	771	1119	1188	1361	1.21538	1.33585	1.29546	2.04154	2.02426	2.07853	692268	ENSMUSG00000015189	Casd1
ENSDARG00000017905	casp3a	0.927882	1623.87	0.788342	0.197701	3.98762	6.67404e-05	0.000958092	2823	2272	1866	1269	922	861	11.1144	9.49895	9.56747	7.06487	4.79398	4.0125	140621	ENSMUSG00000031628	Casp3
ENSDARG00000008165	caspa	0.881374	174.506	0.743448	0.20075	3.69992	0.000215669	0.00227492	250	281	204	115	128	94	0.804608	0.960381	0.855038	0.523372	0.544058	0.358105	57933	ENSMUSG00000033538	Casp4
ENSDARG00000094433	caspbl	0.703191	124.84	0.620549	0.178046	3.48043	0.000500615	0.00429775	177	190	137	82	78	104	1.13372	1.29235	1.14278	0.742702	0.659809	0.788504	566185	ENSMUSG00000033538	Casp4
ENSDARG00000052039	caspb	1.66575	1054.76	0.778573	0.276325	2.86351	0.00418979	0.0207112	2228	1584	1433	891	262	182	5.67174	4.28202	4.75071	3.20735	0.880832	0.548416	259303	ENSMUSG00000033538	Casp4
ENSDARG00000091836	casp7	0.617957	435.266	0.520202	0.201823	2.57732	0.00995701	0.0385766	632	603	480	392	272	274	1.58172	1.60259	1.56446	1.38728	0.899024	0.811708	553634	ENSMUSG00000025076	Casp7
ENSDARG00000004325	casp9	0.510922	337.288	0.472413	0.146001	3.23488	0.00121692	0.00835558	492	441	358	273	244	249	1.50429	1.43185	1.42548	1.18031	0.985251	0.901162	492763	ENSMUSG00000028914	Casp9
ENSDARG00000058693	cast	0.556788	4552.21	0.510821	0.152271	3.35464	0.000794672	0.0061412	7068	6092	4593	3815	3005	3302	2.84218	2.60141	2.40527	2.16929	1.59585	1.5717	563084	ENSMUSG00000021585	Cast
ENSDARG00000018985	gatsl2	-0.357201	2652.52	-0.335134	0.133223	-2.51556	0.0118843	0.0436528	2833	2708	2049	2091	2917	3312	2.37156	2.40729	2.23378	2.47519	3.22489	3.28182	327294	ENSMUSG00000015944	Castor2
ENSDARG00000063009	catip	0.980375	293.908	0.876742	0.169898	5.156	2.52279e-07	1.0213e-05	458	425	380	204	169	170	2.88006	2.83804	3.11194	1.81399	1.40351	1.26539	767803	ENSMUSG00000073650	Catip
ENSDARG00000103747	cav1	0.257815	3464.96	0.252597	0.0779152	3.24193	0.00118724	0.00820717	4580	4180	3510	2821	2917	2980	13.3852	12.9727	13.3591	11.6582	11.2587	10.3089	323695	ENSMUSG00000007655	Cav1
ENSDARG00000052000	cav2	-0.816467	379.947	-0.685592	0.202949	-3.37749	0.000731509	0.00576011	337	317	244	290	537	529	2.28291	2.2804	2.15258	2.77795	4.80423	4.24182	415240	ENSMUSG00000000058	Cav2
ENSDARG00000059362	ptrfb	0.305685	3041.47	0.297573	0.088922	3.34642	0.000818617	0.00627859	3923	3680	3286	2472	2441	2601	4.44061	4.42349	4.84399	3.95677	3.64908	3.485	561082	ENSMUSG00000004044	Cavin1
ENSDARG00000040917	cbfb	1.03862	1130.5	0.654493	0.266904	2.45737	0.0139958	0.0494596	1774	1837	1345	1114	399	477	0.80793	0.888427	0.797725	0.717419	0.239985	0.257144	30744	ENSMUSG00000031885	Cbfb
ENSDARG00000057296	cbln1	-0.758468	486.473	-0.636912	0.202945	-3.13803	0.00170089	0.0106915	442	386	346	364	589	768	2.70494	2.50851	2.75755	3.14996	4.76039	5.56333	436793	ENSMUSG00000031654	Cbln1
ENSDARG00000074601	cbln2a	-1.15689	392.937	-0.910297	0.226412	-4.02035	5.81106e-05	0.000869229	324	253	218	296	536	699	6.72446	5.57604	5.89224	8.68705	14.6916	17.1723	556853	ENSMUSG00000024647	Cbln2
ENSDARG00000077151	cbln2b	-0.955101	2086.88	-0.776098	0.215844	-3.59624	0.000322844	0.00309249	1741	1564	1316	1446	2897	3418	24.0229	22.9169	23.648	28.2139	52.7917	55.826	560583	ENSMUSG00000024647	Cbln2
ENSDARG00000046030	zgc:110339	0.5353	867.866	0.501327	0.134852	3.71729	0.000201368	0.00214803	1195	1126	1004	691	635	623	6.54118	6.54514	7.15703	5.34853	4.59042	4.03658	550490	ENSMUSG00000022947	Cbr3
ENSDARG00000043562	zgc:65997	-0.677111	188.377	-0.586438	0.188407	-3.1114	0.001862	0.0113905	159	184	129	159	234	254	1.94711	2.39278	2.05728	2.75333	3.78442	3.68183	794398	ENSMUSG00000022947	Cbr3
ENSDARG00000021135	dhrs2	0.475677	517.088	0.42406	0.172042	2.46467	0.0137138	0.0486712	746	672	542	437	408	340	4.72151	4.51652	4.46737	3.91103	3.4103	2.54717	393539	ENSMUSG00000022947	Cbr3
ENSDARG00000009074	cbr4	-0.828399	238.737	-0.720619	0.186088	-3.87067	0.000108535	0.00135418	200	197	162	202	290	364	1.0863	1.13626	1.1459	1.55146	2.08022	2.34023	402954	ENSMUSG00000031641	Cbr4
ENSDARG00000010946	cbsb	-0.427563	3619.95	-0.392827	0.151174	-2.59849	0.00936337	0.0369456	3753	3581	2737	2763	4196	4652	2.88898	2.92728	2.7438	3.00757	4.26573	4.23881	266987	ENSMUSG00000024039	Cbs
ENSDARG00000054442	cbx1b	-0.506859	1635.9	-0.447567	0.177833	-2.51675	0.0118444	0.0436149	1638	1499	1258	1187	1922	2280	5.14418	4.99915	5.1451	5.27134	7.97161	8.47568	415180	ENSMUSG00000018666	Cbx1
ENSDARG00000071051	cbx6a	-0.365155	918.798	-0.343264	0.131368	-2.61293	0.00897698	0.035762	924	940	746	757	944	1189	6.07217	6.55983	6.38443	7.03455	8.19285	9.24894	799294	ENSMUSG00000089715	Cbx6
ENSDARG00000038025	cbx7a	0.570221	7300.38	0.488519	0.193843	2.52026	0.0117269	0.0433266	9205	11676	7539	6300	3989	5903	38.2	51.4549	40.7441	36.9699	21.8623	28.9968	550551	ENSMUSG00000053411	Cbx7
ENSDARG00000098771	cbx8b	-0.602914	382.746	-0.568797	0.127849	-4.44815	8.66124e-06	0.000189516	368	339	282	372	393	521	3.92067	3.83535	3.91266	5.60432	5.52962	6.57033	799361	ENSMUSG00000025578	Cbx8
ENSDARG00000077409	cby1	0.576044	219.316	0.535999	0.140621	3.80945	0.000139278	0.00163165	310	281	259	155	160	172	6.93322	6.67379	7.5437	4.902	4.7259	4.55344	326875	ENSMUSG00000022428	Cby1
ENSDARG00000003872	ccdc102a	-0.520873	577.813	-0.499143	0.110611	-4.51231	6.41258e-06	0.000146868	585	515	443	630	596	655	0.182917	0.171001	0.18039	0.278552	0.246113	0.242424	325319	ENSMUSG00000063605	Ccdc102a
ENSDARG00000053455	ccdc103	0.994997	494.397	0.918734	0.147082	6.24261	4.30316e-10	4.4159e-08	769	776	597	332	262	317	10.7459	11.5152	10.8643	6.56027	4.83512	5.24339	437026	ENSMUSG00000020930	Ccdc103
ENSDARG00000006981	ccdc113	0.768651	158.071	0.648981	0.200375	3.23618	0.00121139	0.00833058	249	227	174	127	93	101	1.55938	1.50964	1.4191	1.12467	0.769179	0.748708	450041	ENSMUSG00000036598	Ccdc113
ENSDARG00000015010	ccdc114	1.08369	579.244	0.9525	0.180327	5.27997	1.29204e-07	5.85756e-06	916	890	747	407	290	321	2.25698	2.32871	2.39698	1.41806	0.943673	0.936214	492767	ENSMUSG00000040189	Ccdc114
ENSDARG00000091872	si:ch211-102c2.7	-0.689337	354.811	-0.645825	0.134575	-4.79756	1.60611e-06	4.92168e-05	361	303	226	359	422	434	1.49671	1.33403	1.22025	2.10471	2.31065	2.12989	566053	ENSMUSG00000020482	Ccdc117
ENSDARG00000032856	ccdc120	-0.548114	698.561	-0.492358	0.167254	-2.94361	0.0032441	0.0170893	649	641	549	545	826	951	1.01196	1.06137	1.11481	1.20166	1.70094	1.75524	768286	ENSMUSG00000031150	Ccdc120
ENSDARG00000004794	ccdc146	1.11807	663.955	0.934705	0.204688	4.56589	4.97389e-06	0.000119717	983	1025	923	482	312	351	1.74645	1.93383	2.13558	1.21092	0.732062	0.738154	767671	ENSMUSG00000064280	Ccdc146
ENSDARG00000062978	ccdc151	1.19684	385.117	1.01264	0.199383	5.07587	3.85718e-07	1.47576e-05	618	624	499	262	196	181	1.51213	1.62135	1.59005	0.906502	0.633354	0.524223	555601	ENSMUSG00000039632	Ccdc151
ENSDARG00000045850	ccdc167	-0.574854	560.452	-0.494778	0.191584	-2.58237	0.00981236	0.0382159	514	525	423	417	629	840	9.92383	10.7639	10.6357	11.3847	16.0383	19.197	556080	ENSMUSG00000024018	Ccdc167
ENSDARG00000062021	si:ch211-232d19.4	0.971654	339.808	0.868891	0.169972	5.10831	3.2506e-07	1.26007e-05	521	537	406	237	200	193	2.55508	2.79663	2.59301	1.64355	1.29535	1.12037	566663	ENSMUSG00000026578	Ccdc181
ENSDARG00000052379	ccdc22	0.220172	1562.79	0.21536	0.0808914	2.6623	0.00776089	0.0323496	1985	1888	1587	1306	1272	1414	3.05248	3.0831	3.1782	2.83991	2.58328	2.57383	556259	ENSMUSG00000031143	Ccdc22
ENSDARG00000022983	ccdc28a	-0.634367	1922.49	-0.563176	0.174643	-3.22467	0.00126117	0.00859418	1844	1686	1376	1454	2401	2699	11.2614	10.934	10.9436	12.5563	19.3648	19.5106	326808	ENSMUSG00000059554	Ccdc28a
ENSDARG00000073962	ccdc32	-0.52293	1035.94	-0.475669	0.158655	-2.99799	0.00271765	0.0150402	1040	981	753	817	1287	1305	5.05104	5.05952	4.7627	5.61096	8.255	7.50232	564862	ENSMUSG00000039983	Ccdc32
ENSDARG00000100584	ccdc40	0.925461	1186.3	0.872204	0.128813	6.76963	1.29116e-11	1.96464e-09	1684	1908	1449	782	685	792	1.43419	1.72559	1.60711	0.94176	0.770454	0.798414	568590	ENSMUSG00000039963	Ccdc40
ENSDARG00000054362	ccdc47	0.316528	3283.63	0.303935	0.108143	2.81047	0.00494696	0.0233136	4632	3954	3291	2775	2574	2714	17.334	15.713	16.0387	14.6845	12.7212	12.022	447812	ENSMUSG00000078622	Ccdc47
ENSDARG00000032005	ccdc65	0.974239	552.285	0.797404	0.213097	3.74175	0.000182742	0.00199928	849	841	686	443	278	295	5.31599	5.59197	5.59386	3.92236	2.29886	2.18643	368824	ENSMUSG00000003354	Ccdc65
ENSDARG00000102145	ccdc77	0.444711	1090.48	0.41814	0.131147	3.18809	0.00143214	0.0094416	1527	1422	1145	685	978	901	4.01935	3.97475	3.92495	2.54962	3.39975	2.80724	555400	ENSMUSG00000030177	Ccdc77
ENSDARG00000014966	ccdc82	-0.468658	831.298	-0.45911	0.0781682	-5.8731	4.27729e-09	3.12833e-07	836	785	647	819	873	984	1.26751	1.26388	1.2775	1.75588	1.74803	1.76594	327538	ENSMUSG00000079084	Ccdc82
ENSDARG00000077179	ccdc83	0.803184	288.038	0.750575	0.136794	5.48229	4.19862e-08	2.26863e-06	414	446	331	175	205	201	1.36249	1.55869	1.41864	0.814402	0.891	0.783009	100004068	ENSMUSG00000030617	Ccdc83
ENSDARG00000039497	ccdc85a	-1.06269	488.769	-0.935507	0.179521	-5.20922	1.89633e-07	8.07191e-06	367	369	293	430	624	801	0.339429	0.362411	0.352908	0.562366	0.762181	0.876905	100141348	ENSMUSG00000032878	Ccdc85a
ENSDARG00000005343	ccdc85al	-0.973691	588.123	-0.79121	0.215827	-3.6659	0.000246474	0.00252736	474	450	367	430	772	996	0.428438	0.431932	0.432003	0.5496	0.921548	1.06563	447831	ENSMUSG00000032878	Ccdc85a
ENSDARG00000061543	ccdc85b	0.31257	2703.86	0.30789	0.0672	4.58161	4.61416e-06	0.000112284	3669	3419	2679	1972	2263	2459	32.1123	31.7772	30.5357	24.4061	26.1577	25.4754	564324	ENSMUSG00000095098	Ccdc85b
ENSDARG00000005232	ccdc85ca	-0.798878	400.93	-0.659663	0.209846	-3.14307	0.00167187	0.0105392	350	353	253	294	526	611	0.174245	0.186621	0.16403	0.20697	0.345835	0.360057	751667	ENSMUSG00000084883	Ccdc85c
ENSDARG00000004636	ccdc9	-0.259351	1667.58	-0.253145	0.0845667	-2.99343	0.00275864	0.0152149	1781	1722	1428	1487	1589	1978	2.28295	2.344	2.38381	2.69532	2.68997	3.00121	550140	ENSMUSG00000041375	Ccdc9
ENSDARG00000035963	ccdc96	0.714091	187.325	0.65849	0.148103	4.44162	8.92848e-06	0.000193445	268	267	220	128	130	134	1.32096	1.39752	1.41217	0.892137	0.846229	0.781801	559167	ENSMUSG00000050677	Ccdc96
ENSDARG00000043236	ccna1	-2.61647	323.382	-0.830555	0.26279	-3.41223	0.000644344	0.00523914	89	128	78	1120	139	199	0.413954	0.632214	0.472463	7.36627	0.853822	1.0956	404206	ENSMUSG00000027793	Ccna1
ENSDARG00000009607	ccnc	0.293902	831.664	0.280933	0.113621	2.47246	0.0134187	0.0478304	1094	1037	847	715	643	703	3.50237	3.52546	3.53134	3.23682	2.71861	2.66402	335429	ENSMUSG00000028252	Ccnc
ENSDARG00000101637	ccnd1	0.29307	2441.08	0.286732	0.0804823	3.56261	0.000367186	0.00342793	3018	3147	2552	1796	2037	2256	14.3991	15.9444	15.8566	12.1169	12.8351	12.7407	30222	ENSMUSG00000070348	Ccnd1
ENSDARG00000051748	ccnd2a	-0.470945	900.678	-0.44114	0.134729	-3.27413	0.00105986	0.00755566	873	864	714	765	941	1219	2.35016	2.46996	2.50318	2.91214	3.34552	3.8844	799608	ENSMUSG00000000184	Ccnd2
ENSDARG00000098529	ccne2	0.651813	147.953	0.556319	0.1955	2.84349	0.00446227	0.0217015	246	192	154	118	94	105	0.86153	0.714051	0.702372	0.584367	0.434765	0.435274	415165	ENSMUSG00000028212	Ccne2
ENSDARG00000076667	ccng1	0.342221	15582	0.325225	0.12021	2.70547	0.0068208	0.0293162	24335	17785	14991	11598	12885	13584	109.352	84.868	87.7281	73.6967	76.4667	72.2541	171473	ENSMUSG00000020326	Ccng1
ENSDARG00000007657	ccnh	-0.507221	239.555	-0.448675	0.176748	-2.53834	0.011138	0.041769	225	218	197	270	206	303	0.687817	0.707684	0.784274	1.16714	0.831665	1.0964	541325	ENSMUSG00000021548	Ccnh
ENSDARG00000055124	ccnl1a	0.651651	1793.19	0.614344	0.128527	4.77958	1.75663e-06	5.28506e-05	2660	2537	1948	1385	1195	1258	6.51985	6.60342	6.21807	4.80036	3.86825	3.64984	553269	ENSMUSG00000027829	Ccnl1
ENSDARG00000021252	cct6a	0.186079	10986	0.183398	0.0659471	2.78097	0.00541961	0.02492	14245	13295	10558	9222	9033	10181	27.9698	27.721	26.9973	25.6048	23.4234	23.6622	116994	ENSMUSG00000020698	Cct6b
ENSDARG00000068629	cd151l	0.951849	635.304	0.800809	0.202029	3.96334	7.39086e-05	0.00102966	1029	973	732	493	359	329	2.30961	2.31915	2.13966	1.56473	1.06416	0.874091	402948	ENSMUSG00000025510	Cd151
ENSDARG00000016056	mhc1laa	0.647681	288.416	0.601192	0.142775	4.20838	2.57207e-05	0.000453988	463	399	292	197	211	214	2.64043	2.41634	2.16864	1.58865	1.58916	1.44459	550603	ENSMUSG00000028076	Cd1d1
ENSDARG00000016056	mhc1laa	0.647681	288.416	0.601192	0.142775	4.20838	2.57207e-05	0.000453988	463	399	292	197	211	214	2.64043	2.41634	2.16864	1.58865	1.58916	1.44459	550603	ENSMUSG00000041750	Cd1d2
ENSDARG00000045391	cd226	0.817805	1441.95	0.792154	0.0964132	8.21492	2.12308e-16	1.17105e-13	2125	2050	1785	961	921	1001	4.24013	4.34377	4.63841	2.71151	2.42701	2.36424	791164	ENSMUSG00000034028	Cd226
ENSDARG00000004451	tnfrsfa	0.702024	1031.66	0.635614	0.161882	3.92604	8.63574e-05	0.0011501	1510	1449	1192	828	664	661	1.13637	1.15798	1.16823	0.88113	0.659934	0.588818	114461	ENSMUSG00000030336	Cd27
ENSDARG00000004392	hdr	-1.22366	89.7946	-0.904678	0.242521	-3.72428	0.000195875	0.00210695	87	51	40	127	99	121	0.302548	0.188338	0.181153	0.62452	0.454675	0.498079	373093	ENSMUSG00000030336	Cd27
ENSDARG00000054968	cd40	0.408155	1577.46	0.386221	0.124763	3.09555	0.00196446	0.0117886	2146	2008	1690	1317	1066	1363	5.97051	5.93251	6.12322	5.18127	3.91679	4.48865	100270764	ENSMUSG00000030336	Cd27
ENSDARG00000070165	tnfrsf1b	0.714514	167.361	0.586403	0.212013	2.76475	0.00569658	0.0258612	225	238	208	141	100	106	0.309806	0.347998	0.372977	0.274533	0.181844	0.172763	100037357	ENSMUSG00000030336	Cd27
ENSDARG00000007787	zgc:112965	0.587948	156.396	0.514968	0.1824	2.82098	0.00478767	0.0227492	238	237	143	109	108	130	0.371532	0.39288	0.290714	0.24061	0.222656	0.240215	553735	ENSMUSG00000016496	Cd274
ENSDARG00000015224	cd2ap	0.609588	1845.62	0.584396	0.110118	5.30665	1.11658e-07	5.23853e-06	2558	2646	2044	1394	1256	1381	0.736884	0.809434	0.766816	0.567845	0.477837	0.470902	494040	ENSMUSG00000061665	Cd2ap
ENSDARG00000027357	cd2bp2	-0.397084	690.14	-0.36819	0.143711	-2.562	0.0104072	0.039749	762	647	534	774	695	688	2.72317	2.45537	2.48526	3.91136	3.28016	2.91035	393936	ENSMUSG00000042502	Cd2bp2
ENSDARG00000068233	zgc:64051	0.809527	755.878	0.678909	0.20344	3.33704	0.000846751	0.00642734	1118	1139	874	636	433	429	4.04266	4.37363	4.11574	3.252	2.06778	1.8362	393342	ENSMUSG00000040747	Cd53
ENSDARG00000025147	cd63	0.505513	12099.9	0.488237	0.100525	4.85682	1.19283e-06	3.86081e-05	16226	16627	13248	9360	9021	9186	29.0378	31.5979	30.8754	23.6862	21.3205	19.4588	321461	ENSMUSG00000025351	Cd63
ENSDARG00000007787	zgc:112965	0.587948	156.396	0.514968	0.1824	2.82098	0.00478767	0.0227492	238	237	143	109	108	130	0.371532	0.39288	0.290714	0.24061	0.222656	0.240215	553735	ENSMUSG00000075122	Cd80
ENSDARG00000022437	cd81b	-0.684814	1712.2	-0.59682	0.185145	-3.22349	0.00126637	0.00861532	1577	1565	1145	1306	2378	2210	3.16572	3.33617	2.99335	3.70725	6.3044	5.25135	445280	ENSMUSG00000037706	Cd81
ENSDARG00000019098	cd82a	0.610124	9391.99	0.602819	0.0601792	10.0169	1.28447e-23	3.40077e-20	13552	12773	10564	6267	7065	7254	16.5009	16.5154	16.7511	10.7903	11.3608	10.4549	324098	ENSMUSG00000027215	Cd82
ENSDARG00000026070	cd82b	0.452406	1328.53	0.422984	0.136424	3.10039	0.00193268	0.0116773	1832	1839	1338	1098	1014	972	1.17266	1.25004	1.11536	0.993844	0.85719	0.736465	324137	ENSMUSG00000027215	Cd82
ENSDARG00000007787	zgc:112965	0.587948	156.396	0.514968	0.1824	2.82098	0.00478767	0.0227492	238	237	143	109	108	130	0.371532	0.39288	0.290714	0.24061	0.222656	0.240215	553735	ENSMUSG00000022901	Cd86
ENSDARG00000056722	cd99l2	0.227414	5952.91	0.221894	0.0851578	2.60566	0.0091697	0.0363984	7711	7072	6072	4405	4814	6053	16.1352	15.7145	16.5466	13.034	13.3034	14.9925	323266	ENSMUSG00000035776	Cd99l2
ENSDARG00000021483	cdc14b	-0.180593	1668.75	-0.177893	0.0671461	-2.64935	0.00806472	0.0331864	1849	1821	1422	1482	1610	1828	1.44297	1.50912	1.44521	1.63545	1.65935	1.68863	393148	ENSMUSG00000033102	Cdc14b
ENSDARG00000075599	cdc25d	0.988972	60.6361	0.766117	0.230516	3.31256	0.000924474	0.00686381	83	102	76	36	41	35	0.206505	0.269492	0.246251	0.126655	0.134719	0.103076	558053	ENSMUSG00000032477	Cdc25a
ENSDARG00000012627	cdc34b	0.367307	1341.31	0.360708	0.073489	4.9081	9.19641e-07	3.0743e-05	1851	1668	1397	1011	1084	1148	2.68694	2.57123	2.64095	2.07525	2.07813	1.97257	436961	ENSMUSG00000020307	Cdc34
ENSDARG00000012627	cdc34b	0.367307	1341.31	0.360708	0.073489	4.9081	9.19641e-07	3.0743e-05	1851	1668	1397	1011	1084	1148	2.68694	2.57123	2.64095	2.07525	2.07813	1.97257	436961	ENSMUSG00000020870	Cdc34b
ENSDARG00000044265	cdc37l1	-0.455795	497.911	-0.435253	0.114814	-3.79063	0.000150268	0.00173152	511	488	371	474	493	636	0.725305	0.735551	0.68578	0.951363	0.92414	1.06855	569357	ENSMUSG00000024780	Cdc37l1
ENSDARG00000016464	si:ch211-89p3.3	-0.666531	1793.59	-0.60789	0.15672	-3.87875	0.000104993	0.0013162	1553	1445	1465	1573	1982	2604	0.461072	0.455573	0.56643	0.66038	0.777127	0.915116	566003	ENSMUSG00000026490	Cdc42bpa
ENSDARG00000077792	cdc42ep1b	0.714326	676.931	0.65872	0.148184	4.4444	8.81356e-06	0.000191394	1023	921	789	524	422	464	4.15705	3.97431	4.1754	3.01099	2.26471	2.23185	100007808	ENSMUSG00000049521	Cdc42ep1
ENSDARG00000052783	cdc42ep3	-1.01606	853.799	-0.841682	0.208549	-4.03581	5.44138e-05	0.000827016	782	624	453	667	1236	1301	1.44263	1.22244	1.08832	1.73997	3.01133	2.84095	447829	ENSMUSG00000036533	Cdc42ep3
ENSDARG00000023724	cdc42se1	0.636129	1079.95	0.554043	0.185444	2.98759	0.00281189	0.0153945	1517	1440	1295	938	684	690	2.41345	2.43281	2.68308	2.1102	1.43714	1.29939	791998	ENSMUSG00000046722	Cdc42se1
ENSDARG00000043797	cdc5l	-0.238532	2853.95	-0.233954	0.0759212	-3.08153	0.00205939	0.0122143	3152	2995	2380	2464	2822	3307	2.47412	2.49646	2.43289	2.73492	2.92539	3.07261	394059	ENSMUSG00000023932	Cdc5l
ENSDARG00000055843	cdh10a	-0.67983	330.485	-0.56188	0.209501	-2.68159	0.0073274	0.0310004	327	261	239	243	393	509	0.259233	0.219723	0.246747	0.272406	0.411458	0.477637	568370	ENSMUSG00000022321	Cdh10
ENSDARG00000021442	cdh11	0.456547	3296.08	0.45065	0.0624706	7.2136	5.44914e-13	1.28814e-10	4613	4243	3543	2400	2585	2705	6.17305	6.02951	6.17445	4.54146	4.56844	4.28471	30461	ENSMUSG00000031673	Cdh11
ENSDARG00000018693	cdh2	0.89813	27782	0.812358	0.162605	4.99601	5.85278e-07	2.0997e-05	41630	42070	33733	20870	14709	17696	18.4956	19.8485	19.5177	13.1115	8.63052	9.30627	30291	ENSMUSG00000024304	Cdh2
ENSDARG00000015002	cdh4	-0.644366	1927.11	-0.556344	0.190008	-2.92801	0.00341143	0.0176823	1811	1654	1420	1397	2309	2906	0.139762	0.13555	0.142716	0.152453	0.235335	0.265464	30297	ENSMUSG00000000305	Cdh4
ENSDARG00000014522	cdh6	0.483863	1745.2	0.47649	0.0677784	7.02969	2.07e-12	3.97139e-10	2397	2353	1869	1260	1285	1489	1.58371	1.65091	1.60816	1.17719	1.12125	1.1645	541393	ENSMUSG00000039385	Cdh6
ENSDARG00000076118	cdip1	-0.713372	1733.12	-0.661488	0.143693	-4.60325	4.15947e-06	0.000103502	1584	1496	1196	1488	2022	2517	3.49991	3.51015	3.44147	4.64914	5.90029	6.58297	557073	ENSMUSG00000004071	Cdip1
ENSDARG00000074665	cdk14	-0.372652	738.593	-0.347447	0.138946	-2.50057	0.0123995	0.0450369	730	693	656	618	762	946	0.341591	0.344358	0.399759	0.408922	0.470901	0.523977	572146	ENSMUSG00000028926	Cdk14
ENSDARG00000006093	cdk15	-0.658695	2189.53	-0.548582	0.206429	-2.65761	0.0078696	0.0326488	1903	2017	1591	1481	2811	3251	1.4922	1.67953	1.62469	1.64215	2.91099	3.01748	791619	ENSMUSG00000026023	Cdk15
ENSDARG00000103145	cdk2ap2	0.45918	872.82	0.415887	0.161655	2.57259	0.010094	0.038912	1176	1137	964	776	590	652	7.03402	7.22187	7.50904	6.56336	4.66057	4.61617	494160	ENSMUSG00000024856	Cdk2ap2
ENSDARG00000087937	cdk4	0.359787	516.197	0.343979	0.113381	3.03352	0.0024172	0.013731	680	690	519	415	406	428	3.76853	4.06074	3.74577	3.25221	2.97153	2.80766	777730	ENSMUSG00000006728	Cdk4
ENSDARG00000056683	cdk5	-0.437896	635.327	-0.411307	0.132151	-3.11224	0.00185675	0.0113742	645	596	512	531	691	818	1.66964	1.63833	1.72601	1.94368	2.36228	2.50642	65234	ENSMUSG00000028969	Cdk5
ENSDARG00000045087	cdk5r1b	-0.689899	1139.19	-0.612592	0.174519	-3.51003	0.000448053	0.00396479	1005	957	860	896	1385	1663	5.46965	5.53093	6.09541	6.89556	9.95484	10.7133	436788	ENSMUSG00000048895	Cdk5r1
ENSDARG00000017329	cdkl1	0.745584	484.646	0.708999	0.119461	5.93245	2.98443e-09	2.29697e-07	666	733	570	323	320	359	2.34106	2.73612	2.60931	1.6055	1.48553	1.49373	445316	ENSMUSG00000020990	Cdkl1
ENSDARG00000015240	cdkl5	-0.683214	802.553	-0.639941	0.134771	-4.74784	2.05599e-06	6.04082e-05	717	711	574	712	926	1125	0.364083	0.383393	0.379581	0.511246	0.620988	0.676195	559341	ENSMUSG00000031292	Cdkl5
ENSDARG00000010878	cdkn1ca	0.697556	401.768	0.660922	0.123356	5.35539	8.53732e-08	4.20138e-06	543	573	491	256	286	307	12.8127	14.3578	15.088	8.54177	8.91244	8.57464	399483	ENSMUSG00000037664	Cdkn1c
ENSDARG00000039130	cdkn3	-0.888614	161.19	-0.788246	0.174934	-4.50244	6.71762e-06	0.00015306	135	111	119	190	176	213	0.527548	0.460621	0.605601	1.0499	0.908305	0.985248	402796	ENSMUSG00000037628	Cdkn3
ENSDARG00000036074	cebpa	0.712431	1650.64	0.638152	0.169061	3.77448	0.000160339	0.00180475	2247	2679	1759	1303	1004	1131	27.4402	34.7416	27.9744	22.5007	16.1923	16.3488	140815	ENSMUSG00000034957	Cebpa
ENSDARG00000087303	cebpd	0.521099	1408.79	0.467705	0.167782	2.78747	0.0053122	0.0246376	2033	2135	1289	1128	1084	965	58.974	65.7679	48.6953	46.2701	41.5282	33.1351	140817	ENSMUSG00000071637	Cebpd
ENSDARG00000017490	cel.1	-1.61489	33.6625	-0.813271	0.276587	-2.95337	0.00314329	0.0166952	18	21	15	24	40	81	0.0625528	0.0774973	0.0678854	0.117938	0.18358	0.333194	322481	ENSMUSG00000026818	Cel
ENSDARG00000043171	zgc:112302	-0.283896	681.337	-0.274108	0.100971	-2.71465	0.00663452	0.0287019	756	706	543	593	720	765	4.68197	4.64306	4.37943	5.19314	5.88885	5.60798	574008	ENSMUSG00000023031	Cela1
ENSDARG00000034668	celf3a	0.315405	1139.45	0.307912	0.0842751	3.65347	0.000258723	0.00261448	1488	1453	1168	815	922	1086	0.817184	0.847375	0.835355	0.632911	0.668712	0.705967	57922	ENSMUSG00000034818	Celf5
ENSDARG00000019726	celsr2	0.647967	1330.1	0.619688	0.113012	5.48286	4.18493e-08	2.26863e-06	1798	1846	1605	969	887	1006	1.83182	1.99718	2.12951	1.396	1.19346	1.21319	560426	ENSMUSG00000068740	Celsr2
ENSDARG00000061600	tmem2	1.31052	1718.49	0.89736	0.25674	3.50236	0.000461151	0.00403218	2898	2811	2256	1408	600	654	2.11852	2.18217	2.14776	1.45548	0.579265	0.565914	566851	ENSMUSG00000024754	Cemip2
ENSDARG00000044135	cenpp	-1.04634	158.781	-0.869428	0.207297	-4.18898	2.80209e-05	0.000487505	136	132	74	161	183	255	0.0655306	0.0675417	0.0464353	0.109698	0.116452	0.14544	445161	ENSMUSG00000021391	Cenpp
ENSDARG00000062727	cep290	0.25341	1674.74	0.246525	0.0899427	2.74088	0.00612756	0.0271293	2110	2017	1773	1372	1302	1557	1.08978	1.10626	1.19255	1.00203	0.888095	0.951883	560588	ENSMUSG00000019971	Cep290
ENSDARG00000053106	cep44	0.540759	110.602	0.46715	0.189524	2.46314	0.0137725	0.0487926	148	148	128	87	82	79	0.417877	0.443753	0.470661	0.347355	0.305768	0.264029	767769	ENSMUSG00000038215	Cep44
ENSDARG00000021177	cept1b	0.397087	1195.76	0.387645	0.0842832	4.59908	4.24369e-06	0.00010481	1588	1518	1302	925	914	1016	4.60425	4.67383	4.91621	3.79244	3.49982	3.4869	570720	ENSMUSG00000040774	Cept1
ENSDARG00000079397	cerkl	0.760546	124.038	0.626362	0.210655	2.97048	0.00297336	0.0159746	205	171	134	100	72	81	0.0368998	0.0326858	0.0314113	0.025453	0.0171157	0.0172581	100037318	ENSMUSG00000075256	Cerkl
ENSDARG00000069133	mstnb	-0.830206	2022.81	-0.690859	0.206743	-3.34187	0.000832159	0.00636402	1817	1649	1288	1426	2684	3180	16.8023	16.193	15.511	18.6467	32.7784	34.808	798441	ENSMUSG00000087408	Cers1
ENSDARG00000037995	gdf3	-1.60555	152.387	-0.703976	0.275092	-2.60201	0.009268	0.0366786	79	88	76	397	93	120	0.473975	0.560665	0.593818	3.36812	0.736889	0.852211	30125	ENSMUSG00000087408	Cers1
ENSDARG00000013704	cers2a	0.60396	1759.22	0.565458	0.135156	4.18352	2.87028e-05	0.000496756	2508	2465	1932	1390	1237	1209	2.33389	2.43592	2.34137	1.82909	1.52024	1.33173	259251	ENSMUSG00000015714	Cers2
ENSDARG00000011825	cetn3	-0.702084	670.284	-0.61666	0.180869	-3.40909	0.000651804	0.00528065	607	587	467	519	853	954	1.69696	1.74267	1.70024	2.05172	3.14937	3.15696	552931	ENSMUSG00000021537	Cetn3
ENSDARG00000111474	ccdc37	1.10081	1019.88	1.0059	0.155215	6.47883	9.24375e-11	1.14363e-08	1681	1574	1272	680	530	571	2.81004	2.79411	2.76913	1.60739	1.17007	1.12985	767793	ENSMUSG00000048794	Cfap100
ENSDARG00000070868	cfap126	0.790012	673.531	0.757921	0.109182	6.93944	3.93661e-12	6.94838e-10	1002	1014	763	449	455	459	7.74252	8.32042	7.67804	4.90602	4.6432	4.19822	751706	ENSMUSG00000026649	Cfap126
ENSDARG00000099042	si:ch211-233f10.4	0.725018	785.029	0.692669	0.114195	6.06429	1.3254e-09	1.16196e-07	1148	1150	885	557	532	543	2.84858	3.03024	2.85984	1.95438	1.74337	1.59487	794225	ENSMUSG00000038987	Cfap157
ENSDARG00000018281	zgc:110373	0.711425	258.43	0.572932	0.218901	2.61707	0.0088689	0.0354274	355	361	320	224	166	144	1.92491	2.07866	2.25967	1.71751	1.18873	0.924237	550471	ENSMUSG00000011154	Cfap161
ENSDARG00000100514	cfap20	0.28104	600.386	0.270773	0.103805	2.6083	0.00909919	0.0361618	772	790	584	485	473	543	2.406	2.61456	2.37029	2.13741	1.94684	2.00316	393784	ENSMUSG00000031796	Cfap20
ENSDARG00000021997	zgc:109719	0.88397	248.584	0.811958	0.151175	5.36531	8.08109e-08	4.00665e-06	372	376	299	171	146	165	0.664406	0.713134	0.695461	0.431872	0.344377	0.348829	402910	ENSMUSG00000028294	Cfap206
ENSDARG00000088753	si:ch211-57h10.1	1.33164	331.327	1.17703	0.176922	6.64355	3.06227e-11	4.09478e-09	572	556	418	200	159	158	0.200232	0.206683	0.190557	0.0989999	0.0735063	0.0654683	558475	ENSMUSG00000057816	Cfap299
ENSDARG00000000349	si:rp71-1p14.7	1.05069	265.067	0.932536	0.17455	5.33658	9.47171e-08	4.57615e-06	451	392	322	179	149	146	3.73529	3.44768	3.47308	2.09638	1.62977	1.43133	497149	ENSMUSG00000053070	Cfap300
ENSDARG00000068103	cfap45	1.00283	853.085	0.925053	0.147917	6.25188	4.05533e-10	4.1941e-08	1287	1378	1035	577	465	521	2.04402	2.32407	2.14071	1.29584	0.975329	0.979451	325276	ENSMUSG00000026546	Cfap45
ENSDARG00000101679	cfap52	1.20279	452.934	1.02817	0.194685	5.27822	1.30445e-07	5.87356e-06	729	747	577	307	196	250	1.62784	1.77132	1.67792	0.96937	0.578003	0.660786	553666	ENSMUSG00000020904	Cfap52
ENSDARG00000069435	cfap58	0.964605	568.934	0.912351	0.125164	7.2851	3.21431e-13	7.87982e-11	892	843	708	368	309	389	0.173614	0.174237	0.179458	0.101283	0.0794271	0.0896203	561732	ENSMUSG00000046585	Cfap58
ENSDARG00000068122	si:ch211-215c18.4	0.934529	332.756	0.882542	0.126696	6.95882	3.43133e-12	6.22245e-10	506	513	401	212	197	223	0.631793	0.680196	0.652048	0.374307	0.324849	0.329584	558957	ENSMUSG00000079502	Cfap77
ENSDARG00000094451	cfp	0.709202	1968.96	0.621449	0.182158	3.41156	0.00064592	0.0052426	3048	2698	2216	1667	1192	1227	8.63792	8.11949	8.17853	6.68033	4.4613	4.11601	556399	ENSMUSG00000001128	Cfp
ENSDARG00000041107	cftr	0.586603	2621.37	0.562375	0.110092	5.10803	3.25535e-07	1.26007e-05	3782	3520	2928	2027	1790	1959	2.93107	2.89695	2.9552	2.2214	1.8321	1.79712	559080	ENSMUSG00000041301	Cftr
ENSDARG00000020493	lgi1a	-0.588506	1714.56	-0.529715	0.165921	-3.19249	0.0014105	0.00932213	1692	1561	1216	1323	2079	2366	6.6735	6.53806	6.24594	7.37872	10.8293	11.046	323011	ENSMUSG00000039084	Chad
ENSDARG00000020493	lgi1a	-0.588506	1714.56	-0.529715	0.165921	-3.19249	0.0014105	0.00932213	1692	1561	1216	1323	2079	2366	6.6735	6.53806	6.24594	7.37872	10.8293	11.046	323011	ENSMUSG00000063765	Chadl
ENSDARG00000015854	chata	-1.04363	8522.96	-0.926059	0.174904	-5.29487	1.19102e-07	5.49363e-06	6563	6112	5376	7128	11171	13944	20.1294	19.9069	21.4733	30.9146	45.2492	50.6236	100170938	ENSMUSG00000021919	Chat
ENSDARG00000029100	chchd1	-0.504979	706.327	-0.458256	0.160345	-2.85775	0.00426663	0.0209969	732	661	514	559	869	884	3.1366	3.00775	2.86828	3.38709	4.91766	4.48371	557606	ENSMUSG00000063787	Chchd1
ENSDARG00000010717	chchd10	-1.06224	1417.08	-0.94631	0.172484	-5.4859	4.11363e-08	2.241e-06	1072	1038	869	1215	2040	2103	9.4888	9.75679	10.0172	15.2076	23.8472	22.034	393757	ENSMUSG00000049422	Chchd10
ENSDARG00000059304	chchd2	-0.571477	2503.68	-0.535945	0.133611	-4.01115	6.04229e-05	0.000895721	2431	2215	1898	2135	3139	3054	11.4432	11.0721	11.6351	14.2112	19.514	17.0165	393740	ENSMUSG00000070493	Chchd2
ENSDARG00000040707	zgc:101803	-0.777668	152.55	-0.688485	0.17624	-3.90365	9.47511e-05	0.00123214	138	124	104	138	192	207	1.80365	1.72103	1.77018	2.55047	3.3141	3.20245	450030	ENSMUSG00000034203	Chchd4
ENSDARG00000063535	chd4a	0.560252	6635.74	0.514254	0.151891	3.38567	0.000710037	0.00563855	9252	9076	7365	5607	4054	5098	5.60601	5.8399	5.81169	4.80415	3.24409	3.65642	558344	ENSMUSG00000063870	Chd4
ENSDARG00000008829	chga	-0.795792	12402.5	-0.701191	0.179056	-3.91616	8.99687e-05	0.0011839	10637	10616	8249	9672	15019	19577	14.4919	15.3589	14.6358	18.6333	27.0232	31.5711	450039	ENSMUSG00000021194	Chga
ENSDARG00000041078	chka	-1.43951	21957.8	-1.14722	0.222359	-5.16283	2.43248e-07	9.87764e-06	13965	13604	10900	15925	34433	40185	21.7663	22.5167	22.1249	35.0988	70.8778	74.1389	558499	ENSMUSG00000024843	Chka
ENSDARG00000063167	chkb	-0.373971	1152.92	-0.354006	0.124399	-2.84568	0.00443174	0.0215961	1198	1148	922	943	1305	1377	2.45637	2.49961	2.46195	2.73412	3.53378	3.34202	563589	ENSMUSG00000022617	Chkb
ENSDARG00000102643	chmp1a	0.291152	1545.86	0.284372	0.083437	3.40814	0.000654063	0.00529571	2003	1884	1631	1250	1202	1396	10.3699	10.3578	10.9966	9.15104	8.21841	8.55491	393535	ENSMUSG00000000743	Chmp1a
ENSDARG00000053979	bc2	0.37717	2401.14	0.371455	0.0675953	5.49512	3.90442e-08	2.16263e-06	3294	3053	2484	1851	1823	2112	31.1487	30.6575	30.59	24.7509	22.7664	23.64	798901	ENSMUSG00000033916	Chmp2a
ENSDARG00000007418	chmp4c	-4.9558	24.7197	-0.458738	0.196691	-3.39888	0.000676622	0.00542441	0	4	1	101	18	5	0	0.0241301	0.00739804	0.811325	0.135042	0.0336212	550542	ENSMUSG00000027536	Chmp4c
ENSDARG00000103718	chmp5b	0.374758	1431.74	0.350802	0.135337	2.59201	0.00954178	0.0374819	2007	1828	1438	1225	1129	1072	9.11895	8.81995	8.50878	7.87048	6.77458	5.7654	393351	ENSMUSG00000028419	Chmp5
ENSDARG00000034528	chodl	-1.17933	2178.25	-0.985648	0.204886	-4.81136	1.49908e-06	4.63664e-05	1600	1538	1208	1677	3081	3754	4.26289	4.35144	4.19143	6.31808	10.8409	11.839	550240	ENSMUSG00000022860	Chodl
ENSDARG00000003973	chordc1a	-0.476335	333.73	-0.453298	0.11869	-3.81879	0.000134108	0.00159079	315	335	257	332	353	391	0.685577	0.774254	0.728434	1.02177	1.01464	1.0073	573996	ENSMUSG00000001774	Chordc1
ENSDARG00000014572	chpt1	0.390322	1398.74	0.375144	0.10696	3.50717	0.000452898	0.00399165	2055	1717	1409	1091	1131	1120	4.01367	3.56117	3.58386	3.01316	2.91731	2.58932	322605	ENSMUSG00000060002	Chpt1
ENSDARG00000006110	chd	1.17444	152.709	0.955614	0.214976	4.43742	9.10444e-06	0.000196294	280	234	179	104	66	88	0.263745	0.234064	0.219579	0.138525	0.0821034	0.0981175	30161	ENSMUSG00000006958	Chrd
ENSDARG00000038794	zgc:113531	0.568256	1594.99	0.523131	0.149576	3.49731	0.000469981	0.00408921	2120	2066	1956	1298	1037	1202	8.22594	8.51281	9.88393	7.12185	5.31398	5.52067	541359	ENSMUSG00000006958	Chrd
ENSDARG00000078916	chrdl2	1.5345	147.51	0.777947	0.27656	2.84143	0.00449121	0.0218022	257	245	209	123	42	37	0.966896	0.978826	1.02401	0.654365	0.208683	0.164773	563085	ENSMUSG00000006958	Chrd
ENSDARG00000078916	chrdl2	1.5345	147.51	0.777947	0.27656	2.84143	0.00449121	0.0218022	257	245	209	123	42	37	0.966896	0.978826	1.02401	0.654365	0.208683	0.164773	563085	ENSMUSG00000030732	Chrdl2
ENSDARG00000098612	chrm2a	-2.83028	26.9748	-0.53521	0.229221	-2.65143	0.00801527	0.0330343	7	5	9	100	12	11	0.165395	0.125454	0.276934	3.34111	0.374451	0.307648	352938	ENSMUSG00000045613	Chrm2
ENSDARG00000099928	chrm5a	-1.32381	40.6485	-0.684339	0.276402	-2.48398	0.0129924	0.0466841	30	26	20	22	64	79	0.716052	0.659006	0.621676	0.74253	2.01741	2.23197	553978	ENSMUSG00000074939	Chrm5
ENSDARG00000006602	chrna2a	1.01922	112.872	0.855893	0.202473	4.21769	2.46813e-05	0.000440339	186	158	146	78	62	65	0.298073	0.26888	0.3047	0.176755	0.131218	0.123299	678575	ENSMUSG00000022041	Chrna2
ENSDARG00000070724	chrna4b	-1.00801	88.8727	-0.729123	0.247302	-2.94562	0.00322305	0.0170123	89	55	50	71	125	137	0.193859	0.127219	0.141833	0.218686	0.359581	0.353227	556619	ENSMUSG00000027577	Chrna4
ENSDARG00000061070	chst3a	1.18041	91.4039	0.966034	0.212598	4.52723	5.97605e-06	0.000138306	153	147	113	60	44	50	3.09505	3.15781	2.97691	1.71631	1.17549	1.19725	559721	ENSMUSG00000057337	Chst3
ENSDARG00000011662	chuk	-0.358287	2030.68	-0.338228	0.127212	-2.65874	0.00784345	0.03259	2196	1930	1663	1636	2167	2569	5.29833	4.94489	5.22529	5.58159	6.90489	7.33683	393287	ENSMUSG00000025199	Chuk
ENSDARG00000010831	churc1	-0.582054	1320.4	-0.512939	0.178986	-2.86572	0.00416058	0.0205898	1234	1242	965	979	1626	1833	8.66144	9.25741	8.82091	9.71685	15.0725	15.2291	492508	ENSMUSG00000090258	Churc1
ENSDARG00000045733	ciapin1	-0.348744	1725.01	-0.329406	0.126637	-2.60115	0.00929116	0.0367263	1784	1741	1408	1380	1924	2084	7.83537	8.12	8.05338	8.57061	11.1599	10.8343	445283	ENSMUSG00000031781	Ciapin1
ENSDARG00000103118	cib1	0.271141	582.853	0.261621	0.101841	2.56874	0.0102069	0.0392099	763	758	558	463	486	513	Inf	Inf	Inf	Inf	Inf	Inf	550376	ENSMUSG00000030538	Cib1
ENSDARG00000030905	cited2	-0.765224	564.101	-0.645937	0.20067	-3.21866	0.00128792	0.00872546	552	411	397	436	787	762	7.67694	6.06993	7.19036	8.57439	14.4549	12.5442	450024	ENSMUSG00000039910	Cited2
ENSDARG00000035990	cited4a	0.532472	1563.49	0.515048	0.0984376	5.23184	1.67827e-07	7.28422e-06	2299	2160	1585	1164	1089	1285	19.3648	19.3206	17.3866	13.8642	12.1141	12.8119	562291	ENSMUSG00000070803	Cited4
ENSDARG00000016598	ckmt1	-0.706388	7895.74	-0.608061	0.191509	-3.17523	0.00149715	0.00972776	7204	6993	5361	5657	10264	11581	14.4459	14.8911	14	16.0407	27.1817	27.4887	321892	ENSMUSG00000000308	Ckmt1
ENSDARG00000069615	ckmt2a	-0.744339	903.393	-0.682664	0.152486	-4.47663	7.58295e-06	0.000170141	795	666	715	926	1171	1029	1.52945	1.36062	1.79137	2.51911	2.9752	2.34327	327506	ENSMUSG00000021622	Ckmt2
ENSDARG00000010280	clasp1a	-0.390215	4125.69	-0.361664	0.144095	-2.50988	0.0120772	0.0441652	4268	4120	3240	3191	4449	5464	1.21556	1.24607	1.20173	1.28513	1.67342	1.84205	562077	ENSMUSG00000064302	Clasp1
ENSDARG00000019556	clcn7	0.448431	1863.79	0.41022	0.154463	2.65575	0.00791325	0.0327566	2214	2547	2172	1578	1337	1420	2.51122	3.06781	3.20832	2.53094	2.00276	1.90648	553351	ENSMUSG00000036636	Clcn7
ENSDARG00000020031	cldn11a	1.48563	391.254	1.25689	0.19928	6.30091	2.95903e-10	3.23733e-08	602	684	574	224	178	161	5.72187	6.90384	7.10501	3.01063	2.23436	1.81136	436897	ENSMUSG00000037625	Cldn11
ENSDARG00000030723	cldn11b	0.334575	1069.1	0.328225	0.0755087	4.34659	1.38271e-05	0.0002765	1418	1374	1089	780	876	968	5.93574	6.1077	5.93659	4.61701	4.84277	4.79636	81592	ENSMUSG00000037625	Cldn11
ENSDARG00000003927	cldn12	0.431513	4328.67	0.42474	0.0687781	6.17539	6.60005e-10	6.42438e-08	5996	5471	4684	2982	3501	3746	36.4342	35.3026	37.066	25.6226	28.0951	26.9434	81593	ENSMUSG00000046798	Cldn12
ENSDARG00000036376	cldn7a	0.820525	20263.6	0.798262	0.089898	8.87955	6.71323e-19	6.83614e-16	31878	28291	24012	12628	14336	13501	105.853	99.7592	103.837	59.2945	62.8682	53.0659	436612	ENSMUSG00000055811	Cldn17
ENSDARG00000003701	cldng	-4.28175	350.188	-0.261546	0.160717	-2.4716	0.0134509	0.0478921	7	74	29	1615	13	83	0.129326	1.45182	0.697744	42.1918	0.317191	1.81511	81586	ENSMUSG00000055811	Cldn17
ENSDARG00000036376	cldn7a	0.820525	20263.6	0.798262	0.089898	8.87955	6.71323e-19	6.83614e-16	31878	28291	24012	12628	14336	13501	105.853	99.7592	103.837	59.2945	62.8682	53.0659	436612	ENSMUSG00000023906	Cldn6
ENSDARG00000003701	cldng	-4.28175	350.188	-0.261546	0.160717	-2.4716	0.0134509	0.0478921	7	74	29	1615	13	83	0.129326	1.45182	0.697744	42.1918	0.317191	1.81511	81586	ENSMUSG00000023906	Cldn6
ENSDARG00000014047	cldn7b	-1.09025	184.975	-0.680698	0.267714	-2.54747	0.0108508	0.0410877	85	208	92	195	303	195	0.540406	1.40429	0.761728	1.75309	2.5441	1.46748	60635	ENSMUSG00000018569	Cldn7
ENSDARG00000036376	cldn7a	0.820525	20263.6	0.798262	0.089898	8.87955	6.71323e-19	6.83614e-16	31878	28291	24012	12628	14336	13501	105.853	99.7592	103.837	59.2945	62.8682	53.0659	436612	ENSMUSG00000066720	Cldn9
ENSDARG00000003701	cldng	-4.28175	350.188	-0.261546	0.160717	-2.4716	0.0134509	0.0478921	7	74	29	1615	13	83	0.129326	1.45182	0.697744	42.1918	0.317191	1.81511	81586	ENSMUSG00000066720	Cldn9
ENSDARG00000103340	clic1	0.708935	1351.45	0.625508	0.178246	3.50911	0.000449612	0.00397062	1965	1923	1560	1123	855	827	9.03791	9.39242	9.34418	7.30387	5.19353	4.50245	324481	ENSMUSG00000007041	Clic1
ENSDARG00000070584	clic5b	0.980043	157.192	0.805745	0.211252	3.80952	0.000139238	0.00163165	218	292	171	102	99	90	0.178302	0.253615	0.18214	0.117969	0.106936	0.0871323	405833	ENSMUSG00000023959	Clic5
ENSDARG00000025535	clint1a	0.347163	1017.17	0.327587	0.127611	2.56701	0.0102581	0.0393612	1340	1300	1060	880	778	806	2.69211	2.77347	2.77335	2.49999	2.06423	1.91673	323870	ENSMUSG00000006169	Clint1
ENSDARG00000075525	cln8	0.571799	762.038	0.55105	0.10345	5.32582	1.00499e-07	4.75144e-06	1156	968	842	554	545	596	8.49913	7.55761	8.06194	5.75963	5.29181	5.18681	100136870	ENSMUSG00000026317	Cln8
ENSDARG00000102890	clrn1	0.78712	141.39	0.711563	0.162825	4.36285	1.28379e-05	0.000260257	209	213	161	89	89	110	0.797488	0.863078	0.800046	0.480215	0.448496	0.49683	436944	ENSMUSG00000043850	Clrn1
ENSDARG00000045618	clta	-0.309752	9728.26	-0.29716	0.109277	-2.71932	0.00654166	0.0284023	10118	9910	8178	7928	10260	11846	26.0189	27.062	27.3875	28.8287	34.8443	36.0581	406318	ENSMUSG00000028478	Clta
ENSDARG00000043493	cltca	0.193737	18102.4	0.191405	0.0603442	3.17188	0.00151455	0.00978983	22667	22082	18009	14711	14644	17474	13.7504	14.225	14.2272	12.6192	11.732	12.5473	323579	ENSMUSG00000047126	Cltc
ENSDARG00000010434	clu	0.326692	39564.1	0.316583	0.0958153	3.30409	0.000952851	0.0070429	49914	53720	39622	28037	31178	38529	156.184	178.502	161.459	124.055	128.841	142.705	393775	ENSMUSG00000022037	Clu
ENSDARG00000030913	cluha	-0.213095	3519.46	-0.209481	0.0714473	-2.93196	0.00336833	0.0175443	3806	3689	3087	3043	3472	3987	2.94377	3.02996	3.10944	3.32816	3.54654	3.65022	562666	ENSMUSG00000020741	Cluh
ENSDARG00000029729	clybl	-0.314958	953.778	-0.302058	0.109671	-2.75419	0.00588372	0.0264389	974	991	796	808	978	1160	0.37451	0.404642	0.398592	0.439322	0.496631	0.527958	641475	ENSMUSG00000025545	Clybl
ENSDARG00000043635	cmc2	-0.515802	233.319	-0.456118	0.177016	-2.57617	0.00999029	0.0386587	230	223	173	185	269	314	0.859156	0.884589	0.841591	0.977201	1.32705	1.38839	368857	ENSMUSG00000014633	Cmc2
ENSDARG00000090890	cmklr1	1.15912	919.576	0.822275	0.250953	3.28043	0.0010365	0.00746125	1343	1743	1060	758	397	383	2.33588	3.21932	2.40099	1.86428	0.911917	0.788515	557341	ENSMUSG00000042190	Cmklr1
ENSDARG00000008811	cmtm3	0.774468	286.892	0.601745	0.230167	2.61426	0.00894215	0.0356555	503	393	294	253	161	163	1.3675	1.13461	1.04092	0.972633	0.578066	0.524548	445074	ENSMUSG00000031875	Cmtm3
ENSDARG00000003931	cndp2	0.818924	3138.69	0.667028	0.214996	3.10296	0.00191598	0.0116134	4584	4653	3765	2771	1690	1715	7.45582	8.03668	7.97493	6.37317	3.63018	3.30181	327288	ENSMUSG00000024644	Cndp2
ENSDARG00000099510	cnn3a	0.385742	3879.98	0.38	0.0670027	5.67132	1.417e-08	8.60472e-07	5281	5024	4003	2934	3140	3230	7.59232	7.67009	7.49471	5.96467	5.96182	5.49666	326931	ENSMUSG00000053931	Cnn3
ENSDARG00000061195	cnnm2a	-0.610698	340.929	-0.575383	0.129108	-4.45585	8.35617e-06	0.000183752	293	313	267	335	375	434	0.409189	0.464188	0.4856	0.66156	0.691638	0.717437	555472	ENSMUSG00000064105	Cnnm2
ENSDARG00000070512	tnrc5	-0.536419	871.176	-0.502748	0.134214	-3.74566	0.000179922	0.00197825	847	803	662	733	998	1148	2.73277	2.75123	2.78156	3.34419	4.25246	4.38428	550136	ENSMUSG00000023973	Cnpy3
ENSDARG00000045685	cntn1b	-0.829719	5864.03	-0.698049	0.202132	-3.45374	0.000552868	0.00464985	5036	4785	3910	4178	7524	9450	7.74051	7.81014	7.82657	9.08072	15.273	17.1931	541474	ENSMUSG00000055022	Cntn1
ENSDARG00000101999	cog3	-0.309033	1019.25	-0.30038	0.0912752	-3.29091	0.000998623	0.00729568	1021	1074	859	932	1063	1132	0.636496	0.710996	0.697388	0.821588	0.875174	0.835322	553061	ENSMUSG00000034893	Cog3
ENSDARG00000040070	coil	-0.502403	301.58	-0.449574	0.169676	-2.64951	0.0080609	0.0331864	301	278	232	365	296	310	1.40689	1.37984	1.41219	2.41242	1.82715	1.71511	58024	ENSMUSG00000033983	Coil
ENSDARG00000036558	col18a1	1.34707	6819.47	1.04743	0.229882	4.5598	5.12014e-06	0.000121768	11132	10990	9566	4943	2519	2995	6.13305	6.42974	6.86349	3.8509	1.83283	1.95316	564123	ENSMUSG00000001435	Col18a1
ENSDARG00000069093	col2a1a	2.01746	820.251	1.21972	0.269765	4.56336	5.03418e-06	0.000120868	1393	1738	1151	481	143	255	2.13131	2.82382	2.29341	1.04066	0.288949	0.46182	562496	ENSMUSG00000022483	Col2a1
ENSDARG00000060893	col8a2	0.844732	654.024	0.758834	0.167146	4.53882	5.657e-06	0.000133015	996	1025	722	484	410	389	0.350434	0.382969	0.330823	0.240802	0.190512	0.162007	794479	ENSMUSG00000056174	Col8a2
ENSDARG00000061140	colec12	1.0456	1281.61	0.730163	0.253746	2.88077	0.00396703	0.0199073	2065	2031	1533	1168	497	596	1.38107	1.44244	1.33521	1.10461	0.438979	0.471824	558942	ENSMUSG00000036103	Colec12
ENSDARG00000015337	comta	0.879679	574.485	0.843511	0.109795	7.67868	1.6074e-14	5.31968e-12	870	826	717	372	343	404	2.88753	2.91125	3.09911	1.74589	1.50346	1.58718	561372	ENSMUSG00000000326	Comt
ENSDARG00000025679	comtb	0.645927	824.596	0.622956	0.102437	6.08023	1.20009e-09	1.06623e-07	1117	1176	966	561	599	618	3.41196	3.81462	3.84272	2.42316	2.4164	2.23448	565370	ENSMUSG00000000326	Comt
ENSDARG00000079329	rfwd2	-0.426179	531.4	-0.398351	0.136677	-2.91449	0.00356275	0.0182962	557	499	419	599	501	580	0.951005	0.904734	0.93165	1.44618	1.12968	1.17218	100037391	ENSMUSG00000040782	Cop1
ENSDARG00000004173	copa	0.319863	6905.86	0.30924	0.0991438	3.1191	0.00181407	0.0112061	9157	8745	7044	5835	5124	6006	11.016	11.1718	11.0358	9.92614	8.14088	8.55253	260439	ENSMUSG00000026553	Copa
ENSDARG00000045296	myeov2	-0.41007	498.511	-0.386658	0.128414	-3.01079	0.00260565	0.0145543	541	484	374	427	534	625	1.06106	1.00805	0.955268	1.18424	1.38317	1.45098	393820	ENSMUSG00000073616	Cops9
ENSDARG00000069857	coq3	-0.413918	599.857	-0.392735	0.121942	-3.22051	0.00127962	0.00869143	652	539	483	527	631	751	2.16317	1.899	2.0869	2.47242	2.7648	2.94931	436893	ENSMUSG00000028247	Coq3
ENSDARG00000035618	coq5	-0.432059	319.575	-0.403492	0.137482	-2.93466	0.00333908	0.0174232	313	304	265	276	357	388	0.967684	0.998057	1.06696	1.20661	1.45763	1.4199	447802	ENSMUSG00000041733	Coq5
ENSDARG00000060380	coq6	-0.339214	1025.45	-0.322684	0.119159	-2.70793	0.00677043	0.0291564	1169	1017	777	870	1064	1259	2.17184	2.00644	1.87995	2.2856	2.61063	2.7687	751691	ENSMUSG00000021235	Coq6
ENSDARG00000062594	coq7	-0.748722	361.433	-0.648225	0.188617	-3.43581	0.000590788	0.00490029	344	316	224	290	462	517	2.03233	1.98251	1.72344	2.42271	3.6047	3.61547	559504	ENSMUSG00000030652	Coq7
ENSDARG00000020123	adck3	-0.314896	1341.66	-0.308658	0.0771086	-4.00287	6.258e-05	0.000920482	1500	1339	1062	1284	1363	1473	0.863964	0.818988	0.796599	1.04577	1.03679	1.00426	437001	ENSMUSG00000026489	Coq8a
ENSDARG00000054610	coro1a	0.631876	3259.94	0.546365	0.189249	2.88708	0.00388839	0.0196019	4660	4731	3522	2872	2134	1970	10.9707	11.8276	10.7982	9.56098	6.63491	5.48976	100002113	ENSMUSG00000030707	Coro1a
ENSDARG00000035598	coro1ca	0.64871	2751.06	0.58309	0.166821	3.49526	0.000473593	0.00410571	3908	3820	3174	2321	1684	1869	1.41243	1.46611	1.49393	1.18619	0.803793	0.799573	317741	ENSMUSG00000004530	Coro1c
ENSDARG00000089616	coro7	0.861857	567.558	0.695462	0.218252	3.1866	0.00143954	0.00946475	833	885	663	477	327	292	1.42397	1.60654	1.47598	1.15303	0.738234	0.590848	569563	ENSMUSG00000039637	Coro7
ENSDARG00000026829	cotl1	0.274008	8016.03	0.269778	0.0682183	3.95462	7.66578e-05	0.00105929	10168	10460	7930	6346	6462	7291	28.1376	30.738	28.5782	24.8324	23.6162	23.8823	336381	ENSMUSG00000031827	Cotl1
ENSDARG00000075933	cox15	-0.234121	905.328	-0.227756	0.0899885	-2.53094	0.0113756	0.042396	959	956	786	787	929	1000	3.22771	3.41686	3.44516	3.74558	4.12936	3.98395	394181	ENSMUSG00000040018	Cox15
ENSDARG00000102463	zgc:174864	-0.474573	284.006	-0.434829	0.153313	-2.83572	0.0045722	0.0220731	312	262	204	244	326	350	1.09256	0.974286	0.930323	1.20823	1.50765	1.45077	100000948	ENSMUSG00000035505	Cox18
ENSDARG00000032970	cox4i1	-0.460975	8773.9	-0.430044	0.138438	-3.10639	0.00189385	0.0115321	9129	8184	6738	6969	10323	11082	133.621	127.207	128.438	144.242	199.549	192.003	326975	ENSMUSG00000031818	Cox4i1
ENSDARG00000099663	cox5ab	-0.28846	2489.51	-0.282836	0.0765101	-3.6967	0.000218422	0.00230026	2624	2614	2053	2194	2601	2806	24.006	25.3953	24.46	28.3831	31.4258	30.3865	326962	ENSMUSG00000000088	Cox5a
ENSDARG00000088383	cox5aa	-0.393549	4274.19	-0.373269	0.12233	-3.0513	0.00227856	0.0132122	4633	4069	3343	3505	4904	5109	32.6821	30.4809	30.7111	34.9626	45.6867	42.6601	554101	ENSMUSG00000000088	Cox5a
ENSDARG00000015978	zgc:86599	-0.532899	7691.01	-0.498176	0.136563	-3.64795	0.000264338	0.00266107	7354	7132	5924	6262	9145	9990	68.874	70.931	72.2533	82.9302	113.111	110.748	415253	ENSMUSG00000061518	Cox5b
ENSDARG00000022438	cox6a1	-0.394303	7188.86	-0.376127	0.116029	-3.24166	0.00118834	0.00821049	7278	7089	5813	5910	8036	8817	44.9782	46.523	46.7844	51.6471	65.5875	64.4983	335774	ENSMUSG00000030785	Cox6a2
ENSDARG00000045230	cox6b1	-0.519689	3126.29	-0.475368	0.154544	-3.07591	0.00209863	0.012397	3103	2870	2383	2423	3682	4204	24.0936	23.6643	24.0965	26.6036	37.7567	38.6385	436968	ENSMUSG00000051811	Cox6b2
ENSDARG00000053217	cox7a2a	-0.893756	2368.23	-0.79773	0.171322	-4.65623	3.22057e-06	8.54075e-05	1984	1835	1564	1937	3254	3424	5.71284	5.61099	5.86487	7.88693	12.3742	11.6703	554103	ENSMUSG00000032330	Cox7a2
ENSDARG00000104537	cox7c	-0.681814	3758.09	-0.616235	0.163132	-3.7775	0.000158408	0.00179231	3301	3327	2735	2993	4903	5041	72.6719	77.7798	78.4133	93.1742	142.552	131.364	336118	ENSMUSG00000017778	Cox7c
ENSDARG00000010312	cp	1.56198	185.95	1.1981	0.233187	5.13014	2.89526e-07	1.1407e-05	271	345	279	96	56	109	0.369526	0.49956	0.49544	0.185104	0.100845	0.17593	84702	ENSMUSG00000003617	Cp
ENSDARG00000059231	hephl1a	1.00974	1567.73	0.840077	0.206771	4.06315	4.84148e-05	0.000754906	2489	2373	1947	1233	713	898	1.77917	1.80129	1.81247	1.24631	0.673091	0.759814	561607	ENSMUSG00000003617	Cp
ENSDARG00000010146	cpa2	1.23496	395.906	0.739568	0.270892	2.74025	0.00613928	0.0271382	615	595	579	350	162	120	2.12379	2.18195	2.60391	1.70912	0.738825	0.490517	445052	ENSMUSG00000071553	Cpa2
ENSDARG00000008454	cpeb1b	-1.40393	1316.23	-1.14083	0.215701	-5.29054	1.21958e-07	5.58644e-06	813	855	675	2307	1333	1570	2.71423	3.0312	2.93475	10.8911	5.8773	6.20431	30702	ENSMUSG00000025586	Cpeb1
ENSDARG00000045932	cpeb1a	0.310996	895.297	0.296837	0.115335	2.57357	0.0100655	0.0388488	1103	1192	923	727	657	830	2.23178	2.56121	2.43214	2.08007	1.75563	1.98789	79079	ENSMUSG00000025586	Cpeb1
ENSDARG00000060103	cpeb3	-0.379248	571.98	-0.357564	0.128426	-2.78424	0.00536534	0.0247765	540	538	523	562	571	658	0.291178	0.308063	0.367264	0.428518	0.406623	0.41998	100005268	ENSMUSG00000039652	Cpeb3
ENSDARG00000018997	cplx2l	-0.913797	43352	-0.772811	0.19982	-3.868	0.000109731	0.00136397	35293	34715	27736	31561	57791	70156	78.5389	82.0363	80.3806	99.3151	169.843	184.799	436732	ENSMUSG00000033615	Cplx1
ENSDARG00000005185	cpn1	0.853235	530.19	0.760755	0.171892	4.42448	9.66751e-06	0.000206085	732	818	658	395	314	328	1.7409	2.0659	2.03798	1.3284	0.986243	0.923368	337172	ENSMUSG00000025196	Cpn1
ENSDARG00000061466	cpne5a	-1.04743	110.829	-0.826994	0.225196	-3.66901	0.000243492	0.0025026	94	59	80	111	151	153	0.0206299	0.0137503	0.0228649	0.0344477	0.043766	0.0397464	568003	ENSMUSG00000024008	Cpne5
ENSDARG00000062025	cpox	0.45215	1754.33	0.431901	0.114428	3.77429	0.000160461	0.00180475	2517	2211	1869	1393	1369	1318	5.25649	4.90337	5.08315	4.11369	3.77579	3.25811	321294	ENSMUSG00000022742	Cpox
ENSDARG00000034178	cpsf1	0.207354	1835.07	0.203097	0.0784621	2.58844	0.00964111	0.0377893	2353	2190	1846	1541	1492	1678	1.56668	1.54845	1.60067	1.45087	1.31196	1.32248	432372	ENSMUSG00000034022	Cpsf1
ENSDARG00000052537	cptp	-0.606999	680.78	-0.532943	0.181093	-2.94269	0.00325375	0.0171197	661	617	482	514	860	927	5.80698	5.75608	5.51451	6.38528	9.97788	9.63976	791641	ENSMUSG00000029073	Cptp
ENSDARG00000056480	cpvl	0.383594	1526.66	0.362481	0.126173	2.87282	0.00406827	0.0202465	2022	1963	1626	1311	1123	1213	3.92696	4.04845	4.11251	3.60036	2.88036	2.78852	387531	ENSMUSG00000052955	Cpvl
ENSDARG00000073978	crabp2a	0.524215	327.003	0.480004	0.153683	3.12258	0.00179274	0.0111136	479	421	355	268	232	238	1.24709	1.16396	1.20366	0.986657	0.797705	0.733463	171480	ENSMUSG00000004885	Crabp2
ENSDARG00000030449	crabp2b	1.02447	1160.83	0.752944	0.244012	3.08778	0.00201655	0.012014	2087	1672	1338	1015	513	544	16.8176	14.3077	14.0413	11.5658	5.45945	5.18892	503502	ENSMUSG00000004885	Crabp2
ENSDARG00000053636	cracr2b	-2.70703	11.3235	-0.540906	0.232517	-2.53153	0.0113567	0.0423373	3	6	1	34	11	7	0.00451479	0.00958871	0.00195987	0.0723541	0.0218625	0.0124696	790936	ENSMUSG00000048200	Cracr2b
ENSDARG00000100506	crb1	0.468138	365.534	0.433782	0.14424	3.00676	0.0026405	0.0147117	475	500	401	249	319	280	0.320306	0.358042	0.35215	0.237432	0.284088	0.223495	560942	ENSMUSG00000063681	Crb1
ENSDARG00000054250	crbn	-0.551989	993.697	-0.50934	0.14775	-3.44711	0.000566624	0.00474445	969	914	740	821	1093	1394	3.39663	3.40223	3.37806	4.06945	5.05983	5.78396	445491	ENSMUSG00000005362	Crbn
ENSDARG00000020926	creb3l3l	0.267895	3893.53	0.26432	0.0634912	4.16307	3.14003e-05	0.000535667	4975	4985	3879	3087	3145	3554	18.5445	19.7324	18.8301	16.2715	15.4822	15.6811	406853	ENSMUSG00000028466	Creb3
ENSDARG00000015793	creb3l1	0.399537	368.63	0.370942	0.142598	2.60091	0.0092977	0.0367412	520	491	359	301	293	282	0.321282	0.322149	0.288861	0.262977	0.239079	0.206239	338317	ENSMUSG00000027230	Creb3l1
ENSDARG00000104049	crebl2	-0.509593	1364.17	-0.461868	0.161206	-2.86501	0.00416999	0.0206287	1292	1290	1070	1051	1598	1837	12.5516	13.3082	13.5373	14.438	20.5024	21.1244	436975	ENSMUSG00000032652	Crebl2
ENSDARG00000024831	crhbp	0.982562	2468.58	0.920092	0.134981	6.81573	9.37873e-12	1.53279e-09	3555	4148	2953	1610	1412	1550	13.5752	16.8205	14.6853	8.69364	7.12088	7.00611	445065	ENSMUSG00000021680	Crhbp
ENSDARG00000006368	crlf1b	-0.931721	35.6417	-0.671658	0.24783	-2.70264	0.00687909	0.029512	32	26	22	36	46	48	0.0911423	0.0786387	0.0816026	0.144991	0.173029	0.161826	564665	ENSMUSG00000007888	Crlf1
ENSDARG00000054771	ghra	-1.28171	109.323	-0.941728	0.243717	-3.86217	0.000112385	0.00139042	85	48	72	160	130	135	0.0211673	0.0126935	0.0233502	0.0563423	0.0427544	0.039794	100001424	ENSMUSG00000033467	Crlf2
ENSDARG00000098857	lifra	-1.17076	949.543	-0.801818	0.256769	-3.12793	0.00176043	0.0109617	564	478	793	1623	922	1033	0.298839	0.268955	0.547196	1.21603	0.64518	0.647883	541493	ENSMUSG00000033467	Crlf2
ENSDARG00000070261	crlf3	0.511867	1304.08	0.469591	0.152283	3.08355	0.00204545	0.0121479	1871	1728	1393	1121	883	948	1.86512	1.82923	1.8084	1.58018	1.16248	1.11861	550515	ENSMUSG00000017561	Crlf3
ENSDARG00000076068	crtc1a	-1.19419	173.105	-0.887625	0.241281	-3.67969	0.000233518	0.00242456	117	100	120	280	193	183	0.16275	0.147716	0.217384	0.550758	0.354555	0.301317	768293	ENSMUSG00000003575	Crtc1
ENSDARG00000011583	cry1b	-0.591579	584.237	-0.528171	0.171153	-3.08574	0.00203047	0.0120752	531	591	399	699	514	729	0.805426	0.951944	0.788162	1.49926	1.02964	1.30887	554836	ENSMUSG00000020038	Cry1
ENSDARG00000102403	cry3	-0.520206	818.818	-0.47645	0.153575	-3.10226	0.00192048	0.0116301	801	818	578	945	721	1003	1.19042	1.29096	1.11868	1.98594	1.41512	1.76443	83774	ENSMUSG00000068742	Cry2
ENSDARG00000101380	cryabb	-0.947845	699.539	-0.779241	0.211502	-3.68436	0.000229281	0.00239183	531	554	462	514	994	1080	4.32753	4.79456	4.90342	5.92348	10.6985	10.4186	436943	ENSMUSG00000032060	Cryab
ENSDARG00000041925	cryba2b	2.55987	31.2055	1.11212	0.275886	4.09482	4.22502e-05	0.000677163	64	52	56	12	2	11	0.379127	0.327116	0.432021	0.10052	0.0156468	0.0771322	436857	ENSMUSG00000006546	Cryba2
ENSDARG00000041301	crybb3	-1.69042	328.554	-1.33735	0.224449	-5.95488	2.60265e-09	2.02892e-07	178	205	126	300	450	666	0.329515	0.402997	0.303764	0.785316	1.10017	1.45938	553184	ENSMUSG00000029352	Crybb3
ENSDARG00000062817	crym	0.524447	249.174	0.488954	0.138955	3.51712	0.000436254	0.00390475	372	318	268	162	202	203	0.916077	0.831589	0.859478	0.564121	0.656949	0.591729	791205	ENSMUSG00000030905	Crym
ENSDARG00000016074	cryz	0.262336	851.376	0.253234	0.101262	2.50067	0.0123958	0.0450369	1039	1100	874	619	737	793	2.40388	2.7026	2.63341	2.02514	2.25193	2.17174	407640	ENSMUSG00000028199	Cryz
ENSDARG00000026902	cryzl1	-0.387616	597.121	-0.359638	0.143218	-2.51097	0.0120401	0.0440596	634	612	445	483	678	726	1.62798	1.6688	1.48809	1.75378	2.29922	2.20665	436906	ENSMUSG00000058240	Cryzl1
ENSDARG00000087262	zgc:63568	0.45364	361.827	0.427082	0.12986	3.28804	0.00100886	0.00734614	495	456	405	279	248	319	2.29171	2.24188	2.44186	1.82653	1.51635	1.74817	393427	ENSMUSG00000033488	Cryzl2
ENSDARG00000041323	csdc2a	-0.640033	2138.62	-0.567023	0.175892	-3.22366	0.00126562	0.00861532	2034	1906	1508	1612	2646	3049	17.3068	17.2219	16.7101	19.3954	29.7335	30.7087	436963	ENSMUSG00000042109	Csdc2
ENSDARG00000074758	csde1	0.435954	19797.7	0.415712	0.116428	3.57053	0.000356259	0.00334479	29142	24898	20281	16371	14154	15858	49.2207	44.6566	44.6097	39.0996	31.5718	31.7041	336679	ENSMUSG00000068823	Csde1
ENSDARG00000102986	csf1ra	0.508356	3923.71	0.447032	0.180199	2.4808	0.0131087	0.0470024	5331	5368	4272	3533	2818	2493	6.00269	6.41864	6.2644	5.62534	4.19053	3.32275	64274	ENSMUSG00000024621	Csf1r
ENSDARG00000067996	csk	-0.388422	2684.5	-0.362496	0.138106	-2.62474	0.00867142	0.0348928	2863	2612	2103	2107	2933	3471	1.55938	1.51076	1.4917	1.62279	2.10976	2.2378	556454	ENSMUSG00000032312	Csk
ENSDARG00000052674	csnk1a1	0.202664	6389.1	0.200408	0.0580592	3.45176	0.000556935	0.00467218	8310	7553	6369	4919	5592	5961	14.1697	13.6764	14.143	11.8605	12.5926	12.0314	192307	ENSMUSG00000024576	Csnk1a1
ENSDARG00000012818	csnk2a2a	-0.639622	978.101	-0.577188	0.164219	-3.5145	0.00044058	0.00392754	990	812	693	790	1176	1369	2.2866	1.9916	2.08448	2.58018	3.58717	3.74279	30488	ENSMUSG00000046707	Csnk2a2
ENSDARG00000099793	cspg5b	0.488514	646.376	0.473373	0.0958622	4.93728	7.92208e-07	2.7029e-05	899	854	700	481	493	513	0.615045	0.620437	0.623672	0.465329	0.445436	0.415434	559358	ENSMUSG00000032482	Cspg5
ENSDARG00000038429	csrnp1b	0.556209	1884.42	0.514083	0.146378	3.51189	0.000444939	0.00394514	2733	2545	2029	1579	1233	1381	9.17914	9.07701	8.87474	7.49916	5.46911	5.49027	322795	ENSMUSG00000032515	Csrnp1
ENSDARG00000074425	si:busm1-57f23.1	0.719096	619.596	0.609906	0.198482	3.07261	0.00212192	0.0125011	894	911	702	535	341	406	9.82538	10.6322	10.0475	8.31445	4.94945	5.28172	368621	ENSMUSG00000036958	Cst11
ENSDARG00000074425	si:busm1-57f23.1	0.719096	619.596	0.609906	0.198482	3.07261	0.00212192	0.0125011	894	911	702	535	341	406	9.82538	10.6322	10.0475	8.31445	4.94945	5.28172	368621	ENSMUSG00000027443	Cst12
ENSDARG00000074425	si:busm1-57f23.1	0.719096	619.596	0.609906	0.198482	3.07261	0.00212192	0.0125011	894	911	702	535	341	406	9.82538	10.6322	10.0475	8.31445	4.94945	5.28172	368621	ENSMUSG00000036924	Cst13
ENSDARG00000074425	si:busm1-57f23.1	0.719096	619.596	0.609906	0.198482	3.07261	0.00212192	0.0125011	894	911	702	535	341	406	9.82538	10.6322	10.0475	8.31445	4.94945	5.28172	368621	ENSMUSG00000027442	Cst8
ENSDARG00000074425	si:busm1-57f23.1	0.719096	619.596	0.609906	0.198482	3.07261	0.00212192	0.0125011	894	911	702	535	341	406	9.82538	10.6322	10.0475	8.31445	4.94945	5.28172	368621	ENSMUSG00000027445	Cst9
ENSDARG00000117133	cst14b.1	1.10793	3315.49	0.936104	0.200196	4.6765	2.91818e-06	7.8678e-05	5072	5070	4497	2361	1854	1506	16.9026	17.9421	19.5168	11.126	8.1597	5.94068	768128	ENSMUSG00000034362	Csta1
ENSDARG00000045352	zgc:56530	0.592017	1393.35	0.553474	0.136482	4.05503	5.01279e-05	0.000777953	1990	1940	1522	1093	1013	947	61.6973	63.8715	61.4524	47.9183	41.4776	34.7537	792225	ENSMUSG00000005054	Cstb
ENSDARG00000074425	si:busm1-57f23.1	0.719096	619.596	0.609906	0.198482	3.07261	0.00212192	0.0125011	894	911	702	535	341	406	9.82538	10.6322	10.0475	8.31445	4.94945	5.28172	368621	ENSMUSG00000055177	Cstl1
ENSDARG00000044062	ctbp2a	-0.464743	1599.94	-0.437681	0.129584	-3.37749	0.000731499	0.00576011	1655	1507	1219	1319	1791	2071	0.607504	0.587431	0.582728	0.684643	0.868236	0.899848	65230	ENSMUSG00000030970	Ctbp2
ENSDARG00000100002	ctbs	0.70598	557.457	0.645399	0.154896	4.16573	3.10355e-05	0.000530811	813	800	634	425	385	353	2.17167	2.26927	2.20549	1.60532	1.35818	1.11613	553763	ENSMUSG00000028189	Ctbs
ENSDARG00000070119	ctc1	0.36218	747.371	0.350268	0.098663	3.54988	0.000385403	0.00354796	999	927	802	594	557	659	0.638136	0.628811	0.667165	0.53654	0.469887	0.498277	777638	ENSMUSG00000020898	Ctc1
ENSDARG00000075916	zgc:66472	-0.549914	451.269	-0.480471	0.183757	-2.61463	0.00893243	0.0356274	449	419	326	583	413	475	1.28352	1.27193	1.21363	2.35664	1.55918	1.60726	327494	ENSMUSG00000070495	Ctcfl
ENSDARG00000042934	ctgfa	0.868902	2935.68	0.662234	0.235471	2.81344	0.00490142	0.0231567	4476	4384	3480	2706	1287	1653	58.8071	61.165	59.5429	50.2731	22.3311	25.7069	321449	ENSMUSG00000019997	Ctgf
ENSDARG00000007836	ctsla	1.01518	13344.7	0.786481	0.231026	3.40588	0.000659521	0.00532687	20141	20650	17075	11330	6536	6053	155.939	169.78	172.166	124.043	66.8309	55.4732	321453	ENSMUSG00000044258	Ctla2a
ENSDARG00000007836	ctsla	1.01518	13344.7	0.786481	0.231026	3.40588	0.000659521	0.00532687	20141	20650	17075	11330	6536	6053	155.939	169.78	172.166	124.043	66.8309	55.4732	321453	ENSMUSG00000074874	Ctla2b
ENSDARG00000018162	ctnnal1	-0.508688	365.447	-0.470051	0.146583	-3.20638	0.00134415	0.00900043	340	346	292	316	393	489	0.0980782	0.105989	0.109695	0.128899	0.149719	0.166971	100034581	ENSMUSG00000038816	Ctnnal1
ENSDARG00000014571	ctnnb1	0.291139	14279.4	0.28836	0.0537975	5.36009	8.31804e-08	4.10874e-06	19030	17614	14485	11005	11996	12549	28.7421	28.2508	28.4911	23.5038	23.9281	22.4351	30265	ENSMUSG00000006932	Ctnnb1
ENSDARG00000003779	ctnnd2b	-0.287251	3129.97	-0.27609	0.106936	-2.5818	0.00982856	0.0382453	3301	3242	2620	2575	3190	3832	0.831986	0.867713	0.859969	0.917732	1.06182	1.14323	558069	ENSMUSG00000022240	Ctnnd2
ENSDARG00000008890	ctns	0.76381	223.848	0.648386	0.197975	3.27355	0.00106206	0.00755893	325	336	255	175	152	127	0.947227	1.03993	0.967881	0.721235	0.585066	0.438139	553594	ENSMUSG00000005949	Ctns
ENSDARG00000098386	ctps1b	-0.865457	968.303	-0.748175	0.189348	-3.95105	7.78101e-05	0.00107297	763	859	612	785	1168	1563	2.35457	2.81497	2.45952	3.42551	4.76016	5.70932	445245	ENSMUSG00000028633	Ctps
ENSDARG00000009170	ctr9	0.303364	1562.32	0.295394	0.0884931	3.33796	0.000843967	0.00641357	2084	1938	1592	1287	1193	1388	1.92896	1.9049	1.91902	1.6845	1.45833	1.52073	100036549	ENSMUSG00000005609	Ctr9
ENSDARG00000007836	ctsla	1.01518	13344.7	0.786481	0.231026	3.40588	0.000659521	0.00532687	20141	20650	17075	11330	6536	6053	155.939	169.78	172.166	124.043	66.8309	55.4732	321453	ENSMUSG00000074870	Cts3
ENSDARG00000007836	ctsla	1.01518	13344.7	0.786481	0.231026	3.40588	0.000659521	0.00532687	20141	20650	17075	11330	6536	6053	155.939	169.78	172.166	124.043	66.8309	55.4732	321453	ENSMUSG00000021441	Cts6
ENSDARG00000007836	ctsla	1.01518	13344.7	0.786481	0.231026	3.40588	0.000659521	0.00532687	20141	20650	17075	11330	6536	6053	155.939	169.78	172.166	124.043	66.8309	55.4732	321453	ENSMUSG00000021440	Cts7
ENSDARG00000007836	ctsla	1.01518	13344.7	0.786481	0.231026	3.40588	0.000659521	0.00532687	20141	20650	17075	11330	6536	6053	155.939	169.78	172.166	124.043	66.8309	55.4732	321453	ENSMUSG00000057446	Cts8
ENSDARG00000098114	ctsa	0.701531	2163.54	0.624245	0.173209	3.60393	0.000313442	0.00301991	3146	3069	2491	1771	1431	1302	4.46034	4.62061	4.59933	3.55055	2.67941	2.18503	321818	ENSMUSG00000017760	Ctsa
ENSDARG00000101334	ctsc	1.16436	4810.97	0.709347	0.269735	2.63822	0.00833413	0.0339887	6596	8104	6727	4587	1694	1663	10.7767	14.0603	14.3132	10.5974	3.65518	3.21613	368704	ENSMUSG00000030560	Ctsc
ENSDARG00000057698	ctsd	0.322338	10389.8	0.317511	0.0672006	4.72481	2.30333e-06	6.4962e-05	13178	13374	10906	7983	8549	9021	35.3109	38.0551	38.0571	30.2478	30.2528	28.6122	65225	ENSMUSG00000007891	Ctsd
ENSDARG00000063095	ctsf	-0.557947	19252.6	-0.482802	0.188881	-2.55619	0.0105826	0.0402335	18350	17673	14574	13384	23069	28040	27.2792	27.8996	28.2153	28.1351	45.2913	49.3413	565588	ENSMUSG00000083282	Ctsf
ENSDARG00000041108	ctsh	0.976125	1487.45	0.830936	0.196795	4.22237	2.41745e-05	0.000434222	2291	2338	1788	1152	798	785	12.7267	13.792	12.9351	9.04923	5.85443	5.16177	324818	ENSMUSG00000032359	Ctsh
ENSDARG00000007836	ctsla	1.01518	13344.7	0.786481	0.231026	3.40588	0.000659521	0.00532687	20141	20650	17075	11330	6536	6053	155.939	169.78	172.166	124.043	66.8309	55.4732	321453	ENSMUSG00000055298	Ctsj
ENSDARG00000007836	ctsla	1.01518	13344.7	0.786481	0.231026	3.40588	0.000659521	0.00532687	20141	20650	17075	11330	6536	6053	155.939	169.78	172.166	124.043	66.8309	55.4732	321453	ENSMUSG00000021477	Ctsl
ENSDARG00000007836	ctsla	1.01518	13344.7	0.786481	0.231026	3.40588	0.000659521	0.00532687	20141	20650	17075	11330	6536	6053	155.939	169.78	172.166	124.043	66.8309	55.4732	321453	ENSMUSG00000056728	Ctsll3
ENSDARG00000007836	ctsla	1.01518	13344.7	0.786481	0.231026	3.40588	0.000659521	0.00532687	20141	20650	17075	11330	6536	6053	155.939	169.78	172.166	124.043	66.8309	55.4732	321453	ENSMUSG00000074871	Ctsm
ENSDARG00000007836	ctsla	1.01518	13344.7	0.786481	0.231026	3.40588	0.000659521	0.00532687	20141	20650	17075	11330	6536	6053	155.939	169.78	172.166	124.043	66.8309	55.4732	321453	ENSMUSG00000021439	Ctsq
ENSDARG00000007836	ctsla	1.01518	13344.7	0.786481	0.231026	3.40588	0.000659521	0.00532687	20141	20650	17075	11330	6536	6053	155.939	169.78	172.166	124.043	66.8309	55.4732	321453	ENSMUSG00000055679	Ctsr
ENSDARG00000013771	ctssb.2	0.968714	1804.84	0.797413	0.211	3.7797	0.000157015	0.00178112	2584	2882	2272	1452	936	936	16.6389	19.707	19.0525	13.2211	7.95976	7.13423	337572	ENSMUSG00000038642	Ctss
ENSDARG00000043081	ctsz	0.736346	2527.98	0.593789	0.218562	2.71716	0.00658457	0.0285605	3704	3598	2959	2344	1313	1506	13.3633	13.7847	13.9027	11.9583	6.25604	6.43142	450022	ENSMUSG00000016256	Ctsz
ENSDARG00000056091	cttnbp2nlb	0.76796	422.665	0.664164	0.189039	3.51263	0.000443698	0.00393678	587	581	548	339	251	267	0.582266	0.612001	0.707905	0.475501	0.328812	0.313496	556247	ENSMUSG00000062127	Cttnbp2nl
ENSDARG00000039365	cuedc2	-0.617306	316.618	-0.577472	0.135974	-4.24579	2.17828e-05	0.000398838	311	292	214	311	329	428	1.07556	1.07239	0.963831	1.52091	1.50267	1.75209	334351	ENSMUSG00000036748	Cuedc2
ENSDARG00000055100	cxcl12b	-0.986205	2047.87	-0.857728	0.186206	-4.60631	4.09868e-06	0.000102762	1873	1505	1134	1755	3088	2740	4.12783	3.52219	3.25468	5.46926	8.98777	7.14779	799354	ENSMUSG00000061353	Cxcl12
ENSDARG00000101996	cxxc1a	0.241861	717.632	0.235351	0.0895502	2.62801	0.00858857	0.0347374	973	869	694	573	591	658	1.81191	1.71845	1.68304	1.50885	1.45346	1.4504	393571	ENSMUSG00000024560	Cxxc1
ENSDARG00000038176	cyb561	0.653508	178.132	0.567163	0.187223	3.02741	0.00246656	0.0139599	244	273	192	141	106	135	0.692827	0.823172	0.709982	0.566138	0.397495	0.45374	568765	ENSMUSG00000019590	Cyb561
ENSDARG00000098589	cyb5a	0.453765	744.823	0.423856	0.137253	3.08794	0.0020155	0.0120131	995	967	828	585	610	534	5.19566	5.36212	5.63065	4.31958	4.20667	3.30063	406409	ENSMUSG00000024646	Cyb5a
ENSDARG00000051925	cyb5r2	-1.90733	114.98	-0.795779	0.273902	-2.97853	0.00289631	0.0157226	63	46	48	57	331	115	0.202724	0.157187	0.201149	0.259363	1.40664	0.438026	751641	ENSMUSG00000048065	Cyb5r2
ENSDARG00000005891	cyb5r3	-0.57688	3452.42	-0.51824	0.167204	-3.09942	0.001939	0.0117048	3457	3160	2433	2628	4196	4756	19.9118	19.3282	18.2501	21.4045	31.9182	32.4258	324560	ENSMUSG00000018042	Cyb5r3
ENSDARG00000044345	cyfip1	0.67337	2927.12	0.59626	0.176168	3.3846	0.000712808	0.00565378	4259	4191	3262	2457	1924	1784	1.98867	2.07809	1.98358	1.62229	1.18645	0.986022	336613	ENSMUSG00000030447	Cyfip1
ENSDARG00000070148	cygb2	-0.817262	209	-0.62078	0.236344	-2.62636	0.00863041	0.0348212	169	178	144	142	262	349	0.1859	0.207924	0.206284	0.220876	0.380614	0.454418	554176	ENSMUSG00000020810	Cygb
ENSDARG00000098315	cyp1a	-2.95201	86.2275	-0.723344	0.248245	-3.28354	0.00102513	0.00742709	33	21	12	20	319	85	0.10654	0.0719963	0.0504534	0.0913053	1.36013	0.324829	140634	ENSMUSG00000032315	Cyp1a1
ENSDARG00000098315	cyp1a	-2.95201	86.2275	-0.723344	0.248245	-3.28354	0.00102513	0.00742709	33	21	12	20	319	85	0.10654	0.0719963	0.0504534	0.0913053	1.36013	0.324829	140634	ENSMUSG00000032310	Cyp1a2
ENSDARG00000006040	cyp20a1	0.441833	1032.78	0.419683	0.120717	3.47639	0.000508219	0.00434894	1423	1341	1103	841	790	780	2.97408	2.97625	3.00217	2.48549	2.18055	1.92966	406641	ENSMUSG00000049439	Cyp20a1
ENSDARG00000033999	cyp26a1	-1.72391	2149.13	-1.30014	0.237792	-5.47593	4.35223e-08	2.33259e-06	1262	1136	867	1519	3651	4151	12.342	11.7977	11.0422	21.0065	47.1552	48.0527	30381	ENSMUSG00000024987	Cyp26a1
ENSDARG00000077121	cyp26b1	0.631969	643.162	0.583984	0.146512	3.98522	6.74168e-05	0.000962744	851	969	718	497	423	470	1.23085	1.48831	1.35242	1.01649	0.807994	0.80466	324188	ENSMUSG00000063415	Cyp26b1
ENSDARG00000088013	zgc:136333	-0.628572	439.198	-0.539094	0.19332	-2.78831	0.00529846	0.0246023	375	430	316	334	531	631	0.441863	0.538044	0.484903	0.556507	0.826308	0.880082	723999	ENSMUSG00000026170	Cyp27a1
ENSDARG00000021172	cyp2ad2	-1.40211	6420.05	-1.07026	0.234914	-4.56047	5.10383e-06	0.000121738	4620	4035	2910	4360	10468	11456	21.6574	20.0864	17.7651	28.9014	64.8066	63.5675	259306	ENSMUSG00000066097	Cyp2j11
ENSDARG00000042953	cyp2n13	-1.25902	59.5694	-0.817316	0.263691	-3.09523	0.00196658	0.0117959	52	44	21	53	75	109	0.243018	0.218364	0.12781	0.350251	0.4629	0.602975	492484	ENSMUSG00000066097	Cyp2j11
ENSDARG00000042978	cyp2p6	-0.730917	1307.14	-0.606114	0.208174	-2.91165	0.00359524	0.0184257	1177	1204	833	918	1623	2056	7.75363	8.42264	7.14636	8.55144	14.1201	16.0321	393108	ENSMUSG00000066097	Cyp2j11
ENSDARG00000018485	cyp2v1	0.430609	269.884	0.392734	0.156698	2.50561	0.012224	0.0445544	364	384	264	181	239	217	2.01315	2.25527	1.90147	1.41553	1.74567	1.4206	494153	ENSMUSG00000066097	Cyp2j11
ENSDARG00000021172	cyp2ad2	-1.40211	6420.05	-1.07026	0.234914	-4.56047	5.10383e-06	0.000121738	4620	4035	2910	4360	10468	11456	21.6574	20.0864	17.7651	28.9014	64.8066	63.5675	259306	ENSMUSG00000081225	Cyp2j12
ENSDARG00000042953	cyp2n13	-1.25902	59.5694	-0.817316	0.263691	-3.09523	0.00196658	0.0117959	52	44	21	53	75	109	0.243018	0.218364	0.12781	0.350251	0.4629	0.602975	492484	ENSMUSG00000081225	Cyp2j12
ENSDARG00000042978	cyp2p6	-0.730917	1307.14	-0.606114	0.208174	-2.91165	0.00359524	0.0184257	1177	1204	833	918	1623	2056	7.75363	8.42264	7.14636	8.55144	14.1201	16.0321	393108	ENSMUSG00000081225	Cyp2j12
ENSDARG00000018485	cyp2v1	0.430609	269.884	0.392734	0.156698	2.50561	0.012224	0.0445544	364	384	264	181	239	217	2.01315	2.25527	1.90147	1.41553	1.74567	1.4206	494153	ENSMUSG00000081225	Cyp2j12
ENSDARG00000021172	cyp2ad2	-1.40211	6420.05	-1.07026	0.234914	-4.56047	5.10383e-06	0.000121738	4620	4035	2910	4360	10468	11456	21.6574	20.0864	17.7651	28.9014	64.8066	63.5675	259306	ENSMUSG00000052520	Cyp2j5
ENSDARG00000042953	cyp2n13	-1.25902	59.5694	-0.817316	0.263691	-3.09523	0.00196658	0.0117959	52	44	21	53	75	109	0.243018	0.218364	0.12781	0.350251	0.4629	0.602975	492484	ENSMUSG00000052520	Cyp2j5
ENSDARG00000042978	cyp2p6	-0.730917	1307.14	-0.606114	0.208174	-2.91165	0.00359524	0.0184257	1177	1204	833	918	1623	2056	7.75363	8.42264	7.14636	8.55144	14.1201	16.0321	393108	ENSMUSG00000052520	Cyp2j5
ENSDARG00000018485	cyp2v1	0.430609	269.884	0.392734	0.156698	2.50561	0.012224	0.0445544	364	384	264	181	239	217	2.01315	2.25527	1.90147	1.41553	1.74567	1.4206	494153	ENSMUSG00000052520	Cyp2j5
ENSDARG00000021172	cyp2ad2	-1.40211	6420.05	-1.07026	0.234914	-4.56047	5.10383e-06	0.000121738	4620	4035	2910	4360	10468	11456	21.6574	20.0864	17.7651	28.9014	64.8066	63.5675	259306	ENSMUSG00000052914	Cyp2j6
ENSDARG00000042953	cyp2n13	-1.25902	59.5694	-0.817316	0.263691	-3.09523	0.00196658	0.0117959	52	44	21	53	75	109	0.243018	0.218364	0.12781	0.350251	0.4629	0.602975	492484	ENSMUSG00000052914	Cyp2j6
ENSDARG00000042978	cyp2p6	-0.730917	1307.14	-0.606114	0.208174	-2.91165	0.00359524	0.0184257	1177	1204	833	918	1623	2056	7.75363	8.42264	7.14636	8.55144	14.1201	16.0321	393108	ENSMUSG00000052914	Cyp2j6
ENSDARG00000018485	cyp2v1	0.430609	269.884	0.392734	0.156698	2.50561	0.012224	0.0445544	364	384	264	181	239	217	2.01315	2.25527	1.90147	1.41553	1.74567	1.4206	494153	ENSMUSG00000052914	Cyp2j6
ENSDARG00000021172	cyp2ad2	-1.40211	6420.05	-1.07026	0.234914	-4.56047	5.10383e-06	0.000121738	4620	4035	2910	4360	10468	11456	21.6574	20.0864	17.7651	28.9014	64.8066	63.5675	259306	ENSMUSG00000081362	Cyp2j7
ENSDARG00000042953	cyp2n13	-1.25902	59.5694	-0.817316	0.263691	-3.09523	0.00196658	0.0117959	52	44	21	53	75	109	0.243018	0.218364	0.12781	0.350251	0.4629	0.602975	492484	ENSMUSG00000081362	Cyp2j7
ENSDARG00000042978	cyp2p6	-0.730917	1307.14	-0.606114	0.208174	-2.91165	0.00359524	0.0184257	1177	1204	833	918	1623	2056	7.75363	8.42264	7.14636	8.55144	14.1201	16.0321	393108	ENSMUSG00000081362	Cyp2j7
ENSDARG00000018485	cyp2v1	0.430609	269.884	0.392734	0.156698	2.50561	0.012224	0.0445544	364	384	264	181	239	217	2.01315	2.25527	1.90147	1.41553	1.74567	1.4206	494153	ENSMUSG00000081362	Cyp2j7
ENSDARG00000021172	cyp2ad2	-1.40211	6420.05	-1.07026	0.234914	-4.56047	5.10383e-06	0.000121738	4620	4035	2910	4360	10468	11456	21.6574	20.0864	17.7651	28.9014	64.8066	63.5675	259306	ENSMUSG00000082932	Cyp2j8
ENSDARG00000042953	cyp2n13	-1.25902	59.5694	-0.817316	0.263691	-3.09523	0.00196658	0.0117959	52	44	21	53	75	109	0.243018	0.218364	0.12781	0.350251	0.4629	0.602975	492484	ENSMUSG00000082932	Cyp2j8
ENSDARG00000042978	cyp2p6	-0.730917	1307.14	-0.606114	0.208174	-2.91165	0.00359524	0.0184257	1177	1204	833	918	1623	2056	7.75363	8.42264	7.14636	8.55144	14.1201	16.0321	393108	ENSMUSG00000082932	Cyp2j8
ENSDARG00000018485	cyp2v1	0.430609	269.884	0.392734	0.156698	2.50561	0.012224	0.0445544	364	384	264	181	239	217	2.01315	2.25527	1.90147	1.41553	1.74567	1.4206	494153	ENSMUSG00000082932	Cyp2j8
ENSDARG00000026548	cyp2u1	-0.550689	653.047	-0.492668	0.169877	-2.89995	0.00373222	0.0189714	620	584	514	517	719	941	2.52321	2.52388	2.72419	2.97523	3.8644	4.53304	556280	ENSMUSG00000027983	Cyp2u1
ENSDARG00000015575	cyp3c1	0.501532	1685.6	0.480668	0.110481	4.35044	1.35866e-05	0.000272928	2267	2315	1836	1058	1405	1414	10.9333	11.8561	11.5314	7.21526	8.94882	8.07208	324340	ENSMUSG00000056035	Cyp3a11
ENSDARG00000070021	cyp3c4	0.612651	142.776	0.535228	0.183661	2.91211	0.00358994	0.0184058	198	200	162	115	91	105	0.722803	0.775314	0.77016	0.593636	0.43872	0.453713	558541	ENSMUSG00000056035	Cyp3a11
ENSDARG00000015575	cyp3c1	0.501532	1685.6	0.480668	0.110481	4.35044	1.35866e-05	0.000272928	2267	2315	1836	1058	1405	1414	10.9333	11.8561	11.5314	7.21526	8.94882	8.07208	324340	ENSMUSG00000029727	Cyp3a13
ENSDARG00000070021	cyp3c4	0.612651	142.776	0.535228	0.183661	2.91211	0.00358994	0.0184058	198	200	162	115	91	105	0.722803	0.775314	0.77016	0.593636	0.43872	0.453713	558541	ENSMUSG00000029727	Cyp3a13
ENSDARG00000015575	cyp3c1	0.501532	1685.6	0.480668	0.110481	4.35044	1.35866e-05	0.000272928	2267	2315	1836	1058	1405	1414	10.9333	11.8561	11.5314	7.21526	8.94882	8.07208	324340	ENSMUSG00000038656	Cyp3a16
ENSDARG00000070021	cyp3c4	0.612651	142.776	0.535228	0.183661	2.91211	0.00358994	0.0184058	198	200	162	115	91	105	0.722803	0.775314	0.77016	0.593636	0.43872	0.453713	558541	ENSMUSG00000038656	Cyp3a16
ENSDARG00000015575	cyp3c1	0.501532	1685.6	0.480668	0.110481	4.35044	1.35866e-05	0.000272928	2267	2315	1836	1058	1405	1414	10.9333	11.8561	11.5314	7.21526	8.94882	8.07208	324340	ENSMUSG00000029630	Cyp3a25
ENSDARG00000070021	cyp3c4	0.612651	142.776	0.535228	0.183661	2.91211	0.00358994	0.0184058	198	200	162	115	91	105	0.722803	0.775314	0.77016	0.593636	0.43872	0.453713	558541	ENSMUSG00000029630	Cyp3a25
ENSDARG00000015575	cyp3c1	0.501532	1685.6	0.480668	0.110481	4.35044	1.35866e-05	0.000272928	2267	2315	1836	1058	1405	1414	10.9333	11.8561	11.5314	7.21526	8.94882	8.07208	324340	ENSMUSG00000075551	Cyp3a41a
ENSDARG00000070021	cyp3c4	0.612651	142.776	0.535228	0.183661	2.91211	0.00358994	0.0184058	198	200	162	115	91	105	0.722803	0.775314	0.77016	0.593636	0.43872	0.453713	558541	ENSMUSG00000075551	Cyp3a41a
ENSDARG00000015575	cyp3c1	0.501532	1685.6	0.480668	0.110481	4.35044	1.35866e-05	0.000272928	2267	2315	1836	1058	1405	1414	10.9333	11.8561	11.5314	7.21526	8.94882	8.07208	324340	ENSMUSG00000075552	Cyp3a41b
ENSDARG00000070021	cyp3c4	0.612651	142.776	0.535228	0.183661	2.91211	0.00358994	0.0184058	198	200	162	115	91	105	0.722803	0.775314	0.77016	0.593636	0.43872	0.453713	558541	ENSMUSG00000075552	Cyp3a41b
ENSDARG00000015575	cyp3c1	0.501532	1685.6	0.480668	0.110481	4.35044	1.35866e-05	0.000272928	2267	2315	1836	1058	1405	1414	10.9333	11.8561	11.5314	7.21526	8.94882	8.07208	324340	ENSMUSG00000054417	Cyp3a44
ENSDARG00000070021	cyp3c4	0.612651	142.776	0.535228	0.183661	2.91211	0.00358994	0.0184058	198	200	162	115	91	105	0.722803	0.775314	0.77016	0.593636	0.43872	0.453713	558541	ENSMUSG00000054417	Cyp3a44
ENSDARG00000015575	cyp3c1	0.501532	1685.6	0.480668	0.110481	4.35044	1.35866e-05	0.000272928	2267	2315	1836	1058	1405	1414	10.9333	11.8561	11.5314	7.21526	8.94882	8.07208	324340	ENSMUSG00000070419	Cyp3a57
ENSDARG00000070021	cyp3c4	0.612651	142.776	0.535228	0.183661	2.91211	0.00358994	0.0184058	198	200	162	115	91	105	0.722803	0.775314	0.77016	0.593636	0.43872	0.453713	558541	ENSMUSG00000070419	Cyp3a57
ENSDARG00000015575	cyp3c1	0.501532	1685.6	0.480668	0.110481	4.35044	1.35866e-05	0.000272928	2267	2315	1836	1058	1405	1414	10.9333	11.8561	11.5314	7.21526	8.94882	8.07208	324340	ENSMUSG00000061292	Cyp3a59
ENSDARG00000070021	cyp3c4	0.612651	142.776	0.535228	0.183661	2.91211	0.00358994	0.0184058	198	200	162	115	91	105	0.722803	0.775314	0.77016	0.593636	0.43872	0.453713	558541	ENSMUSG00000061292	Cyp3a59
ENSDARG00000012137	cyp46a1.1	-1.76393	28.6061	-0.853541	0.276651	-3.10401	0.00190919	0.0116042	14	14	14	18	50	57	0.0342529	0.0363739	0.0446076	0.0622744	0.161559	0.165075	553543	ENSMUSG00000021259	Cyp46a1
ENSDARG00000042641	cyp51	-1.38709	3158.45	-0.973287	0.252807	-3.85741	0.000114596	0.00140857	2503	1854	1398	1949	5860	5038	4.75192	3.73776	3.45642	5.23225	14.6925	11.3215	414331	ENSMUSG00000001467	Cyp51
ENSDARG00000076742	cyth1a	0.341462	5278.2	0.333311	0.08446	3.94635	7.93518e-05	0.00108856	6809	7020	5363	4244	4055	4575	3.51525	3.8486	3.60572	3.09825	2.76474	2.79577	321938	ENSMUSG00000017132	Cyth1
ENSDARG00000103984	cyth4b	0.792022	225.978	0.648124	0.213128	3.04006	0.00236527	0.0135297	272	362	288	171	151	131	0.564123	0.797272	0.777873	0.501498	0.413593	0.321599	100141338	ENSMUSG00000018008	Cyth4
ENSDARG00000020618	zgc:112056	-0.495728	1250.25	-0.441806	0.172279	-2.56441	0.0103351	0.0395845	1229	1197	950	928	1558	1604	6.05428	6.26177	6.0946	6.46437	10.136	9.35303	550355	ENSMUSG00000053329	D10Jhu81e
ENSDARG00000073684	quo	0.837141	842.818	0.808437	0.100653	8.02934	9.79949e-16	4.4733e-13	1336	1149	1026	540	514	622	0.744996	0.680394	0.745086	0.425804	0.378531	0.410559	321031	ENSMUSG00000037813	D630003M21Rik
ENSDARG00000060987	zgc:154077	-0.379174	708.375	-0.352864	0.140617	-2.50931	0.0120967	0.0441857	723	701	577	563	792	880	1.07155	1.10328	1.11368	1.17992	1.55021	1.54381	777745	ENSMUSG00000030347	D6Wsu163e
ENSDARG00000059939	dab1a	-0.390394	755.592	-0.372982	0.114203	-3.26591	0.00109114	0.00771196	747	707	660	710	738	935	0.0886223	0.0890707	0.101971	0.11911	0.11563	0.131302	692351	ENSMUSG00000028519	Dab1
ENSDARG00000069440	dachd	-0.577639	1088.62	-0.515566	0.171359	-3.00858	0.00262473	0.01463	1019	991	826	836	1264	1557	0.208103	0.214917	0.219682	0.241423	0.340912	0.376383	791191	ENSMUSG00000055639	Dach1
ENSDARG00000010132	dacha	-0.625484	581.056	-0.552007	0.17816	-3.09804	0.00194806	0.0117167	569	501	419	470	625	886	0.0680877	0.063663	0.0652953	0.0795284	0.0987705	0.125495	192121	ENSMUSG00000025592	Dach2
ENSDARG00000016153	dag1	0.444176	5429.06	0.410719	0.146022	2.81272	0.00491246	0.0231923	7540	6787	5983	4760	3614	4278	4.58392	4.38163	4.73691	4.09204	2.90165	3.07853	286829	ENSMUSG00000039952	Dag1
ENSDARG00000068602	dalrd3	-0.650268	1134.59	-0.585082	0.16617	-3.52081	0.00043023	0.00385866	1059	982	829	895	1413	1571	2.60951	2.56961	2.66029	3.11856	4.59829	4.58223	571036	ENSMUSG00000019039	Dalrd3
ENSDARG00000078500	dap3	-0.326516	811.641	-0.314825	0.102828	-3.06159	0.00220165	0.0128671	900	797	651	701	848	964	2.23558	2.10232	2.10591	2.46225	2.78185	2.8344	559007	ENSMUSG00000068921	Dap3
ENSDARG00000086842	dap1b	-0.283562	2165.2	-0.275535	0.0917705	-3.00243	0.00267835	0.0148493	2232	2309	1805	2105	1991	2497	7.22787	7.94023	7.6121	9.6391	8.51488	9.57133	58094	ENSMUSG00000026989	Dapl1
ENSDARG00000070043	dars	0.265602	5839.69	0.260773	0.0739255	3.52749	0.000419516	0.00379082	7828	7047	5874	4626	5008	5025	4.52661	4.32732	4.42351	3.78265	3.82453	3.43951	324025	ENSMUSG00000026356	Dars
ENSDARG00000070846	dazap1	-0.802271	245.414	-0.705253	0.180404	-3.90726	9.33469e-05	0.00121627	237	203	147	215	307	350	0.192971	0.175522	0.155873	0.247543	0.330121	0.337325	561459	ENSMUSG00000069565	Dazap1
ENSDARG00000069446	dbh	-1.41345	31.4819	-0.878276	0.267671	-3.2689	0.00107968	0.00765137	18	23	15	28	50	50	0.0148305	0.0201235	0.0160948	0.0326219	0.0544056	0.048763	30505	ENSMUSG00000000889	Dbh
ENSDARG00000016016	dbnlb	0.482343	2239.69	0.452281	0.133745	3.38158	0.000720696	0.00569654	3000	2938	2520	1877	1541	1725	2.95042	3.06836	3.22756	2.61032	2.0015	2.00812	553729	ENSMUSG00000020476	Dbnl
ENSDARG00000086393	dbx1a	-1.39554	166.667	-0.973578	0.253603	-3.84245	0.000121813	0.001474	100	83	110	127	264	288	1.03194	0.909546	1.47828	1.85321	3.5979	3.5179	30394	ENSMUSG00000030507	Dbx1
ENSDARG00000001859	dbx1b	-1.3711	56.2061	-0.821636	0.270734	-3.03667	0.00239207	0.013614	44	33	26	38	80	112	0.531418	0.423244	0.408948	0.648986	1.27604	1.60118	30416	ENSMUSG00000030507	Dbx1
ENSDARG00000062177	dcbld2	0.737344	631.932	0.658047	0.171335	3.84009	0.00012299	0.00148553	884	841	820	494	371	438	0.7515	0.759217	0.907825	0.593843	0.416526	0.440746	557649	ENSMUSG00000035107	Dcbld2
ENSDARG00000053744	dcdc2b	0.547355	237.933	0.509116	0.141037	3.60776	0.000308852	0.00298219	358	330	237	165	169	203	1.19338	1.16816	1.02886	0.777766	0.744003	0.800997	563259	ENSMUSG00000020633	Dcdc2c
ENSDARG00000012066	dcn	0.568883	16460.9	0.540394	0.120684	4.47775	7.54347e-06	0.000169542	25595	22070	16733	12773	11593	12145	23.7039	21.705	20.1814	16.7273	14.1792	13.3138	64698	ENSMUSG00000019929	Dcn
ENSDARG00000076074	dda1	0.320399	1719.63	0.315472	0.068089	4.63307	3.6028e-06	9.29705e-05	2292	2171	1752	1290	1348	1608	10.3777	10.4385	10.3307	8.25928	8.06056	8.61804	796589	ENSMUSG00000074247	Dda1
ENSDARG00000105009	ddah2	0.707448	713.933	0.651788	0.148911	4.37622	1.20753e-05	0.000248395	1090	997	798	539	496	454	4.26943	4.14697	4.07059	2.98538	2.56576	2.10493	799954	ENSMUSG00000007039	Ddah2
ENSDARG00000074431	ddb1	-0.182422	2568.62	-0.179692	0.0671842	-2.67462	0.0074815	0.0315113	2906	2643	2270	2262	2447	2875	17.8681	17.2573	18.1769	19.6672	19.8704	20.9246	393599	ENSMUSG00000024740	Ddb1
ENSDARG00000006477	ddi2	0.321137	1375.64	0.305923	0.117535	2.60277	0.00924729	0.0366185	1876	1698	1400	1190	1030	1152	7.45021	7.16087	7.2406	6.68268	5.40211	5.41534	386644	ENSMUSG00000047619	Ddi1
ENSDARG00000059836	ddit3	0.749841	2278.98	0.708037	0.126929	5.57788	2.43474e-08	1.41365e-06	3422	3170	2691	1651	1552	1469	37.6208	37.0083	38.5276	25.6663	22.5336	19.1164	561924	ENSMUSG00000025408	Ddit3
ENSDARG00000037318	ddost	0.362097	4794.62	0.349467	0.101519	3.44234	0.000576711	0.00480762	6640	6095	4845	3989	3661	3919	33.3882	32.5455	31.727	28.3633	24.3117	23.3259	406408	ENSMUSG00000028757	Ddost
ENSDARG00000011072	ddx11	-0.364235	226.665	-0.340828	0.135658	-2.51232	0.011994	0.0439461	239	220	185	226	238	241	0.261973	0.256079	0.264084	0.350296	0.34453	0.31269	492353	ENSMUSG00000035842	Ddx11
ENSDARG00000060411	ddx28	-0.633524	290.854	-0.593251	0.134962	-4.39465	1.10949e-05	0.000232764	288	244	210	328	310	339	5.33485	4.79968	5.06594	8.59155	7.58372	7.43305	768189	ENSMUSG00000045538	Ddx28
ENSDARG00000045257	decr2	0.62941	357.61	0.59359	0.128112	4.63148	3.63054e-06	9.3504e-05	538	468	406	256	262	257	1.51333	1.39794	1.48726	1.01826	0.973292	0.8557	406623	ENSMUSG00000036775	Decr2
ENSDARG00000007347	degs1	0.506925	5123.55	0.495453	0.082286	6.02101	1.73332e-09	1.46151e-07	6799	6904	5783	3782	3850	4065	19.0516	20.5437	21.1033	14.9857	14.2475	13.4829	327075	ENSMUSG00000038633	Degs1
ENSDARG00000042544	degs2	-3.00269	40.7005	-0.540011	0.226555	-2.77169	0.00557668	0.0254478	7	19	4	150	27	11	0.0380971	0.109809	0.0283508	1.15439	0.194065	0.0708637	402799	ENSMUSG00000021263	Degs2
ENSDARG00000062721	dennd4a	0.522485	1101.5	0.45563	0.184793	2.46559	0.0136789	0.0485734	1499	1505	1213	1010	703	761	1.0537	1.12343	1.11042	1.00394	0.652624	0.633198	558211	ENSMUSG00000053641	Dennd4a
ENSDARG00000040930	deptor	-0.432714	510.384	-0.400793	0.144657	-2.77045	0.00559796	0.0255185	522	492	400	418	545	676	0.209117	0.209304	0.208685	0.23679	0.288341	0.320556	768177	ENSMUSG00000022419	Deptor
ENSDARG00000089529	desi1b	0.642088	597.968	0.597269	0.140926	4.23735	2.26171e-05	0.000410706	894	766	704	457	414	414	11.1498	10.145	11.4344	8.05963	6.81902	6.1118	793871	ENSMUSG00000022472	Desi1
ENSDARG00000033140	desi1a	-0.661631	3034.78	-0.556717	0.202087	-2.75496	0.00586984	0.0263997	2900	2585	2167	2090	4207	4124	14.7233	13.9367	14.3277	15.0045	28.2078	24.7835	393673	ENSMUSG00000022472	Desi1
ENSDARG00000055474	dexi	-0.660349	227.368	-0.541326	0.212652	-2.54507	0.0109255	0.0412489	218	188	167	164	295	322	5.77144	5.28541	5.75779	6.1396	10.3143	10.0907	445307	ENSMUSG00000038055	Dexi
ENSDARG00000060626	dgkaa	-0.600976	1341.6	-0.536678	0.171031	-3.13777	0.00170236	0.0106957	1391	1151	942	1040	1647	1840	0.748572	0.657771	0.66019	0.791422	1.17055	1.17209	724010	ENSMUSG00000025357	Dgka
ENSDARG00000104793	dgke	-0.652972	396.165	-0.590879	0.162231	-3.64192	0.000270609	0.00271183	334	311	343	381	459	505	0.875415	0.865607	1.17077	1.41208	1.58881	1.56674	100150463	ENSMUSG00000000276	Dgke
ENSDARG00000013236	dhcr24	-1.21223	438.466	-0.732965	0.270263	-2.72093	0.00650991	0.0283108	368	246	248	257	940	508	0.466898	0.331438	0.409767	0.461079	1.57504	0.762913	494102	ENSMUSG00000034926	Dhcr24
ENSDARG00000103226	dhcr7	-1.22713	673.735	-0.853809	0.254277	-3.36254	0.000772299	0.00601394	462	489	362	407	1231	1013	0.758703	0.852769	0.774193	0.945131	2.6698	1.96914	378446	ENSMUSG00000058454	Dhcr7
ENSDARG00000019081	zgc:101723	0.42727	273.009	0.393489	0.149245	2.63592	0.00839097	0.0341889	385	354	281	229	197	216	1.03233	1.00798	0.981238	0.868282	0.697612	0.685565	449558	ENSMUSG00000011382	Dhdh
ENSDARG00000051889	dhodh	-0.451298	372.497	-0.433194	0.108576	-3.9894	6.62395e-05	0.000954331	387	345	292	357	394	443	1.12253	1.06267	1.10302	1.46428	1.5093	1.521	494065	ENSMUSG00000031730	Dhodh
ENSDARG00000003270	dhps	-0.39789	1312.57	-0.380598	0.11281	-3.37376	0.000741495	0.00581856	1241	1346	1083	1158	1466	1521	3.26752	3.76344	3.71353	4.31145	5.09767	4.74039	406329	ENSMUSG00000060038	Dhps
ENSDARG00000054300	dhrs1	-0.645377	1732.14	-0.556922	0.190277	-2.9269	0.00342361	0.0177286	1569	1631	1202	1254	2208	2468	6.97032	7.69443	6.95417	7.87763	12.9545	12.9781	368670	ENSMUSG00000002332	Dhrs1
ENSDARG00000041137	dhrs13a.3	0.389068	736.372	0.371647	0.114424	3.2477	0.00116344	0.00809333	999	887	820	544	530	698	4.29062	4.04549	4.58648	3.30386	3.00622	3.54852	492783	ENSMUSG00000020834	Dhrs13
ENSDARG00000043562	zgc:65997	-0.677111	188.377	-0.586438	0.188407	-3.1114	0.001862	0.0113905	159	184	129	159	234	254	1.94711	2.39278	2.05728	2.75333	3.78442	3.68183	794398	ENSMUSG00000022209	Dhrs2
ENSDARG00000021135	dhrs2	0.475677	517.088	0.42406	0.172042	2.46467	0.0137138	0.0486712	746	672	542	437	408	340	4.72151	4.51652	4.46737	3.91103	3.4103	2.54717	393539	ENSMUSG00000022209	Dhrs2
ENSDARG00000044982	dhrs3a	1.34752	571.763	0.796903	0.271669	2.94713	0.00320736	0.0169701	867	1034	761	496	160	211	2.78681	3.5294	3.18555	2.25444	0.679202	0.802802	445083	ENSMUSG00000066026	Dhrs3
ENSDARG00000021135	dhrs2	0.475677	517.088	0.42406	0.172042	2.46467	0.0137138	0.0486712	746	672	542	437	408	340	4.72151	4.51652	4.46737	3.91103	3.4103	2.54717	393539	ENSMUSG00000022210	Dhrs4
ENSDARG00000063419	zgc:158828	-0.864211	89.3479	-0.641869	0.241696	-2.65393	0.00795606	0.032903	79	66	61	65	121	138	0.824916	0.731846	0.829514	0.959764	1.66863	1.70569	100037310	ENSMUSG00000027655	Dhx35
ENSDARG00000100013	dhx38	-0.334731	875.603	-0.320722	0.11079	-2.89487	0.00379312	0.0192094	864	899	746	877	808	1022	0.673122	0.743759	0.756885	0.966157	0.831347	0.942472	393850	ENSMUSG00000037993	Dhx38
ENSDARG00000104172	diabloa	-0.848346	186.793	-0.741732	0.183319	-4.04354	5.26507e-05	0.000806701	157	147	129	163	238	270	1.67521	1.66564	1.79255	2.45938	3.35381	3.41014	393317	ENSMUSG00000029433	Diablo
ENSDARG00000001129	dicer1	-0.245391	2590.97	-0.24104	0.073019	-3.30106	0.000963219	0.00709972	2806	2625	2264	2375	2449	2981	2.27496	2.26	2.39042	2.72282	2.6222	2.86079	324724	ENSMUSG00000041415	Dicer1
ENSDARG00000094857	dio2	-2.14917	1086.3	-1.51873	0.251042	-6.07325	1.25344e-09	1.1062e-07	540	430	340	769	2211	2009	5.63198	4.76243	4.61804	11.3413	30.4542	24.8019	352937	ENSMUSG00000007682	Dio2
ENSDARG00000005350	dip2ba	0.746844	7973.9	0.689992	0.146725	4.70259	2.56885e-06	7.09948e-05	11403	11137	9798	6136	5033	5174	4.78342	4.96113	5.35264	3.63976	2.78829	2.56912	405899	ENSMUSG00000023026	Dip2b
ENSDARG00000009372	diras1b	-1.80897	454.388	-1.58832	0.180672	-8.77925	1.6457e-18	1.36161e-15	206	222	220	503	648	826	10.9239	12.5014	15.1931	37.718	45.3815	51.8478	565395	ENSMUSG00000043670	Diras1
ENSDARG00000028066	diras1a	-0.568527	3613.59	-0.49327	0.187506	-2.63073	0.00852025	0.0345455	3569	3139	2750	2552	4473	5094	7.49041	6.9959	7.51628	7.5737	12.3979	12.6548	327577	ENSMUSG00000043670	Diras1
ENSDARG00000009783	dirc2	0.486112	1936.19	0.468567	0.103189	4.54068	5.60741e-06	0.000132083	2446	2664	2198	1451	1438	1570	0.998361	1.15467	1.16834	0.837465	0.775142	0.758523	447858	ENSMUSG00000022848	Dirc2
ENSDARG00000042846	disp2	-0.687114	1491.43	-0.599528	0.184513	-3.2492	0.00115728	0.00806747	1286	1323	1095	1136	1761	2276	2.65883	2.9047	2.94832	3.32121	4.80839	5.57005	405793	ENSMUSG00000040035	Disp2
ENSDARG00000103591	dkk3a	-1.12943	4528.14	-0.964668	0.195238	-4.94151	7.75194e-07	2.65855e-05	3488	3137	2621	3574	6198	7726	6.89833	6.58832	6.75065	9.99517	16.1886	18.0867	570418	ENSMUSG00000030772	Dkk3
ENSDARG00000015918	dlat	-0.253796	3051.91	-0.249411	0.0721036	-3.45906	0.000542059	0.00458097	3338	3104	2607	2662	3042	3525	8.19195	8.08939	8.33208	9.23798	9.85942	10.24	324201	ENSMUSG00000000168	Dlat
ENSDARG00000102216	dlg1l	-0.473905	2216.49	-0.43405	0.153566	-2.82643	0.00470697	0.0224466	2163	2009	1834	1751	2419	3050	0.684394	0.675028	0.755718	0.783436	1.01083	1.14232	497648	ENSMUSG00000022770	Dlg1
ENSDARG00000099323	dlg2	-0.492049	963.145	-0.436873	0.174582	-2.50236	0.012337	0.0448563	833	942	807	756	1048	1352	0.0799585	0.0960204	0.10088	0.102615	0.132853	0.153615	497638	ENSMUSG00000052572	Dlg2
ENSDARG00000055459	dlgap3	-0.39969	316.686	-0.374428	0.134616	-2.78134	0.00541347	0.0249091	298	318	268	300	310	391	0.315177	0.357157	0.369135	0.448671	0.433004	0.489501	557556	ENSMUSG00000042388	Dlgap3
ENSDARG00000010791	dla	0.566992	624.158	0.550304	0.0935103	5.88355	4.01548e-09	2.98635e-07	913	822	690	409	473	514	2.52274	2.41194	2.48292	1.59806	1.72605	1.68114	30131	ENSMUSG00000014773	Dll1
ENSDARG00000020219	dld	0.493728	534.126	0.472908	0.111207	4.2516	2.12245e-05	0.000389648	733	724	575	341	420	473	4.13526	4.3374	4.22452	2.72033	3.12924	3.15862	30138	ENSMUSG00000014773	Dll1
ENSDARG00000013125	dlx1a	2.41145	8.09736	0.69751	0.258914	2.72794	0.00637308	0.0279127	14	17	13	4	1	2	0.245127	0.316085	0.296426	0.0990354	0.0231235	0.0414505	30568	ENSMUSG00000041911	Dlx1
ENSDARG00000015072	dmrt2a	-1.04051	110.161	-0.809586	0.229666	-3.52139	0.000429292	0.00385709	89	74	71	91	138	188	0.990841	0.87486	1.0294	1.43259	2.02901	2.47748	30129	ENSMUSG00000048138	Dmrt2
ENSDARG00000013110	dmtn	-0.636582	1794.54	-0.560539	0.179446	-3.12367	0.00178609	0.0110798	1772	1538	1271	1346	2198	2585	1.59083	1.46626	1.486	1.70873	2.60603	2.747	565367	ENSMUSG00000022099	Dmtn
ENSDARG00000091293	dmxl2	-0.49189	9378.11	-0.446281	0.160484	-2.78086	0.00542151	0.0249201	8890	9128	7288	7483	9543	13765	2.91441	3.17773	3.11149	3.46891	4.13166	5.3415	378958	ENSMUSG00000041268	Dmxl2
ENSDARG00000012030	dnaaf1	0.998516	294.726	0.826375	0.208751	3.95684	7.59477e-05	0.00105167	442	469	364	226	146	166	2.98959	3.36865	3.20629	2.16155	1.30417	1.32903	386722	ENSMUSG00000031831	Dnaaf1
ENSDARG00000103383	dnah9	1.36147	153.201	0.973184	0.249213	3.90434	9.44828e-05	0.00122986	253	280	187	107	50	78	1.12197	1.3186	1.07998	0.670987	0.292835	0.409444	266676	ENSMUSG00000056752	Dnah9
ENSDARG00000038788	zgc:158666	1.13489	812.305	0.980905	0.189337	5.17959	2.22372e-07	9.19925e-06	1301	1298	1029	573	380	439	1.76	1.86468	1.81285	1.09612	0.678908	0.702973	555705	ENSMUSG00000061322	Dnaic1
ENSDARG00000010745	dnaja2l	-0.58223	9657.18	-0.516762	0.174793	-2.95647	0.00311186	0.0165643	9053	8769	7289	7118	11656	13725	25.9445	26.6867	27.2039	28.8455	44.1157	46.5589	324164	ENSMUSG00000031701	Dnaja2
ENSDARG00000058494	dnaja3a	-0.323947	1588.65	-0.313098	0.0995621	-3.1447	0.00166256	0.0104955	1722	1618	1261	1348	1672	1898	2.8025	2.7963	2.67263	3.1022	3.59368	3.65633	335894	ENSMUSG00000004069	Dnaja3
ENSDARG00000041394	dnajb1b	-1.16317	905.691	-1.04866	0.164789	-6.36197	1.99178e-10	2.2928e-08	710	658	464	947	1396	1122	6.05881	5.96276	5.15653	11.4274	15.7328	11.3334	327244	ENSMUSG00000005483	Dnajb1
ENSDARG00000056005	dnajc18	-0.621838	2334.76	-0.565294	0.159083	-3.55339	0.0003803	0.00352057	2296	2049	1653	1850	2906	3159	5.56673	5.27549	5.2193	6.34261	9.30496	9.06599	559928	ENSMUSG00000005483	Dnajb1
ENSDARG00000020953	dnajb6b	-0.47644	724.884	-0.443369	0.140621	-3.15283	0.00161697	0.0102709	738	630	597	613	859	875	1.39551	1.26506	1.47015	1.6391	2.14516	1.95849	393275	ENSMUSG00000005483	Dnajb1
ENSDARG00000058644	dnajb2	-0.369518	587.045	-0.350108	0.123462	-2.83562	0.00457369	0.0220731	670	553	451	513	650	676	1.15516	1.01247	1.01264	1.2507	1.48003	1.37959	561686	ENSMUSG00000005483	Dnajb1
ENSDARG00000043157	dnajb13	0.91177	226.266	0.768303	0.201295	3.81366	0.000136921	0.0016126	363	374	233	162	111	161	1.40215	1.5341	1.17208	0.884855	0.566243	0.736127	572669	ENSMUSG00000030708	Dnajb13
ENSDARG00000041394	dnajb1b	-1.16317	905.691	-1.04866	0.164789	-6.36197	1.99178e-10	2.2928e-08	710	658	464	947	1396	1122	6.05881	5.96276	5.15653	11.4274	15.7328	11.3334	327244	ENSMUSG00000081984	Dnajb3
ENSDARG00000056005	dnajc18	-0.621838	2334.76	-0.565294	0.159083	-3.55339	0.0003803	0.00352057	2296	2049	1653	1850	2906	3159	5.56673	5.27549	5.2193	6.34261	9.30496	9.06599	559928	ENSMUSG00000081984	Dnajb3
ENSDARG00000020953	dnajb6b	-0.47644	724.884	-0.443369	0.140621	-3.15283	0.00161697	0.0102709	738	630	597	613	859	875	1.39551	1.26506	1.47015	1.6391	2.14516	1.95849	393275	ENSMUSG00000081984	Dnajb3
ENSDARG00000058644	dnajb2	-0.369518	587.045	-0.350108	0.123462	-2.83562	0.00457369	0.0220731	670	553	451	513	650	676	1.15516	1.01247	1.01264	1.2507	1.48003	1.37959	561686	ENSMUSG00000081984	Dnajb3
ENSDARG00000038978	dnajb4	-0.696434	581.678	-0.620165	0.172789	-3.58863	0.00033242	0.00316588	564	482	402	473	687	857	2.52537	2.29185	2.34414	2.99485	4.0625	4.54218	445061	ENSMUSG00000028035	Dnajb4
ENSDARG00000004187	zgc:122979	-1.19751	512.421	-0.955034	0.222175	-4.29849	1.71968e-05	0.000328976	399	414	216	501	861	613	2.86113	3.15252	2.01711	5.08007	8.15377	5.2031	641576	ENSMUSG00000036052	Dnajb5
ENSDARG00000052881	dnajb5	-0.579576	133.009	-0.503076	0.187306	-2.68459	0.00726183	0.0307721	138	120	91	114	163	167	0.263128	0.242976	0.225965	0.30737	0.410457	0.376914	569466	ENSMUSG00000036052	Dnajb5
ENSDARG00000041394	dnajb1b	-1.16317	905.691	-1.04866	0.164789	-6.36197	1.99178e-10	2.2928e-08	710	658	464	947	1396	1122	6.05881	5.96276	5.15653	11.4274	15.7328	11.3334	327244	ENSMUSG00000047108	Dnajb7
ENSDARG00000056005	dnajc18	-0.621838	2334.76	-0.565294	0.159083	-3.55339	0.0003803	0.00352057	2296	2049	1653	1850	2906	3159	5.56673	5.27549	5.2193	6.34261	9.30496	9.06599	559928	ENSMUSG00000047108	Dnajb7
ENSDARG00000020953	dnajb6b	-0.47644	724.884	-0.443369	0.140621	-3.15283	0.00161697	0.0102709	738	630	597	613	859	875	1.39551	1.26506	1.47015	1.6391	2.14516	1.95849	393275	ENSMUSG00000047108	Dnajb7
ENSDARG00000058644	dnajb2	-0.369518	587.045	-0.350108	0.123462	-2.83562	0.00457369	0.0220731	670	553	451	513	650	676	1.15516	1.01247	1.01264	1.2507	1.48003	1.37959	561686	ENSMUSG00000047108	Dnajb7
ENSDARG00000041394	dnajb1b	-1.16317	905.691	-1.04866	0.164789	-6.36197	1.99178e-10	2.2928e-08	710	658	464	947	1396	1122	6.05881	5.96276	5.15653	11.4274	15.7328	11.3334	327244	ENSMUSG00000048206	Dnajb8
ENSDARG00000056005	dnajc18	-0.621838	2334.76	-0.565294	0.159083	-3.55339	0.0003803	0.00352057	2296	2049	1653	1850	2906	3159	5.56673	5.27549	5.2193	6.34261	9.30496	9.06599	559928	ENSMUSG00000048206	Dnajb8
ENSDARG00000020953	dnajb6b	-0.47644	724.884	-0.443369	0.140621	-3.15283	0.00161697	0.0102709	738	630	597	613	859	875	1.39551	1.26506	1.47015	1.6391	2.14516	1.95849	393275	ENSMUSG00000048206	Dnajb8
ENSDARG00000058644	dnajb2	-0.369518	587.045	-0.350108	0.123462	-2.83562	0.00457369	0.0220731	670	553	451	513	650	676	1.15516	1.01247	1.01264	1.2507	1.48003	1.37959	561686	ENSMUSG00000048206	Dnajb8
ENSDARG00000074727	dnajc10	0.520915	1161.28	0.471284	0.162418	2.90158	0.00371281	0.0188967	1609	1495	1330	1010	773	834	2.09168	2.06383	2.25165	1.85664	1.32712	1.28334	557858	ENSMUSG00000027006	Dnajc10
ENSDARG00000044420	dnajc19	-0.378268	251.223	-0.351455	0.142018	-2.47449	0.0133427	0.0476295	256	262	194	219	280	290	1.38832	1.50884	1.37013	1.67943	2.00539	1.8616	393734	ENSMUSG00000027679	Dnajc19
ENSDARG00000042948	dnajc5aa	-0.484584	2717.05	-0.449871	0.142692	-3.1527	0.00161768	0.0102709	2539	2598	2197	2214	2960	3694	6.3413	6.89045	7.1459	7.81919	9.76334	10.9207	386768	ENSMUSG00000000826	Dnajc5
ENSDARG00000041896	dnajc5ga	-0.545936	1573.97	-0.491822	0.165346	-2.97444	0.00293527	0.0158623	1614	1348	1201	1215	1871	2145	2.45247	2.17512	2.37659	2.61062	3.75461	3.85803	322863	ENSMUSG00000053856	Dnajc5g
ENSDARG00000088841	dnal4b	0.485224	176.271	0.441125	0.158924	2.77445	0.00552948	0.0252673	246	225	196	135	139	131	0.893574	0.867902	0.927177	0.693421	0.666809	0.563254	100005529	ENSMUSG00000022420	Dnal4
ENSDARG00000069815	dnali1	0.832033	215.75	0.738675	0.174457	4.23023	2.33456e-05	0.000421621	325	336	240	158	122	148	2.63585	2.8938	2.53489	1.81202	1.30674	1.42081	567632	ENSMUSG00000042707	Dnali1
ENSDARG00000073893	dnase2	0.893861	822.558	0.626385	0.253203	2.47583	0.0132927	0.0475078	1176	1228	1053	792	378	384	2.3249	2.57803	2.71104	2.21406	0.986914	0.898598	100000399	ENSMUSG00000003812	Dnase2a
ENSDARG00000061031	dner	-0.804466	2105.42	-0.748931	0.140251	-5.33974	9.30816e-08	4.5302e-06	1578	1739	1612	2103	2344	3018	0.87452	1.02342	1.16343	1.64805	1.71558	1.97979	100332110	ENSMUSG00000036766	Dner
ENSDARG00000010042	dnm1a	-0.854343	5869.44	-0.787521	0.148558	-5.30105	1.15137e-07	5.32931e-06	4456	4754	4265	5423	6788	8944	1.09558	1.24123	1.36562	1.88541	2.2041	2.60297	100307098	ENSMUSG00000026825	Dnm1
ENSDARG00000015006	dnm1l	-0.533481	4589.39	-0.494672	0.143709	-3.44214	0.00057713	0.00480808	4530	4269	3413	3671	5365	6145	5.48854	5.49259	5.38525	6.28942	8.58458	8.81288	393896	ENSMUSG00000022789	Dnm1l
ENSDARG00000032238	dnm3a	0.725376	378.922	0.629999	0.186899	3.36971	0.000752469	0.00588722	607	540	399	300	201	287	0.201919	0.190754	0.172851	0.141116	0.0883029	0.113008	557996	ENSMUSG00000033335	Dnm2
ENSDARG00000005394	dnmt3aa	-0.702015	578.323	-0.594336	0.199308	-2.98216	0.00286227	0.0155923	496	427	489	772	570	621	0.290085	0.265194	0.372446	0.638452	0.44026	0.429905	553187	ENSMUSG00000020661	Dnmt3a
ENSDARG00000036791	dnmt3bb.1	0.70268	314.988	0.618858	0.179206	3.4522	0.000556031	0.00466756	469	426	371	239	231	187	0.183732	0.17722	0.189276	0.132397	0.119513	0.0867142	317744	ENSMUSG00000027478	Dnmt3b
ENSDARG00000036791	dnmt3bb.1	0.70268	314.988	0.618858	0.179206	3.4522	0.000556031	0.00466756	469	426	371	239	231	187	0.183732	0.17722	0.189276	0.132397	0.119513	0.0867142	317744	ENSMUSG00000082079	Dnmt3c
ENSDARG00000052402	dnmt3ba	0.940288	535.983	0.745487	0.224079	3.32708	0.000877597	0.00660468	855	797	642	446	235	323	1.20549	1.1933	1.17881	0.889205	0.437581	0.539063	321084	ENSMUSG00000000730	Dnmt3l
ENSDARG00000099093	dock1	0.395026	760.953	0.372378	0.128603	2.8954	0.00378678	0.0192094	1034	964	810	647	555	609	0.178218	0.176441	0.181813	0.157689	0.126332	0.124247	572187	ENSMUSG00000058325	Dock1
ENSDARG00000024874	dock4b	0.330529	2885.89	0.323385	0.0804543	4.01944	5.83374e-05	0.000871638	3643	3665	3106	2274	2249	2553	1.06311	1.13576	1.1804	0.938376	0.86676	0.881874	654774	ENSMUSG00000035954	Dock4
ENSDARG00000063032	dok6	-0.609351	235.264	-0.55227	0.161217	-3.42466	0.000615558	0.00505506	215	219	172	203	275	315	0.0444318	0.0480609	0.0462908	0.0593225	0.0750549	0.0770555	795289	ENSMUSG00000073514	Dok6
ENSDARG00000020676	dpp3	0.252553	2979.58	0.245877	0.0887649	2.76995	0.00560641	0.0255437	3933	3660	2954	2529	2329	2656	9.89106	9.77446	9.67477	8.99364	7.73534	7.90651	322527	ENSMUSG00000063904	Dpp3
ENSDARG00000055970	zgc:136971	-0.422691	287.3	-0.394415	0.138278	-2.85198	0.00434478	0.0213102	322	262	218	267	289	360	0.660189	0.570436	0.582077	0.774091	0.782531	0.873681	678599	ENSMUSG00000035000	Dpp4
ENSDARG00000027750	dpp7	0.740996	1941.23	0.703023	0.121982	5.76285	8.27049e-09	5.58596e-07	2920	2717	2259	1433	1240	1328	5.95832	5.88739	6.003	4.1348	3.34159	3.20757	503737	ENSMUSG00000026958	Dpp7
ENSDARG00000052606	dpp9	0.255632	3308.29	0.25272	0.0587188	4.30385	1.67853e-05	0.000324384	4378	3978	3352	2625	2688	3042	3.43132	3.31088	3.42138	2.90927	2.78232	2.82217	768170	ENSMUSG00000001229	Dpp9
ENSDARG00000069995	dpy19l1l	0.655929	386.428	0.599612	0.154909	3.86959	0.000109017	0.00135891	565	503	463	300	261	264	1.24604	1.178	1.32977	0.935562	0.760177	0.689168	368327	ENSMUSG00000043067	Dpy19l1
ENSDARG00000069995	dpy19l1l	0.655929	386.428	0.599612	0.154909	3.86959	0.000109017	0.00135891	565	503	463	300	261	264	1.24604	1.178	1.32977	0.935562	0.760177	0.689168	368327	ENSMUSG00000085576	Dpy19l2
ENSDARG00000032083	dpysl2b	0.367748	15780.4	0.354534	0.102984	3.44259	0.000576179	0.00480622	20060	20683	16906	12221	11131	14909	17.3426	18.9885	19.0343	14.9403	12.7089	15.257	553412	ENSMUSG00000022048	Dpysl2
ENSDARG00000103490	dpysl4	0.595603	2482.18	0.580018	0.0883194	6.56694	5.13612e-11	6.79919e-09	3611	3301	2797	1809	1656	2007	3.50785	3.40527	3.53848	2.48496	2.12454	2.3078	553411	ENSMUSG00000025478	Dpysl4
ENSDARG00000011141	dpysl5a	0.303875	9776.52	0.292876	0.103351	2.83377	0.0046002	0.0221196	13253	11771	10101	6815	7629	9971	12.577	11.8623	12.4835	9.14524	9.56136	11.2005	324416	ENSMUSG00000029168	Dpysl5
ENSDARG00000044241	dram2b	0.349372	1117.41	0.334992	0.109913	3.04765	0.00230635	0.0133151	1378	1454	1220	766	950	1014	5.19716	5.82337	5.99222	4.0852	4.73186	4.52681	415225	ENSMUSG00000027900	Dram2
ENSDARG00000042182	drc1	0.829626	474.213	0.767175	0.145889	5.25631	1.46978e-07	6.4641e-06	692	683	590	336	267	340	2.21358	2.32008	2.45783	1.51983	1.12795	1.28738	100034551	ENSMUSG00000073102	Drc1
ENSDARG00000038918	drd1b	-0.857275	77.8275	-0.706259	0.210569	-3.34924	0.000810331	0.00622586	73	53	54	77	95	107	1.18328	0.912295	1.13991	1.76492	2.03367	2.053	568126	ENSMUSG00000021478	Drd1
ENSDARG00000056926	drd2a	-0.865503	167.442	-0.663517	0.233898	-2.83612	0.00456649	0.0220544	139	125	120	122	204	284	0.22109	0.211134	0.248569	0.274399	0.428525	0.534701	282557	ENSMUSG00000032259	Drd2
ENSDARG00000039677	dsc2l	0.552018	1297.39	0.529618	0.109156	4.85155	1.22499e-06	3.93356e-05	1708	1868	1431	973	912	1022	2.00294	2.32621	2.1854	1.61347	1.41243	1.41863	560091	ENSMUSG00000044322	Dsc1
ENSDARG00000039677	dsc2l	0.552018	1297.39	0.529618	0.109156	4.85155	1.22499e-06	3.93356e-05	1708	1868	1431	973	912	1022	2.00294	2.32621	2.1854	1.61347	1.41243	1.41863	560091	ENSMUSG00000024331	Dsc2
ENSDARG00000039677	dsc2l	0.552018	1297.39	0.529618	0.109156	4.85155	1.22499e-06	3.93356e-05	1708	1868	1431	973	912	1022	2.00294	2.32621	2.1854	1.61347	1.41243	1.41863	560091	ENSMUSG00000059898	Dsc3
ENSDARG00000017988	dse	0.706466	838.834	0.625987	0.175735	3.56176	0.000368383	0.00343668	1201	1253	932	691	510	546	2.53056	2.80361	2.55741	2.05883	1.41917	1.36177	568713	ENSMUSG00000039497	Dse
ENSDARG00000013020	dtnbb	-0.891528	1460.41	-0.799528	0.168271	-4.75135	2.02066e-06	5.97086e-05	1075	996	1193	1642	1610	2015	0.460449	0.453028	0.665464	0.994521	0.91073	1.02161	559786	ENSMUSG00000071454	Dtnb
ENSDARG00000055206	dtnbp1b	-0.974042	502.585	-0.8083	0.207829	-3.88875	0.00010076	0.00127795	394	392	316	386	649	841	0.187938	0.198562	0.196298	0.260359	0.40884	0.474844	556784	ENSMUSG00000057531	Dtnbp1
ENSDARG00000099528	dus3l	-0.348384	708.67	-0.338719	0.0908842	-3.72684	0.000193896	0.00209363	779	703	552	694	703	803	2.37066	2.27185	2.18767	2.98647	2.82538	2.89257	393647	ENSMUSG00000007603	Dus3l
ENSDARG00000102474	dusp16	0.262037	935.9	0.255164	0.0884292	2.8854	0.00390922	0.0196769	1226	1153	941	757	722	880	3.47528	3.47073	3.47376	3.03433	2.70288	2.9527	406523	ENSMUSG00000030203	Dusp16
ENSDARG00000039850	dusp22b	0.626534	483.893	0.587627	0.13348	4.40116	1.07674e-05	0.000227334	655	733	523	352	344	354	1.3543	1.60943	1.40828	1.02917	0.939343	0.866395	100002272	ENSMUSG00000069255	Dusp22
ENSDARG00000089245	dusp23b	-0.717279	230.897	-0.601389	0.203605	-2.95287	0.0031483	0.016711	216	187	165	176	303	325	1.25523	1.154	1.24872	1.44628	2.32544	2.23559	436735	ENSMUSG00000026544	Dusp23
ENSDARG00000019307	dusp5	1.07341	367.446	0.700623	0.263162	2.66677	0.0076585	0.0320651	583	609	433	335	126	180	1.77511	1.9691	1.71694	1.44235	0.506662	0.648735	114436	ENSMUSG00000034765	Dusp5
ENSDARG00000009299	dusp8a	0.319089	2113.57	0.312214	0.0803331	3.88641	0.000101736	0.00128756	2840	2650	2146	1671	1754	1771	1.37253	1.36001	1.35066	1.14196	1.1195	1.01312	393854	ENSMUSG00000037887	Dusp8
ENSDARG00000015906	mtx2	-0.613225	2194.46	-0.541006	0.178346	-3.03344	0.0024178	0.013731	2149	1932	1573	1628	2747	3065	49.1574	46.9302	46.8589	52.6592	82.9854	82.989	58078	ENSMUSG00000048502	Duxbl1
ENSDARG00000015906	mtx2	-0.613225	2194.46	-0.541006	0.178346	-3.03344	0.0024178	0.013731	2149	1932	1573	1628	2747	3065	49.1574	46.9302	46.8589	52.6592	82.9854	82.989	58078	ENSMUSG00000072675	Duxbl2
ENSDARG00000015906	mtx2	-0.613225	2194.46	-0.541006	0.178346	-3.03344	0.0024178	0.013731	2149	1932	1573	1628	2747	3065	49.1574	46.9302	46.8589	52.6592	82.9854	82.989	58078	ENSMUSG00000072672	Duxbl3
ENSDARG00000056184	dvl2	0.769189	607.307	0.662337	0.191266	3.46251	0.000535157	0.00453838	867	869	742	501	361	366	0.923672	0.983131	1.02947	0.754753	0.507922	0.461549	323630	ENSMUSG00000020888	Dvl2
ENSDARG00000060948	dync1i1	-0.442709	2322.07	-0.402457	0.159082	-2.52984	0.0114116	0.0424821	2329	2262	1812	1757	2569	3175	3.925	4.04814	3.97685	4.18707	5.71775	6.33361	561525	ENSMUSG00000029757	Dync1i1
ENSDARG00000078386	dync1i2a	0.658388	1461.61	0.599302	0.158112	3.79016	0.000150549	0.00173152	2119	1994	1695	1199	909	1004	0.777201	0.776641	0.809623	0.621855	0.440308	0.435887	767729	ENSMUSG00000027012	Dync1i2
ENSDARG00000035924	dync1li2	0.488847	2100.58	0.462695	0.124495	3.71645	0.00020204	0.00215173	2914	2786	2274	1734	1437	1645	3.79068	3.84859	3.85239	3.18967	2.46874	2.53298	573266	ENSMUSG00000035770	Dync1li2
ENSDARG00000058454	dynll1	0.560118	3029.77	0.521697	0.139847	3.73041	0.000191171	0.00207035	4337	4110	3303	2501	1922	2320	36.4787	36.71	36.1801	29.7462	21.3498	23.0981	406297	ENSMUSG00000009013	Dynll1
ENSDARG00000045909	dynlt1	0.385644	254.444	0.361017	0.135299	2.66745	0.00764286	0.0320279	343	341	256	173	202	239	3.66654	3.87088	3.5638	2.61503	2.8517	3.02411	565740	ENSMUSG00000092074	Dynlt1a
ENSDARG00000045909	dynlt1	0.385644	254.444	0.361017	0.135299	2.66745	0.00764286	0.0320279	343	341	256	173	202	239	3.66654	3.87088	3.5638	2.61503	2.8517	3.02411	565740	ENSMUSG00000096255	Dynlt1b
ENSDARG00000045909	dynlt1	0.385644	254.444	0.361017	0.135299	2.66745	0.00764286	0.0320279	343	341	256	173	202	239	3.66654	3.87088	3.5638	2.61503	2.8517	3.02411	565740	ENSMUSG00000000579	Dynlt1c
ENSDARG00000045909	dynlt1	0.385644	254.444	0.361017	0.135299	2.66745	0.00764286	0.0320279	343	341	256	173	202	239	3.66654	3.87088	3.5638	2.61503	2.8517	3.02411	565740	ENSMUSG00000095677	Dynlt1f
ENSDARG00000070600	zgc:172180	0.759403	532.182	0.587859	0.23126	2.54231	0.0110124	0.041427	943	668	581	484	278	315	6.27088	4.71722	5.03157	4.55124	2.44148	2.4795	100141364	ENSMUSG00000016526	Dyrk3
ENSDARG00000071025	dytn	-1.03939	113.526	-0.718626	0.255314	-2.81505	0.00487699	0.0230854	78	93	70	76	179	174	0.168035	0.212756	0.196388	0.231519	0.509272	0.443703	563097	ENSMUSG00000069085	Dytn
ENSDARG00000074265	dzip1l	1.1223	166.233	0.919792	0.212365	4.32493	1.5258e-05	0.000301921	253	285	203	115	73	100	0.22975	0.274836	0.240073	0.147673	0.0875486	0.107491	553313	ENSMUSG00000037784	Dzip1l
ENSDARG00000101578	e2f4	-0.269696	625.12	-0.26133	0.0959152	-2.72461	0.0064377	0.0281169	675	611	552	571	633	690	1.70769	1.64149	1.81868	2.04272	2.11495	2.06629	406741	ENSMUSG00000014859	E2f4
ENSDARG00000008986	e2f7	0.712872	89.9992	0.567631	0.222553	2.5479	0.0108373	0.0410485	145	123	97	74	58	55	0.35146	0.316597	0.30619	0.253634	0.185664	0.157801	567941	ENSMUSG00000020185	E2f7
ENSDARG00000075916	zgc:66472	-0.549914	451.269	-0.480471	0.183757	-2.61463	0.00893243	0.0356274	449	419	326	583	413	475	1.28352	1.27193	1.21363	2.35664	1.55918	1.60726	327494	ENSMUSG00000078580	E430018J23Rik
ENSDARG00000038243	e4f1	-0.466952	430.426	-0.450452	0.102138	-4.40992	1.0341e-05	0.000219381	427	401	345	425	454	505	0.652775	0.650988	0.686857	0.918741	0.916606	0.913829	561158	ENSMUSG00000024137	E4f1
ENSDARG00000070795	eaf1	-0.475043	1394.89	-0.442671	0.139433	-3.17473	0.00149974	0.00972836	1287	1365	1128	1152	1550	1830	4.19162	4.72094	4.78436	5.30547	6.66693	7.05492	415205	ENSMUSG00000021890	Eaf1
ENSDARG00000042525	ebf2	0.95938	105.073	0.798111	0.206448	3.85787	0.00011438	0.00140729	169	160	123	75	62	59	0.120693	0.121341	0.114396	0.07574	0.0584762	0.0498753	30692	ENSMUSG00000022053	Ebf2
ENSDARG00000100244	ebf3a	-0.387463	1804.65	-0.36034	0.14119	-2.55212	0.0107071	0.0406248	1977	1745	1384	1418	1993	2306	0.492707	0.461817	0.449189	0.49972	0.655965	0.680266	567751	ENSMUSG00000010476	Ebf3
ENSDARG00000046098	ebp	-2.28627	604.508	-1.0647	0.276448	-3.96585	7.31345e-05	0.00102777	268	222	182	274	1802	715	1.80748	1.58995	1.59853	2.61311	16.0503	5.70797	436600	ENSMUSG00000031168	Ebp
ENSDARG00000102142	ece2b	-0.923796	583.278	-0.679201	0.243949	-2.7859	0.005338	0.0246906	423	357	498	919	571	589	0.0421668	0.0377913	0.0646503	0.129543	0.0751722	0.0694998	793465	ENSMUSG00000022842	Ece2
ENSDARG00000016607	echdc2	0.8436	652.59	0.62474	0.242374	2.57867	0.00991819	0.0384922	769	1029	888	584	344	340	1.49821	2.12889	2.25304	1.60889	0.885104	0.784082	338247	ENSMUSG00000028601	Echdc2
ENSDARG00000102412	zgc:92030	0.27743	2767.92	0.268485	0.0977428	2.74682	0.00601769	0.0268056	3543	3463	2845	1925	2490	2536	11.3966	11.8291	11.9179	8.75598	10.5778	9.6559	436918	ENSMUSG00000021417	Eci2
ENSDARG00000102412	zgc:92030	0.27743	2767.92	0.268485	0.0977428	2.74682	0.00601769	0.0268056	3543	3463	2845	1925	2490	2536	11.3966	11.8291	11.9179	8.75598	10.5778	9.6559	436918	ENSMUSG00000021416	Eci3
ENSDARG00000062834	ecsit	-0.472521	479.244	-0.439193	0.141712	-3.09885	0.00194273	0.0117059	492	492	331	416	529	608	1.59397	1.69268	1.39655	1.9058	2.26341	2.33162	569243	ENSMUSG00000066839	Ecsit
ENSDARG00000028448	edem2	0.414048	363.141	0.385481	0.140163	2.74986	0.00596199	0.0266908	483	448	411	298	274	286	0.530221	0.522252	0.587574	0.462588	0.397238	0.371632	402801	ENSMUSG00000038312	Edem2
ENSDARG00000069951	eef1a1b	-0.98145	10202.7	-0.823597	0.203213	-4.05347	5.04642e-05	0.000780426	7992	7937	6364	7473	13765	16928	15.7972	16.6599	16.3819	20.8875	35.9328	39.6065	100004503	ENSMUSG00000037742	Eef1a1
ENSDARG00000039502	eef1a1a	-0.594981	15494	-0.505956	0.197354	-2.56381	0.010353	0.0396109	14592	14034	11489	10482	20270	21591	51.5606	52.6596	52.8684	52.3739	94.5905	90.3053	336334	ENSMUSG00000037742	Eef1a1
ENSDARG00000006838	eef1a2	-1.57945	12541.5	-1.26601	0.220421	-5.74787	9.03772e-09	5.98207e-07	7111	7575	5755	9540	19661	23852	8.94745	10.1215	9.43029	16.974	32.6712	35.5247	436644	ENSMUSG00000016349	Eef1a2
ENSDARG00000040584	n6amt2	-0.390493	411.977	-0.365745	0.134829	-2.71248	0.00667818	0.028853	451	391	321	349	468	483	3.50416	3.22609	3.24806	3.83443	4.80224	4.44214	404619	ENSMUSG00000021951	Eef1akmt1
ENSDARG00000044521	eef1b2	0.572285	8816.18	0.519974	0.159451	3.26103	0.00111009	0.0078084	13164	11633	9560	7496	6062	5856	88.2238	82.7908	83.4385	71.0388	53.6543	46.4554	335370	ENSMUSG00000025967	Eef1b2
ENSDARG00000056119	eef1g	0.59995	19372.7	0.554664	0.146166	3.79476	0.000147786	0.00171313	30088	24895	21154	15861	12884	13541	110.768	97.3257	101.421	82.5698	62.6418	59.008	195822	ENSMUSG00000071644	Eef1g
ENSDARG00000061377	efcab1	0.880319	263.058	0.805221	0.154389	5.21058	1.88247e-07	8.03877e-06	411	399	301	180	168	162	3.93304	4.05464	3.75115	2.43572	2.12318	1.83501	558421	ENSMUSG00000068617	Efcab1
ENSDARG00000102291	eef1da	0.758071	4501.37	0.65305	0.191114	3.41721	0.000632655	0.00516705	6860	6085	5416	3804	2722	2598	7.64356	7.19987	7.85889	5.99349	4.00544	3.42648	565501	ENSMUSG00000068263	Efcc1
ENSDARG00000020811	fibpb	-1.39159	302.074	-1.26937	0.156377	-8.10538	5.2583e-16	2.67728e-13	203	168	169	327	410	482	0.905609	0.795878	0.981844	2.06282	2.41557	2.54524	405787	ENSMUSG00000024909	Efemp2
ENSDARG00000020811	efemp2b	-1.08341	1140.19	-0.918568	0.198645	-4.62411	3.76213e-06	9.65177e-05	771	941	663	937	1522	1896	2.26457	2.93504	2.53604	3.8917	5.90388	6.59186	572703	ENSMUSG00000024909	Efemp2
ENSDARG00000069703	efhb	0.893031	122.356	0.73034	0.213191	3.42154	0.000622676	0.00510718	153	187	170	85	69	82	0.321338	0.417066	0.464976	0.25244	0.191386	0.203855	571184	ENSMUSG00000023931	Efhb
ENSDARG00000009743	efhc1	1.25723	671.186	1.00899	0.219995	4.58679	4.50114e-06	0.000109735	1080	1141	857	481	293	304	2.43434	2.73109	2.51564	1.5331	0.872199	0.811089	393942	ENSMUSG00000041809	Efhc1
ENSDARG00000004204	efhc2	1.02911	644.401	0.894597	0.186369	4.79885	1.59581e-06	4.90146e-05	958	1069	784	463	349	348	1.45606	1.72537	1.55182	0.995089	0.700534	0.62608	567323	ENSMUSG00000025038	Efhc2
ENSDARG00000043446	efhd1	-0.64822	7325.48	-0.550085	0.198303	-2.7741	0.00553543	0.0252857	6449	6494	5536	5086	9986	9996	9.39561	10.047	10.5036	10.478	19.2139	17.2384	335521	ENSMUSG00000026255	Efhd1
ENSDARG00000007723	efnb1	0.584532	307.108	0.545202	0.138545	3.93359	8.36861e-05	0.00112471	468	370	358	211	230	239	0.285298	0.239523	0.284215	0.181888	0.185171	0.17246	114377	ENSMUSG00000031217	Efnb1
ENSDARG00000042277	efnb3b	0.363278	342.468	0.342223	0.129246	2.64746	0.00811	0.0333107	440	420	386	265	253	312	0.126145	0.127868	0.144118	0.107432	0.0957922	0.105879	114378	ENSMUSG00000003934	Efnb3
ENSDARG00000013847	egfra	0.43615	2941.89	0.417021	0.113299	3.68064	0.000232648	0.00241743	3972	3964	3073	2415	2184	2288	1.12262	1.18973	1.13109	0.96518	0.815205	0.76545	378478	ENSMUSG00000020122	Egfr
ENSDARG00000004632	egln1b	-0.658412	1058.45	-0.561052	0.196394	-2.85671	0.00428057	0.0210577	1112	880	699	824	1519	1264	0.863043	0.725276	0.706506	0.904322	1.55696	1.16121	436868	ENSMUSG00000031987	Egln1
ENSDARG00000077799	zgc:175128	-1.64458	631.006	-1.36225	0.208339	-6.53693	6.27956e-11	8.07076e-09	352	359	283	544	1039	1100	5.82933	6.3134	6.10342	12.7392	22.7239	21.5629	795099	ENSMUSG00000071341	Egr4
ENSDARG00000014793	ehd1b	0.526958	1991.33	0.463473	0.18009	2.57356	0.0100658	0.0388488	2922	2621	2120	1793	1371	1294	4.16898	3.97109	3.9391	3.61742	2.58332	2.18535	447839	ENSMUSG00000024772	Ehd1
ENSDARG00000053840	ei24	0.375763	586.311	0.350926	0.137448	2.55296	0.0106811	0.0405496	770	735	641	484	394	535	2.04192	2.0698	2.21369	1.81494	1.37986	1.67934	550597	ENSMUSG00000062762	Ei24
ENSDARG00000012688	eif1b	0.178633	12299.6	0.175889	0.068057	2.58443	0.00975404	0.038035	16099	14414	12004	9247	10700	12124	159.081	151.251	154.475	129.208	139.635	141.809	322237	ENSMUSG00000035530	Eif1
ENSDARG00000052178	eif2s1b	0.269824	2593.19	0.260664	0.100198	2.60145	0.00928293	0.0367047	3503	3086	2633	2213	2066	2207	6.51669	6.09643	6.37895	5.82152	5.07585	4.8599	321564	ENSMUSG00000021116	Eif2s1
ENSDARG00000008292	eif2s3	0.366667	5933.17	0.350023	0.115177	3.03899	0.00237369	0.0135524	8208	7386	6156	5060	4472	4738	14.7799	14.1233	14.4359	12.8841	10.6348	10.0988	327341	ENSMUSG00000035150	Eif2s3x
ENSDARG00000008292	eif2s3	0.366667	5933.17	0.350023	0.115177	3.03899	0.00237369	0.0135524	8208	7386	6156	5060	4472	4738	14.7799	14.1233	14.4359	12.8841	10.6348	10.0988	327341	ENSMUSG00000069049	Eif2s3y
ENSDARG00000076815	eif3s10	0.282442	16191	0.274984	0.0887188	3.09949	0.00193854	0.0117048	21442	19847	16497	13683	12516	14148	22.4577	22.0744	22.5018	20.2652	17.3124	17.5401	327515	ENSMUSG00000024991	Eif3a
ENSDARG00000059654	eif3ba	0.646006	7397.31	0.601135	0.140664	4.27353	1.92399e-05	0.00035873	11151	9804	8405	5916	4829	5097	39.3386	36.7283	38.6148	29.5122	22.4985	21.2842	796380	ENSMUSG00000056076	Eif3b
ENSDARG00000090697	eif3ea	0.359679	6986.15	0.35047	0.0873944	4.01019	6.06692e-05	0.000897787	9430	8714	7369	5683	5416	5790	4.58684	4.50103	4.6679	3.90884	3.47914	3.33364	325102	ENSMUSG00000022336	Eif3e
ENSDARG00000036116	eif3hb	-0.578431	1556.13	-0.509492	0.179269	-2.84202	0.00448284	0.0217696	1486	1383	1184	1146	1943	2134	0.502293	0.496425	0.521196	0.547761	0.867365	0.853828	567151	ENSMUSG00000022312	Eif3h
ENSDARG00000017445	eif3i	0.27843	5668.07	0.271591	0.0856478	3.171	0.00151915	0.00980999	7544	6757	5880	4723	4483	4944	25.5597	24.3109	25.9443	22.6277	20.0592	19.8276	406263	ENSMUSG00000028798	Eif3i
ENSDARG00000101082	eif3s6ip	0.287397	3374.86	0.278489	0.0958851	2.90438	0.00367978	0.0187863	4586	4150	3353	2845	2698	2842	10.6849	10.2678	10.1738	9.37318	8.30175	7.83788	406402	ENSMUSG00000033047	Eif3l
ENSDARG00000013931	eif3m	0.303851	3613.08	0.292323	0.105705	2.76543	0.00568469	0.0258161	4907	4380	3700	3097	2787	3032	13.5694	12.8621	13.3247	12.1102	10.1782	9.92455	334626	ENSMUSG00000027170	Eif3m
ENSDARG00000016477	eif4a2	-0.502512	2464.06	-0.455633	0.16093	-2.83121	0.00463729	0.0222164	2442	2395	1812	1935	2626	3548	7.49443	7.80533	7.24206	8.39734	10.6434	12.8889	406760	ENSMUSG00000022884	Eif4a2
ENSDARG00000017439	eif4ba	-0.375619	1868.94	-0.358617	0.115037	-3.11734	0.00182489	0.0112572	2011	1798	1490	1570	1939	2383	1.34496	1.27696	1.29776	1.48479	1.71264	1.88651	553214	ENSMUSG00000058655	Eif4b
ENSDARG00000041607	eif4ebp3	-0.445016	195.569	-0.414788	0.139237	-2.97848	0.00289678	0.0157226	200	193	147	186	208	232	0.477627	0.489451	0.45718	0.628116	0.656015	0.65582	324490	ENSMUSG00000090264	Eif4ebp3
ENSDARG00000057167	eif4g2b	0.266689	11011.8	0.261206	0.0785212	3.32655	0.000879274	0.00660978	14323	13904	10924	9094	8483	10090	48.5088	50.0057	48.1814	43.5522	37.9426	40.4497	334618	ENSMUSG00000005610	Eif4g2
ENSDARG00000003681	eif5	-0.30381	11439.5	-0.292548	0.104543	-2.79835	0.00513646	0.0239762	12550	11775	9080	9505	11640	14116	40.6968	40.5481	38.3454	43.585	49.8495	54.1834	322256	ENSMUSG00000021282	Eif5
ENSDARG00000053323	zgc:112285	1.62106	62.8274	1.04272	0.263943	3.94531	7.9696e-05	0.00109107	106	111	90	41	19	24	1.38387	1.53888	1.53018	0.756905	0.327593	0.370884	561476	ENSMUSG00000020125	Elane
ENSDARG00000103980	ets2	0.616074	485.907	0.565489	0.15187	3.72253	0.000197238	0.00211763	629	790	499	331	349	383	2.51644	3.35626	2.59985	1.87254	1.84396	1.81373	326672	ENSMUSG00000031103	Elf4
ENSDARG00000018688	elk3	0.804354	507.894	0.680184	0.199788	3.40411	0.000663794	0.00535159	738	748	609	410	323	276	1.84098	1.98146	1.97843	1.44625	1.06411	0.814964	557074	ENSMUSG00000008398	Elk3
ENSDARG00000062056	elmod1	-0.822657	2274.18	-0.715848	0.18595	-3.84972	0.000118252	0.00144013	1874	1864	1585	1749	2900	3515	4.22457	4.46222	4.65322	5.57533	8.63379	9.37942	791199	ENSMUSG00000041986	Elmod1
ENSDARG00000011445	elmsan1a	0.390424	518.819	0.361392	0.145117	2.49018	0.0127678	0.0460671	641	703	562	441	379	417	1.46702	1.70854	1.67504	1.4272	1.14554	1.12967	569908	ENSMUSG00000042507	Elmsan1
ENSDARG00000103735	elovl1b	0.589888	12521	0.58078	0.0682199	8.51327	1.69095e-17	1.2436e-14	17868	16932	14082	8542	9548	9559	10.8069	10.8749	11.0918	7.30556	7.62657	6.84346	406725	ENSMUSG00000006390	Elovl1
ENSDARG00000004979	elovl5	-0.573365	1246.21	-0.504296	0.180101	-2.8	0.00511028	0.0238877	1191	1135	931	921	1475	1789	1.83125	1.85321	1.86422	2.00246	2.99515	3.256	393425	ENSMUSG00000032349	Elovl5
ENSDARG00000060445	elp6	-0.44689	262.071	-0.412999	0.146481	-2.81916	0.00481494	0.0228542	291	222	209	243	290	306	1.92204	1.5571	1.79774	2.26957	2.52964	2.39237	751679	ENSMUSG00000054836	Elp6
ENSDARG00000059485	si:ch211-261c8.5	-1.11561	1010.66	-0.892416	0.22121	-4.03508	5.45827e-05	0.000828631	752	720	601	720	1449	1731	4.27676	4.34833	4.45126	5.79025	10.8832	11.6528	100141497	ENSMUSG00000021728	Emb
ENSDARG00000054793	emc10	0.209263	1949.88	0.205575	0.0728108	2.82336	0.00475225	0.022636	2584	2387	1852	1479	1667	1877	12.8809	12.6356	12.0228	10.4253	10.9743	11.0753	565829	ENSMUSG00000008140	Emc10
ENSDARG00000017093	emc8	-0.268666	1151.42	-0.259727	0.0992408	-2.61712	0.00886747	0.0354274	1295	1164	945	990	1246	1256	11.4887	10.966	10.918	12.4195	14.5986	13.1895	406679	ENSMUSG00000031819	Emc8
ENSDARG00000024537	emilin1a	1.24484	189.471	0.686182	0.274985	2.50821	0.0121344	0.0442763	258	344	258	172	70	59	0.489705	0.693371	0.637743	0.461648	0.17547	0.132558	566473	ENSMUSG00000029163	Emilin1
ENSDARG00000042840	eml1	0.704496	6066.07	0.690395	0.0774887	8.90937	5.13216e-19	5.66162e-16	8711	8445	7217	4076	4290	4383	3.83063	3.94362	4.13304	2.53457	2.49144	2.28145	767643	ENSMUSG00000058070	Eml1
ENSDARG00000043550	si:ch211-220d9.3	0.699896	118.194	0.604963	0.189301	3.19147	0.00141552	0.00934133	159	173	142	71	75	105	0.351847	0.406533	0.409219	0.222169	0.219184	0.275032	563309	ENSMUSG00000013155	Enkd1
ENSDARG00000031248	enkur	1.01921	880.96	0.954349	0.135002	7.06659	1.58786e-12	3.10702e-10	1466	1376	1014	576	478	551	9.79138	9.75936	8.81981	5.44002	4.21628	4.35612	402794	ENSMUSG00000026679	Enkur
ENSDARG00000013750	eno1b	0.457858	6299.53	0.434177	0.122541	3.54306	0.000395516	0.00361342	8778	8391	6581	3882	5543	5329	40.4958	41.1074	39.5382	25.3243	33.7715	29.1003	393668	ENSMUSG00000063524	Eno1
ENSDARG00000022456	eno1a	-0.432444	32836.2	-0.398706	0.1484	-2.6867	0.00721625	0.030628	36450	30541	24409	25521	38380	41464	60.1876	53.5532	52.4893	59.5903	83.6961	81.0435	334116	ENSMUSG00000063524	Eno1
ENSDARG00000013750	eno1b	0.457858	6299.53	0.434177	0.122541	3.54306	0.000395516	0.00361342	8778	8391	6581	3882	5543	5329	40.4958	41.1074	39.5382	25.3243	33.7715	29.1003	393668	ENSMUSG00000059040	Eno1b
ENSDARG00000022456	eno1a	-0.432444	32836.2	-0.398706	0.1484	-2.6867	0.00721625	0.030628	36450	30541	24409	25521	38380	41464	60.1876	53.5532	52.4893	59.5903	83.6961	81.0435	334116	ENSMUSG00000059040	Eno1b
ENSDARG00000014287	eno2	-0.584587	16008.2	-0.537133	0.151111	-3.55456	0.000378612	0.00350985	14890	14578	12103	12873	18046	22930	31.0851	32.3183	32.905	38.002	49.7542	56.663	402874	ENSMUSG00000004267	Eno2
ENSDARG00000070598	eno4	0.921466	133.097	0.744679	0.217512	3.41985	0.000626563	0.0051327	171	226	166	97	71	85	0.369245	0.518226	0.466807	0.296182	0.202473	0.217258	558487	ENSMUSG00000048029	Eno4
ENSDARG00000011257	enpp2	1.1257	150.753	0.832613	0.242387	3.43323	0.00059644	0.00493788	306	232	147	109	76	74	0.205356	0.165336	0.128474	0.103438	0.0673582	0.0587835	100332039	ENSMUSG00000022425	Enpp2
ENSDARG00000070625	enpp5	-0.597419	1503.47	-0.525997	0.179503	-2.93028	0.00338661	0.0175877	1367	1282	1215	1139	1787	2153	6.50971	6.48297	7.53495	7.66981	11.2385	12.136	563498	ENSMUSG00000023960	Enpp5
ENSDARG00000036944	ensaa	-0.831213	266.93	-0.668859	0.219282	-3.04955	0.00229182	0.0132601	199	256	170	210	317	435	3.507	4.79089	3.9016	5.23324	7.37791	9.07424	569530	ENSMUSG00000038619	Ensa
ENSDARG00000045066	entpd1	0.822386	2071.89	0.77784	0.125219	6.21127	5.25585e-10	5.27098e-08	3232	3060	2342	1482	1257	1383	5.64178	5.6723	5.32406	3.65815	2.89782	2.85762	445151	ENSMUSG00000048120	Entpd1
ENSDARG00000035506	entpd2a.1	0.890849	609.468	0.832092	0.137293	6.05802	1.37805e-09	1.20017e-07	1023	934	642	353	429	400	2.29996	2.2299	1.87971	1.12224	1.27378	1.06449	447905	ENSMUSG00000015085	Entpd2
ENSDARG00000035309	entpd3	0.973722	833.934	0.905096	0.141541	6.39257	1.63122e-10	1.92805e-08	1333	1248	1014	544	532	470	2.06922	2.05724	2.04987	1.19411	1.09064	0.8636	100005551	ENSMUSG00000041608	Entpd3
ENSDARG00000006640	eomesa	-2.34157	61.7786	-0.611291	0.249375	-2.63928	0.0083082	0.0339038	29	22	16	209	21	41	0.163264	0.131525	0.117307	1.66383	0.156136	0.273222	64603	ENSMUSG00000032446	Eomes
ENSDARG00000057671	epas1b	-0.577582	1583.3	-0.537788	0.140129	-3.83776	0.000124163	0.00149834	1343	1403	1340	1418	1819	2044	0.722719	0.801759	0.939095	1.07904	1.29276	1.302	555192	ENSMUSG00000024140	Epas1
ENSDARG00000019917	epb41l3b	0.458761	2506.26	0.450416	0.0739369	6.09169	1.11723e-09	1.00611e-07	3501	3293	2649	1893	1916	2026	1.4616	1.45989	1.44022	1.11752	1.05639	1.00118	407981	ENSMUSG00000024044	Epb41l3
ENSDARG00000002255	epb41l3a	-0.633976	8360.71	-0.554324	0.18338	-3.02289	0.00250377	0.0141102	7605	7564	6115	6081	10207	12287	8.0337	8.48518	8.41248	9.08363	14.2399	15.3639	445478	ENSMUSG00000024044	Epb41l3
ENSDARG00000040087	epb41l4a	0.348233	749.065	0.32941	0.12512	2.63256	0.00847452	0.0344551	964	1023	746	588	527	715	0.411521	0.463749	0.414729	0.354944	0.297109	0.361292	30470	ENSMUSG00000024376	Epb41l4a
ENSDARG00000027112	ephb4b	0.556189	379.338	0.484966	0.184814	2.62367	0.00869868	0.0349372	548	518	405	335	233	275	0.377134	0.378563	0.362979	0.326008	0.211769	0.22402	30691	ENSMUSG00000029710	Ephb4
ENSDARG00000040255	ephx2	0.662566	2274.23	0.571809	0.190208	3.00628	0.00264463	0.0147285	2735	3394	2841	1914	1330	1588	1.60699	2.11768	2.17389	1.59025	1.03205	1.10445	494099	ENSMUSG00000022040	Ephx2
ENSDARG00000055163	epo	-0.711677	84.6837	-0.612904	0.19118	-3.20263	0.00136181	0.00908648	74	77	58	87	95	110	0.0958552	0.105917	0.0978415	0.159357	0.162517	0.168661	100004455	ENSMUSG00000029711	Epo
ENSDARG00000102583	il4r.1	1.39826	463.024	0.976953	0.253414	3.8615	0.000112693	0.00139163	792	759	629	348	172	168	6.06518	6.17239	6.27307	3.76848	1.73955	1.52288	503594	ENSMUSG00000006235	Epor
ENSDARG00000012467	spint1b	-1.343	114.786	-0.748147	0.27459	-2.738	0.00618143	0.0272948	67	93	52	232	122	88	0.12277	0.180965	0.124089	0.601139	0.295236	0.190871	797346	ENSMUSG00000017733	Eppin
ENSDARG00000060494	eprs	0.190387	9503.32	0.187902	0.0627991	2.99211	0.00277059	0.015244	12325	11410	9244	7739	8272	8538	10.2262	10.0532	9.98844	9.07987	9.06417	8.38533	562037	ENSMUSG00000026615	Eprs
ENSDARG00000074696	zgc:194621	0.694928	63.2661	0.570184	0.212031	2.68316	0.00729295	0.0308941	96	83	75	42	41	51	0.797538	0.732236	0.811433	0.493398	0.449837	0.50152	795037	ENSMUSG00000022014	Epsti1
ENSDARG00000059887	eral1	-0.2982	414.517	-0.287559	0.102657	-2.8011	0.00509287	0.0238315	450	424	337	381	415	473	1.43036	1.43117	1.39499	1.71248	1.74209	1.77963	569087	ENSMUSG00000020832	Eral1
ENSDARG00000063207	erbb4a	-0.804727	147.335	-0.702361	0.184257	-3.80908	0.000139486	0.00163264	133	108	107	145	159	219	0.0433673	0.0373962	0.0454366	0.066857	0.0684697	0.0845264	100007677	ENSMUSG00000062209	Erbb4
ENSDARG00000063417	erf	0.429954	973.329	0.40899	0.119131	3.43292	0.000597124	0.00494045	1318	1217	1085	792	734	759	0.904535	0.886938	0.96973	0.768605	0.665269	0.61658	560416	ENSMUSG00000040857	Erf
ENSDARG00000051936	ergic2	0.490443	1619.18	0.483044	0.0674473	7.1613	7.99178e-13	1.79314e-10	2248	2181	1727	1164	1192	1377	7.35009	7.5726	7.3536	5.38167	5.14711	5.32927	393378	ENSMUSG00000030304	Ergic2
ENSDARG00000069262	erich3	0.905399	303.922	0.782316	0.18945	4.12707	3.67411e-05	0.000605349	495	455	344	231	170	179	1.26744	1.23717	1.14708	0.83638	0.574862	0.542518	797289	ENSMUSG00000078161	Erich3
ENSDARG00000104370	esm1	-0.470717	1024.79	-0.425798	0.162571	-2.61906	0.00881717	0.035274	1001	970	817	786	1145	1405	8.42953	8.67429	8.95989	9.35966	12.734	14.005	767774	ENSMUSG00000042379	Esm1
ENSDARG00000076414	espn	-0.474938	292.825	-0.439529	0.145318	-3.02434	0.00249179	0.0140667	285	261	247	257	322	369	0.0672655	0.0654155	0.0759199	0.0857726	0.100368	0.103089	567061	ENSMUSG00000028943	Espn
ENSDARG00000004861	esrrga	-0.771116	800.74	-0.666178	0.189693	-3.51162	0.000445383	0.00394644	737	623	563	632	932	1277	0.327493	0.293978	0.325802	0.397118	0.546942	0.671681	405890	ENSMUSG00000026610	Esrrg
ENSDARG00000101959	etv1	1.15206	298.69	1.06249	0.147904	7.17303	7.33573e-13	1.67432e-10	465	455	411	177	164	170	0.445343	0.462749	0.512619	0.239708	0.207432	0.192721	563876	ENSMUSG00000004151	Etv1
ENSDARG00000103980	ets2	0.616074	485.907	0.565489	0.15187	3.72253	0.000197238	0.00211763	629	790	499	331	349	383	2.51644	3.35626	2.59985	1.87254	1.84396	1.81373	326672	ENSMUSG00000006311	Etv2
ENSDARG00000018303	etv4	0.313104	1149.34	0.305557	0.0848641	3.60039	0.000317745	0.00304585	1451	1514	1174	858	920	1067	1.57122	1.74096	1.65558	1.31379	1.31568	1.36764	30700	ENSMUSG00000017724	Etv4
ENSDARG00000100698	eva1bb	0.614559	319.346	0.550893	0.16858	3.26653	0.00108873	0.00770317	543	424	305	237	212	249	3.13016	2.59553	2.2897	1.9319	1.61397	1.69904	798034	ENSMUSG00000050212	Eva1b
ENSDARG00000099720	evlb	-0.419023	2129.42	-0.390327	0.139758	-2.79284	0.00522483	0.0243201	2109	2090	1717	1686	2354	2772	0.322548	0.339435	0.341978	0.364622	0.475461	0.50182	402929	ENSMUSG00000021262	Evl
ENSDARG00000098874	exoc6b	0.253948	1505.2	0.246996	0.0902808	2.73581	0.00622261	0.0274126	1990	1789	1541	1156	1341	1301	0.441989	0.421951	0.445731	0.363065	0.393349	0.342038	767763	ENSMUSG00000033769	Exoc6b
ENSDARG00000103432	exosc4	-0.294582	705.805	-0.285645	0.0949077	-3.00968	0.00261527	0.0145895	793	707	567	695	681	777	6.14106	5.8141	5.71827	7.61067	6.96479	7.12244	393712	ENSMUSG00000034259	Exosc4
ENSDARG00000014259	eya1	0.942764	417.164	0.669608	0.250806	2.67133	0.00755524	0.0317613	970	453	403	314	244	222	0.377542	0.187234	0.204273	0.172819	0.125422	0.102279	30436	ENSMUSG00000025932	Eya1
ENSDARG00000025091	ezrb	0.26947	4804.71	0.265487	0.0667788	3.97558	7.02066e-05	0.00099507	6421	5978	4718	3877	3928	4246	3.9304	3.88582	3.761	3.35582	3.17539	3.07646	561589	ENSMUSG00000052397	Ezr
ENSDARG00000088581	f10	1.02416	557.584	0.934819	0.156024	5.98833	2.12006e-09	1.74319e-07	878	941	625	367	312	333	5.01606	5.70888	4.65007	2.96485	2.35404	2.25191	282670	ENSMUSG00000031444	F10
ENSDARG00000100442	cfh	-0.616263	1916.34	-0.550818	0.170466	-3.23118	0.00123279	0.00844706	1895	1636	1396	1468	2406	2619	2.52932	2.31883	2.42656	2.77069	4.24112	4.13778	553297	ENSMUSG00000026368	F13b
ENSDARG00000060012	f2r	1.30544	241.059	1.03835	0.222746	4.65793	3.19401e-06	8.52465e-05	424	362	328	165	95	120	8.18619	7.42194	8.2471	4.50472	2.42231	2.74243	558477	ENSMUSG00000048376	F2r
ENSDARG00000099124	f3a	0.640562	659.741	0.589765	0.14946	3.9453	7.97e-05	0.00109107	1063	790	762	493	464	463	2.80832	2.21632	2.62168	1.84174	1.61891	1.44788	567257	ENSMUSG00000028128	F3
ENSDARG00000101481	rbp5	0.705619	620.613	0.629805	0.171296	3.67598	0.000236935	0.00245426	1082	818	629	471	415	411	4.68026	3.75741	3.54327	2.88092	2.37073	2.10437	171477	ENSMUSG00000027530	Fabp12
ENSDARG00000101481	rbp5	0.705619	620.613	0.629805	0.171296	3.67598	0.000236935	0.00245426	1082	818	629	471	415	411	4.68026	3.75741	3.54327	2.88092	2.37073	2.10437	171477	ENSMUSG00000062515	Fabp4
ENSDARG00000101481	rbp5	0.705619	620.613	0.629805	0.171296	3.67598	0.000236935	0.00245426	1082	818	629	471	415	411	4.68026	3.75741	3.54327	2.88092	2.37073	2.10437	171477	ENSMUSG00000027533	Fabp5
ENSDARG00000101481	rbp5	0.705619	620.613	0.629805	0.171296	3.67598	0.000236935	0.00245426	1082	818	629	471	415	411	4.68026	3.75741	3.54327	2.88092	2.37073	2.10437	171477	ENSMUSG00000027528	Fabp9
ENSDARG00000038439	fabp10a	-2.70025	25.2068	-0.611114	0.24141	-2.78496	0.0053534	0.0247359	9	7	6	7	22	100	0.0645894	0.0533469	0.0560765	0.071037	0.208513	0.849486	171481	ENSMUSG00000027528	Fabp9
ENSDARG00000103759	fahd2a	0.433252	545.321	0.417219	0.10443	3.99459	6.48055e-05	0.000943557	747	710	580	390	453	441	0.617898	0.623659	0.624792	0.456172	0.494863	0.43179	405854	ENSMUSG00000027371	Fahd2a
ENSDARG00000053104	fam102ba	0.51905	143.624	0.464488	0.169597	2.73693	0.00620157	0.0273472	216	187	149	112	104	110	0.296879	0.272935	0.2667	0.217676	0.188777	0.17896	724011	ENSMUSG00000040339	Fam102b
ENSDARG00000088073	fam110b	-0.559409	1118.02	-0.503452	0.166023	-3.03227	0.00242725	0.0137728	1128	1018	804	871	1281	1583	0.479342	0.459385	0.444942	0.523387	0.718914	0.796261	573995	ENSMUSG00000049119	Fam110b
ENSDARG00000008287	fam114a1	0.602051	1625.96	0.569511	0.1251	4.55213	5.31048e-06	0.000125536	2322	2163	1875	1205	994	1381	5.05056	4.99605	5.31116	3.70623	2.85532	3.55556	560911	ENSMUSG00000029185	Fam114a1
ENSDARG00000009839	fam117bb	0.95775	357.235	0.782439	0.213753	3.65968	0.000252526	0.00256952	552	526	451	286	180	197	0.210571	0.213078	0.224051	0.154274	0.0906825	0.0889537	100003476	ENSMUSG00000041040	Fam117b
ENSDARG00000036500	fam122b	-0.372216	876.092	-0.358271	0.105084	-3.40931	0.000651275	0.00527959	916	841	724	791	860	1102	2.08865	2.03638	2.14991	2.55044	2.58976	2.97433	445072	ENSMUSG00000074922	Fam122a
ENSDARG00000036500	fam122b	-0.372216	876.092	-0.358271	0.105084	-3.40931	0.000651275	0.00527959	916	841	724	791	860	1102	2.08865	2.03638	2.14991	2.55044	2.58976	2.97433	445072	ENSMUSG00000036022	Fam122b
ENSDARG00000036500	fam122b	-0.372216	876.092	-0.358271	0.105084	-3.40931	0.000651275	0.00527959	916	841	724	791	860	1102	2.08865	2.03638	2.14991	2.55044	2.58976	2.97433	445072	ENSMUSG00000036013	Fam122c
ENSDARG00000104296	zgc:165508	-0.864357	569.67	-0.776536	0.167114	-4.64593	3.38542e-06	8.8745e-05	425	461	416	540	633	885	0.563028	0.648538	0.717705	1.01159	1.10748	1.38779	100101652	ENSMUSG00000050821	Fam131a
ENSDARG00000077022	fam131a	-0.784561	217.09	-0.716942	0.155229	-4.61601	3.91183e-06	9.90149e-05	182	185	151	207	250	309	0.3023	0.326311	0.326629	0.486189	0.5484	0.607523	100136860	ENSMUSG00000050821	Fam131a
ENSDARG00000037320	fam131c	0.620449	133.083	0.533988	0.191447	2.78701	0.0053196	0.0246521	159	193	167	85	96	110	0.130455	0.168157	0.17844	0.098617	0.104022	0.106831	619198	ENSMUSG00000006218	Fam131c
ENSDARG00000098401	fam136a	-0.564006	193.261	-0.515683	0.154837	-3.32961	0.00086969	0.00656383	187	166	153	181	204	257	3.8674	3.64567	4.12078	5.29327	5.57183	6.29141	406709	ENSMUSG00000057497	Fam136a
ENSDARG00000076779	fam13b	-0.779158	16957.9	-0.66864	0.193017	-3.46437	0.000531476	0.00451874	15310	14236	11169	12412	20988	26957	7.20423	7.11366	6.84444	8.2589	13.0429	15.0149	568603	ENSMUSG00000037709	Fam13a
ENSDARG00000076779	fam13b	-0.779158	16957.9	-0.66864	0.193017	-3.46437	0.000531476	0.00451874	15310	14236	11169	12412	20988	26957	7.20423	7.11366	6.84444	8.2589	13.0429	15.0149	568603	ENSMUSG00000036501	Fam13b
ENSDARG00000058218	fam151a	-1.16423	40.1273	-0.732918	0.266817	-2.74285	0.00609078	0.0270298	37	21	23	33	55	68	0.0938565	0.0565685	0.0759804	0.118371	0.184254	0.204178	100005645	ENSMUSG00000034871	Fam151a
ENSDARG00000023952	fam167ab	0.744928	272.388	0.640799	0.191718	3.34105	0.000834628	0.00636819	392	429	292	216	175	167	0.852635	0.990894	0.827125	0.664353	0.502697	0.429963	567341	ENSMUSG00000035095	Fam167a
ENSDARG00000033451	fam173b	-0.566398	235.036	-0.528549	0.138176	-3.82417	0.000131213	0.00156204	233	209	175	221	254	306	3.27281	3.11748	3.20121	4.38961	4.71183	5.08773	492519	ENSMUSG00000039065	Fam173b
ENSDARG00000068709	fam174b	-0.668121	455.382	-0.573166	0.193178	-2.96673	0.00300986	0.0161314	445	360	338	348	602	613	2.42114	2.07996	2.3949	2.67736	4.3256	3.94782	798908	ENSMUSG00000078670	Fam174b
ENSDARG00000100439	zgc:153383	0.773654	1007.28	0.723399	0.136312	5.30611	1.11989e-07	5.23853e-06	1453	1342	1305	719	644	685	2.63405	2.58347	3.08092	1.84313	1.54183	1.4699	751751	ENSMUSG00000095595	Fam177a
ENSDARG00000079636	fam177a1	0.472806	1421.36	0.458562	0.0945661	4.84884	1.24187e-06	3.9663e-05	1928	1908	1532	1096	1073	1117	9.49368	9.97698	9.82421	7.63144	6.9778	6.51056	100126028	ENSMUSG00000095595	Fam177a
ENSDARG00000055099	fam184b	-0.927763	2122.49	-0.80841	0.185219	-4.36459	1.27364e-05	0.000258992	1849	1645	1284	1687	2742	3391	1.26854	1.19846	1.14721	1.63662	2.48442	2.75379	557812	ENSMUSG00000015879	Fam184b
ENSDARG00000020292	si:ch211-254n4.3	-0.852426	232.63	-0.70072	0.211544	-3.31131	0.000928611	0.00688487	193	191	155	177	322	340	0.115812	0.121709	0.121126	0.150188	0.255177	0.241497	100003386	ENSMUSG00000055865	Fam19a3
ENSDARG00000069160	fam19a5	-1.06134	495.614	-0.818693	0.2322	-3.52648	0.000421127	0.0037976	401	350	295	340	687	866	0.284863	0.264029	0.272913	0.341537	0.644523	0.728193	100002919	ENSMUSG00000054863	Fam19a5
ENSDARG00000008573	fam20b	0.253574	1939.24	0.249424	0.0702017	3.5529	0.000381007	0.00352218	2543	2314	1994	1479	1668	1755	1.36727	1.32119	1.39619	1.12446	1.18439	1.11692	557060	ENSMUSG00000033557	Fam20b
ENSDARG00000052638	fam210b	-0.731378	377.18	-0.660147	0.164022	-4.02383	5.72591e-05	0.000857462	294	376	252	360	469	479	1.58414	2.15142	1.7683	2.74294	3.33741	3.05505	619270	ENSMUSG00000027495	Fam210b
ENSDARG00000040452	fam214a	0.262304	1658.87	0.256921	0.0784481	3.27497	0.00105673	0.00754533	2262	2037	1604	1325	1381	1468	1.00133	0.957567	0.9247	0.82941	0.807365	0.769217	555595	ENSMUSG00000034858	Fam214a
ENSDARG00000027599	fam221a	0.58455	138.003	0.530473	0.16019	3.30832	0.000938577	0.00694516	195	182	160	94	99	113	1.55815	1.54432	1.66496	1.06211	1.04472	1.06878	541338	ENSMUSG00000047115	Fam221a
ENSDARG00000042936	fam228a	0.77113	472.792	0.708077	0.151522	4.67142	2.99126e-06	8.04843e-05	736	679	529	345	320	295	4.69285	4.5975	4.39264	3.11062	2.69464	2.22648	569576	ENSMUSG00000079177	Fam228a
ENSDARG00000042936	fam228a	0.77113	472.792	0.708077	0.151522	4.67142	2.99126e-06	8.04843e-05	736	679	529	345	320	295	4.69285	4.5975	4.39264	3.11062	2.69464	2.22648	569576	ENSMUSG00000050545	Fam228b
ENSDARG00000042660	fam32a	-0.272218	1411.49	-0.264084	0.0942189	-2.80285	0.00506525	0.0237358	1512	1455	1190	1195	1434	1670	43.7524	44.7101	44.8444	48.8974	54.8012	57.201	431750	ENSMUSG00000003039	Fam32a
ENSDARG00000056152	fam3c	0.462074	955.453	0.444321	0.106349	4.17758	2.94631e-05	0.000507194	1425	1156	1025	707	683	839	7.32247	6.30803	6.85927	5.13725	4.63505	5.1032	334205	ENSMUSG00000029672	Fam3c
ENSDARG00000101703	zgc:158260	1.31517	97.3623	1.05791	0.218769	4.81544	1.46874e-06	4.57066e-05	150	190	114	42	58	55	0.447343	0.601721	0.442757	0.177119	0.228438	0.194155	571389	ENSMUSG00000078315	Fam47c
ENSDARG00000101703	zgc:158260	1.31517	97.3623	1.05791	0.218769	4.81544	1.46874e-06	4.57066e-05	150	190	114	42	58	55	0.447343	0.601721	0.442757	0.177119	0.228438	0.194155	571389	ENSMUSG00000057068	Fam47e
ENSDARG00000026875	fam57ba	-0.401914	1487.3	-0.374944	0.138449	-2.70812	0.00676656	0.0291564	1508	1458	1198	1194	1567	1976	2.9841	3.06381	3.08731	3.34106	4.09517	4.62846	323326	ENSMUSG00000058966	Fam57b
ENSDARG00000060830	si:ch211-199g17.1	0.853049	533.432	0.714683	0.20384	3.50568	0.000455447	0.00400221	840	784	614	436	309	292	1.1791	1.16864	1.12241	0.865416	0.572822	0.485166	565918	ENSMUSG00000046761	Fam83h
ENSDARG00000009262	si:dkey-97m3.1	-0.44167	869.691	-0.4158	0.129921	-3.20036	0.00137257	0.00913986	821	802	757	759	931	1101	1.16016	1.20349	1.3931	1.51665	1.73747	1.84162	100034578	ENSMUSG00000030303	Far2
ENSDARG00000098825	farsa	-0.244679	3446.12	-0.239795	0.0773917	-3.09845	0.00194535	0.0117118	3797	3556	2910	2943	3488	3964	6.17149	6.13768	6.15961	6.76406	7.48716	7.62642	692329	ENSMUSG00000003808	Farsa
ENSDARG00000087657	ccdc57	0.666692	363.096	0.573246	0.191974	2.98549	0.00283128	0.015475	496	487	454	302	202	268	0.590173	0.615346	0.703501	0.508128	0.317424	0.37746	100318317	ENSMUSG00000025153	Fasn
ENSDARG00000043663	faub	-0.43057	601.249	-0.41536	0.102165	-4.06533	4.79642e-05	0.000750532	630	609	435	589	631	694	12.7224	13.0598	11.44	16.8194	16.8286	16.5892	550564	ENSMUSG00000038274	Fau
ENSDARG00000060915	fbxl16	-0.689492	1014.6	-0.636589	0.147266	-4.32236	1.54366e-05	0.000304091	889	893	738	892	1119	1496	1.01446	1.08213	1.09674	1.43935	1.68638	2.02071	797939	ENSMUSG00000025738	Fbxl16
ENSDARG00000075172	fbxo25	0.453425	434.795	0.410658	0.161673	2.53973	0.0110937	0.0416535	558	635	443	369	299	343	1.38176	1.6698	1.42861	1.29209	0.977825	1.00538	403037	ENSMUSG00000038365	Fbxo25
ENSDARG00000039152	fbxo36b	0.882358	84.2071	0.702091	0.222607	3.14851	0.00164107	0.0103846	131	101	119	57	53	53	1.51057	1.23675	1.78701	0.929419	0.807115	0.723406	751684	ENSMUSG00000073633	Fbxo36
ENSDARG00000057884	zgc:114174	0.726315	497.244	0.678779	0.136752	4.96198	6.97773e-07	2.43082e-05	725	666	614	362	328	342	1.27864	1.24732	1.41023	0.902789	0.763967	0.713959	574002	ENSMUSG00000029001	Fbxo44
ENSDARG00000071492	fbxo45	-0.42213	846.777	-0.39463	0.136559	-2.88971	0.003856	0.0194757	824	858	670	693	934	1080	2.56738	2.83885	2.71862	3.05326	3.84327	3.98313	393567	ENSMUSG00000035764	Fbxo45
ENSDARG00000007477	fbxo8	-0.356776	942.673	-0.334346	0.134312	-2.48927	0.0128004	0.0461471	934	982	769	762	1064	1123	2.12983	2.37795	2.28368	2.45709	3.20428	3.03121	678549	ENSMUSG00000038206	Fbxo8
ENSDARG00000104806	fbxw11b	-0.296473	2438.96	-0.291786	0.0690267	-4.22712	2.36701e-05	0.00042632	2601	2543	1984	2238	2384	2847	2.33347	2.42271	2.31801	2.83916	2.82461	3.02334	334373	ENSMUSG00000020271	Fbxw11
ENSDARG00000058871	si:ch73-142c19.1	0.355773	1079.89	0.349113	0.0749905	4.65514	3.23758e-06	8.55472e-05	1441	1403	1102	819	844	963	2.89353	2.99168	2.88176	2.3255	2.2382	2.28891	100142653	ENSMUSG00000037816	Fbxw17
ENSDARG00000099938	pigrl3.5	0.927004	97.3837	0.693774	0.239767	2.88979	0.00385504	0.0194757	196	141	87	62	67	56	0.837302	0.639644	0.484012	0.374529	0.378	0.283173	105665598	ENSMUSG00000026415	Fcamr
ENSDARG00000101890	pigr	0.976889	83.1897	0.699839	0.248942	2.80865	0.00497499	0.0233791	150	128	85	66	46	41	0.261334	0.236814	0.192857	0.162599	0.105841	0.0845525	566471	ENSMUSG00000026415	Fcamr
ENSDARG00000071463	zgc:154125	0.807258	1473.71	0.773667	0.110465	7.00274	2.51012e-12	4.68013e-10	2112	2219	1755	993	985	977	7.24006	8.07789	7.83495	4.81355	4.45939	3.96443	768188	ENSMUSG00000005339	Fcer1a
ENSDARG00000006110	chd	1.17444	152.709	0.955614	0.214976	4.43742	9.10444e-06	0.000196294	280	234	179	104	66	88	0.263745	0.234064	0.219579	0.138525	0.0821034	0.0981175	30161	ENSMUSG00000047730	Fcgbp
ENSDARG00000038794	zgc:113531	0.568256	1594.99	0.523131	0.149576	3.49731	0.000469981	0.00408921	2120	2066	1956	1298	1037	1202	8.22594	8.51281	9.88393	7.12185	5.31398	5.52067	541359	ENSMUSG00000047730	Fcgbp
ENSDARG00000078916	chrdl2	1.5345	147.51	0.777947	0.27656	2.84143	0.00449121	0.0218022	257	245	209	123	42	37	0.966896	0.978826	1.02401	0.654365	0.208683	0.164773	563085	ENSMUSG00000047730	Fcgbp
ENSDARG00000071463	zgc:154125	0.807258	1473.71	0.773667	0.110465	7.00274	2.51012e-12	4.68013e-10	2112	2219	1755	993	985	977	7.24006	8.07789	7.83495	4.81355	4.45939	3.96443	768188	ENSMUSG00000015947	Fcgr1
ENSDARG00000071463	zgc:154125	0.807258	1473.71	0.773667	0.110465	7.00274	2.51012e-12	4.68013e-10	2112	2219	1755	993	985	977	7.24006	8.07789	7.83495	4.81355	4.45939	3.96443	768188	ENSMUSG00000026656	Fcgr2b
ENSDARG00000071463	zgc:154125	0.807258	1473.71	0.773667	0.110465	7.00274	2.51012e-12	4.68013e-10	2112	2219	1755	993	985	977	7.24006	8.07789	7.83495	4.81355	4.45939	3.96443	768188	ENSMUSG00000059498	Fcgr3
ENSDARG00000071463	zgc:154125	0.807258	1473.71	0.773667	0.110465	7.00274	2.51012e-12	4.68013e-10	2112	2219	1755	993	985	977	7.24006	8.07789	7.83495	4.81355	4.45939	3.96443	768188	ENSMUSG00000059089	Fcgr4
ENSDARG00000035389	fcho2	0.534215	1700.8	0.512391	0.109512	4.67862	2.88815e-06	7.8347e-05	2413	2198	1919	1327	1158	1351	1.13266	1.09563	1.17309	0.880812	0.717867	0.75065	553949	ENSMUSG00000041685	Fcho2
ENSDARG00000071463	zgc:154125	0.807258	1473.71	0.773667	0.110465	7.00274	2.51012e-12	4.68013e-10	2112	2219	1755	993	985	977	7.24006	8.07789	7.83495	4.81355	4.45939	3.96443	768188	ENSMUSG00000059994	Fcrl1
ENSDARG00000071463	zgc:154125	0.807258	1473.71	0.773667	0.110465	7.00274	2.51012e-12	4.68013e-10	2112	2219	1755	993	985	977	7.24006	8.07789	7.83495	4.81355	4.45939	3.96443	768188	ENSMUSG00000048031	Fcrl5
ENSDARG00000071463	zgc:154125	0.807258	1473.71	0.773667	0.110465	7.00274	2.51012e-12	4.68013e-10	2112	2219	1755	993	985	977	7.24006	8.07789	7.83495	4.81355	4.45939	3.96443	768188	ENSMUSG00000070504	Fcrl6
ENSDARG00000071463	zgc:154125	0.807258	1473.71	0.773667	0.110465	7.00274	2.51012e-12	4.68013e-10	2112	2219	1755	993	985	977	7.24006	8.07789	7.83495	4.81355	4.45939	3.96443	768188	ENSMUSG00000038421	Fcrla
ENSDARG00000071463	zgc:154125	0.807258	1473.71	0.773667	0.110465	7.00274	2.51012e-12	4.68013e-10	2112	2219	1755	993	985	977	7.24006	8.07789	7.83495	4.81355	4.45939	3.96443	768188	ENSMUSG00000070524	Fcrlb
ENSDARG00000071463	zgc:154125	0.807258	1473.71	0.773667	0.110465	7.00274	2.51012e-12	4.68013e-10	2112	2219	1755	993	985	977	7.24006	8.07789	7.83495	4.81355	4.45939	3.96443	768188	ENSMUSG00000015852	Fcrls
ENSDARG00000101062	fdft1	-1.25851	677.174	-0.972266	0.231721	-4.19728	2.70135e-05	0.000473022	570	421	323	503	971	1222	0.627568	0.492222	0.463127	0.783109	1.41188	1.59256	571911	ENSMUSG00000021273	Fdft1
ENSDARG00000040890	fdps	-0.953887	1906.95	-0.675662	0.251342	-2.69048	0.00713498	0.0303609	1723	1430	1102	1210	3587	2206	4.75827	4.19365	3.96329	4.72516	13.0824	7.21119	552997	ENSMUSG00000059743	Fdps
ENSDARG00000095750	fdxacb1	-0.565558	353.996	-0.516818	0.155318	-3.32681	0.000878469	0.00660748	355	342	238	314	376	491	1.04778	1.07191	0.914807	1.31051	1.46562	1.71538	566022	ENSMUSG00000037845	Fdxacb1
ENSDARG00000003462	fech	-1.26124	116.074	-0.917952	0.24571	-3.73595	0.000187011	0.00204094	68	70	80	187	127	133	0.107469	0.11748	0.164655	0.417911	0.265075	0.248807	58215	ENSMUSG00000024588	Fech
ENSDARG00000020242	fermt2	-0.468031	1098.87	-0.428951	0.153036	-2.803	0.00506303	0.0237338	1040	913	1008	1213	1100	1204	0.425792	0.396943	0.537447	0.702252	0.594768	0.583483	553051	ENSMUSG00000037712	Fermt2
ENSDARG00000030938	fermt3b	0.711613	229.132	0.615423	0.189007	3.25459	0.00113556	0.00795796	289	348	281	178	140	160	0.371439	0.474965	0.470334	0.323502	0.237634	0.243415	393878	ENSMUSG00000024965	Fermt3
ENSDARG00000009242	fev	0.729437	79.9324	0.602214	0.209651	2.8674	0.00413863	0.0205195	107	108	106	47	55	65	1.51752	1.62654	1.95779	0.942574	1.03016	1.09119	791175	ENSMUSG00000055197	Fev
ENSDARG00000022260	si:ch211-57i17.1	0.362388	904.46	0.341194	0.129808	2.62836	0.00857976	0.034723	1152	1138	1001	771	678	731	2.19977	2.3076	2.48926	2.08184	1.7098	1.65227	565010	ENSMUSG00000056121	Fez2
ENSDARG00000017542	fgf1a	-1.40452	1207.14	-1.12732	0.220003	-5.12575	2.96356e-07	1.15727e-05	843	751	571	921	1828	2192	5.25968	4.97582	4.63959	8.12568	15.0626	16.1886	393733	ENSMUSG00000036585	Fgf1
ENSDARG00000027957	fgf12a	-1.15339	1403.37	-0.954505	0.2089	-4.56976	4.88294e-06	0.000117957	993	984	843	1072	1955	2429	0.583872	0.614407	0.645516	0.891315	1.51812	1.69057	777735	ENSMUSG00000022523	Fgf12
ENSDARG00000035056	fgf13a	-0.42023	771.712	-0.400294	0.117634	-3.40273	0.000667157	0.00536897	782	742	621	662	819	982	0.369588	0.372399	0.382221	0.442423	0.511195	0.549365	492758	ENSMUSG00000031137	Fgf13
ENSDARG00000040982	fgf14	-0.88012	393.414	-0.753978	0.193826	-3.88898	0.000100667	0.00127795	326	325	251	313	536	579	0.14812	0.15681	0.148519	0.201099	0.321627	0.311396	497642	ENSMUSG00000025551	Fgf14
ENSDARG00000017542	fgf1a	-1.40452	1207.14	-1.12732	0.220003	-5.12575	2.96356e-07	1.15727e-05	843	751	571	921	1828	2192	5.25968	4.97582	4.63959	8.12568	15.0626	16.1886	393733	ENSMUSG00000022101	Fgf17
ENSDARG00000017542	fgf1a	-1.40452	1207.14	-1.12732	0.220003	-5.12575	2.96356e-07	1.15727e-05	843	751	571	921	1828	2192	5.25968	4.97582	4.63959	8.12568	15.0626	16.1886	393733	ENSMUSG00000037225	Fgf2
ENSDARG00000086070	fgf20b	-2.74137	12.0016	-0.741396	0.254696	-3.05808	0.00222761	0.0129908	3	3	4	6	28	25	0.0878954	0.0933381	0.152622	0.248579	1.08341	0.867007	564770	ENSMUSG00000031603	Fgf20
ENSDARG00000007356	fgf20a	-0.874912	120.433	-0.687964	0.226659	-3.03314	0.00242021	0.0137388	99	102	76	93	173	170	1.68636	1.84505	1.68594	2.2401	3.89183	3.4277	559630	ENSMUSG00000031603	Fgf20
ENSDARG00000017542	fgf1a	-1.40452	1207.14	-1.12732	0.220003	-5.12575	2.96356e-07	1.15727e-05	843	751	571	921	1828	2192	5.25968	4.97582	4.63959	8.12568	15.0626	16.1886	393733	ENSMUSG00000030827	Fgf21
ENSDARG00000045856	fgf6b	-0.883214	124.125	-0.756233	0.193948	-3.89533	9.8065e-05	0.00126078	94	106	83	118	169	160	1.27257	1.52389	1.46333	2.25894	3.02156	2.56396	494455	ENSMUSG00000000183	Fgf6
ENSDARG00000017542	fgf1a	-1.40452	1207.14	-1.12732	0.220003	-5.12575	2.96356e-07	1.15727e-05	843	751	571	921	1828	2192	5.25968	4.97582	4.63959	8.12568	15.0626	16.1886	393733	ENSMUSG00000021974	Fgf9
ENSDARG00000058115	fgfr2	-0.931697	4227.12	-0.782108	0.203075	-3.85174	0.000117282	0.00143359	3427	3395	2642	3085	5587	6957	0.920633	0.968512	0.924308	1.17191	1.98218	2.21224	352940	ENSMUSG00000030849	Fgfr2
ENSDARG00000004782	fgfr3	0.372445	614.71	0.355018	0.116816	3.0389	0.0023744	0.0135524	809	747	688	497	462	521	0.344146	0.337448	0.381148	0.298963	0.259553	0.262343	58129	ENSMUSG00000054252	Fgfr3
ENSDARG00000038667	fggy	-0.525423	293.282	-0.46867	0.171725	-2.72891	0.00635446	0.0278546	264	270	243	240	332	395	1.93976	2.10669	2.32521	2.49358	3.22161	3.43541	406567	ENSMUSG00000028573	Fggy
ENSDARG00000024829	tnw	0.482703	619.994	0.444075	0.150097	2.95827	0.00309369	0.0164939	738	926	677	441	510	478	0.450472	0.600226	0.538159	0.380643	0.411123	0.345364	30234	ENSMUSG00000031594	Fgl1
ENSDARG00000004378	yrk	0.289228	835.106	0.277949	0.107097	2.59521	0.00945343	0.0372122	1097	1045	845	658	734	683	0.526331	0.532429	0.527983	0.446423	0.465093	0.387892	337571	ENSMUSG00000028874	Fgr
ENSDARG00000056723	fhad1	0.796193	130.285	0.689727	0.188041	3.66296	0.000249313	0.00254858	202	192	145	96	84	82	0.702815	0.709388	0.657005	0.472312	0.385976	0.337708	100006131	ENSMUSG00000051435	Fhad1
ENSDARG00000071498	fhl1a	-0.653642	296.65	-0.576454	0.178595	-3.22672	0.00125218	0.00854895	292	280	185	271	303	442	0.92915	0.946137	0.76663	1.21938	1.27332	1.6648	399646	ENSMUSG00000023092	Fhl1
ENSDARG00000042018	fhl2a	-0.894563	224.01	-0.792765	0.175577	-4.51269	6.40109e-06	0.000146859	165	182	159	209	293	309	0.248921	0.291569	0.312381	0.445852	0.583762	0.551789	445277	ENSMUSG00000008136	Fhl2
ENSDARG00000071498	fhl1a	-0.653642	296.65	-0.576454	0.178595	-3.22672	0.00125218	0.00854895	292	280	185	271	303	442	0.92915	0.946137	0.76663	1.21938	1.27332	1.6648	399646	ENSMUSG00000050035	Fhl4
ENSDARG00000016058	fibpa	-0.730578	1671.42	-0.634214	0.18721	-3.3877	0.000704823	0.00560387	1440	1434	1202	1256	2068	2538	4.90246	5.18434	5.32927	6.04658	9.29808	10.2278	393381	ENSMUSG00000024911	Fibp
ENSDARG00000033567	fkbp1ab	0.633216	2209.07	0.60846	0.107229	5.6741	1.39416e-08	8.58414e-07	2905	3052	2710	1552	1557	1678	26.3369	29.383	31.9962	19.8966	18.6422	18.0073	449552	ENSMUSG00000032966	Fkbp1a
ENSDARG00000008447	fkbp4	-0.490876	5060.36	-0.452504	0.148536	-3.0464	0.002316	0.0133533	5238	4850	3660	4003	5653	6902	13.1176	12.8981	11.9366	14.1757	18.6965	20.4599	321795	ENSMUSG00000030357	Fkbp4
ENSDARG00000030133	fkbp6	-4.16661	14.1277	-0.306935	0.17232	-2.46371	0.0137508	0.0487746	4	0	1	63	2	4	0.0275372	0	0.00896543	0.613294	0.0181837	0.0325955	402839	ENSMUSG00000040013	Fkbp6
ENSDARG00000001734	fkbp8	-0.674548	1110.12	-0.607215	0.165857	-3.66087	0.000251359	0.00256158	1015	962	802	892	1305	1631	1.45069	1.46008	1.49277	1.80277	2.46326	2.75931	393858	ENSMUSG00000019428	Fkbp8
ENSDARG00000100467	fkrp	-0.462793	383.957	-0.433478	0.134794	-3.21553	0.00130205	0.00878518	415	338	299	338	423	478	3.86609	3.34375	3.62749	4.45255	5.20422	5.27096	571426	ENSMUSG00000048920	Fkrp
ENSDARG00000001710	flot1a	-0.501402	2084.88	-0.466682	0.140476	-3.32209	0.000893452	0.00668221	1994	1990	1621	1727	2220	2894	4.13723	4.3846	4.38004	5.06693	6.08315	7.10756	561345	ENSMUSG00000059714	Flot1
ENSDARG00000037998	flot1b	0.218842	4154.26	0.215498	0.0678832	3.17451	0.0015009	0.00972836	5352	5081	4107	3078	3542	4053	6.53991	6.59323	6.53569	5.31854	5.71604	5.86233	245697	ENSMUSG00000059714	Flot1
ENSDARG00000019371	flt1	-0.708218	890.099	-0.613078	0.188661	-3.24951	0.00115603	0.00806299	783	750	657	672	1198	1220	0.474553	0.4827	0.518561	0.575918	0.958895	0.875227	544667	ENSMUSG00000029648	Flt1
ENSDARG00000031587	flvcr1	0.709994	2014.25	0.690826	0.0896704	7.70335	1.32545e-14	4.49906e-12	2884	2798	2419	1345	1285	1609	5.81366	5.98956	6.35041	3.83394	3.42097	3.83927	562595	ENSMUSG00000066595	Flvcr1
ENSDARG00000006526	fn1b	1.5211	18012.2	0.984134	0.263988	3.74295	0.000181876	0.00199475	27870	35212	23771	13793	5728	5455	25.1853	33.7904	27.9749	17.6253	6.83602	5.83501	334613	ENSMUSG00000026193	Fn1
ENSDARG00000078179	fndc3ba	0.927515	619.943	0.824622	0.17365	4.74743	2.06014e-06	6.04082e-05	980	866	788	457	353	361	0.212932	0.199814	0.222973	0.14041	0.101293	0.0928453	572313	ENSMUSG00000039286	Fndc3b
ENSDARG00000035895	fndc5b	-0.952852	338.723	-0.802671	0.201419	-3.98477	6.75465e-05	0.000963557	245	212	278	424	395	411	0.185357	0.170323	0.273905	0.453605	0.394668	0.368064	555635	ENSMUSG00000001334	Fndc5
ENSDARG00000102171	fnip1	0.252733	2105.45	0.244429	0.0986247	2.47835	0.013199	0.0472496	2659	2616	2156	1676	1875	1753	2.18915	2.28711	2.31162	1.95119	2.03868	1.70835	324863	ENSMUSG00000035992	Fnip1
ENSDARG00000077648	si:ch211-42i9.8	0.500426	703.071	0.447847	0.169613	2.64031	0.00828313	0.0338746	817	937	887	563	520	519	0.763779	0.930204	1.07989	0.744256	0.642007	0.574316	797213	ENSMUSG00000061175	Fnip2
ENSDARG00000040623	fosl2	1.33196	1845.46	0.927857	0.254027	3.6594	0.000252807	0.0025704	3060	3135	2399	1445	545	859	6.76331	7.35814	6.90524	4.5162	1.59084	2.24734	558921	ENSMUSG00000029135	Fosl2
ENSDARG00000091481	foxc1a	0.660219	572.807	0.604109	0.154218	3.91654	8.98286e-05	0.00118323	732	806	721	428	395	399	11.8162	13.8164	15.157	9.76967	8.42085	7.62393	100148408	ENSMUSG00000050295	Foxc1
ENSDARG00000055398	foxc1b	0.7286	459.885	0.62781	0.190928	3.28762	0.00101038	0.00734912	684	681	505	383	282	282	12.3261	13.0319	11.8514	9.75968	6.71133	6.01528	79375	ENSMUSG00000050295	Foxc1
ENSDARG00000058133	foxd1	0.752526	128.977	0.627884	0.205448	3.05312	0.00226473	0.0131436	212	159	155	99	72	94	3.25482	2.59227	3.09908	2.14928	1.45987	1.70827	30525	ENSMUSG00000078302	Foxd1
ENSDARG00000029179	foxd1l	1.16954	86.0224	0.686099	0.272105	2.52843	0.0114574	0.0425928	150	98	134	72	38	33	2.94457	2.04291	3.42568	1.99862	0.985156	0.7668	405849	ENSMUSG00000055210	Foxd2
ENSDARG00000021032	foxd3	1.07422	965.406	0.970229	0.163533	5.9312	3.00724e-09	2.30115e-07	1509	1520	1222	627	440	652	29.4906	31.545	31.1012	17.3273	11.3563	15.0827	30548	ENSMUSG00000067261	Foxd3
ENSDARG00000055630	foxh1	-2.12253	79.5502	-0.880244	0.273979	-3.30845	0.000938127	0.00694516	39	26	31	217	56	72	0.29081	0.205878	0.301035	2.28808	0.551472	0.635498	57930	ENSMUSG00000033837	Foxh1
ENSDARG00000101919	foxj1a	1.12637	3554.48	1.01543	0.16483	6.1602	7.2653e-10	6.91929e-08	5852	5790	4268	2395	1688	2052	12.431	13.0609	11.8069	7.19408	4.73549	5.15961	767737	ENSMUSG00000034227	Foxj1
ENSDARG00000099555	foxo1a	0.582771	643.771	0.526257	0.163671	3.21503	0.00130432	0.00879153	829	876	784	527	434	455	0.330095	0.370409	0.406548	0.296731	0.228226	0.214454	768121	ENSMUSG00000044167	Foxo1
ENSDARG00000023058	foxo3a	-1.16642	2912.9	-0.982977	0.201343	-4.88274	1.04623e-06	3.44527e-05	2203	2035	1615	2254	4224	4857	4.35498	4.27198	4.15773	6.30078	11.0278	11.3652	494532	ENSMUSG00000052135	Foxo6
ENSDARG00000076120	foxp4	0.739014	927.65	0.637142	0.19068	3.34126	0.000833976	0.00636688	1259	1270	1206	762	501	646	0.247678	0.265313	0.308973	0.211975	0.130164	0.150429	557245	ENSMUSG00000023991	Foxp4
ENSDARG00000069473	frem1a	0.851624	390.387	0.727017	0.195421	3.71902	0.0002	0.00213861	545	631	456	298	194	275	0.27769	0.341418	0.30258	0.214708	0.130544	0.165857	100216326	ENSMUSG00000059049	Frem1
ENSDARG00000102626	frem2b	0.399868	1308.28	0.380065	0.120029	3.16632	0.00154382	0.00993058	1679	1701	1440	1077	916	1124	0.371958	0.400166	0.415449	0.337386	0.267997	0.294746	566673	ENSMUSG00000037016	Frem2
ENSDARG00000002332	frmd6	0.35197	1751.28	0.3424	0.0899909	3.80471	0.000141973	0.00166028	2229	2214	1916	1262	1359	1656	2.0978	2.21271	2.34834	1.67951	1.68914	1.84481	321937	ENSMUSG00000048285	Frmd6
ENSDARG00000018383	frzb	0.355711	669.492	0.339348	0.115906	2.92753	0.00341664	0.0177024	978	821	657	540	522	561	5.11524	4.55998	4.47511	3.99383	3.60569	3.47319	30119	ENSMUSG00000027004	Frzb
ENSDARG00000062017	fsd1	0.348933	1867.1	0.340101	0.0869031	3.91346	9.09839e-05	0.0011937	2319	2418	2034	1374	1481	1702	3.4718	3.84417	3.96566	2.90877	2.92819	3.01614	566722	ENSMUSG00000011589	Fsd1
ENSDARG00000057992	fstb	1.44847	731.531	0.903168	0.267654	3.3885	0.000702767	0.00559088	1415	1175	916	586	201	270	5.77534	5.09274	4.86886	3.3821	1.08345	1.30444	566538	ENSMUSG00000021765	Fst
ENSDARG00000039576	fstl1b	1.2538	1588.27	0.818722	0.26307	3.12007	0.00180805	0.0111794	2763	2442	2076	1385	550	588	0.943007	0.885059	0.922725	0.668424	0.247906	0.237547	324309	ENSMUSG00000022816	Fstl1
ENSDARG00000025670	fstl3	1.13756	162.137	0.921858	0.216439	4.25346	2.10492e-05	0.000387494	280	261	188	108	96	73	1.15557	1.14385	1.01043	0.630274	0.523238	0.356614	557352	ENSMUSG00000020325	Fstl3
ENSDARG00000044319	fstl4	-0.37422	939.901	-0.349525	0.137376	-2.54425	0.0109513	0.0413148	946	911	796	767	969	1230	0.13651	0.1396	0.149588	0.156508	0.184667	0.210095	571664	ENSMUSG00000036264	Fstl4
ENSDARG00000040198	fstl5	-0.585851	1858.81	-0.508556	0.187245	-2.71599	0.00660783	0.0286332	1792	1633	1404	1343	2174	2758	0.202926	0.196372	0.207052	0.215053	0.325126	0.369686	566192	ENSMUSG00000034098	Fstl5
ENSDARG00000007975	fth1b	-0.766149	1228.11	-0.632832	0.209731	-3.01745	0.00254911	0.0143292	1216	961	798	863	1626	1861	6.13993	5.15283	5.24739	6.16181	10.8428	11.1228	447823	ENSMUSG00000024661	Fth1
ENSDARG00000015551	fth1a	-0.287181	29133.6	-0.275846	0.107738	-2.56034	0.010457	0.0399164	28243	29282	27016	25771	29282	33979	113.716	125.2	141.659	146.728	155.706	161.942	58108	ENSMUSG00000024661	Fth1
ENSDARG00000007975	fth1b	-0.766149	1228.11	-0.632832	0.209731	-3.01745	0.00254911	0.0143292	1216	961	798	863	1626	1861	6.13993	5.15283	5.24739	6.16181	10.8428	11.1228	447823	ENSMUSG00000035491	Fthl17a
ENSDARG00000015551	fth1a	-0.287181	29133.6	-0.275846	0.107738	-2.56034	0.010457	0.0399164	28243	29282	27016	25771	29282	33979	113.716	125.2	141.659	146.728	155.706	161.942	58108	ENSMUSG00000035491	Fthl17a
ENSDARG00000007975	fth1b	-0.766149	1228.11	-0.632832	0.209731	-3.01745	0.00254911	0.0143292	1216	961	798	863	1626	1861	6.13993	5.15283	5.24739	6.16181	10.8428	11.1228	447823	ENSMUSG00000078208	Fthl17b
ENSDARG00000015551	fth1a	-0.287181	29133.6	-0.275846	0.107738	-2.56034	0.010457	0.0399164	28243	29282	27016	25771	29282	33979	113.716	125.2	141.659	146.728	155.706	161.942	58108	ENSMUSG00000078208	Fthl17b
ENSDARG00000007975	fth1b	-0.766149	1228.11	-0.632832	0.209731	-3.01745	0.00254911	0.0143292	1216	961	798	863	1626	1861	6.13993	5.15283	5.24739	6.16181	10.8428	11.1228	447823	ENSMUSG00000060685	Fthl17c
ENSDARG00000015551	fth1a	-0.287181	29133.6	-0.275846	0.107738	-2.56034	0.010457	0.0399164	28243	29282	27016	25771	29282	33979	113.716	125.2	141.659	146.728	155.706	161.942	58108	ENSMUSG00000060685	Fthl17c
ENSDARG00000007975	fth1b	-0.766149	1228.11	-0.632832	0.209731	-3.01745	0.00254911	0.0143292	1216	961	798	863	1626	1861	6.13993	5.15283	5.24739	6.16181	10.8428	11.1228	447823	ENSMUSG00000078206	Fthl17d
ENSDARG00000015551	fth1a	-0.287181	29133.6	-0.275846	0.107738	-2.56034	0.010457	0.0399164	28243	29282	27016	25771	29282	33979	113.716	125.2	141.659	146.728	155.706	161.942	58108	ENSMUSG00000078206	Fthl17d
ENSDARG00000007975	fth1b	-0.766149	1228.11	-0.632832	0.209731	-3.01745	0.00254911	0.0143292	1216	961	798	863	1626	1861	6.13993	5.15283	5.24739	6.16181	10.8428	11.1228	447823	ENSMUSG00000071815	Fthl17e
ENSDARG00000015551	fth1a	-0.287181	29133.6	-0.275846	0.107738	-2.56034	0.010457	0.0399164	28243	29282	27016	25771	29282	33979	113.716	125.2	141.659	146.728	155.706	161.942	58108	ENSMUSG00000071815	Fthl17e
ENSDARG00000007975	fth1b	-0.766149	1228.11	-0.632832	0.209731	-3.01745	0.00254911	0.0143292	1216	961	798	863	1626	1861	6.13993	5.15283	5.24739	6.16181	10.8428	11.1228	447823	ENSMUSG00000072249	Fthl17f
ENSDARG00000015551	fth1a	-0.287181	29133.6	-0.275846	0.107738	-2.56034	0.010457	0.0399164	28243	29282	27016	25771	29282	33979	113.716	125.2	141.659	146.728	155.706	161.942	58108	ENSMUSG00000072249	Fthl17f
ENSDARG00000086896	fubp3	0.323875	2031.18	0.313418	0.0977943	3.20482	0.00135148	0.00903056	2674	2479	2170	1685	1582	1712	3.37097	3.31866	3.56257	3.00373	2.63385	2.55467	493616	ENSMUSG00000026843	Fubp3
ENSDARG00000035879	fuca1.2	0.953719	494.58	0.884497	0.14343	6.16335	7.12226e-10	6.83221e-08	728	767	619	331	295	301	4.85584	5.43277	5.37693	3.12197	2.59864	2.3765	445165	ENSMUSG00000028673	Fuca1
ENSDARG00000035890	fuca1.1	0.642796	821.117	0.601968	0.134911	4.46127	8.14759e-06	0.00017949	1168	1227	870	607	596	562	8.48445	9.46494	8.23021	6.23501	5.71765	4.83231	335494	ENSMUSG00000028673	Fuca1
ENSDARG00000044073	fuca2	0.675819	1658.36	0.578195	0.194471	2.97321	0.00294703	0.0158912	2328	2406	1891	1453	1039	991	5.99664	6.58133	6.34348	5.29247	3.53453	3.0216	445487	ENSMUSG00000019810	Fuca2
ENSDARG00000040822	fundc1	-0.614004	1680.76	-0.54642	0.173171	-3.1553	0.00160334	0.0101994	1597	1506	1220	1278	1995	2433	34.1946	34.2429	34.0192	38.6947	56.414	61.6641	436984	ENSMUSG00000025040	Fundc1
ENSDARG00000070971	furinb	0.696239	1327.75	0.65502	0.13055	5.01691	5.25085e-07	1.93086e-05	1907	1830	1584	1007	850	933	0.417273	0.42522	0.451373	0.311578	0.245629	0.241651	566591	ENSMUSG00000030530	Furin
ENSDARG00000100322	fut10	0.803064	135.245	0.709401	0.177337	3.99432	6.48791e-05	0.000943557	199	198	161	97	80	95	0.780595	0.824766	0.82245	0.538037	0.414432	0.441097	497615	ENSMUSG00000046152	Fut10
ENSDARG00000016460	fut9a	-1.14732	129.412	-0.898102	0.227687	-3.94237	8.06818e-05	0.00110224	84	71	101	144	179	170	2.61584	2.34792	4.09604	6.34107	7.36166	6.26641	796410	ENSMUSG00000055373	Fut9
ENSDARG00000074362	zgc:165582	0.377579	290.628	0.357852	0.123108	2.9061	0.00365969	0.018691	413	365	293	221	232	247	0.797776	0.748715	0.737071	0.603658	0.591847	0.564762	100124609	ENSMUSG00000055373	Fut9
ENSDARG00000074356	fxn	-0.506495	309.542	-0.474105	0.135343	-3.50261	0.000460726	0.00403112	320	261	249	300	353	353	0.787527	0.682101	0.798042	1.04401	1.14731	1.02832	556389	ENSMUSG00000059363	Fxn
ENSDARG00000068213	fzd10	0.613676	1277.96	0.575237	0.134037	4.29133	1.77607e-05	0.000336635	1735	1689	1565	978	896	906	20.4559	21.1466	24.0294	16.3052	13.9514	12.644	30366	ENSMUSG00000081683	Fzd10
ENSDARG00000054438	fzd2	0.815287	1920.64	0.735076	0.16476	4.46124	8.14878e-06	0.00017949	3168	2796	2060	1455	1205	1154	47.3357	44.3643	40.085	30.7422	23.7784	20.4102	30370	ENSMUSG00000050288	Fzd2
ENSDARG00000021664	fzd3a	0.805234	437.631	0.713652	0.175548	4.064	4.82379e-05	0.000753923	623	624	552	337	243	296	0.653446	0.695023	0.754001	0.499827	0.336604	0.367495	565921	ENSMUSG00000007989	Fzd3
ENSDARG00000104874	fzd6	0.607325	815.794	0.571618	0.130112	4.39273	1.11934e-05	0.00023372	1096	1092	992	620	551	612	0.194076	0.205341	0.228762	0.155246	0.128856	0.128277	393533	ENSMUSG00000022297	Fzd6
ENSDARG00000060004	fzd7a	0.41903	785.636	0.403914	0.103177	3.91434	9.06507e-05	0.00119051	1166	946	819	561	630	673	15.0163	12.9374	13.7359	10.2163	10.7151	10.2593	30369	ENSMUSG00000041075	Fzd7
ENSDARG00000027589	fzd7b	0.69486	489.966	0.560514	0.218407	2.56641	0.0102757	0.039406	783	649	544	437	314	267	7.10055	6.24982	6.42451	5.60376	3.76055	2.86602	30412	ENSMUSG00000041075	Fzd7
ENSDARG00000014790	g3bp2	0.190462	1790.17	0.187538	0.0680235	2.75693	0.00583471	0.0263079	2308	2141	1759	1387	1582	1666	3.96914	3.90994	3.93946	3.37291	3.593	3.39135	556409	ENSMUSG00000029405	G3bp2
ENSDARG00000100528	map1lc3c	-4.32599	139.477	-0.279814	0.165019	-2.5682	0.0102229	0.0392492	2	32	9	633	11	40	0.019403	0.329671	0.113708	8.68379	0.140936	0.459341	393268	ENSMUSG00000030161	Gabarapl1
ENSDARG00000027200	gabarapl2	-0.610066	2393.36	-0.530692	0.186137	-2.85108	0.00435705	0.021323	2310	2153	1711	1721	3008	3387	8.51403	8.42675	8.21267	8.96958	14.6417	14.7767	403036	ENSMUSG00000031950	Gabarapl2
ENSDARG00000061042	gabbr2	-0.822653	324.935	-0.706785	0.192407	-3.67247	0.00024022	0.00247859	284	234	241	279	372	514	0.027106	0.0237168	0.0299554	0.0376548	0.0468901	0.0580695	560267	ENSMUSG00000039809	Gabbr2
ENSDARG00000023659	gabpb1	-0.761542	328.902	-0.651805	0.194282	-3.35413	0.000796152	0.00614341	268	306	220	263	409	488	0.925578	1.12226	0.989491	1.28441	1.86549	1.99497	768285	ENSMUSG00000027361	Gabpb1
ENSDARG00000068989	gabra1	-0.939095	1150.57	-0.864028	0.150023	-5.75862	8.48059e-09	5.69879e-07	875	879	794	1070	1392	1769	0.613917	0.654912	0.725493	1.06158	1.28983	1.46915	768183	ENSMUSG00000010803	Gabra1
ENSDARG00000013389	zgc:110204	0.821094	233.483	0.73192	0.171955	4.25318	2.10754e-05	0.000387494	328	356	282	170	147	147	0.299218	0.344871	0.335023	0.219296	0.177102	0.158734	550520	ENSMUSG00000029211	Gabra4
ENSDARG00000079586	gabrb2	-1.36942	1296.54	-1.06912	0.228698	-4.6774	2.90529e-06	7.84903e-05	848	877	635	932	1968	2379	0.293025	0.321811	0.285755	0.4554	0.8981	0.973063	336252	ENSMUSG00000007653	Gabrb2
ENSDARG00000053665	gabrg2	-0.728123	531.777	-0.645876	0.175059	-3.68936	0.00022482	0.00235271	418	411	452	636	537	658	0.14128	0.147516	0.198955	0.30397	0.239701	0.26325	553402	ENSMUSG00000020436	Gabrg2
ENSDARG00000027419	gad1b	-0.687476	3354.23	-0.580112	0.200838	-2.88859	0.00386969	0.0195299	3152	2909	2315	2316	4290	5039	3.2422	3.17754	3.1011	3.36869	5.82777	6.1353	378441	ENSMUSG00000070880	Gad1
ENSDARG00000015537	gad2	-0.76227	4802.84	-0.661408	0.18746	-3.52838	0.000418119	0.00378078	4349	3977	3271	3563	6109	7314	5.92899	5.75758	5.80742	6.86871	10.999	11.8028	550403	ENSMUSG00000026787	Gad2
ENSDARG00000104571	gadd45ab	0.568868	324.339	0.510533	0.167825	3.04102	0.00235779	0.0135236	486	490	298	249	218	255	4.15739	4.45116	3.3198	3.01198	2.46281	2.58203	431763	ENSMUSG00000036390	Gadd45a
ENSDARG00000013576	gadd45bb	1.21858	382.173	0.945678	0.230345	4.10553	4.03382e-05	0.000653607	655	656	440	282	154	191	11.2499	11.9648	9.84174	6.84897	3.49317	3.88311	497646	ENSMUSG00000015312	Gadd45b
ENSDARG00000016725	gadd45gb.1	0.770528	453.806	0.711674	0.146868	4.84382	1.27369e-06	4.05315e-05	715	580	560	305	326	293	16.5165	14.2276	16.8465	9.96275	9.94535	8.01155	406507	ENSMUSG00000021453	Gadd45g
ENSDARG00000019417	gadd45ga	1.0481	1066.55	0.850574	0.216243	3.93388	8.35868e-05	0.00112451	1779	1704	1220	841	491	564	42.3469	43.0733	37.8196	28.308	15.4354	15.8914	402991	ENSMUSG00000021453	Gadd45g
ENSDARG00000037064	galca	0.521899	694.29	0.481008	0.14864	3.23577	0.00121316	0.00833845	879	973	795	567	471	532	1.31462	1.54531	1.54842	1.19912	0.930298	0.941802	449649	ENSMUSG00000021003	Galc
ENSDARG00000028088	galk1	0.597028	439.772	0.520843	0.184529	2.82218	0.00476978	0.0226908	597	621	499	382	271	307	1.37943	1.52374	1.50154	1.24812	0.826962	0.839656	449829	ENSMUSG00000020766	Galk1
ENSDARG00000051853	galns	0.602735	1081.14	0.562289	0.138414	4.06199	4.86568e-05	0.000757786	1557	1550	1145	861	725	776	0.607419	0.642132	0.581723	0.474975	0.373533	0.358343	791159	ENSMUSG00000015027	Galns
ENSDARG00000023448	galnt14	-0.751032	372.016	-0.63329	0.201135	-3.14807	0.0016435	0.010395	342	294	265	280	485	544	0.143465	0.130966	0.144769	0.166091	0.268691	0.27012	562739	ENSMUSG00000024064	Galnt14
ENSDARG00000100889	galnt18a	-1.11054	97.4966	-0.876838	0.225255	-3.88579	0.000101996	0.00128838	84	64	54	85	138	150	0.0218257	0.0176589	0.0182724	0.0312303	0.0473543	0.0461337	100170813	ENSMUSG00000038296	Galnt18
ENSDARG00000012745	poc1bl	0.556965	590.145	0.491308	0.17837	2.75419	0.00588375	0.0264389	717	875	679	494	366	455	0.513388	0.665315	0.633152	0.500175	0.346098	0.385635	503760	ENSMUSG00000090035	Galnt4
ENSDARG00000063636	galnt11	0.435076	1338.82	0.42434	0.0858231	4.94409	7.65016e-07	2.63731e-05	1813	1734	1450	998	1075	1073	2.18032	2.21444	2.27092	1.69715	1.70735	1.52743	558716	ENSMUSG00000028938	Galntl5
ENSDARG00000014386	galnt6	-0.236269	1218.58	-0.22988	0.0897448	-2.56149	0.0104224	0.0397957	1322	1311	1010	1189	1123	1338	2.21234	2.32979	2.20117	2.81365	2.48194	2.65042	406477	ENSMUSG00000028938	Galntl5
ENSDARG00000040048	si:ch211-15e22.3	-0.677706	386.556	-0.553026	0.214351	-2.57981	0.00988539	0.0383987	356	316	292	280	435	627	0.0331092	0.0312089	0.0353665	0.0368235	0.0534292	0.0690246	568915	ENSMUSG00000096914	Galntl6
ENSDARG00000069543	galt	0.456751	161.213	0.410547	0.166756	2.46083	0.0138617	0.0490646	219	227	162	128	123	124	0.0342472	0.0376964	0.0329919	0.0283048	0.0254026	0.0229531	791130	ENSMUSG00000036073	Galt
ENSDARG00000007804	gas6	-0.400659	3303.35	-0.373911	0.138118	-2.70717	0.00678594	0.0291947	3327	3221	2695	2635	3473	4414	4.5898	4.71873	4.84185	5.14032	6.32757	7.20794	335830	ENSMUSG00000031451	Gas6
ENSDARG00000074443	gas7a	-0.863198	169.236	-0.723616	0.203525	-3.55392	0.000379529	0.00351588	124	126	135	155	202	253	0.0407379	0.0439583	0.0577593	0.0720074	0.0876435	0.0983865	793701	ENSMUSG00000033066	Gas7
ENSDARG00000101431	gas8	0.477149	686.658	0.462201	0.0963646	4.79569	1.62112e-06	4.95181e-05	957	919	725	509	535	543	1.79965	1.83521	1.77552	1.35352	1.32869	1.20869	323260	ENSMUSG00000040220	Gas8
ENSDARG00000103589	gata6	-1.7279	11.1812	-0.685573	0.272225	-2.52268	0.0116463	0.0431255	8	5	4	20	13	14	0.0262521	0.0174236	0.0170941	0.0928052	0.0563389	0.0543801	58076	ENSMUSG00000005836	Gata6
ENSDARG00000005834	gatad2b	-0.321685	749.456	-0.307993	0.111676	-2.75794	0.00581673	0.0262536	740	739	673	722	714	873	1.18853	1.26043	1.40769	1.63978	1.5145	1.65971	562045	ENSMUSG00000042390	Gatad2b
ENSDARG00000002933	gbx2	-0.924537	201.904	-0.679973	0.243913	-2.78768	0.00530866	0.0246376	164	176	116	134	281	331	1.85998	2.11968	1.7133	2.149	4.20883	4.44355	245948	ENSMUSG00000034486	Gbx2
ENSDARG00000020187	zgc:92027	0.322927	2597.84	0.313294	0.0941223	3.32854	0.00087301	0.00658513	3209	3292	2837	2058	2114	2206	6.62532	7.21754	7.62794	6.00828	5.76412	5.39113	449543	ENSMUSG00000026893	Gca
ENSDARG00000098831	gcdhb	-0.552826	800.86	-0.513045	0.143006	-3.58729	0.000334134	0.00317992	820	737	565	671	954	1032	1.93904	1.85069	1.73993	2.2437	2.97929	2.88862	450003	ENSMUSG00000003809	Gcdh
ENSDARG00000068006	gck	1.70659	395.658	0.872852	0.276469	3.19751	0.00138618	0.00921396	610	767	581	303	70	125	1.61058	2.1505	1.99774	1.13126	0.244085	0.390661	751668	ENSMUSG00000041798	Gck
ENSDARG00000013095	gclc	-0.392168	2783.32	-0.363505	0.144025	-2.52388	0.0116068	0.0430567	2825	2834	2178	2152	3201	3470	2.8376	3.02291	2.84906	3.05663	4.24629	4.12573	326857	ENSMUSG00000032350	Gclc
ENSDARG00000018953	gclm	-0.481166	1031.88	-0.452765	0.130413	-3.47163	0.000517301	0.00441523	1091	939	779	869	1202	1279	4.89879	4.47737	4.55526	5.51762	7.12787	6.79786	333974	ENSMUSG00000028124	Gclm
ENSDARG00000058601	gdap1	-0.940138	1247.82	-0.776575	0.209683	-3.7038	0.000212392	0.00224393	1054	961	772	898	1726	1993	3.09735	2.99893	2.95446	3.73159	6.69856	6.93257	553702	ENSMUSG00000025777	Gdap1
ENSDARG00000069133	mstnb	-0.830206	2022.81	-0.690859	0.206743	-3.34187	0.000832159	0.00636402	1817	1649	1288	1426	2684	3180	16.8023	16.193	15.511	18.6467	32.7784	34.808	798441	ENSMUSG00000109523	Gdf1
ENSDARG00000037995	gdf3	-1.60555	152.387	-0.703976	0.275092	-2.60201	0.009268	0.0366786	79	88	76	397	93	120	0.473975	0.560665	0.593818	3.36812	0.736889	0.852211	30125	ENSMUSG00000109523	Gdf1
ENSDARG00000069133	mstnb	-0.830206	2022.81	-0.690859	0.206743	-3.34187	0.000832159	0.00636402	1817	1649	1288	1426	2684	3180	16.8023	16.193	15.511	18.6467	32.7784	34.808	798441	ENSMUSG00000030117	Gdf3
ENSDARG00000037995	gdf3	-1.60555	152.387	-0.703976	0.275092	-2.60201	0.009268	0.0366786	79	88	76	397	93	120	0.473975	0.560665	0.593818	3.36812	0.736889	0.852211	30125	ENSMUSG00000030117	Gdf3
ENSDARG00000005451	gdi2	0.341133	13965.9	0.337714	0.0551165	6.12726	8.94081e-10	8.39422e-08	18623	18112	14098	10713	11263	12131	48.9936	50.5998	48.3012	39.8537	39.1322	37.7767	323765	ENSMUSG00000021218	Gdi2
ENSDARG00000029112	gem	0.835569	126.528	0.686249	0.211667	3.23851	0.00120154	0.00827536	183	197	147	99	66	85	2.21402	2.53098	2.31611	1.69369	1.05455	1.21727	560566	ENSMUSG00000028214	Gem
ENSDARG00000025301	gfap	0.348866	225350	0.32943	0.126913	2.59572	0.00943919	0.0371672	284546	292359	241316	144020	206887	200290	838.849	915.251	926.464	600.374	805.481	698.921	30646	ENSMUSG00000020932	Gfap
ENSDARG00000063624	gfm1	-0.32441	1763.46	-0.312781	0.102876	-3.04035	0.00236304	0.0135297	1891	1798	1413	1489	1939	2024	2.40605	2.42938	2.34135	2.67902	3.25824	3.04833	561840	ENSMUSG00000027774	Gfm1
ENSDARG00000102564	gfra1b	-1.36856	634.189	-1.10144	0.219062	-5.02835	4.94715e-07	1.83446e-05	400	409	339	498	912	1169	0.257786	0.279908	0.284518	0.453834	0.776221	0.891767	79377	ENSMUSG00000025089	Gfra1
ENSDARG00000042723	gfra2a	-0.712641	448.442	-0.644908	0.162237	-3.97448	7.05318e-05	0.000998609	402	345	351	406	498	653	0.0789369	0.0719393	0.0897578	0.112732	0.129144	0.151777	405794	ENSMUSG00000022103	Gfra2
ENSDARG00000056651	gfra4a	-0.944722	563.195	-0.778055	0.210819	-3.69044	0.000223869	0.00234645	458	418	373	418	757	911	0.0543603	0.0526848	0.0576549	0.0701553	0.11866	0.127989	100144564	ENSMUSG00000027316	Gfra4
ENSDARG00000105118	zgc:171566	-0.607318	1258.01	-0.554314	0.15617	-3.54924	0.000386339	0.00354917	1118	1238	890	1062	1378	1815	3.29783	3.87793	3.41891	4.42974	5.36817	6.33724	563836	ENSMUSG00000073987	Ggh
ENSDARG00000054771	ghra	-1.28171	109.323	-0.941728	0.243717	-3.86217	0.000112385	0.00139042	85	48	72	160	130	135	0.0211673	0.0126935	0.0233502	0.0563423	0.0427544	0.039794	100001424	ENSMUSG00000055737	Ghr
ENSDARG00000022768	gid8a	-1.11695	332.869	-0.982452	0.179976	-5.45505	4.89604e-08	2.56193e-06	243	263	180	305	458	511	1.80775	2.07769	1.74388	3.20849	4.49975	4.49978	393685	ENSMUSG00000027573	Gid8
ENSDARG00000075626	zgc:172090	1.3357	193.842	0.983535	0.243308	4.04071	5.32897e-05	0.000812437	359	230	305	101	67	139	3.59288	2.44438	3.9752	1.42935	0.885551	1.64665	565611	ENSMUSG00000090019	Gimap1
ENSDARG00000075626	zgc:172090	1.3357	193.842	0.983535	0.243308	4.04071	5.32897e-05	0.000812437	359	230	305	101	67	139	3.59288	2.44438	3.9752	1.42935	0.885551	1.64665	565611	ENSMUSG00000054435	Gimap4
ENSDARG00000075626	zgc:172090	1.3357	193.842	0.983535	0.243308	4.04071	5.32897e-05	0.000812437	359	230	305	101	67	139	3.59288	2.44438	3.9752	1.42935	0.885551	1.64665	565611	ENSMUSG00000047867	Gimap6
ENSDARG00000075626	zgc:172090	1.3357	193.842	0.983535	0.243308	4.04071	5.32897e-05	0.000812437	359	230	305	101	67	139	3.59288	2.44438	3.9752	1.42935	0.885551	1.64665	565611	ENSMUSG00000051124	Gimap9
ENSDARG00000061915	git2a	-0.508683	1243.56	-0.468901	0.148565	-3.1561	0.00159891	0.0101762	1184	1172	975	994	1449	1639	0.893922	0.939654	0.958657	1.06121	1.4448	1.46475	793882	ENSMUSG00000041890	Git2
ENSDARG00000073896	cx47.1	0.447263	3562.12	0.438614	0.0761973	5.75616	8.60498e-09	5.75317e-07	4887	4647	3825	2409	2922	3033	6.70718	6.77272	6.8366	4.67523	5.29626	4.92729	447835	ENSMUSG00000043448	Gjc2
ENSDARG00000036155	gla	0.737541	230.546	0.59683	0.217211	2.74714	0.00601173	0.0267957	341	310	282	201	133	138	0.835174	0.806264	0.899462	0.696124	0.430195	0.400073	450083	ENSMUSG00000031266	Gla
ENSDARG00000036415	glb1	0.572133	775.382	0.54055	0.126324	4.27851	1.88151e-05	0.000352797	1122	1043	851	608	547	562	2.37478	2.34427	2.34569	1.81971	1.529	1.40801	548343	ENSMUSG00000045594	Glb1
ENSDARG00000029955	glb1l	0.88668	1446.57	0.733582	0.209036	3.50964	0.000448719	0.00396668	2165	2197	1738	1207	785	773	3.89527	4.19761	4.0723	3.07082	1.86526	1.64625	100001628	ENSMUSG00000026200	Glb1l
ENSDARG00000008503	glcci1	-0.536053	650.744	-0.512654	0.113069	-4.53358	5.7992e-06	0.000135087	660	593	479	632	652	861	0.309528	0.295327	0.292552	0.419122	0.403826	0.477966	378997	ENSMUSG00000029638	Glcci1
ENSDARG00000035120	gldc	0.851898	2036.87	0.733577	0.191295	3.83486	0.000125636	0.00151238	3259	2800	2463	1624	1236	1101	3.50485	3.19768	3.44953	2.46967	1.75547	1.40155	321621	ENSMUSG00000024827	Gldc
ENSDARG00000061576	gldn	0.902653	113.453	0.635629	0.252162	2.52115	0.0116971	0.0432654	165	147	162	98	59	58	0.446685	0.422598	0.571141	0.375155	0.210941	0.185859	572018	ENSMUSG00000046167	Gldn
ENSDARG00000043559	gle1	-0.332173	755.829	-0.322985	0.0907574	-3.55869	0.000372707	0.00347212	796	769	613	681	762	899	0.998569	1.02443	1.00147	1.20804	1.26244	1.33494	445408	ENSMUSG00000019715	Gle1
ENSDARG00000025641	gli2a	1.07662	516.501	0.876932	0.214848	4.08128	4.47893e-05	0.000708388	845	778	654	395	258	252	0.191581	0.187313	0.193101	0.126637	0.0772513	0.0676291	30154	ENSMUSG00000048402	Gli2
ENSDARG00000020884	gli2b	0.78129	136.3	0.694632	0.17354	3.99665	6.42459e-05	0.00093666	222	192	149	94	90	93	0.150049	0.137808	0.131153	0.0898414	0.0803367	0.0744049	548610	ENSMUSG00000048402	Gli2
ENSDARG00000069726	glis3	1.14928	220.615	1.01566	0.177043	5.72697	1.02242e-08	6.53854e-07	316	383	286	132	109	138	0.24364	0.313583	0.287169	0.143914	0.110989	0.125944	571000	ENSMUSG00000052942	Glis3
ENSDARG00000059354	glmp	0.672304	652.004	0.545035	0.216669	2.51565	0.0118812	0.0436528	896	947	755	585	429	353	3.28965	3.69219	3.60994	3.03715	2.08013	1.5341	447841	ENSMUSG00000001418	Glmp
ENSDARG00000071871	glod5	0.851068	200.418	0.666619	0.22771	2.92683	0.00342438	0.0177286	305	296	237	163	129	97	2.5864	2.66552	2.61732	1.95457	1.4447	0.973657	553706	ENSMUSG00000031163	Glod5
ENSDARG00000012019	glra1	-1.06614	2060.74	-0.985856	0.14598	-6.7528	1.45019e-11	2.15704e-09	1480	1457	1361	1964	2656	3176	0.594077	0.62106	0.71146	1.11478	1.40799	1.50904	30676	ENSMUSG00000000263	Glra1
ENSDARG00000052782	glrba	-0.781118	3723.12	-0.677921	0.187337	-3.61883	0.000295943	0.00290199	3320	3075	2519	2818	4522	5910	1.91894	1.88738	1.8961	2.3032	3.45179	4.04341	83412	ENSMUSG00000028020	Glrb
ENSDARG00000028106	glrx	0.24991	2098.2	0.244666	0.079314	3.08472	0.00203747	0.0121113	2826	2596	2016	1704	1653	1954	30.4682	29.7216	28.3059	25.9784	23.5363	24.9366	449769	ENSMUSG00000021591	Glrx
ENSDARG00000043665	glrx5	-0.304482	728.966	-0.294492	0.0985668	-2.98771	0.00281073	0.0153945	773	745	603	656	791	785	7.02073	7.18542	7.13233	8.42509	9.4879	8.43937	406294	ENSMUSG00000021102	Glrx5
ENSDARG00000062812	glsa	-0.24128	1037.77	-0.234754	0.0897448	-2.61582	0.00890139	0.0355465	1116	1026	938	982	1001	1130	1.27636	1.24609	1.39708	1.58814	1.51193	1.52976	564147	ENSMUSG00000026103	Gls
ENSDARG00000040157	glt8d1	0.680797	353.412	0.652192	0.110952	5.87477	4.23431e-09	3.12833e-07	516	490	408	237	243	272	1.14112	1.15073	1.17505	0.741139	0.70971	0.712017	492466	ENSMUSG00000021916	Glt8d1
ENSDARG00000061921	gltpa	0.408079	1000.64	0.398018	0.0857881	4.63921	3.49741e-06	9.07819e-05	1294	1303	1101	725	784	875	4.15894	4.44719	4.60836	3.29499	3.32779	3.32885	558007	ENSMUSG00000011884	Gltp
ENSDARG00000052537	cptp	-0.606999	680.78	-0.532943	0.181093	-2.94269	0.00325375	0.0171197	661	617	482	514	860	927	5.80698	5.75608	5.51451	6.38528	9.97788	9.63976	791641	ENSMUSG00000046811	Gltpd2
ENSDARG00000008816	glud1a	0.864783	2482.33	0.746204	0.190273	3.92183	8.78775e-05	0.00116332	3954	3722	2791	2003	1382	1421	6.97168	6.96899	6.40873	4.99401	3.2181	2.96574	317737	ENSMUSG00000021794	Glud1
ENSDARG00000101074	glud1b	-0.403713	8817.26	-0.376323	0.139153	-2.70438	0.00684321	0.0294029	9983	8445	6443	7058	9878	11105	9.62892	8.64986	8.09312	9.62645	12.5828	12.6786	373092	ENSMUSG00000021794	Glud1
ENSDARG00000036376	cldn7a	0.820525	20263.6	0.798262	0.089898	8.87955	6.71323e-19	6.83614e-16	31878	28291	24012	12628	14336	13501	105.853	99.7592	103.837	59.2945	62.8682	53.0659	436612	ENSMUSG00000096867	Gm10057
ENSDARG00000003701	cldng	-4.28175	350.188	-0.261546	0.160717	-2.4716	0.0134509	0.0478921	7	74	29	1615	13	83	0.129326	1.45182	0.697744	42.1918	0.317191	1.81511	81586	ENSMUSG00000096867	Gm10057
ENSDARG00000021864	rplp1	0.527361	18418.8	0.48542	0.149704	3.24254	0.00118469	0.00820213	27601	23562	19738	15579	13072	12718	314.86	285.429	293.229	251.305	196.937	171.731	336719	ENSMUSG00000060019	Gm10073
ENSDARG00000100392	rps18	0.405156	11885.7	0.390004	0.104984	3.71487	0.000203311	0.00216179	17233	14856	12108	9546	9355	9280	69.1802	63.3309	63.3001	54.1889	49.597	44.0968	192300	ENSMUSG00000069117	Gm10260
ENSDARG00000099572	hmgn2	0.693668	6566.76	0.605476	0.184301	3.28534	0.00101859	0.00739665	9756	9073	7554	5525	4384	3777	111.292	109.91	112.223	89.1238	66.0473	51.0009	569904	ENSMUSG00000070713	Gm10282
ENSDARG00000090228	gsta.1	0.432302	184.33	0.395103	0.155087	2.54666	0.0108759	0.0411474	249	250	190	144	147	142	0.382387	0.407697	0.379987	0.312705	0.298135	0.258125	406703	ENSMUSG00000074179	Gm10639
ENSDARG00000100519	spop	-0.291559	1528.17	-0.282234	0.0973672	-2.89863	0.00374792	0.0190315	1642	1574	1257	1285	1609	1787	0.918575	0.935059	0.915773	1.01651	1.18874	1.18332	100005514	ENSMUSG00000074424	Gm10696
ENSDARG00000100519	spop	-0.291559	1528.17	-0.282234	0.0973672	-2.89863	0.00374792	0.0190315	1642	1574	1257	1285	1609	1787	0.918575	0.935059	0.915773	1.01651	1.18874	1.18332	100005514	ENSMUSG00000095251	Gm10697
ENSDARG00000015978	zgc:86599	-0.532899	7691.01	-0.498176	0.136563	-3.64795	0.000264338	0.00266107	7354	7132	5924	6262	9145	9990	68.874	70.931	72.2533	82.9302	113.111	110.748	415253	ENSMUSG00000079941	Gm11273
ENSDARG00000100392	rps18	0.405156	11885.7	0.390004	0.104984	3.71487	0.000203311	0.00216179	17233	14856	12108	9546	9355	9280	69.1802	63.3309	63.3001	54.1889	49.597	44.0968	192300	ENSMUSG00000113061	Gm11361
ENSDARG00000036445	serpinh2	0.801312	478.998	0.704572	0.18017	3.90952	9.2478e-05	0.00120613	668	759	551	372	268	320	0.639709	0.771864	0.687177	0.503752	0.338947	0.362739	554550	ENSMUSG00000071452	Gm11397
ENSDARG00000041435	uba52	0.462319	9841.07	0.418156	0.162637	2.57111	0.0101372	0.0390106	13514	12715	10794	8849	6982	6826	49.1647	49.1222	51.1402	45.523	33.5459	29.395	641289	ENSMUSG00000068240	Gm11808
ENSDARG00000009212	ppiaa	0.396361	26943.3	0.381451	0.105278	3.62326	0.000290918	0.00286333	36793	34300	28463	22429	20067	21607	293.062	290.122	295.247	252.622	211.09	203.716	336612	ENSMUSG00000083780	Gm12728
ENSDARG00000007409	ppifa	-0.696382	178.783	-0.620961	0.171912	-3.61036	0.000305777	0.00296331	165	152	127	157	224	235	1.61052	1.5755	1.61435	2.16696	2.8875	2.71511	447887	ENSMUSG00000083780	Gm12728
ENSDARG00000093687	si:dkey-193c22.1	-0.587074	562.116	-0.495444	0.200812	-2.46703	0.0136241	0.0484045	562	502	402	397	674	827	2.0518	1.94624	1.91134	2.04955	3.24975	3.5739	567837	ENSMUSG00000041735	Gm13178
ENSDARG00000054771	ghra	-1.28171	109.323	-0.941728	0.243717	-3.86217	0.000112385	0.00139042	85	48	72	160	130	135	0.0211673	0.0126935	0.0233502	0.0563423	0.0427544	0.039794	100001424	ENSMUSG00000073876	Gm13305
ENSDARG00000014690	rps4x	0.565537	21707.6	0.510954	0.163386	3.12732	0.00176409	0.0109639	32675	28618	23225	18814	14411	14714	197.218	183.427	182.556	160.575	114.872	105.123	449547	ENSMUSG00000098559	Gm15013
ENSDARG00000036376	cldn7a	0.820525	20263.6	0.798262	0.089898	8.87955	6.71323e-19	6.83614e-16	31878	28291	24012	12628	14336	13501	105.853	99.7592	103.837	59.2945	62.8682	53.0659	436612	ENSMUSG00000094592	Gm15140
ENSDARG00000003701	cldng	-4.28175	350.188	-0.261546	0.160717	-2.4716	0.0134509	0.0478921	7	74	29	1615	13	83	0.129326	1.45182	0.697744	42.1918	0.317191	1.81511	81586	ENSMUSG00000094592	Gm15140
ENSDARG00000058978	zgc:113423	0.580323	231.985	0.541851	0.1376	3.93548	8.3031e-05	0.00112045	333	326	247	169	158	188	0.830331	0.863212	0.802075	0.595884	0.520301	0.554884	569178	ENSMUSG00000108981	Gm15262
ENSDARG00000036162	hnrnpa0b	0.336252	9870.6	0.323081	0.107344	3.00977	0.00261442	0.0145895	13445	12345	10073	8438	7424	8187	277.082	270.166	270.344	245.898	202.058	199.714	334222	ENSMUSG00000099115	Gm17190
ENSDARG00000018334	rpl35	0.357715	12260.8	0.335661	0.133087	2.52211	0.0116652	0.0431714	17336	14788	12719	10731	9412	9385	77.1716	69.9055	73.7349	67.5487	55.3327	49.4517	192299	ENSMUSG00000078193	Gm2000
ENSDARG00000099572	hmgn2	0.693668	6566.76	0.605476	0.184301	3.28534	0.00101859	0.00739665	9756	9073	7554	5525	4384	3777	111.292	109.91	112.223	89.1238	66.0473	51.0009	569904	ENSMUSG00000100622	Gm20379
ENSDARG00000042620	gstr	-1.12019	5670.55	-0.933176	0.206252	-4.52533	6.03001e-06	0.000139069	4175	4161	3284	4222	8189	9454	28.4743	30.1362	29.1683	40.7177	73.7597	76.3222	564619	ENSMUSG00000092360	Gm20441
ENSDARG00000095464	zgc:66350	0.508228	233.214	0.471228	0.143669	3.27861	0.0010432	0.00748907	315	312	261	164	191	177	1.14374	1.20299	1.23415	0.842031	0.915884	0.760724	393493	ENSMUSG00000092360	Gm20441
ENSDARG00000054771	ghra	-1.28171	109.323	-0.941728	0.243717	-3.86217	0.000112385	0.00139042	85	48	72	160	130	135	0.0211673	0.0126935	0.0233502	0.0563423	0.0427544	0.039794	100001424	ENSMUSG00000092463	Gm20489
ENSDARG00000098857	lifra	-1.17076	949.543	-0.801818	0.256769	-3.12793	0.00176043	0.0109617	564	478	793	1623	922	1033	0.298839	0.268955	0.547196	1.21603	0.64518	0.647883	541493	ENSMUSG00000092463	Gm20489
ENSDARG00000068858	il2rga	0.584041	327.325	0.507641	0.186467	2.72196	0.00648961	0.0282849	425	476	371	279	219	220	1.15197	1.3701	1.3096	1.06936	0.783949	0.705851	796604	ENSMUSG00000092463	Gm20489
ENSDARG00000028321	synj2bp	-0.565841	962.62	-0.53324	0.128928	-4.13573	3.53826e-05	0.000588436	945	818	755	840	1111	1252	3.52739	3.24241	3.67011	4.43372	5.47679	5.53176	334599	ENSMUSG00000021139	Gm20498
ENSDARG00000045373	pabpn1	-0.436715	8954.33	-0.405883	0.141738	-2.8636	0.00418856	0.0207112	9240	8421	7083	6995	10055	11762	17.8241	17.2501	17.7936	19.0805	25.6158	26.8568	406543	ENSMUSG00000092232	Gm20521
ENSDARG00000036063	ppp1r11	-0.475187	1368.56	-0.44559	0.133728	-3.33198	0.000862318	0.00652307	1336	1316	1069	1134	1487	1829	9.37176	9.8031	9.76571	11.2485	13.7758	15.1868	550290	ENSMUSG00000094211	Gm21789
ENSDARG00000037804	phlda3	0.671713	351.718	0.58997	0.180847	3.26103	0.00111006	0.0078084	648	417	357	238	248	265	8.43796	5.76622	6.05399	4.38235	4.26486	4.08456	368779	ENSMUSG00000094296	Gm21798
ENSDARG00000036063	ppp1r11	-0.475187	1368.56	-0.44559	0.133728	-3.33198	0.000862318	0.00652307	1336	1316	1069	1134	1487	1829	9.37176	9.8031	9.76571	11.2485	13.7758	15.1868	550290	ENSMUSG00000094564	Gm21870
ENSDARG00000036063	ppp1r11	-0.475187	1368.56	-0.44559	0.133728	-3.33198	0.000862318	0.00652307	1336	1316	1069	1134	1487	1829	9.37176	9.8031	9.76571	11.2485	13.7758	15.1868	550290	ENSMUSG00000094351	Gm21883
ENSDARG00000003189	psmd1	0.391987	6546.64	0.377714	0.10364	3.64445	0.000267967	0.00268942	9377	8088	6753	5383	4853	5386	3.86067	3.53617	3.62082	3.13394	2.63876	2.62484	554967	ENSMUSG00000094638	Gm21972
ENSDARG00000052437	mia	-1.85964	40.229	-1.03916	0.274074	-3.795	0.000147646	0.00171301	22	21	14	30	79	68	0.473366	0.479828	0.392295	0.912774	2.24487	1.73189	569807	ENSMUSG00000095538	Gm21983
ENSDARG00000069461	rnaseka	0.812526	716.782	0.605425	0.24099	2.5132	0.0119643	0.0438613	901	1062	968	658	388	364	24.3673	30.5	34.0933	25.1638	13.8582	11.6526	751692	ENSMUSG00000040904	Gm21988
ENSDARG00000059276	hoxd4a	-0.773751	120.868	-0.656931	0.19806	-3.31386	0.000920166	0.00684719	111	106	75	105	153	168	2.38106	2.4146	2.09517	3.18496	4.3344	4.26574	30329	ENSMUSG00000100642	Gm28230
ENSDARG00000014333	ormdl1	0.377337	1071.83	0.365146	0.0978396	3.73184	0.000190085	0.0020638	1480	1375	1092	732	922	934	5.693	5.61662	5.47033	3.98161	4.68384	4.2527	368632	ENSMUSG00000100679	Gm28778
ENSDARG00000010738	zgc:101716	-0.622758	258.627	-0.563143	0.162797	-3.45822	0.000543757	0.00459072	238	239	186	221	300	355	0.866933	0.924484	0.882333	1.13833	1.44318	1.53065	492784	ENSMUSG00000022362	Gm29394
ENSDARG00000043797	cdc5l	-0.238532	2853.95	-0.233954	0.0759212	-3.08153	0.00205939	0.0122143	3152	2995	2380	2464	2822	3307	2.47412	2.49646	2.43289	2.73492	2.92539	3.07261	394059	ENSMUSG00000112216	Gm32717
ENSDARG00000043797	cdc5l	-0.238532	2853.95	-0.233954	0.0759212	-3.08153	0.00205939	0.0122143	3152	2995	2380	2464	2822	3307	2.47412	2.49646	2.43289	2.73492	2.92539	3.07261	394059	ENSMUSG00000112252	Gm32802
ENSDARG00000070055	arfip1	0.549507	553.066	0.482364	0.181139	2.66278	0.00774982	0.0323228	744	734	647	483	378	368	0.598094	0.626593	0.677349	0.54905	0.40131	0.350173	100003895	ENSMUSG00000102805	Gm37240
ENSDARG00000101481	rbp5	0.705619	620.613	0.629805	0.171296	3.67598	0.000236935	0.00245426	1082	818	629	471	415	411	4.68026	3.75741	3.54327	2.88092	2.37073	2.10437	171477	ENSMUSG00000103124	Gm37389
ENSDARG00000038439	fabp10a	-2.70025	25.2068	-0.611114	0.24141	-2.78496	0.0053534	0.0247359	9	7	6	7	22	100	0.0645894	0.0533469	0.0560765	0.071037	0.208513	0.849486	171481	ENSMUSG00000103124	Gm37389
ENSDARG00000100519	spop	-0.291559	1528.17	-0.282234	0.0973672	-2.89863	0.00374792	0.0190315	1642	1574	1257	1285	1609	1787	0.918575	0.935059	0.915773	1.01651	1.18874	1.18332	100005514	ENSMUSG00000103350	Gm37596
ENSDARG00000090228	gsta.1	0.432302	184.33	0.395103	0.155087	2.54666	0.0108759	0.0411474	249	250	190	144	147	142	0.382387	0.407697	0.379987	0.312705	0.298135	0.258125	406703	ENSMUSG00000111709	Gm3776
ENSDARG00000009830	hdlbpa	0.451077	22661.7	0.412677	0.154416	2.67251	0.00752853	0.0316591	32722	28791	23787	20241	15753	16505	55.0136	51.402	52.0812	48.1205	34.9772	32.8461	794178	ENSMUSG00000062791	Gm382
ENSDARG00000099156	katnal1	0.595926	1447.91	0.576213	0.0989379	5.82349	5.76308e-09	4.07977e-07	1936	2025	1682	1047	998	1144	2.67566	2.97197	3.02735	2.04617	1.82158	1.8715	492790	ENSMUSG00000106892	Gm42791
ENSDARG00000093687	si:dkey-193c22.1	-0.587074	562.116	-0.495444	0.200812	-2.46703	0.0136241	0.0484045	562	502	402	397	674	827	2.0518	1.94624	1.91134	2.04955	3.24975	3.5739	567837	ENSMUSG00000078505	Gm436
ENSDARG00000058048	ugt5e1	1.01131	96.1113	0.76574	0.236829	3.22806	0.00124631	0.00852203	155	168	99	69	42	65	3.40808	3.92265	2.83481	2.14533	1.2196	1.69172	100002993	ENSMUSG00000107180	Gm43638
ENSDARG00000061439	ugt5c3	0.45344	288.894	0.425781	0.132417	3.21437	0.00130731	0.00880287	432	379	282	213	219	244	2.51213	2.3404	2.13559	1.75148	1.68187	1.67952	563413	ENSMUSG00000107180	Gm43638
ENSDARG00000101495	ugt5b2	0.704879	127.473	0.569191	0.217932	2.60993	0.00905606	0.0360474	222	163	133	104	81	81	0.789671	0.615706	0.616107	0.523112	0.380513	0.341048	100415799	ENSMUSG00000107180	Gm43638
ENSDARG00000104217	gpc2	1.1454	187.367	0.825684	0.247765	3.33346	0.000857726	0.00649611	282	294	257	150	80	87	1.26931	1.40527	1.50648	0.954726	0.475555	0.463528	503792	ENSMUSG00000106247	Gm43720
ENSDARG00000093687	si:dkey-193c22.1	-0.587074	562.116	-0.495444	0.200812	-2.46703	0.0136241	0.0484045	562	502	402	397	674	827	2.0518	1.94624	1.91134	2.04955	3.24975	3.5739	567837	ENSMUSG00000078504	Gm438
ENSDARG00000063167	chkb	-0.373971	1152.92	-0.354006	0.124399	-2.84568	0.00443174	0.0215961	1198	1148	922	943	1305	1377	2.45637	2.49961	2.46195	2.73412	3.53378	3.34202	563589	ENSMUSG00000116461	Gm44502
ENSDARG00000090219	wdr45	-0.487064	906.911	-0.442379	0.159729	-2.76944	0.00561523	0.0255708	894	851	709	703	1031	1230	2.29812	2.32304	2.37352	2.5554	3.50013	3.74264	393200	ENSMUSG00000109493	Gm45208
ENSDARG00000044093	rpl13a	0.304003	14433.4	0.289931	0.116258	2.49385	0.0126366	0.0457058	19712	17418	14766	12537	11456	11549	244.976	229.871	238.983	220.32	188.026	169.893	560828	ENSMUSG00000089989	Gm45713
ENSDARG00000043898	timm10b	-0.769192	232.546	-0.711637	0.145537	-4.88717	1.02297e-06	3.38552e-05	195	204	160	226	271	319	1.83409	2.03756	1.95983	3.00582	3.36625	3.55153	550527	ENSMUSG00000110234	Gm45799
ENSDARG00000019081	zgc:101723	0.42727	273.009	0.393489	0.149245	2.63592	0.00839097	0.0341889	385	354	281	229	197	216	1.03233	1.00798	0.981238	0.868282	0.697612	0.685565	449558	ENSMUSG00000109926	Gm45808
ENSDARG00000100519	spop	-0.291559	1528.17	-0.282234	0.0973672	-2.89863	0.00374792	0.0190315	1642	1574	1257	1285	1609	1787	0.918575	0.935059	0.915773	1.01651	1.18874	1.18332	100005514	ENSMUSG00000089696	Gm4778
ENSDARG00000015502	adam10b	0.521608	1496.12	0.493972	0.123928	3.98572	6.72745e-05	0.000961749	1996	1981	1730	1132	962	1312	6.99309	7.37031	7.89343	5.60819	4.45117	5.44102	393392	ENSMUSG00000072974	Gm4787
ENSDARG00000053468	adam10a	0.866773	5322.18	0.710652	0.212562	3.34379	0.000826421	0.00632745	8545	7933	5981	4588	2673	3008	3.62134	3.57016	3.30097	2.74947	1.49605	1.50894	566044	ENSMUSG00000072974	Gm4787
ENSDARG00000057138	zgc:174164	-3.19764	26.3524	-0.459988	0.211537	-2.61345	0.00896327	0.0357182	3	11	3	100	19	4	0.00309754	0.012061	0.00403393	0.146004	0.0259084	0.0048887	570656	ENSMUSG00000072974	Gm4787
ENSDARG00000100519	spop	-0.291559	1528.17	-0.282234	0.0973672	-2.89863	0.00374792	0.0190315	1642	1574	1257	1285	1609	1787	0.918575	0.935059	0.915773	1.01651	1.18874	1.18332	100005514	ENSMUSG00000096879	Gm4858
ENSDARG00000005989	rgl1	0.713123	1910.93	0.685629	0.106513	6.43647	1.22287e-10	1.48517e-08	2864	2728	2140	1386	1241	1367	1.70756	1.72719	1.6616	1.16851	0.977158	0.964736	402933	ENSMUSG00000061707	Gm4871
ENSDARG00000051857	tes	1.00804	892.912	0.726933	0.247922	2.93438	0.0033421	0.0174321	1406	1363	1107	799	412	391	2.31187	2.37994	2.37048	1.85777	0.894676	0.761013	403032	ENSMUSG00000068113	Gm4907
ENSDARG00000102142	ece2b	-0.923796	583.278	-0.679201	0.243949	-2.7859	0.005338	0.0246906	423	357	498	919	571	589	0.0421668	0.0377913	0.0646503	0.129543	0.0751722	0.0694998	793465	ENSMUSG00000115293	Gm49333
ENSDARG00000034409	pik3r3b	0.30025	6306.65	0.295821	0.066708	4.43453	9.22718e-06	0.000198617	8333	7677	6592	4640	5398	5633	13.5017	13.209	13.9096	10.631	11.5507	10.8035	100000252	ENSMUSG00000111410	Gm49337
ENSDARG00000007836	ctsla	1.01518	13344.7	0.786481	0.231026	3.40588	0.000659521	0.00532687	20141	20650	17075	11330	6536	6053	155.939	169.78	172.166	124.043	66.8309	55.4732	321453	ENSMUSG00000114904	Gm49352
ENSDARG00000057698	ctsd	0.322338	10389.8	0.317511	0.0672006	4.72481	2.30333e-06	6.4962e-05	13178	13374	10906	7983	8549	9021	35.3109	38.0551	38.0571	30.2478	30.2528	28.6122	65225	ENSMUSG00000110040	Gm49369
ENSDARG00000007836	ctsla	1.01518	13344.7	0.786481	0.231026	3.40588	0.000659521	0.00532687	20141	20650	17075	11330	6536	6053	155.939	169.78	172.166	124.043	66.8309	55.4732	321453	ENSMUSG00000114432	Gm49391
ENSDARG00000007836	ctsla	1.01518	13344.7	0.786481	0.231026	3.40588	0.000659521	0.00532687	20141	20650	17075	11330	6536	6053	155.939	169.78	172.166	124.043	66.8309	55.4732	321453	ENSMUSG00000114635	Gm49392
ENSDARG00000051857	tes	1.00804	892.912	0.726933	0.247922	2.93438	0.0033421	0.0174321	1406	1363	1107	799	412	391	2.31187	2.37994	2.37048	1.85777	0.894676	0.761013	403032	ENSMUSG00000090102	Gm4985
ENSDARG00000013430	bhmt	0.955895	1130.88	0.678101	0.251057	2.70307	0.0068703	0.0294906	2809	1095	1077	762	710	639	19.3912	8.02711	9.68231	7.43833	6.47294	5.22145	322228	ENSMUSG00000069324	Gm5096
ENSDARG00000041435	uba52	0.462319	9841.07	0.418156	0.162637	2.57111	0.0101372	0.0390106	13514	12715	10794	8849	6982	6826	49.1647	49.1222	51.1402	45.523	33.5459	29.395	641289	ENSMUSG00000062742	Gm5239
ENSDARG00000101393	si:dkey-31g6.6	-1.57701	209.648	-1.19959	0.235552	-5.08959	3.5884e-07	1.38091e-05	114	137	92	175	305	406	1.7774	2.26826	1.86801	3.85821	6.28015	7.49278	100535653	ENSMUSG00000072553	Gm525
ENSDARG00000036675	hnrnpa1b	-0.19418	7855.45	-0.19094	0.0708743	-2.69407	0.00705855	0.0300841	8863	8536	6497	7507	7387	8300	101.401	103.708	96.8027	121.45	111.615	112.403	378453	ENSMUSG00000098549	Gm5269
ENSDARG00000100519	spop	-0.291559	1528.17	-0.282234	0.0973672	-2.89863	0.00374792	0.0190315	1642	1574	1257	1285	1609	1787	0.918575	0.935059	0.915773	1.01651	1.18874	1.18332	100005514	ENSMUSG00000090268	Gm5286
ENSDARG00000015502	adam10b	0.521608	1496.12	0.493972	0.123928	3.98572	6.72745e-05	0.000961749	1996	1981	1730	1132	962	1312	6.99309	7.37031	7.89343	5.60819	4.45117	5.44102	393392	ENSMUSG00000050190	Gm5346
ENSDARG00000053468	adam10a	0.866773	5322.18	0.710652	0.212562	3.34379	0.000826421	0.00632745	8545	7933	5981	4588	2673	3008	3.62134	3.57016	3.30097	2.74947	1.49605	1.50894	566044	ENSMUSG00000050190	Gm5346
ENSDARG00000057138	zgc:174164	-3.19764	26.3524	-0.459988	0.211537	-2.61345	0.00896327	0.0357182	3	11	3	100	19	4	0.00309754	0.012061	0.00403393	0.146004	0.0259084	0.0048887	570656	ENSMUSG00000050190	Gm5346
ENSDARG00000117133	cst14b.1	1.10793	3315.49	0.936104	0.200196	4.6765	2.91818e-06	7.8678e-05	5072	5070	4497	2361	1854	1506	16.9026	17.9421	19.5168	11.126	8.1597	5.94068	768128	ENSMUSG00000094733	Gm5416
ENSDARG00000011841	atp5l	-0.333777	5025.34	-0.326282	0.0819818	-3.97992	6.8939e-05	0.0009792	5330	5066	4074	4408	5472	5680	72.9723	73.6527	72.6379	85.3376	98.9391	92.0486	326977	ENSMUSG00000096486	Gm5426
ENSDARG00000117133	cst14b.1	1.10793	3315.49	0.936104	0.200196	4.6765	2.91818e-06	7.8678e-05	5072	5070	4497	2361	1854	1506	16.9026	17.9421	19.5168	11.126	8.1597	5.94068	768128	ENSMUSG00000079597	Gm5483
ENSDARG00000093687	si:dkey-193c22.1	-0.587074	562.116	-0.495444	0.200812	-2.46703	0.0136241	0.0484045	562	502	402	397	674	827	2.0518	1.94624	1.91134	2.04955	3.24975	3.5739	567837	ENSMUSG00000090527	Gm5538
ENSDARG00000117133	cst14b.1	1.10793	3315.49	0.936104	0.200196	4.6765	2.91818e-06	7.8678e-05	5072	5070	4497	2361	1854	1506	16.9026	17.9421	19.5168	11.126	8.1597	5.94068	768128	ENSMUSG00000034339	Gm5689
ENSDARG00000100519	spop	-0.291559	1528.17	-0.282234	0.0973672	-2.89863	0.00374792	0.0190315	1642	1574	1257	1285	1609	1787	0.918575	0.935059	0.915773	1.01651	1.18874	1.18332	100005514	ENSMUSG00000068879	Gm5773
ENSDARG00000009131	slc10a4	-0.811735	581.174	-0.707151	0.18535	-3.81461	0.0001364	0.00160932	510	491	375	466	709	905	1.72842	1.76707	1.65509	2.23323	3.17334	3.6305	556491	ENSMUSG00000060204	Gm5868
ENSDARG00000058105	rpl36a	0.438836	10113.4	0.404931	0.147736	2.74091	0.00612685	0.0271293	14151	12795	10890	8914	7317	7316	109.178	104.829	109.417	97.2496	74.554	66.8126	195819	ENSMUSG00000104043	Gm6525
ENSDARG00000036162	hnrnpa0b	0.336252	9870.6	0.323081	0.107344	3.00977	0.00261442	0.0145895	13445	12345	10073	8438	7424	8187	277.082	270.166	270.344	245.898	202.058	199.714	334222	ENSMUSG00000092086	Gm6793
ENSDARG00000116005	zgc:171446	-4.81056	615.079	-0.270248	0.16041	-2.77141	0.00558136	0.0254565	10	90	36	2887	20	143	0.0307219	0.293619	0.144033	12.5419	0.0811464	0.520022	100136837	ENSMUSG00000108022	Gm7298
ENSDARG00000008835	si:dkey-46g23.5	-4.07539	239.008	-0.311049	0.173861	-2.59309	0.00951179	0.0373974	13	54	20	1072	12	79	0.0301966	0.133199	0.0605001	3.52109	0.0368118	0.21721	562067	ENSMUSG00000108022	Gm7298
ENSDARG00000077291	rps2	0.719639	45420.9	0.63614	0.177189	3.59028	0.00033032	0.00314815	71464	61119	51596	37863	28428	27482	650.749	591.01	611.862	487.539	341.872	296.219	406565	ENSMUSG00000068604	Gm8225
ENSDARG00000093687	si:dkey-193c22.1	-0.587074	562.116	-0.495444	0.200812	-2.46703	0.0136241	0.0484045	562	502	402	397	674	827	2.0518	1.94624	1.91134	2.04955	3.24975	3.5739	567837	ENSMUSG00000095522	Gm8298
ENSDARG00000032725	rps27a	0.474717	15360.9	0.430726	0.16044	2.68467	0.00726014	0.0307721	22431	19400	16364	13639	10915	10647	283.783	260.635	269.611	243.999	182.369	159.442	337810	ENSMUSG00000103034	Gm8797
ENSDARG00000043797	cdc5l	-0.238532	2853.95	-0.233954	0.0759212	-3.08153	0.00205939	0.0122143	3152	2995	2380	2464	2822	3307	2.47412	2.49646	2.43289	2.73492	2.92539	3.07261	394059	ENSMUSG00000112814	Gm9040
ENSDARG00000043797	cdc5l	-0.238532	2853.95	-0.233954	0.0759212	-3.08153	0.00205939	0.0122143	3152	2995	2380	2464	2822	3307	2.47412	2.49646	2.43289	2.73492	2.92539	3.07261	394059	ENSMUSG00000112419	Gm9044
ENSDARG00000043797	cdc5l	-0.238532	2853.95	-0.233954	0.0759212	-3.08153	0.00205939	0.0122143	3152	2995	2380	2464	2822	3307	2.47412	2.49646	2.43289	2.73492	2.92539	3.07261	394059	ENSMUSG00000112027	Gm9045
ENSDARG00000043797	cdc5l	-0.238532	2853.95	-0.233954	0.0759212	-3.08153	0.00205939	0.0122143	3152	2995	2380	2464	2822	3307	2.47412	2.49646	2.43289	2.73492	2.92539	3.07261	394059	ENSMUSG00000112781	Gm9046
ENSDARG00000043797	cdc5l	-0.238532	2853.95	-0.233954	0.0759212	-3.08153	0.00205939	0.0122143	3152	2995	2380	2464	2822	3307	2.47412	2.49646	2.43289	2.73492	2.92539	3.07261	394059	ENSMUSG00000112495	Gm9048
ENSDARG00000043797	cdc5l	-0.238532	2853.95	-0.233954	0.0759212	-3.08153	0.00205939	0.0122143	3152	2995	2380	2464	2822	3307	2.47412	2.49646	2.43289	2.73492	2.92539	3.07261	394059	ENSMUSG00000112919	Gm9049
ENSDARG00000100519	spop	-0.291559	1528.17	-0.282234	0.0973672	-2.89863	0.00374792	0.0190315	1642	1574	1257	1285	1609	1787	0.918575	0.935059	0.915773	1.01651	1.18874	1.18332	100005514	ENSMUSG00000095822	Gm9117
ENSDARG00000100519	spop	-0.291559	1528.17	-0.282234	0.0973672	-2.89863	0.00374792	0.0190315	1642	1574	1257	1285	1609	1787	0.918575	0.935059	0.915773	1.01651	1.18874	1.18332	100005514	ENSMUSG00000094328	Gm9125
ENSDARG00000042566	rps7	0.480533	16084.6	0.434394	0.16301	2.66485	0.00770227	0.032175	23901	20401	16834	14243	11533	10983	205.859	186.594	188.821	173.469	131.186	111.973	393725	ENSMUSG00000044424	Gm9493
ENSDARG00000019976	idi1	-0.605982	2070.61	-0.509203	0.202678	-2.51245	0.0119895	0.0439414	2114	1772	1473	1479	2993	2498	9.62626	8.56858	8.73507	9.52333	17.9991	13.4643	553513	ENSMUSG00000021148	Gm9745
ENSDARG00000071416	gna15.4	1.31154	35.3941	0.805325	0.268699	2.98392	0.00284583	0.0155417	78	56	34	13	20	24	0.434189	0.331028	0.246476	0.102328	0.14703	0.158137	562625	ENSMUSG00000034781	Gna11
ENSDARG00000025826	gna12a	0.937044	1616.79	0.821878	0.1816	4.52554	6.02408e-06	0.000139069	2561	2400	1950	1235	893	905	1.53647	1.52904	1.52356	1.04773	0.707548	0.642687	503589	ENSMUSG00000000149	Gna12
ENSDARG00000037924	gna13b	0.378762	1043.61	0.370562	0.0805113	4.60232	4.17805e-06	0.00010366	1396	1342	1096	807	817	886	1.51835	1.55	1.55242	1.24116	1.17355	1.14067	336333	ENSMUSG00000020611	Gna13
ENSDARG00000073765	gna13a	0.635848	373.495	0.551443	0.187631	2.93847	0.00329834	0.0172856	539	507	429	321	235	245	1.43486	1.43325	1.48727	1.20836	0.826191	0.772015	326825	ENSMUSG00000020611	Gna13
ENSDARG00000071416	gna15.4	1.31154	35.3941	0.805325	0.268699	2.98392	0.00284583	0.0155417	78	56	34	13	20	24	0.434189	0.331028	0.246476	0.102328	0.14703	0.158137	562625	ENSMUSG00000034792	Gna15
ENSDARG00000017294	gnai2b	-0.556068	2168.04	-0.503432	0.161978	-3.10797	0.00188374	0.0114864	2175	1908	1629	1673	2621	2929	0.817535	0.761585	0.797406	0.889224	1.30108	1.30318	327650	ENSMUSG00000032562	Gnai2
ENSDARG00000036058	gnao1b	-0.540709	2375.83	-0.474664	0.181181	-2.61983	0.00879736	0.0352267	2402	2132	1771	1713	2835	3358	7.64737	7.20807	7.34292	7.71195	11.9202	12.6549	393801	ENSMUSG00000031748	Gnao1
ENSDARG00000071416	gna15.4	1.31154	35.3941	0.805325	0.268699	2.98392	0.00284583	0.0155417	78	56	34	13	20	24	0.434189	0.331028	0.246476	0.102328	0.14703	0.158137	562625	ENSMUSG00000028777	Gnat3
ENSDARG00000115383	gnb4b	0.476318	752.273	0.460317	0.0996673	4.61799	3.87479e-06	9.86431e-05	1005	966	862	557	548	637	10.9123	11.1383	12.189	8.55209	7.85816	8.18703	492811	ENSMUSG00000027669	Gnb4
ENSDARG00000099771	gne	-0.396653	1032.44	-0.387773	0.0818627	-4.73676	2.17165e-06	6.23606e-05	1055	1025	820	958	1057	1246	0.944221	0.974177	0.955754	1.21243	1.24936	1.32001	393857	ENSMUSG00000028479	Gne
ENSDARG00000003375	gng12a	0.584169	884.378	0.551852	0.126447	4.36381	1.27814e-05	0.000259509	1232	1172	1032	669	656	623	0.838119	0.846673	0.914294	0.64356	0.589373	0.501673	406604	ENSMUSG00000036402	Gng12
ENSDARG00000039830	gng5	0.473268	1396.09	0.443841	0.133596	3.32213	0.000893328	0.00668221	2026	1767	1491	1156	1033	1025	11.8244	10.9514	11.3326	9.54041	7.96219	7.08113	337838	ENSMUSG00000068523	Gng5
ENSDARG00000038693	gng7	-0.551985	700.817	-0.499552	0.16224	-3.07886	0.00207793	0.0122967	670	656	523	554	812	967	0.442349	0.459925	0.449679	0.517211	0.708006	0.755708	436670	ENSMUSG00000048240	Gng7
ENSDARG00000020595	gnl3l	-0.327379	566.482	-0.310473	0.122453	-2.53541	0.0112315	0.0420009	663	508	466	558	554	634	1.39438	1.13455	1.27634	1.65947	1.53875	1.57832	442932	ENSMUSG00000025266	Gnl3l
ENSDARG00000030153	gnptab	0.457034	1279.68	0.437314	0.112409	3.89019	0.000100164	0.00127551	1739	1708	1366	1038	916	1021	1.83532	1.91422	1.87747	1.54909	1.27673	1.27549	553365	ENSMUSG00000035311	Gnptab
ENSDARG00000100593	gnrhr1	-1.12957	61.7866	-0.862739	0.234354	-3.67418	0.000238613	0.00246586	40	38	46	72	82	80	0.111631	0.112616	0.167183	0.284135	0.302224	0.264273	100270672	ENSMUSG00000029255	Gnrhr
ENSDARG00000023766	gnsa	0.292685	3443.35	0.284948	0.0887684	3.20997	0.00132747	0.00889776	4552	4235	3538	2380	2959	3272	11.2514	11.116	11.3887	8.31858	9.65918	9.57316	566506	ENSMUSG00000034707	Gns
ENSDARG00000062511	golga3	-0.602649	2335.59	-0.579284	0.106823	-5.42269	5.87101e-08	3.00079e-06	2217	2136	1686	2125	2577	3155	1.91062	1.9548	1.89224	2.58962	2.93301	3.21844	570879	ENSMUSG00000029502	Golga3
ENSDARG00000025858	zgc:56525	0.514439	2166.49	0.497382	0.0990574	5.02095	5.14171e-07	1.90128e-05	2969	2947	2365	1680	1511	1737	5.21401	5.49585	5.40884	4.17195	3.50443	3.61077	393249	ENSMUSG00000021556	Golm1
ENSDARG00000039093	got1	-0.483822	11520.5	-0.432418	0.170503	-2.53615	0.011208	0.0419401	11744	10448	9031	8372	13667	15626	21.233	20.0596	21.2639	21.4039	32.6332	33.4412	406330	ENSMUSG00000025190	Got1
ENSDARG00000053644	got1l1	1.50959	292.987	1.25858	0.20549	6.11618	9.58479e-10	8.8227e-08	542	497	377	169	134	113	1.11751	1.08818	1.01229	0.492726	0.364877	0.275783	791730	ENSMUSG00000039720	Got1l1
ENSDARG00000052779	zgc:153932	1.01918	282.787	0.72501	0.250463	2.896	0.00377948	0.0191843	338	609	291	149	223	142	0.467062	0.893651	0.523675	0.291147	0.406962	0.232265	100009638	ENSMUSG00000030954	Gp2
ENSDARG00000016048	agpat9	0.692107	539.217	0.64612	0.137734	4.68981	2.73457e-06	7.5417e-05	786	748	628	409	352	374	1.91281	1.93305	1.9903	1.40747	1.13131	1.07735	436958	ENSMUSG00000029314	Gpat3
ENSDARG00000052747	gpatch3	-0.382819	838.944	-0.368935	0.103443	-3.5665	0.000361775	0.00338458	898	769	698	833	801	1000	2.86419	2.60463	2.8993	3.75698	3.37404	3.77541	791148	ENSMUSG00000028850	Gpatch3
ENSDARG00000090585	gpc1b	0.702198	3651.39	0.647854	0.147836	4.38214	1.1752e-05	0.000243084	5265	5088	4316	2875	2139	2638	1.21707	1.24898	1.2993	0.939772	0.653008	0.721821	393995	ENSMUSG00000034220	Gpc1
ENSDARG00000104217	gpc2	1.1454	187.367	0.825684	0.247765	3.33346	0.000857726	0.00649611	282	294	257	150	80	87	1.26931	1.40527	1.50648	0.954726	0.475555	0.463528	503792	ENSMUSG00000029510	Gpc2
ENSDARG00000015472	gpc4	0.500843	897.664	0.468824	0.135329	3.46404	0.000532133	0.00452142	1327	1159	944	734	651	660	0.793153	0.735635	0.7348	0.620369	0.513876	0.466947	118437	ENSMUSG00000031119	Gpc4
ENSDARG00000103647	gpc5a	0.653269	557.299	0.581199	0.17326	3.35406	0.000796351	0.00614341	769	712	713	449	364	376	0.211554	0.208002	0.255444	0.174666	0.132248	0.122439	559454	ENSMUSG00000022112	Gpc5
ENSDARG00000043180	gpd1l	0.6036	777.826	0.550292	0.156966	3.50541	0.00045591	0.00400221	1197	1054	815	638	516	542	3.86804	3.61685	3.42978	2.91532	2.2021	2.07317	325181	ENSMUSG00000023019	Gpd1
ENSDARG00000089076	gphna	-0.567989	1193.97	-0.516585	0.158745	-3.25406	0.00113769	0.00796023	1127	1063	929	975	1289	1735	0.211353	0.211695	0.226888	0.258558	0.319248	0.385143	555470	ENSMUSG00000047454	Gphn
ENSDARG00000001676	gpm6bb	0.483442	6261.12	0.474186	0.0758203	6.25401	4.00056e-10	4.17003e-08	8330	8119	7174	4573	4669	5215	3.30438	3.42011	3.70611	2.56516	2.44602	2.44871	503756	ENSMUSG00000031342	Gpm6b
ENSDARG00000103200	gpr107	-0.445879	1720.41	-0.412466	0.145688	-2.83111	0.00463862	0.0222164	1798	1574	1365	1354	1979	2211	2.1541	2.00251	2.12971	2.29384	3.13122	3.13548	570589	ENSMUSG00000000194	Gpr107
ENSDARG00000034572	gpr143	-1.45073	486.853	-1.16823	0.21882	-5.33814	9.39071e-08	4.55364e-06	329	277	243	391	750	865	0.33369	0.298346	0.32097	0.560779	1.00461	1.03849	393795	ENSMUSG00000025333	Gpr143
ENSDARG00000038700	gpr160	-3.66201	12.7422	-0.419758	0.199249	-2.62354	0.00870214	0.0349405	2	2	2	54	3	4	0.0655936	0.0696553	0.0854225	2.50434	0.12994	0.155285	100007673	ENSMUSG00000037661	Gpr160
ENSDARG00000042922	gpr173	-0.384965	333.061	-0.357012	0.143604	-2.48591	0.0129221	0.0464969	334	335	270	284	335	434	10.0883	10.7451	10.6206	12.13	13.3631	15.5167	57926	ENSMUSG00000056679	Gpr173
ENSDARG00000102888	gpr39	1.0072	82.3955	0.793447	0.225782	3.50475	0.000457042	0.00400949	140	126	94	54	36	62	1.25118	1.19579	1.09403	0.682423	0.424898	0.655875	791773	ENSMUSG00000026343	Gpr39
ENSDARG00000040650	gps1	-0.243313	1661.17	-0.239077	0.0723714	-3.30348	0.000954943	0.00705443	1881	1649	1419	1522	1607	1868	5.19501	4.83628	5.10377	5.94402	5.86144	6.10678	777711	ENSMUSG00000025156	Gps1
ENSDARG00000019541	gpt2	0.349786	1557.03	0.340717	0.0879181	3.87528	0.000106503	0.00133134	2085	1935	1646	1206	1297	1279	1.98992	1.96112	2.04584	1.62759	1.63479	1.4449	403086	ENSMUSG00000022546	Gpt
ENSDARG00000005414	grapa	0.579188	478.658	0.542613	0.134523	4.0327	5.51407e-05	0.000835187	710	635	522	371	344	342	1.46064	1.38724	1.39851	1.07926	0.934616	0.832813	553596	ENSMUSG00000004837	Grap
ENSDARG00000022668	grapb	-1.15059	200.121	-0.814637	0.251304	-3.24288	0.00118329	0.00820124	142	158	106	132	292	356	0.184373	0.217851	0.179236	0.242355	0.500706	0.547138	555184	ENSMUSG00000004837	Grap
ENSDARG00000101169	grap2b	0.57342	640.775	0.497911	0.187033	2.66203	0.00776711	0.0323642	892	861	732	549	468	390	2.09633	2.14877	2.24035	1.82446	1.45255	1.08492	393651	ENSMUSG00000042351	Grap2
ENSDARG00000002013	grb10a	0.512629	16742.2	0.479771	0.135523	3.54014	0.000399919	0.00363817	23773	21392	18745	9578	14197	14702	7.355	7.02818	7.55258	4.19026	5.80078	5.38409	446167	ENSMUSG00000020176	Grb10
ENSDARG00000070173	gria2a	-0.758738	2650.77	-0.682174	0.166651	-4.09337	4.25156e-05	0.000679735	2341	2208	1849	2130	3254	3963	1.07814	1.07986	1.10898	1.38714	1.97917	2.16041	170450	ENSMUSG00000033981	Gria2
ENSDARG00000032737	gria3a	-0.839044	2133.01	-0.721599	0.191943	-3.75951	0.000170245	0.00189228	1822	1702	1444	1605	2739	3352	0.88636	0.879254	0.91483	1.10409	1.75973	1.93021	170452	ENSMUSG00000001986	Gria3
ENSDARG00000037498	gria3b	-0.753813	1583.71	-0.614895	0.214485	-2.86707	0.00414287	0.0205329	1497	1269	1077	1063	2070	2470	0.175257	0.157764	0.164203	0.175976	0.320048	0.342285	368416	ENSMUSG00000001986	Gria3
ENSDARG00000059368	gria4b	-0.576163	2690.05	-0.531509	0.147951	-3.59242	0.000327627	0.00312787	2520	2464	2030	2185	3058	3775	0.503859	0.523169	0.528586	0.617771	0.807489	0.893435	336069	ENSMUSG00000025892	Gria4
ENSDARG00000095603	grid2ipb	0.550715	258.862	0.514164	0.13773	3.73115	0.000190608	0.00206656	388	353	265	178	178	228	0.272288	0.263066	0.242189	0.176638	0.164971	0.189395	559717	ENSMUSG00000010825	Grid2ip
ENSDARG00000027828	grin1a	-0.694373	12540.5	-0.609653	0.181083	-3.36679	0.00076048	0.00593937	11416	10670	9027	9448	14792	19375	12.2652	12.1735	12.6303	14.3538	20.9883	24.6399	767745	ENSMUSG00000026959	Grin1
ENSDARG00000101317	grinaa	-1.03569	6458.4	-0.927704	0.169064	-5.48738	4.07948e-08	2.23158e-06	4929	4927	3910	5533	8226	10628	3.93932	4.18155	4.06958	6.25303	8.68244	10.0543	724005	ENSMUSG00000022564	Grina
ENSDARG00000087187	grip2a	-1.06195	147.143	-0.905122	0.196051	-4.61118	4.00386e-06	0.000100675	129	90	91	195	161	193	0.168665	0.12496	0.154949	0.360527	0.278005	0.298697	568084	ENSMUSG00000030098	Grip2
ENSDARG00000063069	gripap1	-0.402134	1148.54	-0.379527	0.127444	-2.97798	0.00290157	0.0157358	1053	1141	999	1064	1114	1463	0.401	0.461418	0.495442	0.572962	0.560263	0.659475	791150	ENSMUSG00000031153	Gripap1
ENSDARG00000070448	grk4	-0.616133	1127.8	-0.568764	0.14741	-3.85814	0.000114252	0.00140729	1060	1015	822	946	1266	1610	0.526386	0.535251	0.531596	0.66429	0.830278	0.946373	560761	ENSMUSG00000052783	Grk4
ENSDARG00000017742	grm6a	-0.756672	74.6736	-0.594907	0.226781	-2.62022	0.00878724	0.0352075	70	66	46	72	73	118	0.0268711	0.0269044	0.0229962	0.039083	0.0370085	0.0536176	568484	ENSMUSG00000000617	Grm6
ENSDARG00000076508	grm8b	-0.915421	204.988	-0.722027	0.225757	-3.19702	0.00138855	0.00921844	172	168	124	155	249	352	0.0192818	0.0199995	0.018103	0.0245707	0.0368645	0.0467088	569768	ENSMUSG00000024211	Grm8
ENSDARG00000025081	grnb	0.585419	1250.91	0.541809	0.145253	3.72989	0.000191567	0.00207088	1667	1721	1468	1013	836	902	2.31618	2.53928	2.65628	1.99028	1.53403	1.48348	335453	ENSMUSG00000034708	Grn
ENSDARG00000004954	grna	1.18734	8148.4	0.790938	0.260667	3.04058	0.00236122	0.0135297	11170	14421	10981	7203	2962	3221	14.5823	19.9922	18.6692	13.297	5.10681	4.97739	791524	ENSMUSG00000034708	Grn
ENSDARG00000062517	si:ch211-107n13.1	-0.682118	148.565	-0.608548	0.17161	-3.544	0.00039411	0.00360306	149	118	105	146	159	205	0.144107	0.121192	0.132251	0.199673	0.203089	0.234687	798535	ENSMUSG00000050105	Grrp1
ENSDARG00000029936	grtp1a	-0.935948	399.59	-0.743998	0.223298	-3.33173	0.00086308	0.0065251	366	295	237	312	651	498	0.908107	0.777268	0.7658	1.09466	2.13318	1.46259	406711	ENSMUSG00000038515	Grtp1
ENSDARG00000029501	gsk3aa	-0.538878	1247.71	-0.491859	0.156152	-3.14975	0.00163409	0.0103453	1177	1184	945	986	1449	1702	1.71621	1.83332	1.79447	2.033	2.79031	2.93758	560194	ENSMUSG00000057177	Gsk3a
ENSDARG00000011459	gsna	0.681223	8280.83	0.588864	0.189399	3.10924	0.00187571	0.0114585	12978	11174	9132	7247	4536	5638	14.7899	13.5225	13.5529	11.6784	6.82686	7.60536	321099	ENSMUSG00000026879	Gsn
ENSDARG00000045262	gsnb	-2.13804	75.8616	-0.66932	0.260424	-2.7018	0.00689657	0.0295605	25	58	11	89	208	38	0.10916	0.268932	0.0625498	0.549516	1.19943	0.196401	336623	ENSMUSG00000026879	Gsn
ENSDARG00000071727	si:dkey-37o8.1	-4.71278	48.9485	-0.458271	0.197604	-3.42891	0.000606001	0.00499828	2	9	1	218	5	21	0.0262374	0.125379	0.0170845	4.04404	0.0866268	0.326098	407641	ENSMUSG00000071723	Gspt2
ENSDARG00000090228	gsta.1	0.432302	184.33	0.395103	0.155087	2.54666	0.0108759	0.0411474	249	250	190	144	147	142	0.382387	0.407697	0.379987	0.312705	0.298135	0.258125	406703	ENSMUSG00000074183	Gsta1
ENSDARG00000090228	gsta.1	0.432302	184.33	0.395103	0.155087	2.54666	0.0108759	0.0411474	249	250	190	144	147	142	0.382387	0.407697	0.379987	0.312705	0.298135	0.258125	406703	ENSMUSG00000057933	Gsta2
ENSDARG00000092052	zgc:136861	-1.05215	207.528	-0.661269	0.267122	-2.4802	0.0131309	0.0470564	176	94	162	141	356	286	1.37752	0.78128	1.65125	1.56053	3.67983	2.64966	678541	ENSMUSG00000029864	Gstk1
ENSDARG00000042620	gstr	-1.12019	5670.55	-0.933176	0.206252	-4.52533	6.03001e-06	0.000139069	4175	4161	3284	4222	8189	9454	28.4743	30.1362	29.1683	40.7177	73.7597	76.3222	564619	ENSMUSG00000025069	Gsto2
ENSDARG00000095464	zgc:66350	0.508228	233.214	0.471228	0.143669	3.27861	0.0010432	0.00748907	315	312	261	164	191	177	1.14374	1.20299	1.23415	0.842031	0.915884	0.760724	393493	ENSMUSG00000025069	Gsto2
ENSDARG00000042620	gstr	-1.12019	5670.55	-0.933176	0.206252	-4.52533	6.03001e-06	0.000139069	4175	4161	3284	4222	8189	9454	28.4743	30.1362	29.1683	40.7177	73.7597	76.3222	564619	ENSMUSG00000001663	Gstt1
ENSDARG00000095464	zgc:66350	0.508228	233.214	0.471228	0.143669	3.27861	0.0010432	0.00748907	315	312	261	164	191	177	1.14374	1.20299	1.23415	0.842031	0.915884	0.760724	393493	ENSMUSG00000001663	Gstt1
ENSDARG00000042620	gstr	-1.12019	5670.55	-0.933176	0.206252	-4.52533	6.03001e-06	0.000139069	4175	4161	3284	4222	8189	9454	28.4743	30.1362	29.1683	40.7177	73.7597	76.3222	564619	ENSMUSG00000033318	Gstt2
ENSDARG00000095464	zgc:66350	0.508228	233.214	0.471228	0.143669	3.27861	0.0010432	0.00748907	315	312	261	164	191	177	1.14374	1.20299	1.23415	0.842031	0.915884	0.760724	393493	ENSMUSG00000033318	Gstt2
ENSDARG00000042620	gstr	-1.12019	5670.55	-0.933176	0.206252	-4.52533	6.03001e-06	0.000139069	4175	4161	3284	4222	8189	9454	28.4743	30.1362	29.1683	40.7177	73.7597	76.3222	564619	ENSMUSG00000001665	Gstt3
ENSDARG00000095464	zgc:66350	0.508228	233.214	0.471228	0.143669	3.27861	0.0010432	0.00748907	315	312	261	164	191	177	1.14374	1.20299	1.23415	0.842031	0.915884	0.760724	393493	ENSMUSG00000001665	Gstt3
ENSDARG00000042620	gstr	-1.12019	5670.55	-0.933176	0.206252	-4.52533	6.03001e-06	0.000139069	4175	4161	3284	4222	8189	9454	28.4743	30.1362	29.1683	40.7177	73.7597	76.3222	564619	ENSMUSG00000009093	Gstt4
ENSDARG00000095464	zgc:66350	0.508228	233.214	0.471228	0.143669	3.27861	0.0010432	0.00748907	315	312	261	164	191	177	1.14374	1.20299	1.23415	0.842031	0.915884	0.760724	393493	ENSMUSG00000009093	Gstt4
ENSDARG00000063670	gtf2a1l	-0.695702	378.919	-0.617195	0.175043	-3.52532	0.000422968	0.00380901	307	352	278	326	427	559	2.00661	2.4432	2.36636	3.01308	3.6859	4.32488	767629	ENSMUSG00000024154	Gtf2a1l
ENSDARG00000016514	gtf2h2	-0.35596	936.765	-0.336255	0.126543	-2.65718	0.00787981	0.0326488	951	969	753	766	1005	1163	2.77288	3.00032	2.85928	3.15826	3.86997	4.01391	323239	ENSMUSG00000021639	Gtf2h2
ENSDARG00000071583	gtf3ab	-3.48577	142.961	-0.629175	0.23062	-3.35312	0.000799063	0.00616074	16	35	24	593	28	59	0.252936	0.58756	0.494099	13.256	0.584575	1.10403	100037394	ENSMUSG00000016503	Gtf3a
ENSDARG00000030267	gtf3aa	-0.335761	277.16	-0.316429	0.128898	-2.45476	0.0140978	0.0497274	314	257	227	262	277	319	0.856784	0.744676	0.806638	1.01091	0.998188	1.03031	445389	ENSMUSG00000016503	Gtf3a
ENSDARG00000043301	gtf3c6	-0.650086	204.621	-0.604534	0.141233	-4.27856	1.8811e-05	0.000352797	203	178	139	219	220	254	7.90377	7.35955	7.04797	12.0573	11.3123	11.706	393232	ENSMUSG00000019837	Gtf3c6
ENSDARG00000018961	gtpbp4	0.24997	4987.91	0.247534	0.0543505	4.55437	5.25419e-06	0.000124428	6491	6058	5064	3796	4101	4753	16.4655	16.3187	16.7289	13.6162	13.7386	14.2715	334050	ENSMUSG00000021149	Gtpbp4
ENSDARG00000075033	si:rp71-84d19.3	-0.507932	147.179	-0.460594	0.160838	-2.86291	0.00419771	0.0207425	149	138	109	140	171	168	0.694217	0.68278	0.661374	0.92237	1.0522	0.926523	561913	ENSMUSG00000022668	Gtpbp8
ENSDARG00000000887	zgc:56699	-2.63363	120.838	-0.569746	0.237505	-2.68718	0.00720576	0.0306031	32	48	29	459	26	56	0.181023	0.288349	0.213646	3.67169	0.194245	0.374982	405758	ENSMUSG00000070708	Gtsf1l
ENSDARG00000000887	zgc:56699	-2.63363	120.838	-0.569746	0.237505	-2.68718	0.00720576	0.0306031	32	48	29	459	26	56	0.181023	0.288349	0.213646	3.67169	0.194245	0.374982	405758	ENSMUSG00000053508	Gtsf2
ENSDARG00000013787	gucy1a3	-0.63651	379.202	-0.550125	0.189508	-2.9024	0.00370318	0.0188694	364	342	263	296	426	575	0.838855	0.836959	0.789318	0.964595	1.29654	1.56852	550420	ENSMUSG00000033910	Gucy1a1
ENSDARG00000005776	guk1b	-1.40393	28.8035	-0.705291	0.276619	-2.55868	0.010507	0.0400149	15	20	16	19	55	43	0.0621535	0.0880029	0.0863386	0.111326	0.300973	0.210902	393697	ENSMUSG00000020444	Guk1
ENSDARG00000001733	gulp1a	0.347016	2840.03	0.338315	0.0865078	3.91073	9.20162e-05	0.00120129	3740	3574	3009	1978	2456	2503	3.05624	3.10143	3.2022	2.28565	2.65054	2.42111	368404	ENSMUSG00000056870	Gulp1
ENSDARG00000022550	gxylt1b	0.790842	78.3766	0.602672	0.235185	2.56003	0.0104662	0.0399283	122	99	100	63	50	44	0.482974	0.41619	0.515555	0.352673	0.261412	0.206184	556315	ENSMUSG00000036197	Gxylt1
ENSDARG00000059391	gyg1b	-0.794123	772.677	-0.712586	0.16793	-4.24283	2.20722e-05	0.000402468	693	609	535	640	977	1127	1.33578	1.24655	1.34297	1.74441	2.48706	2.57136	415152	ENSMUSG00000019528	Gyg
ENSDARG00000011934	gyg1a	-0.631087	2588.37	-0.568196	0.165727	-3.42849	0.000606939	0.00499979	2663	2159	1811	3345	2567	2712	11.7033	10.0758	10.3649	20.7874	14.8989	14.1079	406831	ENSMUSG00000019528	Gyg
ENSDARG00000038559	h1f0	0.79696	5601.99	0.744311	0.137431	5.41572	6.10417e-08	3.10796e-06	9089	7575	6510	3131	4435	3765	240.084	212.483	223.944	116.95	154.715	117.72	321618	ENSMUSG00000096210	H1f0
ENSDARG00000035519	histh1l	0.569054	1438.59	0.510635	0.167918	3.04085	0.00235915	0.0135255	1683	2144	1713	863	1240	1110	43.0963	58.3006	57.1247	31.2489	41.9342	33.6447	550353	ENSMUSG00000048077	H1fnt
ENSDARG00000068434	h3f3b.1	0.355615	2314.34	0.343214	0.101499	3.38138	0.000721225	0.00569664	3159	2835	2447	1919	1770	1912	22.1288	21.0889	22.3231	19.0087	16.3747	15.8538	550262	ENSMUSG00000016559	H3f3b
ENSDARG00000076487	haao	0.935659	429.537	0.858717	0.151919	5.64877	1.61601e-08	9.58469e-07	654	735	458	272	252	292	0.956147	1.14111	0.872014	0.562321	0.486562	0.505321	492518	ENSMUSG00000000673	Haao
ENSDARG00000057128	hadhaa	0.274659	2357.87	0.268072	0.0846426	3.16707	0.00153981	0.00991924	3096	2875	2417	1940	1944	2008	3.26425	3.21894	3.31872	2.89236	2.70688	2.50601	553401	ENSMUSG00000025745	Hadha
ENSDARG00000003903	hapln2	-1.34968	3135.48	-1.06954	0.224195	-4.77323	1.81294e-06	5.41755e-05	2083	2113	1565	2257	4728	5732	12.3249	13.2766	12.0592	18.884	36.9455	40.1455	558291	ENSMUSG00000004894	Hapln2
ENSDARG00000045802	hapln3	0.64698	161.754	0.550268	0.197168	2.78893	0.00528825	0.0245635	225	267	155	111	126	111	1.71077	2.15582	1.5348	1.19344	1.26523	0.999008	406374	ENSMUSG00000030606	Hapln3
ENSDARG00000018542	hapln4	-2.30234	3937.69	-1.73653	0.237427	-7.33483	2.22004e-13	5.76252e-11	1631	1523	1177	2989	7038	8500	19.1975	19.0363	18.0417	49.749	109.403	118.426	559818	ENSMUSG00000007594	Hapln4
ENSDARG00000036764	hax1	-0.36158	1192.38	-0.341141	0.127792	-2.66945	0.00759758	0.03189	1259	1232	915	999	1392	1334	7.34308	7.63056	6.95	8.23922	10.7222	9.20972	436609	ENSMUSG00000027944	Hax1
ENSDARG00000069735	si:ch211-5k11.6	-2.50129	554.297	-1.07436	0.275206	-4.07073	4.6865e-05	0.000735942	376	69	115	377	939	1369	16.2202	3.1609	6.46067	22.9973	53.4964	69.9052	497166	ENSMUSG00000055609	Hba-x
ENSDARG00000097011	hbaa1	-1.03613	7245.31	-0.717083	0.255235	-2.81294	0.00490903	0.0231844	8962	3266	3591	5953	10774	10506	53.8611	20.8439	28.1058	50.5911	85.5142	74.7386	30507	ENSMUSG00000055609	Hba-x
ENSDARG00000069735	si:ch211-5k11.6	-2.50129	554.297	-1.07436	0.275206	-4.07073	4.6865e-05	0.000735942	376	69	115	377	939	1369	16.2202	3.1609	6.46067	22.9973	53.4964	69.9052	497166	ENSMUSG00000052217	Hbb-bh1
ENSDARG00000097011	hbaa1	-1.03613	7245.31	-0.717083	0.255235	-2.81294	0.00490903	0.0231844	8962	3266	3591	5953	10774	10506	53.8611	20.8439	28.1058	50.5911	85.5142	74.7386	30507	ENSMUSG00000052217	Hbb-bh1
ENSDARG00000069735	si:ch211-5k11.6	-2.50129	554.297	-1.07436	0.275206	-4.07073	4.6865e-05	0.000735942	376	69	115	377	939	1369	16.2202	3.1609	6.46067	22.9973	53.4964	69.9052	497166	ENSMUSG00000078621	Hbb-bh2
ENSDARG00000097011	hbaa1	-1.03613	7245.31	-0.717083	0.255235	-2.81294	0.00490903	0.0231844	8962	3266	3591	5953	10774	10506	53.8611	20.8439	28.1058	50.5911	85.5142	74.7386	30507	ENSMUSG00000078621	Hbb-bh2
ENSDARG00000069735	si:ch211-5k11.6	-2.50129	554.297	-1.07436	0.275206	-4.07073	4.6865e-05	0.000735942	376	69	115	377	939	1369	16.2202	3.1609	6.46067	22.9973	53.4964	69.9052	497166	ENSMUSG00000052305	Hbb-bs
ENSDARG00000097011	hbaa1	-1.03613	7245.31	-0.717083	0.255235	-2.81294	0.00490903	0.0231844	8962	3266	3591	5953	10774	10506	53.8611	20.8439	28.1058	50.5911	85.5142	74.7386	30507	ENSMUSG00000052305	Hbb-bs
ENSDARG00000069735	si:ch211-5k11.6	-2.50129	554.297	-1.07436	0.275206	-4.07073	4.6865e-05	0.000735942	376	69	115	377	939	1369	16.2202	3.1609	6.46067	22.9973	53.4964	69.9052	497166	ENSMUSG00000073940	Hbb-bt
ENSDARG00000097011	hbaa1	-1.03613	7245.31	-0.717083	0.255235	-2.81294	0.00490903	0.0231844	8962	3266	3591	5953	10774	10506	53.8611	20.8439	28.1058	50.5911	85.5142	74.7386	30507	ENSMUSG00000073940	Hbb-bt
ENSDARG00000069734	zgc:92880	-1.8462	1075.49	-0.96398	0.276172	-3.53999	0.000400149	0.00363817	982	232	351	766	1925	2058	49.3219	12.374	22.9586	54.4032	127.688	122.352	445037	ENSMUSG00000052187	Hbb-y
ENSDARG00000031246	hbegfb	0.965739	464.101	0.663486	0.256347	2.59083	0.00957455	0.0375995	603	806	577	423	221	205	2.77056	3.93259	3.45253	2.74827	1.34102	1.11492	407664	ENSMUSG00000024486	Hbegf
ENSDARG00000075121	hbegfa	0.955962	1475.02	0.65323	0.257207	2.54254	0.011005	0.0414175	2463	2213	1687	1424	646	632	29.3939	28.0458	26.2192	24.031	10.1816	8.92787	797938	ENSMUSG00000024486	Hbegf
ENSDARG00000028517	hbp1	0.357104	783.871	0.339825	0.118702	2.86271	0.0042004	0.0207481	1079	928	849	631	641	623	1.98304	1.81114	2.03203	1.63987	1.55582	1.3553	554137	ENSMUSG00000002996	Hbp1
ENSDARG00000069735	si:ch211-5k11.6	-2.50129	554.297	-1.07436	0.275206	-4.07073	4.6865e-05	0.000735942	376	69	115	377	939	1369	16.2202	3.1609	6.46067	22.9973	53.4964	69.9052	497166	ENSMUSG00000020295	Hbq1a
ENSDARG00000097011	hbaa1	-1.03613	7245.31	-0.717083	0.255235	-2.81294	0.00490903	0.0231844	8962	3266	3591	5953	10774	10506	53.8611	20.8439	28.1058	50.5911	85.5142	74.7386	30507	ENSMUSG00000020295	Hbq1a
ENSDARG00000069735	si:ch211-5k11.6	-2.50129	554.297	-1.07436	0.275206	-4.07073	4.6865e-05	0.000735942	376	69	115	377	939	1369	16.2202	3.1609	6.46067	22.9973	53.4964	69.9052	497166	ENSMUSG00000073063	Hbq1b
ENSDARG00000097011	hbaa1	-1.03613	7245.31	-0.717083	0.255235	-2.81294	0.00490903	0.0231844	8962	3266	3591	5953	10774	10506	53.8611	20.8439	28.1058	50.5911	85.5142	74.7386	30507	ENSMUSG00000073063	Hbq1b
ENSDARG00000099358	hccsb	-0.555511	1093.39	-0.527777	0.120513	-4.3792	1.19114e-05	0.000245995	1078	1001	805	961	1316	1343	3.5494	3.49996	3.45178	4.47432	5.72246	5.23419	58016	ENSMUSG00000031352	Hccs
ENSDARG00000028131	hccsa.1	-0.666938	456.093	-0.590969	0.175767	-3.36178	0.000774416	0.00602333	379	425	338	374	539	654	0.385772	0.459381	0.448042	0.538308	0.724554	0.787964	436771	ENSMUSG00000031352	Hccs
ENSDARG00000012729	hcls1	0.780928	1320.41	0.697554	0.170819	4.08328	4.44036e-05	0.00070397	1854	2009	1554	1045	773	846	5.77814	6.64892	6.30726	4.60535	3.18162	3.12095	563056	ENSMUSG00000022831	Hcls1
ENSDARG00000015427	hdac1	0.236486	5180.46	0.23016	0.0892787	2.57798	0.00993788	0.0385516	6993	6202	5070	4410	4182	4541	24.7819	23.3397	23.3986	22.0992	19.5725	19.0485	192302	ENSMUSG00000028800	Hdac1
ENSDARG00000086458	hdac10	0.781071	612.079	0.743264	0.118696	6.2597	3.85729e-10	4.0526e-08	933	891	696	429	397	416	1.81933	1.84502	1.76746	1.18292	1.02238	0.960199	327253	ENSMUSG00000062906	Hdac10
ENSDARG00000087573	hdac11	-0.603872	627.05	-0.53156	0.179571	-2.96027	0.00307374	0.0164139	491	530	568	706	702	674	0.318358	0.364925	0.479616	0.647302	0.601122	0.517288	431718	ENSMUSG00000034245	Hdac11
ENSDARG00000003021	hdac8	0.406175	499.277	0.380621	0.134292	2.83404	0.00459638	0.0221196	640	644	557	412	379	392	0.417493	0.446116	0.47319	0.380045	0.326512	0.302687	406740	ENSMUSG00000067567	Hdac8
ENSDARG00000024728	hdhd2	-0.47463	250.413	-0.430217	0.161163	-2.66904	0.0076068	0.0319172	249	239	194	205	283	325	0.822857	0.838718	0.834907	0.957959	1.2351	1.27129	541346	ENSMUSG00000025421	Hdhd2
ENSDARG00000009830	hdlbpa	0.451077	22661.7	0.412677	0.154416	2.67251	0.00752853	0.0316591	32722	28791	23787	20241	15753	16505	55.0136	51.402	52.0812	48.1205	34.9772	32.8461	794178	ENSMUSG00000034088	Hdlbp
ENSDARG00000078894	hemk1	-0.627785	350.767	-0.582011	0.143846	-4.04528	5.22597e-05	0.000802662	324	308	263	309	415	463	0.435312	0.439439	0.460174	0.587059	0.736367	0.736333	560620	ENSMUSG00000032579	Hemk1
ENSDARG00000061365	hepacam2	-0.836943	102.687	-0.635906	0.236312	-2.68852	0.00717687	0.0304902	103	83	57	86	112	173	0.15148	0.129625	0.10917	0.178849	0.217534	0.301164	558612	ENSMUSG00000044156	Hepacam2
ENSDARG00000007097	her13	1.28409	360.033	1.07626	0.203458	5.286	1.25017e-07	5.68718e-06	605	555	494	240	153	181	7.21284	7.02647	7.66989	4.04604	2.40898	2.55427	550600	ENSMUSG00000067071	Hes6
ENSDARG00000034368	hexb	0.521236	1812.17	0.487221	0.136636	3.56572	0.000362857	0.00339231	2323	2492	2091	1458	1316	1319	5.13275	5.84712	6.01681	4.5554	3.84015	3.44972	323613	ENSMUSG00000021665	Hexb
ENSDARG00000034368	hexa	0.327944	594.145	0.313389	0.113922	2.75074	0.00594616	0.026656	761	780	608	480	489	485	1.68146	1.83016	1.74951	1.49972	1.42692	1.26847	323613	ENSMUSG00000021665	Hexb
ENSDARG00000061216	hexdc	-0.567433	356.804	-0.5343	0.129724	-4.11812	3.81981e-05	0.000625051	342	313	278	326	417	441	1.2925	1.25615	1.36823	1.74216	2.08128	1.97278	565372	ENSMUSG00000039307	Hexdc
ENSDARG00000013441	hey2	0.671357	192.588	0.607174	0.162528	3.73308	0.000189154	0.00205932	282	264	222	144	135	130	1.31773	1.31001	1.35096	0.951498	0.833109	0.719049	58146	ENSMUSG00000019789	Hey2
ENSDARG00000058005	hgd	-0.994223	56.361	-0.70687	0.25052	-2.81733	0.0048425	0.0229483	45	45	33	44	84	82	0.137671	0.146196	0.131479	0.190349	0.339391	0.296949	259189	ENSMUSG00000022821	Hgd
ENSDARG00000020960	hgs	0.201596	4109.33	0.198978	0.0626512	3.17594	0.0014935	0.00971548	5096	5055	4124	3154	3479	3980	4.16791	4.39039	4.39257	3.6477	3.75781	3.85309	334175	ENSMUSG00000025793	Hgs
ENSDARG00000020960	hgs	0.201596	4109.33	0.198978	0.0626512	3.17594	0.0014935	0.00971548	5096	5055	4124	3154	3479	3980	4.16791	4.39039	4.39257	3.6477	3.75781	3.85309	334175	ENSMUSG00000116045	Hgs
ENSDARG00000060397	hhip	-0.573902	1962.19	-0.488124	0.19727	-2.47443	0.0133448	0.0476295	1820	1874	1436	1348	2529	2710	1.39766	1.52825	1.43614	1.46382	2.5649	2.46342	326102	ENSMUSG00000064325	Hhip
ENSDARG00000034293	hif1ab	0.430546	10418.7	0.414049	0.106214	3.89824	9.6893e-05	0.00125139	14067	13909	10937	8547	7599	8318	17.0736	17.9271	17.2875	14.6691	12.1806	11.9503	393202	ENSMUSG00000021109	Hif1a
ENSDARG00000006181	hif1aa	-0.904268	223.966	-0.694906	0.233261	-2.97868	0.00289489	0.0157226	201	161	146	156	317	348	0.269149	0.228937	0.254602	0.295386	0.560593	0.551587	797150	ENSMUSG00000021109	Hif1a
ENSDARG00000104071	zgc:110091	-0.374275	710.997	-0.35979	0.106745	-3.37043	0.000750508	0.00587883	794	666	560	636	739	858	11.357	10.1161	10.4314	12.8638	13.9598	14.5268	550239	ENSMUSG00000062797	Hikeshi
ENSDARG00000035519	histh1l	0.569054	1438.59	0.510635	0.167918	3.04085	0.00235915	0.0135255	1683	2144	1713	863	1240	1110	43.0963	58.3006	57.1247	31.2489	41.9342	33.6447	550353	ENSMUSG00000038994	Hils1
ENSDARG00000100938	hint2	-0.45191	371.55	-0.418606	0.14457	-2.89529	0.00378811	0.0192094	369	351	299	309	426	461	0.220575	0.222808	0.232762	0.26119	0.336303	0.326189	798688	ENSMUSG00000028470	Hint2
ENSDARG00000055365	si:dkey-25e12.3	1.29689	372.071	0.705472	0.275397	2.5773	0.00995741	0.0385766	607	617	493	346	122	106	2.83714	3.06246	3.00089	2.28685	0.753084	0.586457	678527	ENSMUSG00000019791	Hint3
ENSDARG00000062972	hip1	0.214479	2950.87	0.21001	0.0790292	2.65736	0.00787552	0.0326488	3567	3624	3073	2396	2448	2718	1.46441	1.57994	1.64298	1.39096	1.32728	1.32083	793823	ENSMUSG00000039959	Hip1
ENSDARG00000042518	hipk2	-0.699197	1542.31	-0.600603	0.192523	-3.11982	0.0018096	0.0111837	1196	1182	1370	1979	1541	1724	0.222403	0.233411	0.331774	0.520384	0.378446	0.379477	557551	ENSMUSG00000061436	Hipk2
ENSDARG00000027749	hirip3	-0.679629	719.272	-0.610732	0.166974	-3.65741	0.000254776	0.00258644	668	653	483	935	713	783	1.39182	1.44482	1.31059	2.75478	1.96195	1.93111	100000570	ENSMUSG00000042606	Hirip3
ENSDARG00000035519	histh1l	0.569054	1438.59	0.510635	0.167918	3.04085	0.00235915	0.0135255	1683	2144	1713	863	1240	1110	43.0963	58.3006	57.1247	31.2489	41.9342	33.6447	550353	ENSMUSG00000036211	Hist1h1t
ENSDARG00000061011	hlfb	1.44822	45.8286	0.789505	0.275142	2.87801	0.0040019	0.0199838	112	53	56	25	28	14	0.676932	0.34017	0.440784	0.213666	0.223499	0.10016	557886	ENSMUSG00000003949	Hlf
ENSDARG00000027082	hmbox1a	-0.938355	292.17	-0.863004	0.1503	-5.73829	9.56393e-09	6.20624e-07	247	211	193	285	356	430	0.328469	0.29797	0.334246	0.535933	0.625228	0.676867	571508	ENSMUSG00000021972	Hmbox1
ENSDARG00000042045	hmg20b	-0.567733	980.935	-0.514638	0.16111	-3.19414	0.00140249	0.00929112	974	898	706	772	1183	1322	3.77886	3.69974	3.56712	4.23533	6.06147	6.07115	553572	ENSMUSG00000020232	Hmg20b
ENSDARG00000021220	hmgcl	-0.549013	726.74	-0.520483	0.122822	-4.23738	2.26142e-05	0.000410706	706	688	529	642	863	897	2.24651	2.32479	2.19215	2.88872	3.62664	3.37857	394190	ENSMUSG00000028672	Hmgcl
ENSDARG00000088740	hmgcll1	-0.709833	179.541	-0.589048	0.207829	-2.83355	0.00460338	0.0221196	140	157	142	150	199	276	0.0922319	0.109836	0.12183	0.139737	0.17314	0.215229	571388	ENSMUSG00000007908	Hmgcll1
ENSDARG00000052734	hmgcra	-1.06602	1970.9	-0.850615	0.222058	-3.83167	0.000127275	0.00152614	1643	1396	1124	1367	2805	3354	2.89316	2.61044	2.57758	3.40386	6.52317	6.99094	559054	ENSMUSG00000021670	Hmgcr
ENSDARG00000105206	hmgcrb	0.296331	1609.3	0.287762	0.0927148	3.10367	0.00191139	0.0116042	2163	1993	1619	1343	1238	1411	2.79349	2.73332	2.723	2.45264	2.11155	2.15702	541479	ENSMUSG00000021670	Hmgcr
ENSDARG00000103025	hmgcs1	-1.90162	3423.88	-1.38705	0.245216	-5.67155	1.41513e-08	8.60472e-07	1878	1640	1219	2394	6824	5963	3.09434	2.86952	2.6157	5.57782	14.8492	11.6299	394060	ENSMUSG00000093930	Hmgcs1
ENSDARG00000099572	hmgn2	0.693668	6566.76	0.605476	0.184301	3.28534	0.00101859	0.00739665	9756	9073	7554	5525	4384	3777	111.292	109.91	112.223	89.1238	66.0473	51.0009	569904	ENSMUSG00000003038	Hmgn2
ENSDARG00000075783	hmgxb4a	-0.91839	63.6506	-0.725257	0.225095	-3.21717	0.00129464	0.00874854	51	43	48	63	83	85	0.118911	0.106467	0.145749	0.207712	0.255577	0.23459	559742	ENSMUSG00000034518	Hmgxb4
ENSDARG00000114695	hmox2a	-0.703768	1622.71	-0.611337	0.186871	-3.27144	0.00107002	0.00760329	1403	1372	1219	1222	1976	2453	6.61839	6.87293	7.48876	8.15144	12.3104	13.6971	100002875	ENSMUSG00000004070	Hmox2
ENSDARG00000036675	hnrnpa1b	-0.19418	7855.45	-0.19094	0.0708743	-2.69407	0.00705855	0.0300841	8863	8536	6497	7507	7387	8300	101.401	103.708	96.8027	121.45	111.615	112.403	378453	ENSMUSG00000046434	Hnrnpa1
ENSDARG00000036162	hnrnpa0b	0.336252	9870.6	0.323081	0.107344	3.00977	0.00261442	0.0145895	13445	12345	10073	8438	7424	8187	277.082	270.166	270.344	245.898	202.058	199.714	334222	ENSMUSG00000059005	Hnrnpa3
ENSDARG00000007960	hnrnpaba	0.152588	16220.3	0.151306	0.0505178	2.99509	0.00274363	0.0151497	20895	19091	15616	13239	13575	15785	196.11	190.274	190.871	175.704	168.263	175.364	321466	ENSMUSG00000020358	Hnrnpab
ENSDARG00000003429	hnrpdl	-0.460797	5889.59	-0.419841	0.157459	-2.66634	0.00766813	0.0320792	6102	5294	4707	4460	6976	7646	29.3682	27.0572	29.5027	30.3535	44.3408	43.559	406701	ENSMUSG00000029328	Hnrnpdl
ENSDARG00000018944	hoga1	0.378263	241.462	0.352193	0.140164	2.51197	0.012006	0.0439776	338	327	228	179	197	206	0.528953	0.543426	0.464672	0.396115	0.407153	0.381597	405806	ENSMUSG00000025176	Hoga1
ENSDARG00000024598	homezb	0.319715	1046.45	0.312127	0.0842333	3.70529	0.000211146	0.00223255	1438	1280	1066	768	826	993	8.05824	7.617	7.77947	6.0857	6.11297	6.58671	566226	ENSMUSG00000057156	Homez
ENSDARG00000054304	homeza	0.890157	989.915	0.656312	0.24336	2.69824	0.00697064	0.0297861	1472	1465	1231	922	461	496	10.106	10.6807	11.0063	8.95097	4.17987	4.03079	368671	ENSMUSG00000057156	Homez
ENSDARG00000042946	hook1	-1.01183	451.837	-0.894683	0.176991	-5.05292	4.35117e-07	1.64105e-05	364	357	258	397	585	711	0.527387	0.549274	0.486809	0.813367	1.11937	1.21937	570393	ENSMUSG00000028572	Hook1
ENSDARG00000103862	hoxa4a	-0.524445	515.77	-0.481958	0.150975	-3.19205	0.00141265	0.00932702	479	494	400	425	605	668	9.36638	10.2578	10.1861	11.7515	15.6237	15.4615	58050	ENSMUSG00000079560	Hoxa3
ENSDARG00000000175	hoxb2a	-0.673167	150.286	-0.56319	0.204546	-2.75204	0.00592248	0.0265769	143	131	104	118	180	220	1.87598	1.82497	1.77679	2.18898	3.11856	3.41627	30338	ENSMUSG00000075588	Hoxb2
ENSDARG00000054030	hoxb5b	-1.00113	134.84	-0.7504	0.239536	-3.13113	0.00174134	0.0108787	120	89	84	106	158	244	2.03128	1.59982	1.85174	2.53725	3.53214	4.88897	58052	ENSMUSG00000038700	Hoxb5
ENSDARG00000059280	hoxd3a	-0.649322	1421.17	-0.539343	0.207514	-2.59914	0.00934587	0.0369163	1347	1232	1022	962	1741	2189	23.2261	22.5586	22.9494	23.4559	39.6459	44.6778	30349	ENSMUSG00000079277	Hoxd3
ENSDARG00000059276	hoxd4a	-0.773751	120.868	-0.656931	0.19806	-3.31386	0.000920166	0.00684719	111	106	75	105	153	168	2.38106	2.4146	2.09517	3.18496	4.3344	4.26574	30329	ENSMUSG00000115956	Hoxd4
ENSDARG00000059276	hoxd4a	-0.773751	120.868	-0.656931	0.19806	-3.31386	0.000920166	0.00684719	111	106	75	105	153	168	2.38106	2.4146	2.09517	3.18496	4.3344	4.26574	30329	ENSMUSG00000101174	Hoxd4
ENSDARG00000018397	hpca	-0.420085	5712.33	-0.385761	0.151566	-2.54516	0.0109228	0.0412489	5727	5417	4700	4342	6677	7256	2.29616	2.30636	2.45406	2.46169	3.53548	3.44359	393696	ENSMUSG00000028785	Hpca
ENSDARG00000026170	hps1	0.54457	278.76	0.475004	0.184581	2.57296	0.0100833	0.0389051	358	376	333	239	179	205	0.582579	0.649759	0.705711	0.549968	0.384694	0.394878	563067	ENSMUSG00000025188	Hps1
ENSDARG00000071062	hps5	0.715862	1517.17	0.638264	0.171974	3.71125	0.000206237	0.00219115	2226	2152	1751	1178	1086	876	1.77828	1.82562	1.82168	1.33072	1.14576	0.828355	100037388	ENSMUSG00000014418	Hps5
ENSDARG00000098497	hrasa	0.327761	1187.54	0.321633	0.074949	4.29115	1.77752e-05	0.000336635	1554	1521	1223	867	959	1098	1.40872	1.46418	1.44381	1.11137	1.14811	1.17818	550286	ENSMUSG00000025499	Hras
ENSDARG00000059616	hs3st2	-0.944149	163.47	-0.72472	0.233574	-3.10121	0.00192731	0.0116607	151	123	93	121	216	269	0.0996206	0.0861728	0.0799036	0.112882	0.188199	0.210069	571246	ENSMUSG00000046321	Hs3st2
ENSDARG00000052648	hs3st4	-1.02641	124.308	-0.867203	0.200047	-4.32914	1.49691e-05	0.000297093	90	93	82	115	159	192	0.0148844	0.016333	0.017661	0.026894	0.0347278	0.0375862	563570	ENSMUSG00000078591	Hs3st4
ENSDARG00000054754	hs6st1a	-0.65245	541.878	-0.536629	0.211395	-2.53842	0.0111353	0.041769	482	489	397	372	678	814	0.0762214	0.0821167	0.0817582	0.0831842	0.141596	0.152367	553162	ENSMUSG00000045216	Hs6st1
ENSDARG00000069500	hs6st3b	-0.712382	173.042	-0.590554	0.208256	-2.83482	0.00458512	0.0221041	153	136	135	138	202	263	0.0607194	0.057315	0.069772	0.0774432	0.105871	0.123546	569353	ENSMUSG00000053465	Hs6st3
ENSDARG00000041921	hsbp1b	0.220705	2064.49	0.216691	0.0739395	2.93061	0.00338299	0.017583	2694	2507	2033	1525	1803	1968	29.525	29.1769	29.0162	23.6336	26.0963	25.5302	393727	ENSMUSG00000031839	Hsbp1
ENSDARG00000017781	hsd17b10	-0.274711	1054.35	-0.264965	0.102356	-2.58865	0.0096353	0.037782	1180	1046	880	921	1153	1126	4.4547	4.19335	4.32643	4.91659	5.74853	5.03167	450078	ENSMUSG00000025260	Hsd17b10
ENSDARG00000015709	hsd17b12a	-0.722027	473.448	-0.626393	0.187521	-3.34003	0.000837708	0.00638065	477	376	315	626	427	570	0.486029	0.406841	0.41799	0.901958	0.574596	0.687474	327417	ENSMUSG00000027195	Hsd17b12
ENSDARG00000054842	hsd17b14	0.555301	262.799	0.50451	0.159382	3.16442	0.00155394	0.0099811	341	358	311	207	186	193	1.44254	1.60823	1.71334	1.23826	1.03915	0.966424	445127	ENSMUSG00000030825	Hsd17b14
ENSDARG00000023287	hsd17b3	-1.53249	314.761	-1.05171	0.256235	-4.11221	3.91896e-05	0.000637337	196	185	146	200	530	593	0.337811	0.338596	0.327704	0.487433	1.20638	1.20979	393335	ENSMUSG00000033122	Hsd17b3
ENSDARG00000088140	hsd17b7	-2.04879	652.921	-1.01507	0.276644	-3.74348	0.000181487	0.00199214	349	288	200	311	1819	799	0.824721	0.722714	0.615492	1.03923	5.67682	2.23494	768185	ENSMUSG00000026675	Hsd17b7
ENSDARG00000036966	hsd3b7	-1.36638	842.314	-0.885586	0.263865	-3.36631	0.000761806	0.00594622	463	631	432	647	1861	844	0.570066	0.825023	0.69269	1.12646	3.02609	1.23005	327462	ENSMUSG00000042289	Hsd3b7
ENSDARG00000041736	hsdl1	-0.718929	346.879	-0.60158	0.204447	-2.94205	0.00326052	0.0171359	309	285	256	258	426	529	2.3303	2.2824	2.51423	2.75132	4.24282	4.72223	494064	ENSMUSG00000034189	Hsdl1
ENSDARG00000002523	hsdl2	0.444286	2401.48	0.4297	0.0985838	4.35862	1.30885e-05	0.000264125	3122	3156	2685	1871	1831	1913	7.18255	7.71038	8.04454	6.08678	5.56321	5.20953	322347	ENSMUSG00000028383	Hsdl2
ENSDARG00000008818	hsf1	-0.311102	765.725	-0.29569	0.120049	-2.46311	0.0137738	0.0487926	839	697	678	775	716	855	1.04602	0.922789	1.10082	1.3663	1.17891	1.26177	58123	ENSMUSG00000045802	Hsf3
ENSDARG00000029443	zgc:92242	0.620126	418.964	0.573693	0.145551	3.94045	8.13291e-05	0.00110765	592	575	480	289	339	282	0.562895	0.580586	0.594372	0.388572	0.425693	0.31739	436899	ENSMUSG00000062007	Hsh2d
ENSDARG00000024746	hsp90aa1.2	-1.15435	10393.9	-1.01843	0.178288	-5.71266	1.11222e-08	6.97796e-07	7478	8221	5376	8999	14587	16618	18.7487	21.8878	17.5532	31.9042	48.2994	49.3175	565155	ENSMUSG00000021270	Hsp90aa1
ENSDARG00000029150	hsp90ab1	0.199065	122034	0.19619	0.0660198	2.97169	0.0029617	0.0159313	151581	152717	119819	93299	101614	120905	397.828	425.629	409.532	346.255	352.205	375.606	30573	ENSMUSG00000023944	Hsp90ab1
ENSDARG00000070603	hspa12a	-1.2763	2058.49	-1.14109	0.170216	-6.70336	2.03687e-11	2.85567e-09	1362	1288	1232	1918	2738	3519	1.04636	1.05078	1.2326	2.08362	2.77796	3.20007	751725	ENSMUSG00000025092	Hspa12a
ENSDARG00000055723	hsp70l	-2.02263	583.15	-1.06904	0.275881	-3.93672	8.26045e-05	0.00111812	313	257	187	412	1640	526	3.99582	3.48408	3.10896	7.43751	27.6501	7.94851	560210	ENSMUSG00000059970	Hspa2
ENSDARG00000004754	hspa4a	-0.201516	4947.31	-0.198162	0.070792	-2.79921	0.00512283	0.023921	5561	5430	4029	4377	4971	5329	5.79251	6.00629	5.4654	6.44701	6.8383	6.57048	335865	ENSMUSG00000020361	Hspa4
ENSDARG00000037403	si:dkey-4p15.3	-1.56672	6826.99	-1.28273	0.212936	-6.02713	1.66898e-09	1.43467e-07	4052	4325	2892	5505	10356	12929	8.89324	10.0802	8.26609	17.085	30.0174	33.5887	562935	ENSMUSG00000015656	Hspa8
ENSDARG00000003035	hspa9	-0.461064	11811	-0.429186	0.140375	-3.05743	0.00223246	0.0130134	11984	11394	8996	9315	13974	14912	17.0574	17.2219	16.6752	18.7483	26.2678	25.1238	373085	ENSMUSG00000024359	Hspa9
ENSDARG00000102937	hspbp1	-0.394967	520.78	-0.381437	0.100649	-3.78961	0.000150882	0.00173345	564	486	415	487	547	608	1.12743	1.03166	1.08036	1.3766	1.44407	1.43864	338155	ENSMUSG00000063802	Hspbp1
ENSDARG00000093745	htr1aa	-0.980976	281.277	-0.80882	0.210383	-3.84287	0.000121602	0.00147279	250	204	165	235	330	487	4.92135	4.26449	4.22999	6.54155	8.57925	11.3478	100001828	ENSMUSG00000049511	Htr1b
ENSDARG00000093745	htr1aa	-0.980976	281.277	-0.80882	0.210383	-3.84287	0.000121602	0.00147279	250	204	165	235	330	487	4.92135	4.26449	4.22999	6.54155	8.57925	11.3478	100001828	ENSMUSG00000070687	Htr1d
ENSDARG00000093745	htr1aa	-0.980976	281.277	-0.80882	0.210383	-3.84287	0.000121602	0.00147279	250	204	165	235	330	487	4.92135	4.26449	4.22999	6.54155	8.57925	11.3478	100001828	ENSMUSG00000050783	Htr1f
ENSDARG00000068557	htr5al	-1.37486	100.444	-1.06328	0.231137	-4.58891	4.45575e-06	0.000109007	73	62	48	88	147	172	0.124312	0.112118	0.106449	0.211905	0.330597	0.346702	368475	ENSMUSG00000039106	Htr5a
ENSDARG00000038869	htr5a	-1.68771	24.5993	-0.756646	0.275697	-2.7614	0.00575544	0.0260372	19	14	6	19	50	36	0.0502108	0.0392884	0.0206493	0.0710012	0.174504	0.112612	100038775	ENSMUSG00000039106	Htr5a
ENSDARG00000014907	htra1b	1.22924	8138.66	1.04215	0.198657	5.2469	1.54676e-07	6.73554e-06	13094	13014	10889	5640	3273	4420	6.68138	7.05176	7.23591	4.0695	2.20562	2.66965	565082	ENSMUSG00000006205	Htra1
ENSDARG00000032831	htra1a	0.241075	1238.74	0.234128	0.0925506	2.52968	0.0114166	0.0424888	1571	1543	1246	1022	1054	1059	1.36869	1.42754	1.4137	1.25906	1.21272	1.0921	431766	ENSMUSG00000006205	Htra1
ENSDARG00000052895	htra3a	1.6451	356.874	0.95651	0.27248	3.53564	0.000406793	0.0036935	596	658	501	266	103	94	1.20013	1.40702	1.3138	0.757411	0.273911	0.224051	445108	ENSMUSG00000029096	Htra3
ENSDARG00000007955	iars	0.41335	2933.89	0.385158	0.139481	2.76134	0.00575642	0.0260372	4159	3701	3056	2566	1999	2362	2.66591	2.51924	2.55107	2.32585	1.69224	1.79215	334393	ENSMUSG00000037851	Iars
ENSDARG00000044134	iars2	-0.491471	1433.88	-0.451179	0.151804	-2.97203	0.00295842	0.0159201	1482	1305	1095	1146	1557	1992	3.23228	3.02249	3.11018	3.53438	4.48477	5.14266	100001219	ENSMUSG00000026618	Iars2
ENSDARG00000063446	iba57	-0.506227	361.266	-0.48032	0.121916	-3.93931	8.17162e-05	0.00111014	364	338	270	391	359	423	3.64395	3.5932	3.52003	5.53498	4.74632	5.01244	100330979	ENSMUSG00000049287	Iba57
ENSDARG00000058461	ice1	-0.550057	577.047	-0.517612	0.130348	-3.97069	7.16646e-05	0.00101248	604	506	418	657	584	651	1.07866	0.959599	0.972151	1.65913	1.37737	1.37615	327355	ENSMUSG00000034525	Ice1
ENSDARG00000045131	id4	-0.982238	449.74	-0.834055	0.197952	-4.21243	2.52639e-05	0.000448143	371	328	284	359	638	676	5.21122	4.89251	5.19511	7.13063	11.8352	11.2396	664761	ENSMUSG00000021379	Id4
ENSDARG00000025375	idh1	0.405451	5251.82	0.383755	0.124524	3.08173	0.002058	0.0122115	7018	6969	5480	3563	4811	4125	10.5372	11.1116	10.7153	7.56479	9.53981	7.3312	100006589	ENSMUSG00000025950	Idh1
ENSDARG00000044753	idh3b	-0.466416	2548.29	-0.443582	0.119396	-3.71518	0.000203059	0.00216085	2506	2440	2005	2140	2928	3172	5.58412	5.77373	5.81835	6.74304	8.6166	8.36652	415247	ENSMUSG00000027406	Idh3b
ENSDARG00000023648	zgc:113076	-0.328209	2537.66	-0.311797	0.120602	-2.58532	0.00972878	0.037991	2634	2538	2132	2042	2812	3018	7.06219	7.22617	7.44427	7.7419	9.95704	9.57813	550579	ENSMUSG00000002010	Idh3g
ENSDARG00000019976	idi1	-0.605982	2070.61	-0.509203	0.202678	-2.51245	0.0119895	0.0439414	2114	1772	1473	1479	2993	2498	9.62626	8.56858	8.73507	9.52333	17.9991	13.4643	553513	ENSMUSG00000058258	Idi1
ENSDARG00000019976	idi1	-0.605982	2070.61	-0.509203	0.202678	-2.51245	0.0119895	0.0439414	2114	1772	1473	1479	2993	2498	9.62626	8.56858	8.73507	9.52333	17.9991	13.4643	553513	ENSMUSG00000033520	Idi2
ENSDARG00000009881	ier5	0.371399	1044.32	0.346041	0.139545	2.47968	0.0131502	0.0471129	1547	1263	1039	902	764	842	36.6507	31.7752	32.0567	30.2181	23.9043	23.6125	359827	ENSMUSG00000056708	Ier5
ENSDARG00000054906	ier5l	0.870796	836.505	0.73362	0.201471	3.64114	0.000271431	0.00271596	1366	1184	976	686	440	490	21.4689	19.7608	19.9766	15.2459	9.13279	9.11578	326935	ENSMUSG00000089762	Ier5l
ENSDARG00000092883	si:dkey-193b15.5	-0.552625	345.943	-0.500071	0.162315	-3.08044	0.00206695	0.0122426	318	330	263	284	405	460	1.25847	1.38683	1.35545	1.58929	2.11672	2.15483	565664	ENSMUSG00000028037	Ifi44
ENSDARG00000092883	si:dkey-193b15.5	-0.552625	345.943	-0.500071	0.162315	-3.08044	0.00206695	0.0122426	318	330	263	284	405	460	1.25847	1.38683	1.35545	1.58929	2.11672	2.15483	565664	ENSMUSG00000039146	Ifi44l
ENSDARG00000090977	ifit12	1.32168	126.752	1.07711	0.214175	5.01433	5.3219e-07	1.95156e-05	221	214	156	81	54	64	4.34804	4.47103	3.99703	2.25348	1.40309	1.49046	567504	ENSMUSG00000034459	Ifit1
ENSDARG00000090977	ifit12	1.32168	126.752	1.07711	0.214175	5.01433	5.3219e-07	1.95156e-05	221	214	156	81	54	64	4.34804	4.47103	3.99703	2.25348	1.40309	1.49046	567504	ENSMUSG00000079339	Ifit1bl1
ENSDARG00000090977	ifit12	1.32168	126.752	1.07711	0.214175	5.01433	5.3219e-07	1.95156e-05	221	214	156	81	54	64	4.34804	4.47103	3.99703	2.25348	1.40309	1.49046	567504	ENSMUSG00000067297	Ifit1bl2
ENSDARG00000090977	ifit12	1.32168	126.752	1.07711	0.214175	5.01433	5.3219e-07	1.95156e-05	221	214	156	81	54	64	4.34804	4.47103	3.99703	2.25348	1.40309	1.49046	567504	ENSMUSG00000045932	Ifit2
ENSDARG00000090977	ifit12	1.32168	126.752	1.07711	0.214175	5.01433	5.3219e-07	1.95156e-05	221	214	156	81	54	64	4.34804	4.47103	3.99703	2.25348	1.40309	1.49046	567504	ENSMUSG00000074896	Ifit3
ENSDARG00000090977	ifit12	1.32168	126.752	1.07711	0.214175	5.01433	5.3219e-07	1.95156e-05	221	214	156	81	54	64	4.34804	4.47103	3.99703	2.25348	1.40309	1.49046	567504	ENSMUSG00000062488	Ifit3b
ENSDARG00000078042	il10rb	0.20847	1290.38	0.204945	0.0713378	2.87282	0.00406823	0.0202465	1612	1576	1304	1011	1083	1226	7.90997	8.21219	8.33294	7.01502	7.01826	7.12095	619391	ENSMUSG00000022967	Ifnar1
ENSDARG00000100383	il10ra	0.96319	380.15	0.790943	0.211831	3.733	0.000189209	0.00205932	595	595	447	300	205	198	2.00355	2.12762	1.96021	1.42848	0.911651	0.789199	777651	ENSMUSG00000022971	Ifnar2
ENSDARG00000039439	il22ra2	-0.797205	138.918	-0.649278	0.215033	-3.01748	0.00254889	0.0143292	125	114	92	113	158	225	0.575533	0.557388	0.551644	0.73571	0.960745	1.22625	692307	ENSMUSG00000022971	Ifnar2
ENSDARG00000100383	il10ra	0.96319	380.15	0.790943	0.211831	3.733	0.000189209	0.00205932	595	595	447	300	205	198	2.00355	2.12762	1.96021	1.42848	0.911651	0.789199	777651	ENSMUSG00000020009	Ifngr1
ENSDARG00000039439	il22ra2	-0.797205	138.918	-0.649278	0.215033	-3.01748	0.00254889	0.0143292	125	114	92	113	158	225	0.575533	0.557388	0.551644	0.73571	0.960745	1.22625	692307	ENSMUSG00000020009	Ifngr1
ENSDARG00000041870	ift172	0.227758	1548.18	0.223756	0.0726989	3.07778	0.00208548	0.0123303	1983	1961	1497	1180	1314	1464	1.10353	1.15886	1.08491	0.92856	0.965709	0.964359	432389	ENSMUSG00000038564	Ift172
ENSDARG00000021022	ift57	0.593924	630.117	0.57504	0.0970491	5.92386	3.14468e-09	2.39249e-07	882	880	701	450	450	489	3.07909	3.26234	3.187	2.22144	2.07471	2.02069	414929	ENSMUSG00000032965	Ift57
ENSDARG00000007444	ift81	0.429964	637.608	0.41249	0.109238	3.7756	0.000159623	0.00180292	850	885	649	495	481	526	0.766444	0.847418	0.76211	0.631153	0.572793	0.561416	432390	ENSMUSG00000029469	Ift81
ENSDARG00000094132	igf1	-0.921192	434.971	-0.702037	0.235468	-2.98204	0.00286334	0.0155923	334	339	299	288	576	745	0.697897	0.752207	0.813631	0.850953	1.58949	1.84263	114433	ENSMUSG00000020053	Igf1
ENSDARG00000018643	igf2b	1.07782	2502.41	0.871698	0.217474	4.00931	6.08974e-05	0.000899011	4246	3713	3103	1976	1188	1210	24.9593	23.1777	23.7545	16.4251	9.22273	8.41929	30710	ENSMUSG00000048583	Igf2
ENSDARG00000099351	igfbp1a	1.2538	1644.64	1.04011	0.207886	5.00394	5.61713e-07	2.03725e-05	3016	2621	1955	1101	862	681	27.7004	25.5631	23.3836	14.2991	10.4557	7.40353	317638	ENSMUSG00000020429	Igfbp1
ENSDARG00000099144	igfbp3	0.741552	1432.99	0.701502	0.125046	5.60929	2.03159e-08	1.18476e-06	2316	1994	1554	962	1053	941	2.67313	2.44399	2.33584	1.57009	1.6051	1.28561	403079	ENSMUSG00000020427	Igfbp3
ENSDARG00000025348	igfbp5b	0.706155	7669.45	0.658522	0.138769	4.74539	2.08107e-06	6.06602e-05	11486	11168	8373	5785	4389	5929	18.7443	19.3539	17.7947	13.3497	9.45924	11.453	403039	ENSMUSG00000026185	Igfbp5
ENSDARG00000104138	igfbp7	0.481449	2278.56	0.469879	0.0847291	5.54546	2.93187e-08	1.67293e-06	3157	3035	2443	1712	1763	1776	10.0293	10.2388	10.1072	7.69074	7.39672	6.67847	405860	ENSMUSG00000036256	Igfbp7
ENSDARG00000022176	zgc:110372	-0.693729	3155.84	-0.595449	0.192926	-3.08649	0.00202535	0.0120555	2924	2758	2175	2259	3978	4730	0.218588	0.218945	0.211748	0.238799	0.392739	0.41855	550472	ENSMUSG00000013367	Iglon5
ENSDARG00000109783	igsf11	0.44985	736.225	0.427314	0.120671	3.54084	0.00039886	0.00363644	906	969	866	541	548	635	0.202054	0.229486	0.251518	0.17061	0.161403	0.16763	100004469	ENSMUSG00000022790	Igsf11
ENSDARG00000031049	igsf21a	-0.934494	806.186	-0.795992	0.196531	-4.04996	5.12261e-05	0.000791285	603	654	536	635	1050	1290	0.0483399	0.0556748	0.0559582	0.071983	0.111165	0.12241	569872	ENSMUSG00000040972	Igsf21
ENSDARG00000077002	igsf3	0.402708	1186.01	0.383834	0.116937	3.28223	0.00102988	0.00743786	1553	1563	1268	938	808	1086	0.184445	0.197127	0.196121	0.157531	0.126735	0.152673	557878	ENSMUSG00000042035	Igsf3
ENSDARG00000038467	igsf8	0.251623	832.566	0.244303	0.092973	2.62759	0.00859913	0.0347676	1027	1012	890	650	685	771	1.12614	1.17841	1.27093	1.00787	0.991981	1.00072	404631	ENSMUSG00000038034	Igsf8
ENSDARG00000079123	ikbkb	0.706968	479.978	0.575713	0.215029	2.67738	0.00742003	0.0313122	633	678	607	427	267	302	0.254028	0.288935	0.317232	0.242311	0.141508	0.143457	563560	ENSMUSG00000031537	Ikbkb
ENSDARG00000070606	ikbke	0.942317	277.606	0.726903	0.232103	3.13174	0.00173776	0.0108681	432	408	345	235	130	153	0.40566	0.406847	0.421899	0.312043	0.161218	0.170062	437024	ENSMUSG00000042349	Ikbke
ENSDARG00000017037	ikbkg	-0.332914	1822.92	-0.318602	0.112243	-2.83847	0.004533	0.0219488	1918	1823	1504	1504	1909	2256	2.87758	2.90442	2.93859	3.19077	3.78248	4.00642	541530	ENSMUSG00000004221	Ikbkg
ENSDARG00000039439	il22ra2	-0.797205	138.918	-0.649278	0.215033	-3.01748	0.00254889	0.0143292	125	114	92	113	158	225	0.575533	0.557388	0.551644	0.73571	0.960745	1.22625	692307	ENSMUSG00000032089	Il10ra
ENSDARG00000054771	ghra	-1.28171	109.323	-0.941728	0.243717	-3.86217	0.000112385	0.00139042	85	48	72	160	130	135	0.0211673	0.0126935	0.0233502	0.0563423	0.0427544	0.039794	100001424	ENSMUSG00000073889	Il11ra1
ENSDARG00000054771	ghra	-1.28171	109.323	-0.941728	0.243717	-3.86217	0.000112385	0.00139042	85	48	72	160	130	135	0.0211673	0.0126935	0.0233502	0.0563423	0.0427544	0.039794	100001424	ENSMUSG00000095623	Il11ra2
ENSDARG00000054771	ghra	-1.28171	109.323	-0.941728	0.243717	-3.86217	0.000112385	0.00139042	85	48	72	160	130	135	0.0211673	0.0126935	0.0233502	0.0563423	0.0427544	0.039794	100001424	ENSMUSG00000078735	Il11ra2
ENSDARG00000054771	ghra	-1.28171	109.323	-0.941728	0.243717	-3.86217	0.000112385	0.00139042	85	48	72	160	130	135	0.0211673	0.0126935	0.0233502	0.0563423	0.0427544	0.039794	100001424	ENSMUSG00000095456	Il11ra2
ENSDARG00000033727	il12ba	-1.23895	40.5691	-0.754597	0.26959	-2.79647	0.00516643	0.0240906	24	36	19	32	62	66	0.11562	0.184169	0.119203	0.217992	0.394462	0.37636	445373	ENSMUSG00000004296	Il12b
ENSDARG00000054771	ghra	-1.28171	109.323	-0.941728	0.243717	-3.86217	0.000112385	0.00139042	85	48	72	160	130	135	0.0211673	0.0126935	0.0233502	0.0563423	0.0427544	0.039794	100001424	ENSMUSG00000000791	Il12rb1
ENSDARG00000098857	lifra	-1.17076	949.543	-0.801818	0.256769	-3.12793	0.00176043	0.0109617	564	478	793	1623	922	1033	0.298839	0.268955	0.547196	1.21603	0.64518	0.647883	541493	ENSMUSG00000000791	Il12rb1
ENSDARG00000054771	ghra	-1.28171	109.323	-0.941728	0.243717	-3.86217	0.000112385	0.00139042	85	48	72	160	130	135	0.0211673	0.0126935	0.0233502	0.0563423	0.0427544	0.039794	100001424	ENSMUSG00000017057	Il13ra1
ENSDARG00000052361	il15	-0.857865	123.742	-0.704816	0.211756	-3.32529	0.000883272	0.00662854	107	107	74	103	157	187	0.150159	0.159457	0.135241	0.204396	0.290976	0.310632	654826	ENSMUSG00000031712	Il15
ENSDARG00000104853	il1rapl1b	-0.741614	291.531	-0.664457	0.168911	-3.93245	8.40846e-05	0.00112892	267	239	204	249	356	415	1.0443	0.992671	1.0391	1.37715	1.83889	1.92132	557801	ENSMUSG00000052372	Il1rapl1
ENSDARG00000039439	il22ra2	-0.797205	138.918	-0.649278	0.215033	-3.01748	0.00254889	0.0143292	125	114	92	113	158	225	0.575533	0.557388	0.551644	0.73571	0.960745	1.22625	692307	ENSMUSG00000037157	Il22ra1
ENSDARG00000054771	ghra	-1.28171	109.323	-0.941728	0.243717	-3.86217	0.000112385	0.00139042	85	48	72	160	130	135	0.0211673	0.0126935	0.0233502	0.0563423	0.0427544	0.039794	100001424	ENSMUSG00000049093	Il23r
ENSDARG00000098857	lifra	-1.17076	949.543	-0.801818	0.256769	-3.12793	0.00176043	0.0109617	564	478	793	1623	922	1033	0.298839	0.268955	0.547196	1.21603	0.64518	0.647883	541493	ENSMUSG00000049093	Il23r
ENSDARG00000054771	ghra	-1.28171	109.323	-0.941728	0.243717	-3.86217	0.000112385	0.00139042	85	48	72	160	130	135	0.0211673	0.0126935	0.0233502	0.0563423	0.0427544	0.039794	100001424	ENSMUSG00000005465	Il27ra
ENSDARG00000098857	lifra	-1.17076	949.543	-0.801818	0.256769	-3.12793	0.00176043	0.0109617	564	478	793	1623	922	1033	0.298839	0.268955	0.547196	1.21603	0.64518	0.647883	541493	ENSMUSG00000005465	Il27ra
ENSDARG00000068858	il2rga	0.584041	327.325	0.507641	0.186467	2.72196	0.00648961	0.0282849	425	476	371	279	219	220	1.15197	1.3701	1.3096	1.06936	0.783949	0.705851	796604	ENSMUSG00000005465	Il27ra
ENSDARG00000076586	csf2rb	1.00303	395.204	0.662038	0.261856	2.53184	0.0113466	0.0423235	516	690	499	366	171	173	0.922204	1.30954	1.16142	0.924968	0.403612	0.365983	100135062	ENSMUSG00000068227	Il2rb
ENSDARG00000075720	il2rb	-0.631344	118.956	-0.521963	0.209351	-2.49222	0.0126948	0.0458788	117	94	92	95	147	162	0.366949	0.31307	0.375768	0.42132	0.608876	0.601413	793920	ENSMUSG00000068227	Il2rb
ENSDARG00000054771	ghra	-1.28171	109.323	-0.941728	0.243717	-3.86217	0.000112385	0.00139042	85	48	72	160	130	135	0.0211673	0.0126935	0.0233502	0.0563423	0.0427544	0.039794	100001424	ENSMUSG00000031304	Il2rg
ENSDARG00000098857	lifra	-1.17076	949.543	-0.801818	0.256769	-3.12793	0.00176043	0.0109617	564	478	793	1623	922	1033	0.298839	0.268955	0.547196	1.21603	0.64518	0.647883	541493	ENSMUSG00000031304	Il2rg
ENSDARG00000068858	il2rga	0.584041	327.325	0.507641	0.186467	2.72196	0.00648961	0.0282849	425	476	371	279	219	220	1.15197	1.3701	1.3096	1.06936	0.783949	0.705851	796604	ENSMUSG00000031304	Il2rg
ENSDARG00000054771	ghra	-1.28171	109.323	-0.941728	0.243717	-3.86217	0.000112385	0.00139042	85	48	72	160	130	135	0.0211673	0.0126935	0.0233502	0.0563423	0.0427544	0.039794	100001424	ENSMUSG00000027947	Il6ra
ENSDARG00000098857	lifra	-1.17076	949.543	-0.801818	0.256769	-3.12793	0.00176043	0.0109617	564	478	793	1623	922	1033	0.298839	0.268955	0.547196	1.21603	0.64518	0.647883	541493	ENSMUSG00000027947	Il6ra
ENSDARG00000014180	ildr2	0.446821	855.749	0.428002	0.111107	3.85187	0.00011722	0.00143359	1083	1109	995	614	687	703	1.45479	1.58196	1.74063	1.1663	1.21877	1.1178	564738	ENSMUSG00000040612	Ildr2
ENSDARG00000017126	ilvbl	0.414825	1175.01	0.402559	0.0937131	4.29541	1.74369e-05	0.00033293	1618	1500	1247	929	899	953	2.48182	2.4433	2.49098	2.01501	1.82114	1.73031	393639	ENSMUSG00000032763	Ilvbl
ENSDARG00000029524	impdh1b	0.510262	957.608	0.488059	0.112871	4.32357	1.53528e-05	0.000303343	1431	1303	949	727	708	747	2.32127	2.24452	2.00477	1.66759	1.51674	1.43432	338306	ENSMUSG00000003500	Impdh1
ENSDARG00000042336	impdh1a	-0.614626	121.522	-0.524307	0.195908	-2.67483	0.00747668	0.031501	108	127	79	109	140	161	0.125652	0.156907	0.119697	0.179325	0.215112	0.221722	431724	ENSMUSG00000003500	Impdh1
ENSDARG00000053248	inab	0.961927	4385.72	0.866838	0.165113	5.24988	1.52197e-07	6.64947e-06	6726	6664	5430	3116	2104	2984	72.7611	76.5544	76.4986	47.6659	30.0593	38.2102	30230	ENSMUSG00000034336	Ina
ENSDARG00000040777	inhbb	0.30726	812.057	0.295925	0.104315	2.83663	0.00455929	0.0220367	1157	1024	760	595	662	760	5.36436	5.04171	4.58891	3.90095	4.05353	4.17096	30275	ENSMUSG00000037035	Inhbb
ENSDARG00000069133	mstnb	-0.830206	2022.81	-0.690859	0.206743	-3.34187	0.000832159	0.00636402	1817	1649	1288	1426	2684	3180	16.8023	16.193	15.511	18.6467	32.7784	34.808	798441	ENSMUSG00000047492	Inhbe
ENSDARG00000037995	gdf3	-1.60555	152.387	-0.703976	0.275092	-2.60201	0.009268	0.0366786	79	88	76	397	93	120	0.473975	0.560665	0.593818	3.36812	0.736889	0.852211	30125	ENSMUSG00000047492	Inhbe
ENSDARG00000070360	fam212aa	0.723095	248.932	0.665236	0.150043	4.43023	9.41334e-06	0.000201967	410	311	289	162	164	195	2.27148	1.8297	2.08514	1.26914	1.19994	1.27879	692272	ENSMUSG00000042106	Inka1
ENSDARG00000070995	inpp4ab	-0.655413	397.802	-0.598037	0.156389	-3.82324	0.000131708	0.00156609	352	382	273	349	453	558	0.104226	0.120113	0.10527	0.146126	0.177142	0.195571	792527	ENSMUSG00000026113	Inpp4a
ENSDARG00000063352	inpp4aa	-0.458231	2327.54	-0.417746	0.157038	-2.66013	0.00781112	0.0325169	2270	2265	1834	1796	2531	3227	1.16172	1.23094	1.22232	1.29972	1.71064	1.95484	664741	ENSMUSG00000026113	Inpp4a
ENSDARG00000103926	inpp5e	0.436483	717.259	0.416664	0.115155	3.61797	0.000296918	0.00290296	937	916	815	568	529	586	2.20223	2.28619	2.49455	1.88773	1.64199	1.63027	606579	ENSMUSG00000026925	Inpp5e
ENSDARG00000104222	inppl1a	0.551141	1267.46	0.51687	0.133593	3.86875	0.000109396	0.00136235	1805	1708	1387	1031	874	923	2.40901	2.4207	2.41073	1.94575	1.54051	1.45814	325179	ENSMUSG00000032737	Inppl1
ENSDARG00000010658	insig1	-0.895326	1590.22	-0.709179	0.224459	-3.16011	0.00157709	0.0100809	1504	1243	907	1104	1958	2790	9.83957	8.63559	7.72764	10.2133	16.9173	21.6058	334189	ENSMUSG00000045294	Insig1
ENSDARG00000011948	insra	-0.295475	2269.53	-0.285642	0.0992465	-2.8781	0.00400079	0.0199838	2408	2275	1933	1901	2437	2619	0.962667	0.965815	1.00638	1.07466	1.28667	1.23935	245699	ENSMUSG00000005534	Insr
ENSDARG00000026247	si:dkey-105e17.1	-1.01052	628.588	-0.846874	0.203752	-4.15595	3.23936e-05	0.000546276	495	479	383	490	817	1059	0.223317	0.22948	0.225022	0.312593	0.486776	0.565522	100003007	ENSMUSG00000066607	Insyn1
ENSDARG00000008310	ip6k2a	0.402524	6002.15	0.397042	0.0641356	6.19059	5.99398e-10	5.87765e-08	8032	8126	6106	4339	4739	5261	31.6723	34.0271	31.3562	24.1943	24.6793	24.5562	322041	ENSMUSG00000032599	Ip6k2
ENSDARG00000019613	ip6k2b	0.387839	3676.42	0.376555	0.0929995	4.04892	5.14536e-05	0.000792949	4934	5004	3656	2873	2673	3278	19.7597	21.2809	19.0677	16.2699	14.1374	15.5392	436662	ENSMUSG00000032599	Ip6k2
ENSDARG00000035751	ipo7	0.227418	6766.1	0.221283	0.0896424	2.4685	0.0135679	0.0482569	8780	8416	6578	5824	5357	6035	5.92595	6.03201	5.78187	5.55844	4.77503	4.82146	321739	ENSMUSG00000066232	Ipo7
ENSDARG00000058159	ipo8	0.242275	1349.78	0.238036	0.0725441	3.28118	0.00103373	0.00745362	1741	1686	1333	1080	1130	1213	2.17993	2.24179	2.17363	1.91221	1.86859	1.79781	555520	ENSMUSG00000040029	Ipo8
ENSDARG00000016753	ipo9	-0.247657	1773.18	-0.244145	0.0654157	-3.73221	0.000189806	0.00206293	1941	1806	1522	1592	1764	1986	2.8725	2.83821	2.93332	3.33154	3.44766	3.47898	406860	ENSMUSG00000041879	Ipo9
ENSDARG00000057276	iqca1	0.735111	457.845	0.691692	0.130367	5.30357	1.1356e-07	5.29333e-06	652	696	513	316	320	312	0.176385	0.199947	0.180735	0.120884	0.114328	0.0999091	553364	ENSMUSG00000026301	Iqca
ENSDARG00000015476	iqch	1.42188	409.473	1.11599	0.226934	4.91732	8.77387e-07	2.97055e-05	657	670	598	271	147	190	0.385155	0.417098	0.456544	0.224651	0.113809	0.131844	567336	ENSMUSG00000037801	Iqch
ENSDARG00000060010	iqgap2	0.55198	764.591	0.522127	0.125114	4.17269	3.01028e-05	0.000516192	1044	1022	879	595	502	616	0.319636	0.332276	0.350474	0.257597	0.202979	0.223241	563030	ENSMUSG00000021676	Iqgap2
ENSDARG00000043249	irf1b	0.655379	1188.11	0.593932	0.161244	3.68321	0.000230316	0.00240073	1428	1739	1505	898	795	848	8.19018	10.5915	11.2412	7.28299	6.02176	5.75704	792160	ENSMUSG00000018899	Irf1
ENSDARG00000007387	irf2a	0.329849	587.295	0.319677	0.0956639	3.34131	0.000833835	0.00636688	780	764	587	448	454	542	1.8769	1.95224	1.83948	1.52438	1.44276	1.54377	325410	ENSMUSG00000031627	Irf2
ENSDARG00000101986	irf6	-1.66205	124.328	-0.918455	0.274738	-3.36883	0.000754872	0.00589937	63	78	53	279	119	109	0.186696	0.245461	0.204542	1.16914	0.465728	0.382348	393570	ENSMUSG00000026638	Irf6
ENSDARG00000056407	irf8	0.749714	1200.26	0.638174	0.196843	3.24204	0.00118676	0.00820717	1626	1706	1523	1009	630	816	9.76715	10.8823	11.914	8.57051	4.9978	5.80197	436895	ENSMUSG00000041515	Irf8
ENSDARG00000016457	irf9	0.736203	1458.95	0.717324	0.0874408	8.2024	2.35633e-16	1.24772e-13	2202	2046	1682	999	989	1035	3.20918	3.16647	3.19237	2.05878	1.90355	1.78548	403013	ENSMUSG00000002325	Irf9
ENSDARG00000101076	irx3a	-0.571078	862.912	-0.496825	0.186086	-2.66979	0.00758991	0.0318766	792	793	666	630	1074	1187	8.3444	8.87229	9.13808	9.38595	14.9439	14.8033	30520	ENSMUSG00000031734	Irx3
ENSDARG00000004023	isl1	-0.947002	1077.87	-0.760571	0.219917	-3.45897	0.000542255	0.00458097	892	776	719	750	1456	1798	5.79152	5.35035	6.0795	6.88584	12.4848	13.8183	30147	ENSMUSG00000042258	Isl1
ENSDARG00000003971	isl2a	-0.979612	574.703	-0.836525	0.195331	-4.28196	1.85253e-05	0.000349185	431	443	378	461	779	900	2.53992	2.77229	2.90099	3.8416	6.06277	6.27802	30157	ENSMUSG00000032318	Isl2
ENSDARG00000051875	islr2	0.47242	3983.35	0.457663	0.0962549	4.75459	1.98847e-06	5.88891e-05	5454	5465	4160	2892	2740	3641	48.3369	51.4336	48.014	36.2435	32.0705	38.1964	541396	ENSMUSG00000037206	Islr
ENSDARG00000020541	ism1	0.845919	733.707	0.798313	0.127463	6.26106	3.82366e-10	4.04941e-08	1008	1162	886	478	441	533	1.25144	1.53196	1.43249	0.839159	0.723065	0.783273	497617	ENSMUSG00000074766	Ism1
ENSDARG00000060069	isoc1	-0.346365	606.915	-0.329224	0.120012	-2.7432	0.00608444	0.0270227	668	567	503	523	675	689	1.4081	1.26921	1.38081	1.55893	1.8791	1.71915	559897	ENSMUSG00000024601	Isoc1
ENSDARG00000012824	itga3b	0.509977	861.835	0.481425	0.127182	3.78495	0.000153738	0.00175447	1243	1183	880	691	618	650	0.576219	0.582363	0.531264	0.452963	0.378352	0.356671	100331874	ENSMUSG00000001507	Itga3
ENSDARG00000069946	itga6b	0.305816	1589.85	0.292973	0.110996	2.63939	0.0083056	0.0339036	2049	2100	1576	1065	1371	1524	1.58272	1.72256	1.58536	1.16327	1.39859	1.39343	541320	ENSMUSG00000027111	Itga6
ENSDARG00000078717	itga8	1.24906	23.24	0.741766	0.270977	2.721	0.00650857	0.0283108	36	45	26	13	13	12	Inf	Inf	Inf	Inf	Inf	Inf	100141346	ENSMUSG00000026768	Itga8
ENSDARG00000006314	itgav	0.70205	10634.3	0.662329	0.12783	5.18131	2.20338e-07	9.1437e-06	14607	14937	13031	7973	6920	7391	8.93186	9.69922	10.3769	6.89399	5.58828	5.3496	100151255	ENSMUSG00000027087	Itgav
ENSDARG00000071863	itgb1a	0.746299	2054.9	0.680379	0.156989	4.3337	1.46621e-05	0.000292314	3221	2764	2393	1615	1192	1412	6.11438	5.57176	5.91583	4.33513	2.98833	3.17274	556734	ENSMUSG00000025809	Itgb1
ENSDARG00000028507	itgb4	0.404578	4701.31	0.395438	0.0822173	4.80961	1.51228e-06	4.6642e-05	5943	6340	5080	3556	3617	4028	4.15538	4.70746	4.62572	3.51588	3.33998	3.33374	335269	ENSMUSG00000020758	Itgb4
ENSDARG00000012942	itgb5	0.402013	2965.46	0.393707	0.0786985	5.00263	5.65523e-07	2.04546e-05	3954	3753	3240	2198	2430	2437	1.97151	1.98717	2.10387	1.54974	1.60015	1.43832	563556	ENSMUSG00000022817	Itgb5
ENSDARG00000040985	itgbl1	0.416218	567.22	0.387777	0.139584	2.77781	0.00547272	0.0250771	838	722	560	463	448	427	0.507458	0.464287	0.441627	0.396466	0.358282	0.306071	554050	ENSMUSG00000032925	Itgbl1
ENSDARG00000073905	zgc:92481	0.33896	2576.66	0.331257	0.0824584	4.01719	5.88971e-05	0.000877157	3241	3448	2659	1995	2004	2304	6.92732	7.82612	7.40144	6.02972	5.65686	5.82917	447865	ENSMUSG00000006529	Itih1
ENSDARG00000041505	itm2bb	0.78274	3686.06	0.759071	0.0947396	8.01176	1.1308e-15	4.94477e-13	5513	5381	4271	2533	2421	2520	12.3851	12.8371	12.4955	8.04665	7.18286	6.70116	406248	ENSMUSG00000022108	Itm2b
ENSDARG00000043448	itm2ca	-0.570257	4775.75	-0.491138	0.191258	-2.56799	0.0102289	0.0392608	4482	4471	3544	3335	5665	7061	8.31858	8.812	8.56608	8.75268	13.8857	15.5125	436822	ENSMUSG00000026223	Itm2c
ENSDARG00000039650	itm2cb	-0.512705	5522.24	-0.450295	0.180914	-2.48902	0.0128095	0.0461602	5753	5075	4031	3947	7040	7187	13.9811	13.0971	12.7577	13.5638	22.5949	20.6744	335863	ENSMUSG00000026223	Itm2c
ENSDARG00000067741	itpkcb	0.558523	1069.74	0.506728	0.160475	3.15743	0.00159164	0.0101445	1479	1611	1074	729	929	726	1.66856	1.93002	1.57793	1.16297	1.38414	0.969498	322720	ENSMUSG00000003752	Itpkc
ENSDARG00000013946	ivns1abpb	-0.418759	4358.16	-0.389391	0.1413	-2.75577	0.00585539	0.0263652	4390	4216	3507	3798	5491	4508	13.6082	13.8781	14.1574	16.6479	22.4791	16.5409	334334	ENSMUSG00000023150	Ivns1abp
ENSDARG00000033707	jade1	-0.292825	1005.83	-0.287375	0.074774	-3.84324	0.000121419	0.00147193	1077	1023	839	960	1005	1102	1.96234	1.97937	1.99082	2.47342	2.41833	2.37672	327437	ENSMUSG00000025764	Jade1
ENSDARG00000013168	jag1b	0.518327	1021.37	0.498737	0.105489	4.72745	2.27352e-06	6.46556e-05	1353	1396	1149	772	757	789	0.934337	1.02373	1.03333	0.753861	0.690387	0.644942	140423	ENSMUSG00000002799	Jag2
ENSDARG00000030289	jag1a	1.66495	450.477	0.968184	0.272474	3.5799	0.000343726	0.00324554	828	764	635	337	114	128	0.552631	0.541491	0.551937	0.318055	0.100485	0.101124	140421	ENSMUSG00000002799	Jag2
ENSDARG00000020625	jak1	0.791469	7780.96	0.707782	0.170123	4.16047	3.17595e-05	0.000540236	11068	11734	9210	6205	4340	5085	6.67279	7.51237	7.23118	5.28991	3.45556	3.62883	30280	ENSMUSG00000028530	Jak1
ENSDARG00000061794	jam3b	1.17833	1806.03	0.94575	0.220058	4.29905	1.71535e-05	0.000328622	2859	2887	2378	1367	749	900	1.70544	1.82879	1.84734	1.15308	0.59006	0.635482	569217	ENSMUSG00000031990	Jam3
ENSDARG00000062268	jarid2b	0.467795	349.282	0.423293	0.162261	2.60836	0.00909779	0.0361618	480	420	410	259	300	248	0.0909596	0.084518	0.101182	0.0694025	0.0750792	0.0556284	558456	ENSMUSG00000038518	Jarid2
ENSDARG00000068982	si:rp71-56i13.6	0.607084	519.416	0.551692	0.159265	3.46338	0.000533442	0.00452964	728	739	572	427	332	373	0.7839	0.845019	0.802115	0.650168	0.472127	0.475418	564457	ENSMUSG00000032023	Jhy
ENSDARG00000102204	jph3	-0.479796	799.042	-0.438886	0.15454	-2.83981	0.00451403	0.0218969	758	800	612	659	828	1120	0.489312	0.548402	0.514492	0.601547	0.705891	0.8558	569861	ENSMUSG00000025318	Jph3
ENSDARG00000043531	jun	0.775466	7465.35	0.690356	0.172935	3.99205	6.55043e-05	0.000948265	11155	10741	8740	6056	4062	4987	211.195	215.949	215.495	162.132	101.565	111.761	335916	ENSMUSG00000052684	Jun
ENSDARG00000104773	junbb	1.16836	5139.58	0.823995	0.252025	3.27398	0.00106045	0.00755566	7973	8336	6754	4429	1852	2274	169.786	188.508	187.306	133.368	52.0848	57.3201	336038	ENSMUSG00000052837	Junb
ENSDARG00000074378	junba	1.33751	2012.62	0.823213	0.268843	3.07422	0.00211052	0.0124561	3282	3368	2709	1740	529	804	75.4177	82.1863	81.069	56.5395	16.0539	21.869	407086	ENSMUSG00000052837	Junb
ENSDARG00000070787	jupa	0.536639	2510.47	0.502864	0.134362	3.74249	0.000182202	0.00199668	3539	3523	2628	1920	1994	1717	2.01913	2.13446	1.95263	1.549	1.50245	1.15955	30415	ENSMUSG00000001552	Jup
ENSDARG00000007943	gabpb2a	-0.389544	541.059	-0.375792	0.102131	-3.67932	0.00023386	0.00242621	572	542	414	526	529	649	2.17669	2.19025	2.05169	2.83045	2.65857	2.92337	554849	ENSMUSG00000102018	K230010J24Rik
ENSDARG00000027187	kat8	-0.381415	863.9	-0.360852	0.124979	-2.88721	0.00388669	0.0196008	876	894	674	792	807	1127	4.23697	4.59179	4.24544	5.41682	5.15485	6.45228	100003790	ENSMUSG00000030801	Kat8
ENSDARG00000099156	katnal1	0.595926	1447.91	0.576213	0.0989379	5.82349	5.76308e-09	4.07977e-07	1936	2025	1682	1047	998	1144	2.67566	2.97197	3.02735	2.04617	1.82158	1.8715	492790	ENSMUSG00000041298	Katnal1
ENSDARG00000012275	katnal2	0.753881	111.406	0.592702	0.226581	2.61377	0.008955	0.035696	174	158	124	94	56	78	0.219968	0.212109	0.204147	0.168037	0.093495	0.116719	641431	ENSMUSG00000025420	Katnal2
ENSDARG00000005456	katnb1	0.409359	1066.89	0.401063	0.0779558	5.14437	2.68416e-07	1.07027e-05	1465	1355	1136	804	837	895	0.407945	0.400678	0.411958	0.316583	0.307808	0.295002	406291	ENSMUSG00000031787	Katnb1
ENSDARG00000042522	katnbl1	-0.467511	356.108	-0.419225	0.168364	-2.4899	0.012778	0.0460788	359	356	260	427	339	370	1.91966	2.0215	1.81057	3.22869	2.39398	2.34191	325430	ENSMUSG00000027132	Katnbl1
ENSDARG00000087226	kbtbd2	-0.217267	938.364	-0.212984	0.0769285	-2.76859	0.00562994	0.0256202	1065	969	792	852	908	1039	2.93974	2.84037	2.84705	3.32557	3.31006	3.39478	563254	ENSMUSG00000059486	Kbtbd2
ENSDARG00000102064	kcna2b	-1.89394	86.3399	-0.81681	0.274894	-3.03841	0.00237832	0.0135591	43	31	43	223	74	65	0.0668229	0.0511577	0.0870234	0.490038	0.151873	0.119566	562853	ENSMUSG00000040724	Kcna2
ENSDARG00000008140	kcnab1a	-1.65713	802.261	-1.42568	0.191546	-7.44035	1.00418e-13	2.88986e-11	434	396	413	768	1221	1426	0.0882191	0.0854793	0.109329	0.220751	0.327778	0.343107	541540	ENSMUSG00000027827	Kcnab1
ENSDARG00000062134	kcnab2b	-1.24812	2454.78	-1.09861	0.179595	-6.11709	9.52982e-10	8.8227e-08	1636	1668	1407	2174	3229	4312	1.20332	1.30283	1.34773	2.26113	3.13659	3.75418	565014	ENSMUSG00000028931	Kcnab2
ENSDARG00000051852	kcnc1a	-0.51092	681.789	-0.474096	0.143076	-3.31346	0.000921492	0.00685136	657	575	583	641	673	920	0.418937	0.389353	0.484131	0.577975	0.566747	0.694398	565419	ENSMUSG00000058975	Kcnc1
ENSDARG00000032799	kcnd2	-0.669372	209.614	-0.561187	0.203647	-2.7549	0.00587103	0.0263997	190	190	147	159	276	285	0.0348144	0.0369702	0.0350779	0.0411975	0.0667891	0.0618141	570188	ENSMUSG00000060882	Kcnd2
ENSDARG00000056101	kcnd3	-0.707618	331.731	-0.628716	0.174124	-3.60992	0.000306287	0.00296608	285	283	248	279	388	485	0.0600972	0.0633707	0.068104	0.0831921	0.108052	0.121057	327415	ENSMUSG00000040896	Kcnd3
ENSDARG00000068257	kcne4	0.855086	105.432	0.667826	0.228441	2.92065	0.00349298	0.0179992	167	153	122	83	68	54	1.32867	1.29267	1.26408	0.933788	0.714499	0.50855	794240	ENSMUSG00000047330	Kcne4
ENSDARG00000027940	kcnf1a	-0.728114	432.986	-0.651992	0.169286	-3.85061	0.000117826	0.00143775	390	371	300	359	524	629	9.23345	9.32752	9.24979	12.0188	16.3841	17.6274	557280	ENSMUSG00000051726	Kcnf1
ENSDARG00000043220	kcnh5a	-1.57648	162.452	-0.989942	0.266818	-3.72492	0.000195377	0.00210467	88	57	112	286	192	184	0.0141911	0.00976116	0.0235214	0.065218	0.0408908	0.0351228	556304	ENSMUSG00000034402	Kcnh5
ENSDARG00000034808	kcnip1b	-1.88788	589.192	-1.38317	0.244221	-5.6732	1.40158e-08	8.58986e-07	319	291	211	433	972	1221	0.398177	0.385719	0.342988	0.76426	1.6023	1.80401	494089	ENSMUSG00000053519	Kcnip1
ENSDARG00000002666	kcnj1b	0.520551	310.643	0.493305	0.123218	4.00191	6.28336e-05	0.000921692	459	394	339	206	234	269	4.76879	4.34695	4.58676	3.02643	3.21072	3.30815	556608	ENSMUSG00000041248	Kcnj1
ENSDARG00000051880	kcnj11	-0.78959	191.652	-0.608795	0.232431	-2.61842	0.00883393	0.0353304	230	121	113	174	218	288	7.05617	3.94203	4.51472	7.54847	8.83261	10.4586	664687	ENSMUSG00000096146	Kcnj11
ENSDARG00000017254	kcnk1b	-0.671936	227.517	-0.614971	0.154095	-3.98941	6.62377e-05	0.000954331	206	197	167	205	269	305	0.461369	0.468534	0.48709	0.649237	0.795655	0.808573	561206	ENSMUSG00000033998	Kcnk1
ENSDARG00000057049	kcnk18	-0.938538	60.6221	-0.721347	0.233034	-3.09011	0.00200084	0.0119581	45	51	39	54	84	84	0.188258	0.22657	0.212479	0.319449	0.464099	0.415965	561821	ENSMUSG00000040901	Kcnk18
ENSDARG00000007151	kcnk2b	-0.976157	113.307	-0.78939	0.217436	-3.62634	0.000287471	0.00284207	86	89	73	101	130	191	0.21338	0.234498	0.235879	0.354361	0.425981	0.560954	568565	ENSMUSG00000037624	Kcnk2
ENSDARG00000104563	kcnk9	-0.841581	98.9402	-0.692262	0.211121	-3.27646	0.00105116	0.00751941	67	86	75	105	107	141	0.0352629	0.0480656	0.0514062	0.0781448	0.0743734	0.0878415	799704	ENSMUSG00000036760	Kcnk9
ENSDARG00000079840	kcnma1a	-0.708016	1288.61	-0.644653	0.157939	-4.08142	4.47615e-05	0.000708388	1205	1047	928	1063	1586	1824	0.116648	0.107629	0.11699	0.14551	0.202761	0.209003	568554	ENSMUSG00000063142	Kcnma1
ENSDARG00000091306	kcnn1a	-0.625501	492.121	-0.558148	0.171512	-3.25385	0.00113851	0.00796173	456	445	358	392	580	701	0.513192	0.531824	0.524698	0.623834	0.862053	0.933836	563352	ENSMUSG00000002908	Kcnn1
ENSDARG00000075307	kcnq2a	-0.488545	771.347	-0.441129	0.163798	-2.69302	0.00708079	0.0301594	697	752	628	627	808	1089	0.978057	1.12058	1.14763	1.24413	1.49739	1.80883	100141342	ENSMUSG00000016346	Kcnq2
ENSDARG00000006891	kcns3a	-0.949139	433.123	-0.826883	0.185276	-4.46173	8.13002e-06	0.00017949	343	321	293	367	546	688	7.49021	7.44386	8.33257	11.3327	15.7465	17.7839	565375	ENSMUSG00000043673	Kcns3
ENSDARG00000053542	kctd12.2	0.304118	1571.48	0.297438	0.0810956	3.66764	0.000244801	0.0025141	2176	1874	1603	1180	1333	1383	51.797	47.3705	49.6924	39.7187	41.9051	38.9678	553403	ENSMUSG00000098557	Kctd12
ENSDARG00000069843	kctd12.1	-0.967445	270.485	-0.773849	0.221229	-3.49721	0.000470145	0.00408921	228	193	174	205	414	382	4.29125	3.85744	4.26491	5.45596	10.2906	8.5104	373865	ENSMUSG00000098557	Kctd12
ENSDARG00000044769	kctd13	0.248932	1059.19	0.241904	0.0916423	2.63958	0.00830087	0.033899	1302	1318	1108	782	916	988	3.34448	3.59522	3.70654	2.84049	3.10745	3.00409	100000647	ENSMUSG00000030685	Kctd13
ENSDARG00000023703	kctd6b	-0.419052	610.734	-0.389773	0.141071	-2.76281	0.00573065	0.0259802	602	619	479	497	682	771	5.79075	6.32298	6.00047	6.76025	8.66391	8.77871	436601	ENSMUSG00000021752	Kctd6
ENSDARG00000061580	kctd7	-0.92939	619.443	-0.725889	0.228705	-3.17442	0.00150136	0.00972836	491	482	410	416	832	1046	1.91255	1.99375	2.07982	2.29135	4.28001	4.82281	735248	ENSMUSG00000034110	Kctd7
ENSDARG00000067507	kctd8	-0.910846	45.7711	-0.676636	0.24134	-2.79974	0.00511433	0.0238928	33	33	36	50	58	57	1.08129	1.14824	1.53617	2.31667	2.50984	2.21075	568933	ENSMUSG00000037653	Kctd8
ENSDARG00000021209	kctd9a	-0.590153	213.26	-0.522039	0.17678	-2.95231	0.00315404	0.016728	191	196	165	182	230	305	0.536101	0.584201	0.603127	0.722359	0.852575	1.01333	541442	ENSMUSG00000034327	Kctd9
ENSDARG00000031971	kdelc1	0.582282	901.028	0.524397	0.165513	3.1681	0.00153437	0.00989824	1311	1206	997	738	666	572	3.78116	3.69371	3.7448	3.00986	2.53681	1.95279	393905	ENSMUSG00000026047	Kdelc1
ENSDARG00000021408	kdelc2	0.444951	307.872	0.404595	0.158857	2.54637	0.0108849	0.0411699	436	422	302	261	212	246	1.10559	1.13635	0.997296	0.935868	0.709958	0.738378	566063	ENSMUSG00000034487	Kdelc2
ENSDARG00000003098	kdm5bb	0.273431	3249.31	0.269473	0.066089	4.07738	4.55455e-05	0.000719488	4396	3956	3233	2579	2571	3004	4.29929	4.10855	4.11771	3.56663	3.32072	3.47758	415256	ENSMUSG00000042207	Kdm5b
ENSDARG00000070475	khdrbs1b	-0.313138	3128.69	-0.300938	0.107076	-2.8105	0.00494642	0.0233136	3403	3094	2582	2571	3366	3721	14.9274	14.4124	14.7499	15.9475	19.4997	19.3206	406516	ENSMUSG00000028790	Khdrbs1
ENSDARG00000069469	khdrbs2	-0.963849	419.003	-0.764462	0.224	-3.41278	0.000643036	0.00523525	355	297	271	298	616	642	0.118282	0.105085	0.11759	0.140403	0.271058	0.2532	768147	ENSMUSG00000026058	Khdrbs2
ENSDARG00000053240	kif6	1.04965	317.53	0.94732	0.163923	5.7733	7.77339e-09	5.27713e-07	490	507	394	212	162	196	0.290338	0.319013	0.304029	0.177628	0.126769	0.137468	553436	ENSMUSG00000023999	Kif6
ENSDARG00000001634	kirrela	0.419536	1525.65	0.406372	0.0964574	4.21277	2.52259e-05	0.000448143	2124	1962	1597	1208	1084	1320	0.976628	0.958002	0.956292	0.785434	0.658256	0.718433	405804	ENSMUSG00000041734	Kirrel
ENSDARG00000055965	klc3	-1.08367	71.6794	-0.730074	0.259149	-2.81501	0.00487762	0.0230854	63	50	38	55	83	138	0.108625	0.0915483	0.0853262	0.134097	0.188998	0.281646	569394	ENSMUSG00000024862	Klc2
ENSDARG00000055965	klc3	-1.08367	71.6794	-0.730074	0.259149	-2.81501	0.00487762	0.0230854	63	50	38	55	83	138	0.108625	0.0915483	0.0853262	0.134097	0.188998	0.281646	569394	ENSMUSG00000040714	Klc3
ENSDARG00000055965	klc3	-1.08367	71.6794	-0.730074	0.259149	-2.81501	0.00487762	0.0230854	63	50	38	55	83	138	0.108625	0.0915483	0.0853262	0.134097	0.188998	0.281646	569394	ENSMUSG00000003546	Klc4
ENSDARG00000030844	klf11a	-1.33889	543.828	-1.0697	0.221516	-4.82927	1.37033e-06	4.31915e-05	403	286	310	458	710	1032	3.80063	2.86424	3.80735	6.10778	8.843	11.5204	560787	ENSMUSG00000020653	Klf11
ENSDARG00000013794	klf11b	1.07603	1160.87	0.897962	0.205492	4.3699	1.24302e-05	0.000254862	1717	1933	1460	857	497	695	14.7776	17.6668	16.3643	10.43	5.64913	7.08038	559076	ENSMUSG00000020653	Klf11
ENSDARG00000029072	klf6a	0.547418	4507.69	0.501098	0.153983	3.25421	0.00113707	0.00796012	6109	6258	5009	3840	2813	3419	28.8878	31.4249	30.8466	25.677	17.5673	19.1373	280650	ENSMUSG00000000078	Klf6
ENSDARG00000073857	klf7a	-0.657448	261.92	-0.599826	0.156391	-3.83457	0.000125782	0.00151238	220	227	209	242	314	335	0.0851596	0.0933103	0.105358	0.132463	0.160521	0.153495	553670	ENSMUSG00000025959	Klf7
ENSDARG00000043821	klf7b	0.343171	1133.84	0.331873	0.098726	3.3614	0.000775497	0.00602466	1443	1447	1220	859	840	1077	0.929776	0.990086	1.02372	0.78266	0.714796	0.82142	553082	ENSMUSG00000025959	Klf7
ENSDARG00000007764	klhdc10	-0.473752	1183.75	-0.45089	0.118591	-3.80192	0.00014358	0.00167611	1237	1074	916	1018	1306	1514	3.59308	3.31279	3.465	4.18131	5.00992	5.20548	393231	ENSMUSG00000029775	Klhdc10
ENSDARG00000045130	klhl11	-0.575675	1110.07	-0.550471	0.113222	-4.86159	1.16444e-06	3.78743e-05	1071	997	831	1015	1185	1507	7.67673	7.58883	7.7571	10.2878	11.2175	12.7861	327313	ENSMUSG00000048732	Klhl11
ENSDARG00000004306	klhl18	0.502539	406.118	0.458086	0.15705	2.91635	0.00354152	0.0182139	571	521	453	344	270	311	1.58798	1.53865	1.64066	1.35281	0.991665	1.02378	327574	ENSMUSG00000054792	Klhl18
ENSDARG00000038801	klhl20	-0.39954	1142.56	-0.386868	0.0969728	-3.98936	6.62509e-05	0.000954331	1156	1124	922	1015	1184	1420	2.75339	2.84295	2.85991	3.41857	3.72437	4.00347	406274	ENSMUSG00000026705	Klhl20
ENSDARG00000039255	klhl21	0.296665	1290.58	0.287495	0.0957807	3.00147	0.00268683	0.0148883	1845	1539	1263	934	1080	1204	5.09198	4.51047	4.53947	3.64507	3.93646	3.93328	404613	ENSMUSG00000073700	Klhl21
ENSDARG00000062122	klhl5	-0.750099	295.232	-0.599754	0.221364	-2.70969	0.0067347	0.0290498	249	206	250	409	266	341	0.106334	0.0934186	0.139035	0.246982	0.150019	0.172371	560697	ENSMUSG00000054920	Klhl5
ENSDARG00000101445	klhl7	0.407507	394.045	0.386305	0.122834	3.14442	0.00166414	0.0105004	532	506	421	319	296	320	0.688487	0.695389	0.709541	0.583772	0.505903	0.490198	393851	ENSMUSG00000028986	Klhl7
ENSDARG00000098916	krit1	0.46828	286.699	0.435462	0.141168	3.08392	0.00204291	0.0121383	382	381	316	225	222	216	0.501659	0.531328	0.540435	0.417826	0.385025	0.335766	321836	ENSMUSG00000000600	Krit1
ENSDARG00000094526	ksr2	-1.08385	497.205	-0.93467	0.190537	-4.90393	9.39388e-07	3.1324e-05	374	370	293	416	678	802	0.0549897	0.0577703	0.0561034	0.0864911	0.131653	0.13958	569127	ENSMUSG00000061578	Ksr2
ENSDARG00000054301	kti12	-0.43394	212.405	-0.405463	0.136993	-2.9594	0.00308242	0.0164536	218	206	164	217	224	234	0.776385	0.779078	0.760634	1.09282	1.05356	0.986448	751662	ENSMUSG00000073775	Kti12
ENSDARG00000032802	ktn1	0.260138	6323.35	0.256596	0.0641273	4.00133	6.29883e-05	0.000922388	8360	7954	6153	5096	5074	5763	3.87878	3.91892	3.71781	3.34338	3.10907	3.16501	368207	ENSMUSG00000021843	Ktn1
ENSDARG00000102277	lama1	1.28051	1997.95	1.04157	0.215378	4.83739	1.31558e-06	4.17641e-05	3226	3215	2729	1419	795	964	1.2114	1.28203	1.33456	0.753486	0.39426	0.428489	569971	ENSMUSG00000032796	Lama1
ENSDARG00000020785	lama4	0.863042	3133.76	0.740775	0.192896	3.84042	0.000122824	0.00148488	5342	4392	3500	2536	1708	1831	4.57193	3.99163	3.90099	3.06911	1.93052	1.8549	566796	ENSMUSG00000019846	Lama4
ENSDARG00000058543	lama5	0.625094	1618.67	0.567749	0.159693	3.5551	0.000377837	0.00350512	2350	2159	1866	1328	938	1242	0.410304	0.400298	0.424288	0.327872	0.216288	0.256683	321243	ENSMUSG00000015647	Lama5
ENSDARG00000101209	lamb1a	1.28375	2751.76	1.03002	0.22015	4.68064	2.85974e-06	7.80562e-05	4550	4592	3550	1991	1121	1247	1.94449	2.08396	1.97576	1.20319	0.632691	0.630811	286830	ENSMUSG00000002900	Lamb1
ENSDARG00000045524	lamb1b	0.404426	1585.29	0.383301	0.123102	3.11359	0.00184825	0.0113484	2189	2049	1642	1346	1150	1262	1.64507	1.63521	1.60702	1.43038	1.14137	1.12263	556605	ENSMUSG00000002900	Lamb1
ENSDARG00000002084	lamb2	1.60994	2546.51	0.926223	0.273109	3.4177	0.000631528	0.00516378	5284	3931	3346	1999	549	824	2.37155	1.87355	1.95572	1.26868	0.325412	0.437759	337767	ENSMUSG00000052911	Lamb2
ENSDARG00000020785	lama4	0.863042	3133.76	0.740775	0.192896	3.84042	0.000122824	0.00148488	5342	4392	3500	2536	1708	1831	4.57193	3.99163	3.90099	3.06911	1.93052	1.8549	566796	ENSMUSG00000026840	Lamc3
ENSDARG00000036279	lamc1	0.996306	4925.66	0.795293	0.221941	3.58441	0.000337841	0.00320139	8821	6841	5795	4080	2293	2577	3.14866	2.5931	2.69384	2.05938	1.08094	1.08883	286832	ENSMUSG00000026840	Lamc3
ENSDARG00000013741	lancl1	-0.76772	2898.08	-0.662832	0.190007	-3.48856	0.000485637	0.00418818	2576	2271	2102	2156	3820	4272	4.06971	3.81002	4.32476	4.81653	7.97026	7.9889	494154	ENSMUSG00000026000	Lancl1
ENSDARG00000045465	lancl2	-0.646997	2989.89	-0.563006	0.185957	-3.02764	0.0024647	0.0139554	2773	2653	2153	2191	3549	4526	4.42067	4.49126	4.46986	4.93911	7.47198	8.54065	556310	ENSMUSG00000062190	Lancl2
ENSDARG00000095347	si:dkeyp-72h1.1	0.67003	1234.62	0.599344	0.169926	3.52692	0.000420427	0.00379387	1661	1743	1496	990	852	767	3.99765	4.45477	4.68898	3.36929	2.70811	2.18508	799956	ENSMUSG00000087075	Lbhd2
ENSDARG00000045140	lcmt1	-0.502512	771.751	-0.458953	0.155692	-2.94767	0.00320178	0.0169473	764	708	603	609	906	1014	0.856122	0.842497	0.879976	0.965001	1.34079	1.34499	447907	ENSMUSG00000030763	Lcmt1
ENSDARG00000023188	lcp1	0.739422	5131.72	0.636842	0.191229	3.33039	0.00086723	0.006549	7176	7864	5828	4391	2899	3219	6.02236	7.00843	6.36964	5.21094	3.2131	3.19774	30583	ENSMUSG00000021998	Lcp1
ENSDARG00000055955	lcp2a	0.765992	331.793	0.610512	0.222388	2.74516	0.00604809	0.0269056	465	504	387	291	196	182	0.396694	0.456589	0.429956	0.351045	0.220826	0.183786	336073	ENSMUSG00000002699	Lcp2
ENSDARG00000071076	ldhbb	-1.04079	1493.51	-0.887595	0.195966	-4.52941	5.9148e-06	0.000137128	1122	1100	944	1175	2001	2479	4.08021	4.24791	4.47067	6.0422	9.61009	10.671	436747	ENSMUSG00000030246	Ldhb
ENSDARG00000038845	ldhd	-1.20208	373.928	-0.997021	0.207958	-4.7924	1.64798e-06	5.00365e-05	272	266	201	304	551	608	0.570654	0.592623	0.549175	0.901873	1.52667	1.50989	334208	ENSMUSG00000031958	Ldhd
ENSDARG00000039750	ldlrap1b	0.552248	244.013	0.495023	0.168512	2.93667	0.00331757	0.0173383	332	336	273	202	167	175	0.352878	0.379244	0.377886	0.303603	0.23442	0.220172	791153	ENSMUSG00000037295	Ldlrap1
ENSDARG00000037633	leng1	-0.551175	438.748	-0.512492	0.141373	-3.62459	0.000289423	0.0028549	427	418	316	385	472	600	2.24638	2.3352	2.16497	2.86407	3.27935	3.73631	447852	ENSMUSG00000078813	Leng1
ENSDARG00000076805	leng8	-0.445411	10201.5	-0.407825	0.153804	-2.6516	0.0080112	0.0330278	10808	9653	7722	7732	11871	13312	39.4753	37.4399	36.73	39.9337	57.2609	57.5521	100037367	ENSMUSG00000035545	Leng8
ENSDARG00000062374	leng9	1.02719	296.698	0.703398	0.256784	2.74207	0.0061054	0.0270674	491	448	358	264	143	120	2.14763	2.08089	2.03926	1.63286	0.826047	0.621294	768155	ENSMUSG00000043432	Leng9
ENSDARG00000055357	leo1	-0.269228	2949.13	-0.260131	0.0999816	-2.60178	0.00927419	0.0366826	3124	3119	2456	2443	3030	3508	3.84627	4.0779	3.93793	4.25324	4.92677	5.11241	404599	ENSMUSG00000042487	Leo1
ENSDARG00000037879	lfng	1.03989	5381.85	0.93307	0.167947	5.55574	2.7644e-08	1.58421e-06	8673	8444	6481	3837	2782	3030	32.5533	33.6563	31.6795	20.365	13.7903	13.4619	30158	ENSMUSG00000029570	Lfng
ENSDARG00000054942	lgals2a	0.718615	11701.3	0.650963	0.16157	4.02901	5.60132e-05	0.000846102	18696	15817	13003	9449	7194	7602	94.3201	84.7369	85.43	67.4077	47.931	45.3964	405830	ENSMUSG00000043501	Lgals2
ENSDARG00000041060	zgc:92326	1.03834	1972.27	0.77997	0.23904	3.26489	0.00109506	0.0077314	3141	3022	2460	1707	852	941	8.20078	8.37866	8.36438	6.30215	2.93777	2.90814	327284	ENSMUSG00000001123	Lgals9
ENSDARG00000025903	lgals9l1	1.14448	9708.41	0.785077	0.256566	3.06485	0.00217779	0.0127621	14693	16250	12440	8631	3316	4391	47.2711	55.5177	52.1215	39.2658	14.0893	16.7219	337597	ENSMUSG00000001123	Lgals9
ENSDARG00000020493	lgi1a	-0.588506	1714.56	-0.529715	0.165921	-3.19249	0.0014105	0.00932213	1692	1561	1216	1323	2079	2366	6.6735	6.53806	6.24594	7.37872	10.8293	11.046	323011	ENSMUSG00000067242	Lgi1
ENSDARG00000111069	lgi2a	-0.684517	1358.8	-0.605216	0.177072	-3.41781	0.000631265	0.00516378	1229	1139	1011	1071	1555	2082	4.15915	4.09325	4.45569	5.12519	6.94982	8.34009	654827	ENSMUSG00000039252	Lgi2
ENSDARG00000069701	lgi2b	-0.706756	4273.7	-0.612035	0.188484	-3.24722	0.0011654	0.00810272	4134	3845	2671	3179	5624	6054	27.8436	27.5008	23.4283	30.2771	50.0255	48.2654	654828	ENSMUSG00000039252	Lgi2
ENSDARG00000020493	lgi1a	-0.588506	1714.56	-0.529715	0.165921	-3.19249	0.0014105	0.00932213	1692	1561	1216	1323	2079	2366	6.6735	6.53806	6.24594	7.37872	10.8293	11.046	323011	ENSMUSG00000036560	Lgi4
ENSDARG00000039150	lgmn	0.712918	8770.01	0.58336	0.213325	2.73492	0.00623952	0.0274597	10857	13900	10456	7894	4878	5350	36.0378	48.9954	45.1986	37.0521	21.3836	21.0203	406625	ENSMUSG00000021190	Lgmn
ENSDARG00000007715	lgsn	1.71634	32.8486	1.07367	0.26618	3.99673	6.42225e-05	0.00093666	53	63	47	18	12	12	0.543577	0.686149	0.627761	0.261051	0.162539	0.145681	567024	ENSMUSG00000050217	Lgsn
ENSDARG00000009653	lhfpl2a	1.02552	221.217	0.703823	0.256418	2.74719	0.00601092	0.0267957	365	343	260	196	103	95	2.01836	2.01415	1.87236	1.5326	0.752201	0.621823	402962	ENSMUSG00000045312	Lhfpl2
ENSDARG00000021595	lhfpl3	-0.881853	2628.45	-0.691747	0.227445	-3.0422	0.00234859	0.0134884	2210	2094	1710	1664	3770	4174	1.43664	1.44553	1.44765	1.5296	3.2366	3.21179	445050	ENSMUSG00000106379	Lhfpl3
ENSDARG00000039458	lhx4	-0.495001	460.649	-0.455561	0.149843	-3.03997	0.00236601	0.0135297	451	428	363	385	492	630	0.542727	0.546943	0.568883	0.65514	0.781918	0.897395	571943	ENSMUSG00000026468	Lhx4
ENSDARG00000057936	lhx5	-0.760089	395.151	-0.630375	0.208118	-3.02852	0.00245755	0.0139209	357	327	271	287	507	603	0.790295	0.768708	0.78127	0.898402	1.48224	1.58007	30465	ENSMUSG00000029595	Lhx5
ENSDARG00000002330	lhx8a	-3.50631	24.4174	-0.418068	0.200399	-2.62686	0.0086178	0.0347996	2	9	2	103	5	8	0.016076	0.0768214	0.0209357	1.17072	0.0530772	0.0761158	378959	ENSMUSG00000096225	Lhx8
ENSDARG00000052157	il12rb2	0.582481	301.188	0.523239	0.167131	3.12988	0.00174875	0.0109146	394	423	351	244	206	213	0.810361	0.92388	0.940157	0.709643	0.559552	0.518561	100134971	ENSMUSG00000054263	Lifr
ENSDARG00000101441	lima1a	0.830476	1007.2	0.63065	0.236392	2.66869	0.00761486	0.0319401	1507	1474	1206	922	565	475	4.70837	4.89044	4.907	4.0734	2.33129	1.75667	64000	ENSMUSG00000023022	Lima1
ENSDARG00000026985	lims1	0.223851	2959.42	0.21968	0.0748218	2.93601	0.00332461	0.0173633	3743	3597	3012	2354	2334	2890	7.22346	7.37154	7.56992	6.42391	5.94863	6.60178	554019	ENSMUSG00000019920	Lims1
ENSDARG00000013414	lin7a	-0.738381	710.916	-0.612619	0.207954	-2.94593	0.00321988	0.0170033	625	567	532	506	905	1090	0.221727	0.213607	0.245789	0.253839	0.424013	0.457724	393682	ENSMUSG00000019906	Lin7a
ENSDARG00000035899	lingo1b	-0.585178	1290	-0.502638	0.192586	-2.6099	0.00905678	0.0360474	1210	1213	936	912	1585	1852	1.72379	1.83507	1.73654	1.83722	2.98208	3.12304	447837	ENSMUSG00000049556	Lingo1
ENSDARG00000018529	lipf	0.513404	1446.38	0.478218	0.139788	3.42085	0.000624254	0.00511695	2126	1985	1452	1196	1008	1074	1.76342	1.74842	1.56845	1.40279	1.10419	1.05447	406713	ENSMUSG00000024781	Lipa
[truncated: 2,642 more rows]
