# Supplementary material for: Spinal cord repair is modulated by the neurogenic factor Hb-egf under direction of a regeneration-associated enhancer
Source: Nat Commun. 2023 Aug 11;14:4857. doi: 10.1038/s41467-023-40486-5 (PMC10421883; doi:10.1038/s41467-023-40486-5)
Supplement: Supplementary file 5 — Supplementary Data 2 [file 41467_2023_40486_MOESM5_ESM.xlsx]

## Sheet: Merged Atac and RNA seq
Supplementary Data 2. Merged ATAC-seq peaks and RNA-seq at 1 wpi.
gene	log2FoldChangeWithoutShrink	log2FoldChange	pvalue	padj	baseMean	fpkm.uninjured.rep1	fpkm.uninjured.rep2	fpkm.uninjured.rep3	fpkm.injured.rep1	fpkm.injured.rep2	fpkm.injured.rep3	Fold	p.value	FDR	ensembl_gene_id	seqnames	start	end	distancetoFeature	uninj.rep1	uninj.rep2	uninj.rep3	injured.rep1	injured.rep2	injured.rep3	quadrant	col
chmp4c	-4.9558	-0.458738	0.000676622	0.00542442	24.7197	0.811325	0.135042	0.0336212	0	0.0241301	0.00739804	-1.7492	0.012638	1	ENSDARG00000007418	chr24	10935864	10936264	-128	7.45902	10.185	14.0665	2.33425	3.0159	4.08269	III	blue
si:dkeyp-46h3.2	-4.92285	-0.258675	0.00576192	0.0260454	391.402	45.618	0.230546	1.79773	0.104741	1.05666	0.409214	0.886782	0.0431492	0.447351	ENSDARG00000092498	chr19	27957851	27958700	46334	15	15	21	48	66	50	II	black
zgc:171446	-4.81056	-0.270248	0.00558136	0.0254565	615.079	12.5419	0.0811464	0.520022	0.0307219	0.293619	0.144033	-1.32989	0.00758022	0.999992	ENSDARG00000116005	chr3	3320258	3320658	310958	26.8525	33.4651	20.5587	4.6685	16.889	10.615	III	blue
zgc:171446	-4.81056	-0.270248	0.00558136	0.0254565	615.079	12.5419	0.0811464	0.520022	0.0307219	0.293619	0.144033	-1.2948	0.0289589	0.393648	ENSDARG00000116005	chr3	3320251	3320650	310966	23	22	21	9	32	12	III	blue
zp2l1	-4.66954	-0.247047	0.00991453	0.0384893	342.576	35.9559	0.29494	1.62387	0.0319039	0.813108	0.644002	-1.26355	0.0419794	0.999992	ENSDARG00000055415	chr9	35832543	35832943	-8269	17.9016	13.095	7.57427	3.50137	6.0318	6.5323	III	blue
zp2l1	-4.66954	-0.247047	0.00991453	0.0384893	342.576	35.9559	0.29494	1.62387	0.0319039	0.813108	0.644002	-1.23763	0.0227895	0.999992	ENSDARG00000055415	chr9	35831034	35831434	-6760	29.8361	16.0051	14.0665	6.41919	13.2699	5.71576	III	blue
zp2l1	-4.66954	-0.247047	0.00991453	0.0384893	342.576	35.9559	0.29494	1.62387	0.0319039	0.813108	0.644002	-2.1514	0.0455893	1	ENSDARG00000055415	chr9	35893764	35894164	-69490	7.45902	11.64	2.16408	1.16712	3.61908	0	III	blue
zgc:171776	-4.63843	-0.247338	0.0103402	0.0395845	286.688	28.0681	0.276146	1.30824	0.029871	0.888179	0.272307	-0.958566	0.0412215	0.999992	ENSDARG00000032156	chr9	8183031	8183431	-235194	20.8853	18.9151	22.7228	9.92056	13.2699	8.98191	III	blue
zgc:171776	-4.63843	-0.247338	0.0103402	0.0395845	286.688	28.0681	0.276146	1.30824	0.029871	0.888179	0.272307	1.11832	0.0118101	0.288647	ENSDARG00000032156	chr9	8089901	8090050	-328449	9	9	7	53	29	27	II	black
zgc:171776	-4.63843	-0.247338	0.0103402	0.0395845	286.688	28.0681	0.276146	1.30824	0.029871	0.888179	0.272307	-1.09001	0.0448822	0.999992	ENSDARG00000032156	chr9	8264757	8265531	-153281	13.4262	8.73003	22.7228	5.25206	6.0318	9.79845	III	blue
zgc:171776	-4.63843	-0.247338	0.0103402	0.0395845	286.688	28.0681	0.276146	1.30824	0.029871	0.888179	0.272307	-1.90358	0.03409	1	ENSDARG00000032156	chr9	8343389	8343789	-74836	10.4426	11.64	3.24612	2.33425	3.61908	0.816537	III	blue
zgc:171776	-4.63843	-0.247338	0.0103402	0.0395845	286.688	28.0681	0.276146	1.30824	0.029871	0.888179	0.272307	-1.97976	0.0200456	1	ENSDARG00000032156	chr9	8403981	8404381	-14244	8.95082	10.185	5.41019	1.75069	1.20636	3.26615	III	blue
btg4	-4.62073	-0.281995	0.00644823	0.0281443	178.715	19.8051	0.133874	0.959915	0.0675793	0.430584	0.352034	-1.61694	0.0408096	1	ENSDARG00000035171	chr5	57307110	57307510	52916	14.918	7.27503	7.57427	5.83562	0.60318	3.26615	III	blue
btg4	-4.62073	-0.281995	0.00644823	0.0281443	178.715	19.8051	0.133874	0.959915	0.0675793	0.430584	0.352034	-1.24128	0.0302151	0.999992	ENSDARG00000035171	chr5	57344867	57345660	90870	17.9016	13.095	14.0665	9.337	4.82544	4.89922	III	blue
si:ch211-250e5.16	-4.44942	-0.293352	0.00701038	0.0299173	196.971	35.3264	0.256328	2.03487	0.166363	0.942214	0.613856	-1.14973	0.0269357	0.999992	ENSDARG00000116290	chr22	25730486	25730886	-3443	16.4098	17.4601	18.3947	7.58631	10.2541	5.71576	III	blue
crp2	-4.39339	-0.3832	0.00943052	0.0371441	7.01324	1.02281	0.0682321	0.152889	0	0.0274322	0.0336418	-1.35545	0.0384684	0.999992	ENSDARG00000056462	chr24	38183951	38184351	11332	13.4262	8.73003	12.9845	5.25206	6.0318	2.44961	III	blue
si:dkey-46g23.5	-4.07539	-0.311049	0.00951179	0.0373974	239.008	3.52109	0.0368118	0.21721	0.0301966	0.133199	0.0605001	-2.0091	0.0180587	1	ENSDARG00000008835	chr3	3739443	3739843	-73801	11.9344	4.36502	12.9845	5.25206	1.20636	0.816537	III	blue
zglp1	-3.95541	-0.487696	0.00161642	0.0102709	63.6095	3.31595	0.0547159	0.196165	0.0662892	0.0879925	0.0755374	1.79897	0.000578789	0.999992	ENSDARG00000067669	chr6	188965	189365	54070	7.45902	13.095	5.41019	18.0904	40.413	31.845	II	black
zglp1	-3.95541	-0.487696	0.00161642	0.0102709	63.6095	3.31595	0.0547159	0.196165	0.0662892	0.0879925	0.0755374	1.72959	0.00374696	0.999992	ENSDARG00000067669	chr6	154076	154476	19181	7.45902	2.91001	6.49223	20.4247	15.0795	20.4134	II	black
zglp1	-3.95541	-0.487696	0.00161642	0.0102709	63.6095	3.31595	0.0547159	0.196165	0.0662892	0.0879925	0.0755374	1.58459	0.0193629	0.999992	ENSDARG00000067669	chr6	136555	136955	1660	7.45902	1.45501	5.41019	11.0877	11.4604	20.4134	II	black
zglp1	-3.95541	-0.487696	0.00161642	0.0102709	63.6095	3.31595	0.0547159	0.196165	0.0662892	0.0879925	0.0755374	1.70117	0.0151461	0.999992	ENSDARG00000067669	chr6	134336	134736	-559	2.98361	7.27503	2.16408	14.5891	7.84133	17.9638	II	black
zglp1	-3.95541	-0.487696	0.00161642	0.0102709	63.6095	3.31595	0.0547159	0.196165	0.0662892	0.0879925	0.0755374	1.8267	0.0446959	1	ENSDARG00000067669	chr6	192908	193308	58013	1.4918	2.91001	3.24612	7.00275	5.42862	14.6977	II	black
zglp1	-3.95541	-0.487696	0.00161642	0.0102709	63.6095	3.31595	0.0547159	0.196165	0.0662892	0.0879925	0.0755374	-0.968583	0.0264446	0.383193	ENSDARG00000067669	chr6	137451	137600	2431	25	15	19	23	23	14	III	blue
zglp1	-3.95541	-0.487696	0.00161642	0.0102709	63.6095	3.31595	0.0547159	0.196165	0.0662892	0.0879925	0.0755374	2.44476	5.44e-05	0.0199192	ENSDARG00000067669	chr6	188901	189400	54055	5	5	6	36	76	50	II	black
gpr160	-3.66201	-0.419758	0.00870214	0.0349405	12.7422	2.50434	0.12994	0.155285	0.0655936	0.0696553	0.0854225	1.01122	0.0360965	0.999992	ENSDARG00000038700	chr2	37340197	37340597	27766	8.95082	16.0051	7.57427	20.4247	24.7304	20.4134	II	black
gpr160	-3.66201	-0.419758	0.00870214	0.0349405	12.7422	2.50434	0.12994	0.155285	0.0655936	0.0696553	0.0854225	1.08551	0.0120282	0.290874	ENSDARG00000038700	chr2	37340451	37340550	27869	8	12	5	44	39	24	II	black
gpr160	-3.66201	-0.419758	0.00870214	0.0349405	12.7422	2.50434	0.12994	0.155285	0.0655936	0.0696553	0.0854225	1.60802	0.0121161	0.999992	ENSDARG00000038700	chr2	37313155	37313555	724	5.96722	1.45501	8.65631	15.7562	14.4763	18.7804	II	black
si:dkeyp-98a7.8	-3.63781	-0.385237	0.00839088	0.0341889	64.1715	10.8011	0.143088	0.641238	0.0541728	0.3164	0.564394	2.07207	0.00369076	0.999992	ENSDARG00000094674	chr22	25703898	25704298	3284	4.47541	4.36502	1.08204	14.0055	16.2858	11.4315	II	black
si:ch73-189n23.1	-3.58398	-0.346776	0.0131274	0.0470564	103.959	20.3543	0.0824724	1.14574	0.124896	1.22682	0.447292	-1.66823	0.00896684	0.999992	ENSDARG00000086247	chr22	25396727	25397127	282	17.9016	14.5501	8.65631	5.83562	3.0159	4.08269	III	blue
si:ch73-189n23.1	-3.58398	-0.346776	0.0131274	0.0470564	103.959	20.3543	0.0824724	1.14574	0.124896	1.22682	0.447292	-1.82461	0.0110411	0.999992	ENSDARG00000086247	chr22	25411529	25411929	-14520	14.918	10.185	8.65631	4.6685	2.41272	2.44961	III	blue
si:ch73-189n23.1	-3.58398	-0.346776	0.0131274	0.0470564	103.959	20.3543	0.0824724	1.14574	0.124896	1.22682	0.447292	-1.5773	0.00481981	0.999992	ENSDARG00000086247	chr22	25401858	25402648	-5044	10.4426	18.9151	20.5587	7.00275	4.82544	4.89922	III	blue
lhx8a	-3.50631	-0.418068	0.0086178	0.0347996	24.4174	1.17072	0.0530772	0.0761158	0.016076	0.0768214	0.0209357	-0.879317	0.0446536	0.4514	ENSDARG00000002330	chr2	11491601	11491800	69504	23	15	18	27	22	12	III	blue
lhx8a	-3.50631	-0.418068	0.0086178	0.0347996	24.4174	1.17072	0.0530772	0.0761158	0.016076	0.0768214	0.0209357	-1.32466	0.0455096	0.999992	ENSDARG00000002330	chr2	11552825	11553225	130829	10.4426	11.64	14.0665	8.75344	2.41272	3.26615	III	blue
st6galnac1.2	-3.29087	-0.664331	0.00118305	0.00820124	27.7671	0.612683	0.0648903	0.132182	0.0134004	0.023717	0.0465369	-1.44348	0.0351726	0.999992	ENSDARG00000043816	chr12	20611586	20611986	42350	11.9344	17.4601	5.41019	4.6685	2.41272	5.71576	III	blue
tatdn2	-3.28463	-0.48521	0.00541178	0.0249091	67.4078	1.51451	0.0451429	0.112391	0.026586	0.0564646	0.0890306	1.36471	0.0374351	0.999992	ENSDARG00000070618	chr6	40448020	40448420	3578	10.4426	1.45501	3.24612	11.6712	15.0795	12.2481	II	black
zgc:174164	-3.19764	-0.459988	0.00896327	0.0357182	26.3524	0.146004	0.0259084	0.00488871	0.00309754	0.012061	0.00403393	0.792572	0.0471829	0.457814	ENSDARG00000057138	chr12	11314501	11314600	-2954	4	12	17	52	36	25	II	black
zgc:174164	-3.19764	-0.459988	0.00896327	0.0357182	26.3524	0.146004	0.0259084	0.00488871	0.00309754	0.012061	0.00403393	-1.6482	0.0464918	1	ENSDARG00000057138	chr12	11320946	11321346	-9550	7.45902	11.64	5.41019	1.75069	3.61908	2.44961	III	blue
tdrd1	-3.10934	-0.452366	0.00966768	0.0378494	70.4159	1.06607	0.027185	0.0761423	0.0180113	0.05738	0.0603159	1.45349	0.0302309	0.999992	ENSDARG00000007465	chr12	30133238	30133638	111158	5.96722	4.36502	3.24612	12.8384	9.65087	14.6977	II	black
mos	-3.04117	-0.564272	0.0039732	0.0199232	61.9964	10.2687	0.506814	0.978385	0.413278	0.438869	0.576656	-1.10843	0.0413631	0.999992	ENSDARG00000069744	chr15	17161161	17161561	2159	25.3607	14.5501	14.0665	11.0877	9.04769	4.89922	III	blue
mos	-3.04117	-0.564272	0.0039732	0.0199232	61.9964	10.2687	0.506814	0.978385	0.413278	0.438869	0.576656	1.54204	0.0439914	0.999992	ENSDARG00000069744	chr15	17177859	17178259	-14539	5.96722	2.91001	2.16408	5.25206	16.2858	10.615	II	black
degs2	-3.00269	-0.540011	0.00557668	0.0254478	40.7005	1.15439	0.194065	0.0708637	0.0380971	0.109809	0.0283508	1.23551	0.0491349	0.999992	ENSDARG00000042544	chr17	30889571	30889971	12303	2.98361	7.27503	8.65631	11.6712	13.2699	19.5969	II	black
degs2	-3.00269	-0.540011	0.00557668	0.0254478	40.7005	1.15439	0.194065	0.0708637	0.0380971	0.109809	0.0283508	1.18925	0.0374582	0.999992	ENSDARG00000042544	chr17	30879354	30879906	2162	8.95082	4.36502	8.65631	12.8384	19.3017	17.9638	II	black
degs2	-3.00269	-0.540011	0.00557668	0.0254478	40.7005	1.15439	0.194065	0.0708637	0.0380971	0.109809	0.0283508	1.53817	0.0354322	0.999992	ENSDARG00000042544	chr17	30898842	30899242	21574	4.47541	1.45501	6.49223	9.92056	11.4604	14.6977	II	black
zgc:92313	-2.8561	-0.493251	0.0100067	0.0386881	64.6158	1.62326	0.217465	0.0835334	0.0282281	0.169865	0.0673961	-1.32491	0.0173316	0.999992	ENSDARG00000040513	chr12	4212181	4212581	-216	16.4098	16.0051	14.0665	7.58631	3.61908	7.34884	III	blue
chrm2a	-2.83028	-0.53521	0.00801527	0.0330343	26.9748	3.34111	0.374451	0.307648	0.165395	0.125454	0.276934	-1.4665	0.0366167	1	ENSDARG00000098612	chr4	1227988	1228388	-41475	5.96722	13.095	10.8204	3.50137	2.41272	4.89922	III	blue
chrm2a	-2.83028	-0.53521	0.00801527	0.0330343	26.9748	3.34111	0.374451	0.307648	0.165395	0.125454	0.276934	1.38657	0.0441901	0.999992	ENSDARG00000098612	chr4	1283167	1283567	13704	5.96722	2.91001	4.32816	11.6712	13.8731	8.98191	II	black
zgc:152968	-2.78237	-0.687722	0.00215793	0.012685	45.4911	0.636209	0.0854143	0.0832127	0.0478036	0.0358332	0.0329583	1.56256	0.0469153	1	ENSDARG00000037002	chr1	35346221	35346621	92554	4.47541	4.36502	1.08204	7.58631	7.84133	13.8811	II	black
zgc:152968	-2.78237	-0.687722	0.00215793	0.012685	45.4911	0.636209	0.0854143	0.0832127	0.0478036	0.0358332	0.0329583	1.61995	0.0286224	0.999992	ENSDARG00000037002	chr1	35347224	35347624	93557	4.47541	2.91001	3.24612	12.8384	10.8572	8.98191	II	black
fgf20b	-2.74137	-0.741396	0.00222761	0.0129908	12.0016	0.248579	1.08341	0.867007	0.0878954	0.0933381	0.152622	-2.12598	0.048332	1	ENSDARG00000086070	chr14	30169908	30170308	18532	1.4918	7.27503	4.32816	0.583562	0.60318	0.816537	III	blue
zgc:56699	-2.63363	-0.569746	0.00720576	0.0306031	120.838	3.67169	0.194245	0.374982	0.181023	0.288349	0.213646	1.7317	0.0427818	1	ENSDARG00000000887	chr23	32187859	32188259	13346	4.47541	1.45501	2.16408	9.92056	12.0636	4.89922	II	black
si:ch211-139a5.9	-2.42631	-0.640291	0.00616519	0.0272413	31.7691	0.169348	1.10714	2.02513	0.23952	0.218016	0.155964	1.27147	0.0303626	0.398566	ENSDARG00000094561	chr5	37280301	37281300	5124	6	10	9	57	38	27	II	black
eomesa	-2.34157	-0.611291	0.0083082	0.0339038	61.7786	1.66383	0.156136	0.273222	0.163264	0.131525	0.117307	1.39596	0.011543	0.999992	ENSDARG00000006640	chr19	872115	872800	-5196	5.96722	10.185	4.32816	19.2576	17.4922	17.1473	II	black
hapln4	-2.30234	-1.73653	2.22e-13	5.76e-11	3937.69	49.749	109.403	118.426	19.1975	19.0363	18.0417	-1.44895	0.0469023	1	ENSDARG00000018542	chr22	17948306	17948706	145217	5.96722	11.64	9.73835	2.91781	3.0159	4.08269	III	blue
si:dkeyp-34c12.1	-2.30043	-1.28954	2.08e-06	6.07e-05	67.3078	0.202043	0.0808706	0.0911531	0.0259785	0.0256166	0.0241655	-1.52533	0.0482647	1	ENSDARG00000071083	chr22	28782882	28783282	45350	8.95082	16.0051	4.32816	3.50137	4.22226	2.44961	III	blue
si:dkeyp-34c12.1	-2.30043	-1.28954	2.08e-06	6.07e-05	67.3078	0.202043	0.0808706	0.0911531	0.0259785	0.0256166	0.0241655	-2.08451	0.00835724	1	ENSDARG00000071083	chr22	28786319	28786719	41913	11.9344	13.095	5.41019	2.91781	1.80954	2.44961	III	blue
zgc:113293	-2.2885	-0.78214	0.00217137	0.0127414	34.3545	0.918926	0.192664	0.251174	0.0862044	0.105626	0.086357	1.48859	0.0231971	0.999992	ENSDARG00000038271	chr2	257415	257815	40763	4.47541	4.36502	5.41019	12.8384	13.2699	13.8811	II	black
ebp	-2.28627	-1.0647	7.31e-05	0.00102776	604.508	2.61311	16.0503	5.70797	1.80748	1.58995	1.59853	-2.40623	0.0192966	1	ENSDARG00000046098	chr23	19238974	19239374	-12245	4.47541	8.73003	8.65631	2.91781	1.20636	0	III	blue
ebp	-2.28627	-1.0647	7.31e-05	0.00102776	604.508	2.61311	16.0503	5.70797	1.80748	1.58995	1.59853	-1.50431	0.000956549	0.102851	ENSDARG00000046098	chr23	19226401	19227850	-197	26	27	53	27	32	11	III	blue
ebp	-2.28627	-1.0647	7.31e-05	0.00102776	604.508	2.61311	16.0503	5.70797	1.80748	1.58995	1.59853	-0.706051	0.0306652	0.999992	ENSDARG00000046098	chr23	19226993	19227393	-264	111.885	136.771	128.763	102.707	77.207	51.4419	III	blue
aanat2	-2.28404	-1.40679	1.2e-07	5.53e-06	221.709	1.20866	3.56805	3.14139	0.466225	0.577611	0.583812	1.0536	0.0373812	0.999992	ENSDARG00000079802	chr3	54676775	54677538	43933	11.9344	10.185	5.41019	19.8411	16.889	20.4134	II	black
slc12a3	-2.28135	-0.592899	0.0105591	0.0401669	62.41	0.0650858	0.13677	0.656512	0.085151	0.0610971	0.0299708	1.52151	0.0438995	0.999992	ENSDARG00000013855	chr18	17602142	17602542	7929	1.4918	4.36502	5.41019	11.0877	11.4604	9.79845	II	black
pappab	-2.21962	-0.771124	0.00236231	0.0135297	260.44	0.217943	0.0357912	0.0309881	0.0173299	0.0185988	0.0252098	-2.55011	0.0212832	1	ENSDARG00000059858	chr5	63397766	63398166	24847	7.45902	1.45501	8.65631	0	0	2.44961	III	blue
pappab	-2.21962	-0.771124	0.00236231	0.0135297	260.44	0.217943	0.0357912	0.0309881	0.0173299	0.0185988	0.0252098	-2.50068	0.0118436	1	ENSDARG00000059858	chr5	63241368	63241768	181245	5.96722	7.27503	8.65631	0	0.60318	3.26615	III	blue
pappab	-2.21962	-0.771124	0.00236231	0.0135297	260.44	0.217943	0.0357912	0.0309881	0.0173299	0.0185988	0.0252098	-0.964787	0.0447898	0.999992	ENSDARG00000059858	chr5	63251608	63252008	171005	13.4262	18.9151	23.8049	9.92056	9.04769	9.79845	III	blue
pappab	-2.21962	-0.771124	0.00236231	0.0135297	260.44	0.217943	0.0357912	0.0309881	0.0173299	0.0185988	0.0252098	-1.96423	0.0332859	1	ENSDARG00000059858	chr5	63438448	63438848	-15835	11.9344	5.82002	4.32816	0.583562	1.80954	3.26615	III	blue
pappab	-2.21962	-0.771124	0.00236231	0.0135297	260.44	0.217943	0.0357912	0.0309881	0.0173299	0.0185988	0.0252098	-1.28126	0.0448439	0.999992	ENSDARG00000059858	chr5	63445548	63445948	-22935	10.4426	8.73003	15.1485	6.41919	3.61908	4.08269	III	blue
dio2	-2.14917	-1.51873	1.25e-09	1.11e-07	1086.3	11.3413	30.4542	24.8019	5.63198	4.76243	4.61804	-1.30008	0.0434649	0.999992	ENSDARG00000094857	chr17	16900939	16901339	35690	7.45902	18.9151	9.73835	2.91781	6.0318	5.71576	III	blue
dio2	-2.14917	-1.51873	1.25e-09	1.11e-07	1086.3	11.3413	30.4542	24.8019	5.63198	4.76243	4.61804	-1.01898	0.0480233	0.999992	ENSDARG00000094857	chr17	16881115	16881515	15866	19.3934	21.8251	15.1485	12.8384	8.44451	6.5323	III	blue
dio2	-2.14917	-1.51873	1.25e-09	1.11e-07	1086.3	11.3413	30.4542	24.8019	5.63198	4.76243	4.61804	-1.38007	0.0349508	0.999992	ENSDARG00000094857	chr17	17084075	17084475	218826	10.4426	14.5501	9.73835	5.25206	4.82544	3.26615	III	blue
dio2	-2.14917	-1.51873	1.25e-09	1.11e-07	1086.3	11.3413	30.4542	24.8019	5.63198	4.76243	4.61804	1.07996	0.0457326	0.999992	ENSDARG00000094857	chr17	16810418	16810818	-54831	10.4426	8.73003	7.57427	29.1781	12.6668	14.6977	II	black
gsnb	-2.13804	-0.66932	0.00689657	0.0295605	75.8616	0.549516	1.19943	0.196401	0.10916	0.268932	0.0625498	-1.24949	0.0115406	0.287016	ENSDARG00000045262	chr5	62415551	62416400	193549	18	22	24	20	21	12	III	blue
gsnb	-2.13804	-0.66932	0.00689657	0.0295605	75.8616	0.549516	1.19943	0.196401	0.10916	0.268932	0.0625498	-1.28894	0.0359795	0.999992	ENSDARG00000045262	chr5	62466827	62467227	142498	5.96722	14.5501	17.3126	2.91781	6.0318	6.5323	III	blue
gsnb	-2.13804	-0.66932	0.00689657	0.0295605	75.8616	0.549516	1.19943	0.196401	0.10916	0.268932	0.0625498	-1.14332	0.0154486	0.316416	ENSDARG00000045262	chr5	62591851	62592250	17475	13	31	38	27	32	13	III	blue
gsnb	-2.13804	-0.66932	0.00689657	0.0295605	75.8616	0.549516	1.19943	0.196401	0.10916	0.268932	0.0625498	1.06495	0.0324913	0.407108	ENSDARG00000045262	chr5	62533951	62534200	75449	12	7	9	50	44	25	II	black
gsnb	-2.13804	-0.66932	0.00689657	0.0295605	75.8616	0.549516	1.19943	0.196401	0.10916	0.268932	0.0625498	-2.39208	0.020621	1	ENSDARG00000045262	chr5	62609828	62610228	-503	8.95082	4.36502	6.49223	1.75069	1.20636	0.816537	III	blue
foxh1	-2.12253	-0.880244	0.000938127	0.00694516	79.5502	2.28808	0.551472	0.635498	0.29081	0.205878	0.301035	-1.46702	0.0454692	1	ENSDARG00000055630	chr12	13772496	13772896	-81736	8.95082	7.27503	10.8204	3.50137	3.0159	3.26615	III	blue
foxh1	-2.12253	-0.880244	0.000938127	0.00694516	79.5502	2.28808	0.551472	0.635498	0.29081	0.205878	0.301035	-1.17893	0.0262191	0.999992	ENSDARG00000055630	chr12	13705805	13706205	-15045	17.9016	13.095	17.3126	8.16987	6.63497	6.5323	III	blue
slc12a5b	-2.05119	-1.48224	1.73e-09	1.46e-07	1318.68	1.0135	0.824326	0.682299	0.17029	0.129418	0.308846	-1.43478	0.0439814	1	ENSDARG00000078187	chr8	37388034	37388434	-29576	10.4426	11.64	7.57427	4.08494	3.61908	3.26615	III	blue
hsd17b7	-2.04879	-1.01507	0.000181487	0.00199214	652.921	1.03923	5.67682	2.23494	0.824721	0.722714	0.615492	0.969761	0.0376843	0.999992	ENSDARG00000088140	chr6	34996611	34997011	-21965	11.9344	11.64	15.1485	31.5124	24.7304	19.5969	II	black
hsd17b7	-2.04879	-1.01507	0.000181487	0.00199214	652.921	1.03923	5.67682	2.23494	0.824721	0.722714	0.615492	1.33474	0.000435173	0.0719571	ENSDARG00000088140	chr6	34996651	34997000	-21980	11	10	19	88	61	38	II	black
hsp70l	-2.02263	-1.06904	8.26e-05	0.00111812	583.15	7.43751	27.6501	7.94851	3.99582	3.48408	3.10896	-2.15452	1.06e-06	0.00106356	ENSDARG00000055723	chr8	4743251	4743600	1535	41	29	41	22	16	10	III	blue
hsp70l	-2.02263	-1.06904	8.26e-05	0.00111812	583.15	7.43751	27.6501	7.94851	3.99582	3.48408	3.10896	-1.47998	0.00103601	0.107835	ENSDARG00000055723	chr8	4741551	4742000	-115	28	21	32	23	20	14	III	blue
hsp70l	-2.02263	-1.06904	8.26e-05	0.00111812	583.15	7.43751	27.6501	7.94851	3.99582	3.48408	3.10896	-2.59675	0.000456434	0.999992	ENSDARG00000055723	chr8	4742144	4742544	453	17.9016	10.185	12.9845	1.75069	4.22226	0.816537	III	blue
hsp70l	-2.02263	-1.06904	8.26e-05	0.00111812	583.15	7.43751	27.6501	7.94851	3.99582	3.48408	3.10896	-1.79687	0.000449622	0.0720203	ENSDARG00000055723	chr8	4744151	4744550	2459	30	13	32	14	17	11	III	blue
hsp70l	-2.02263	-1.06904	8.26e-05	0.00111812	583.15	7.43751	27.6501	7.94851	3.99582	3.48408	3.10896	-1.57396	0.00161809	0.129618	ENSDARG00000055723	chr8	4742501	4742850	785	20	14	42	21	25	5	III	blue
vdrb	-1.98323	-1.3709	7.34e-08	3.67e-06	78.7283	0.122125	0.102931	0.0922554	0.0245753	0.0178951	0.0384053	1.25851	0.0373147	0.999992	ENSDARG00000070721	chr6	39029181	39029581	-21784	4.47541	7.27503	6.49223	12.8384	14.4763	16.3307	II	black
vdrb	-1.98323	-1.3709	7.34e-08	3.67e-06	78.7283	0.122125	0.102931	0.0922554	0.0245753	0.0178951	0.0384053	1.73707	0.0141644	0.999992	ENSDARG00000070721	chr6	39026171	39026571	-18774	1.4918	5.82002	4.32816	12.2548	12.6668	13.8811	II	black
vdrb	-1.98323	-1.3709	7.34e-08	3.67e-06	78.7283	0.122125	0.102931	0.0922554	0.0245753	0.0178951	0.0384053	1.66969	0.0343417	1	ENSDARG00000070721	chr6	38979699	38980099	27698	1.4918	5.82002	2.16408	11.0877	8.44451	10.615	II	black
hmgcs1	-1.90162	-1.38705	1.42e-08	8.6e-07	3423.88	5.57782	14.8492	11.6299	3.09434	2.86952	2.6157	1.42104	0.0331783	0.999992	ENSDARG00000103025	chr10	5979343	5979743	-32321	2.98361	5.82002	7.57427	8.75344	13.8731	21.23	II	black
hmgcs1	-1.90162	-1.38705	1.42e-08	8.6e-07	3423.88	5.57782	14.8492	11.6299	3.09434	2.86952	2.6157	1.65147	0.00858217	0.999992	ENSDARG00000103025	chr10	5958268	5958668	-53396	4.47541	5.82002	4.32816	16.3397	13.2699	16.3307	II	black
hmgcs1	-1.90162	-1.38705	1.42e-08	8.6e-07	3423.88	5.57782	14.8492	11.6299	3.09434	2.86952	2.6157	2.11003	0.0368021	1	ENSDARG00000103025	chr10	6035763	6036163	24099	1.4918	2.91001	1.08204	4.08494	13.8731	5.71576	II	black
kcnip1b	-1.88788	-1.38317	1.4e-08	8.59e-07	589.192	0.76426	1.6023	1.80401	0.398177	0.385719	0.342988	-1.62817	0.0330127	1	ENSDARG00000034808	chr10	22025886	22026286	-8217	5.96722	13.095	8.65631	3.50137	3.0159	2.44961	III	blue
zgc:153913	-1.8609	-1.15816	1.67e-05	0.00032299	35.1835	0.562261	0.801504	0.718377	0.177883	0.255568	0.136269	0.946297	0.0212169	0.999992	ENSDARG00000063518	chr2	56664	57064	6234	13.4262	24.7351	20.5587	38.5151	45.2385	29.3953	II	black
zgc:153913	-1.8609	-1.15816	1.67e-05	0.00032299	35.1835	0.562261	0.801504	0.718377	0.177883	0.255568	0.136269	1.29545	0.00177349	0.134659	ENSDARG00000063518	chr2	56451	57700	6446	11	13	27	86	78	50	II	black
zgc:153913	-1.8609	-1.15816	1.67e-05	0.00032299	35.1835	0.562261	0.801504	0.718377	0.177883	0.255568	0.136269	1.09368	0.0398404	0.999992	ENSDARG00000063518	chr2	49810	50210	-620	8.95082	10.185	7.57427	19.8411	12.6668	24.4961	II	black
pcp4a	-1.75809	-1.44725	6.47e-12	1.1e-09	13331.6	12.8899	23.8332	25.1867	6.12935	6.29424	5.87954	-1.59796	0.0156398	0.999992	ENSDARG00000053130	chr10	39000254	39000654	67658	7.45902	17.4601	10.8204	3.50137	4.22226	4.08269	III	blue
pcp4a	-1.75809	-1.44725	6.47e-12	1.1e-09	13331.6	12.8899	23.8332	25.1867	6.12935	6.29424	5.87954	-2.60373	0.00385827	1	ENSDARG00000053130	chr10	39008820	39009443	58980	7.45902	10.185	12.9845	0	4.22226	0.816537	III	blue
pcp4a	-1.75809	-1.44725	6.47e-12	1.1e-09	13331.6	12.8899	23.8332	25.1867	6.12935	6.29424	5.87954	-2.98546	0.00122483	1	ENSDARG00000053130	chr10	38988603	38989003	79309	17.9016	8.73003	5.41019	0	2.41272	1.63307	III	blue
pcp4a	-1.75809	-1.44725	6.47e-12	1.1e-09	13331.6	12.8899	23.8332	25.1867	6.12935	6.29424	5.87954	-3.24613	0.000728625	1	ENSDARG00000053130	chr10	38991695	38992095	76217	7.45902	10.185	10.8204	0	1.20636	1.63307	III	blue
pcp4a	-1.75809	-1.44725	6.47e-12	1.1e-09	13331.6	12.8899	23.8332	25.1867	6.12935	6.29424	5.87954	-1.90566	0.0311392	1	ENSDARG00000053130	chr10	38992538	38992938	75374	8.95082	10.185	4.32816	0.583562	2.41272	3.26615	III	blue
pcp4a	-1.75809	-1.44725	6.47e-12	1.1e-09	13331.6	12.8899	23.8332	25.1867	6.12935	6.29424	5.87954	-3.09676	0.00184806	1	ENSDARG00000053130	chr10	38975832	38976232	92080	10.4426	8.73003	6.49223	0	1.80954	0.816537	III	blue
pcp4a	-1.75809	-1.44725	6.47e-12	1.1e-09	13331.6	12.8899	23.8332	25.1867	6.12935	6.29424	5.87954	-2.01599	0.00553344	0.999992	ENSDARG00000053130	chr10	39016055	39016455	51857	14.918	16.0051	8.65631	2.33425	6.63497	0.816537	III	blue
pcp4a	-1.75809	-1.44725	6.47e-12	1.1e-09	13331.6	12.8899	23.8332	25.1867	6.12935	6.29424	5.87954	-1.42437	0.0283036	0.999992	ENSDARG00000053130	chr10	39021109	39021509	46803	11.9344	13.095	9.73835	5.25206	3.61908	4.08269	III	blue
pcp4a	-1.75809	-1.44725	6.47e-12	1.1e-09	13331.6	12.8899	23.8332	25.1867	6.12935	6.29424	5.87954	-2.71119	0.00031521	0.999992	ENSDARG00000053130	chr10	39012769	39013169	55143	14.918	20.3701	6.49223	2.33425	2.41272	1.63307	III	blue
pcp4a	-1.75809	-1.44725	6.47e-12	1.1e-09	13331.6	12.8899	23.8332	25.1867	6.12935	6.29424	5.87954	-2.02294	0.00322833	0.999992	ENSDARG00000053130	chr10	38966526	38966926	101386	10.4426	13.095	12.9845	2.91781	3.61908	2.44961	III	blue
pcp4a	-1.75809	-1.44725	6.47e-12	1.1e-09	13331.6	12.8899	23.8332	25.1867	6.12935	6.29424	5.87954	-1.867	0.0261713	1	ENSDARG00000053130	chr10	39001144	39001544	66768	16.4098	7.27503	5.41019	2.33425	4.82544	0.816537	III	blue
lss	-1.75629	-1.16581	7.16e-06	0.000162255	701.672	1.19092	3.64241	2.56411	0.830821	0.642565	0.716378	-0.700586	0.0173943	0.333765	ENSDARG00000061274	chr9	38671651	38672200	-136	48	57	68	80	74	22	III	blue
lss	-1.75629	-1.16581	7.16e-06	0.000162255	701.672	1.19092	3.64241	2.56411	0.830821	0.642565	0.716378	-0.884717	0.0233128	0.999992	ENSDARG00000061274	chr9	38671737	38672137	-125	55.1967	64.0202	67.0864	43.7672	41.6194	15.5142	III	blue
htr1b	-1.74599	-1.18008	4.83e-06	0.000116885	102.001	3.03923	5.18636	6.78425	1.56553	1.29617	1.62412	-1.17206	0.0247941	0.999992	ENSDARG00000053987	chr17	36646261	36647020	5944	20.8853	17.4601	14.0665	7.00275	4.82544	11.4315	III	blue
htr1b	-1.74599	-1.18008	4.83e-06	0.000116885	102.001	3.03923	5.18636	6.78425	1.56553	1.29617	1.62412	-1.18831	0.0239752	0.999992	ENSDARG00000053987	chr17	36614817	36615583	-25496	19.3934	20.3701	12.9845	8.16987	8.44451	6.5323	III	blue
cyp26a1	-1.72391	-1.30014	4.35e-08	2.33e-06	2149.13	21.0065	47.1552	48.0527	12.342	11.7977	11.0422	1.16498	0.0328447	0.999992	ENSDARG00000033999	chr12	8931297	8931980	-11126	4.47541	13.095	6.49223	22.7589	15.6827	15.5142	II	black
cyp26a1	-1.72391	-1.30014	4.35e-08	2.33e-06	2149.13	21.0065	47.1552	48.0527	12.342	11.7977	11.0422	-1.33353	0.0173816	0.999992	ENSDARG00000033999	chr12	8910095	8910495	10217	17.9016	14.5501	15.1485	8.16987	6.63497	4.08269	III	blue
cyp26a1	-1.72391	-1.30014	4.35e-08	2.33e-06	2149.13	21.0065	47.1552	48.0527	12.342	11.7977	11.0422	1.46578	0.0421032	0.999992	ENSDARG00000033999	chr12	8979048	8979448	-58736	2.98361	5.82002	3.24612	11.6712	15.0795	6.5323	II	black
ucp1	-1.7118	-1.26032	2.11e-07	8.8e-06	1720.36	4.16366	8.3535	10.6234	2.23517	2.60135	2.22838	1.35821	0.0398777	0.999992	ENSDARG00000023151	chr1	52693373	52693773	-46177	4.47541	4.36502	6.49223	9.92056	13.8731	15.5142	II	black
ucp1	-1.7118	-1.26032	2.11e-07	8.8e-06	1720.36	4.16366	8.3535	10.6234	2.23517	2.60135	2.22838	1.10901	0.0114667	0.286793	ENSDARG00000023151	chr1	52694901	52695400	-44600	20	12	25	61	82	60	II	black
adcy1a	-1.69679	-1.00732	0.000189318	0.00205932	71.2868	0.0627355	0.0352431	0.0327725	0.0100073	0.0109812	0.0195487	-1.2872	0.049991	0.999992	ENSDARG00000069026	chr20	6968575	6968975	41561	11.9344	11.64	8.65631	4.08494	4.22226	4.89922	III	blue
adcy1a	-1.69679	-1.00732	0.000189318	0.00205932	71.2868	0.0627355	0.0352431	0.0327725	0.0100073	0.0109812	0.0195487	-2.41496	0.0168506	1	ENSDARG00000069026	chr20	7039588	7039988	-29452	7.45902	7.27503	7.57427	1.16712	3.0159	0	III	blue
crybb3	-1.69042	-1.33735	2.6e-09	2.03e-07	328.554	0.785316	1.10017	1.45938	0.329515	0.402997	0.303764	-1.64404	0.00599646	0.999992	ENSDARG00000041301	chr5	6847077	6847477	93271	13.4262	20.3701	10.8204	2.91781	4.82544	6.5323	III	blue
crybb3	-1.69042	-1.33735	2.6e-09	2.03e-07	328.554	0.785316	1.10017	1.45938	0.329515	0.402997	0.303764	-1.40069	0.0305476	0.999992	ENSDARG00000041301	chr5	6957471	6957871	203665	16.4098	7.27503	11.9024	2.33425	5.42862	5.71576	III	blue
crybb3	-1.69042	-1.33735	2.6e-09	2.03e-07	328.554	0.785316	1.10017	1.45938	0.329515	0.402997	0.303764	-1.19982	0.0245618	0.999992	ENSDARG00000041301	chr5	6831106	6831506	77300	22.3771	16.0051	15.1485	8.75344	9.65087	4.89922	III	blue
crybb3	-1.69042	-1.33735	2.6e-09	2.03e-07	328.554	0.785316	1.10017	1.45938	0.329515	0.402997	0.303764	-1.25064	0.0309648	0.999992	ENSDARG00000041301	chr5	6851367	6851767	97561	17.9016	21.8251	9.73835	3.50137	4.22226	13.0646	III	blue
crybb3	-1.69042	-1.33735	2.6e-09	2.03e-07	328.554	0.785316	1.10017	1.45938	0.329515	0.402997	0.303764	-1.67042	0.0364613	1	ENSDARG00000041301	chr5	6592427	6592827	-161379	4.47541	5.82002	15.1485	2.91781	1.80954	3.26615	III	blue
crybb3	-1.69042	-1.33735	2.6e-09	2.03e-07	328.554	0.785316	1.10017	1.45938	0.329515	0.402997	0.303764	-1.95227	0.0184616	1	ENSDARG00000041301	chr5	6974975	6975375	221169	7.45902	11.64	6.49223	1.75069	2.41272	2.44961	III	blue
crybb3	-1.69042	-1.33735	2.6e-09	2.03e-07	328.554	0.785316	1.10017	1.45938	0.329515	0.402997	0.303764	-1.66564	0.0176843	1	ENSDARG00000041301	chr5	6855304	6855704	101498	8.95082	10.185	11.9024	3.50137	3.0159	3.26615	III	blue
crybb3	-1.69042	-1.33735	2.6e-09	2.03e-07	328.554	0.785316	1.10017	1.45938	0.329515	0.402997	0.303764	1.60738	0.0240929	0.999992	ENSDARG00000041301	chr5	6792567	6792967	38761	4.47541	2.91001	4.32816	14.0055	10.2541	11.4315	II	black
crybb3	-1.69042	-1.33735	2.6e-09	2.03e-07	328.554	0.785316	1.10017	1.45938	0.329515	0.402997	0.303764	-1.70298	0.0207262	0.999992	ENSDARG00000041301	chr5	6838627	6839027	84821	17.9016	10.185	5.41019	1.16712	4.22226	4.89922	III	blue
crybb3	-1.69042	-1.33735	2.6e-09	2.03e-07	328.554	0.785316	1.10017	1.45938	0.329515	0.402997	0.303764	-1.7927	0.00617124	0.999992	ENSDARG00000041301	chr5	6836044	6836444	82238	19.3934	11.64	8.65631	2.33425	4.22226	4.89922	III	blue
crybb3	-1.69042	-1.33735	2.6e-09	2.03e-07	328.554	0.785316	1.10017	1.45938	0.329515	0.402997	0.303764	-1.05337	0.0479519	0.999992	ENSDARG00000041301	chr5	6848739	6849324	95026	14.918	20.3701	12.9845	7.00275	4.82544	11.4315	III	blue
crybb3	-1.69042	-1.33735	2.6e-09	2.03e-07	328.554	0.785316	1.10017	1.45938	0.329515	0.402997	0.303764	-1.45678	0.0253079	0.999992	ENSDARG00000041301	chr5	6845817	6846217	92011	14.918	13.095	9.73835	4.6685	6.63497	2.44961	III	blue
pcbp3	-1.67258	-1.56034	1.77e-29	2.35e-25	1767.1	1.6166	1.84213	2.10669	0.519912	0.597251	0.629948	-0.85979	0.0311975	0.402721	ENSDARG00000054378	chr9	42206851	42207000	-57317	16	23	20	35	25	8	III	blue
pcbp3	-1.67258	-1.56034	1.77e-29	2.35e-25	1767.1	1.6166	1.84213	2.10669	0.519912	0.597251	0.629948	-0.916981	0.0235377	0.369519	ENSDARG00000054378	chr9	42208101	42208200	-56093	22	13	22	31	25	6	III	blue
pcbp3	-1.67258	-1.56034	1.77e-29	2.35e-25	1767.1	1.6166	1.84213	2.10669	0.519912	0.597251	0.629948	-1.45443	0.0285563	0.999992	ENSDARG00000054378	chr9	42192575	42192975	-71468	19.3934	13.095	5.41019	3.50137	5.42862	4.89922	III	blue
pcbp3	-1.67258	-1.56034	1.77e-29	2.35e-25	1767.1	1.6166	1.84213	2.10669	0.519912	0.597251	0.629948	-1.09435	0.0257011	0.999992	ENSDARG00000054378	chr9	42188314	42188714	-75729	25.3607	21.8251	16.2306	6.41919	12.6668	10.615	III	blue
pcbp3	-1.67258	-1.56034	1.77e-29	2.35e-25	1767.1	1.6166	1.84213	2.10669	0.519912	0.597251	0.629948	-1.87641	0.0271997	1	ENSDARG00000054378	chr9	42230614	42231014	-33429	7.45902	10.185	6.49223	2.91781	1.20636	2.44961	III	blue
pcbp3	-1.67258	-1.56034	1.77e-29	2.35e-25	1767.1	1.6166	1.84213	2.10669	0.519912	0.597251	0.629948	-1.39486	0.0370294	0.999992	ENSDARG00000054378	chr9	42232135	42232535	-31908	7.45902	10.185	14.0665	2.33425	4.82544	4.89922	III	blue
tspan34	-1.65749	-0.731104	0.00782906	0.0325639	15.8505	0.0805113	0.156653	0.174103	0.0379575	0.0554234	0.0370741	1.85078	0.00194562	0.999992	ENSDARG00000103951	chr1	56948694	56949094	136840	2.98361	5.82002	8.65631	16.3397	20.5081	26.1292	II	black
tspan34	-1.65749	-0.731104	0.00782906	0.0325639	15.8505	0.0805113	0.156653	0.174103	0.0379575	0.0554234	0.0370741	1.48301	0.0241544	0.999992	ENSDARG00000103951	chr1	57033204	57033604	221350	4.47541	4.36502	5.41019	16.3397	12.0636	11.4315	II	black
tspan34	-1.65749	-0.731104	0.00782906	0.0325639	15.8505	0.0805113	0.156653	0.174103	0.0379575	0.0554234	0.0370741	1.52344	0.0317639	0.999992	ENSDARG00000103951	chr1	56972139	56972539	160285	4.47541	2.91001	5.41019	15.1726	15.0795	6.5323	II	black
tspan34	-1.65749	-0.731104	0.00782906	0.0325639	15.8505	0.0805113	0.156653	0.174103	0.0379575	0.0554234	0.0370741	1.29893	0.0117234	0.288647	ENSDARG00000103951	chr1	56903201	56903550	91322	7	6	19	51	46	46	II	black
tspan34	-1.65749	-0.731104	0.00782906	0.0325639	15.8505	0.0805113	0.156653	0.174103	0.0379575	0.0554234	0.0370741	1.14147	0.0362878	0.999992	ENSDARG00000103951	chr1	56871889	56872289	60035	7.45902	8.73003	7.57427	18.674	22.3176	11.4315	II	black
tspan34	-1.65749	-0.731104	0.00782906	0.0325639	15.8505	0.0805113	0.156653	0.174103	0.0379575	0.0554234	0.0370741	2.26462	0.0189482	1	ENSDARG00000103951	chr1	56988016	56988416	176162	2.98361	1.45501	1.08204	5.83562	8.44451	12.2481	II	black
tspan34	-1.65749	-0.731104	0.00782906	0.0325639	15.8505	0.0805113	0.156653	0.174103	0.0379575	0.0554234	0.0370741	1.85155	0.0471273	1	ENSDARG00000103951	chr1	56896485	56896885	84631	2.98361	1.45501	2.16408	11.0877	7.84133	4.89922	II	black
kcnab1a	-1.65713	-1.42568	1e-13	2.89e-11	802.261	0.220751	0.327778	0.343107	0.0882191	0.0854793	0.109329	-1.45713	0.0213097	0.999992	ENSDARG00000008140	chr18	34434743	34435143	48359	13.4262	13.095	9.73835	4.08494	4.22226	4.89922	III	blue
kcnab1a	-1.65713	-1.42568	1e-13	2.89e-11	802.261	0.220751	0.327778	0.343107	0.0882191	0.0854793	0.109329	-1.10752	0.00707479	0.236218	ENSDARG00000008140	chr18	34380451	34380650	-6034	21	17	25	31	16	12	III	blue
baiap2l1b	-1.63961	-0.917344	0.000763417	0.00595528	93.4214	0.112728	0.0451209	0.0423006	0.0192426	0.0254384	0.019434	1.27136	0.0454702	0.999992	ENSDARG00000031119	chr3	61220115	61220515	37935	5.96722	5.82002	4.32816	9.337	15.6827	13.8811	II	black
slc8a2b	-1.60391	-1.0611	4.57e-05	0.00072164	940.615	0.415351	0.221386	0.203498	0.0789541	0.0610882	0.136524	-1.66035	0.0479435	1	ENSDARG00000100592	chr15	42750532	42750932	-61006	10.4426	8.73003	7.57427	5.83562	1.80954	0.816537	III	blue
slc8a2b	-1.60391	-1.0611	4.57e-05	0.00072164	940.615	0.415351	0.221386	0.203498	0.0789541	0.0610882	0.136524	-1.2867	0.0117061	0.288647	ENSDARG00000100592	chr15	42781351	42782450	-29838	22	29	29	33	29	6	III	blue
slc8a2b	-1.60391	-1.0611	4.57e-05	0.00072164	940.615	0.415351	0.221386	0.203498	0.0789541	0.0610882	0.136524	-0.943202	0.0475731	0.459006	ENSDARG00000100592	chr15	42803101	42804100	-8138	19	35	52	64	25	14	III	blue
slc8a2b	-1.60391	-1.0611	4.57e-05	0.00072164	940.615	0.415351	0.221386	0.203498	0.0789541	0.0610882	0.136524	-1.66588	0.000667683	0.0883321	ENSDARG00000100592	chr15	42780351	42781000	-31062	17	35	44	41	14	6	III	blue
dkk1b	-1.59142	-1.11651	1.03e-05	0.000218224	72.559	1.81284	3.30924	2.50618	0.990644	0.825088	0.708299	-1.17211	0.0410182	0.999992	ENSDARG00000045219	chr12	6421535	6421935	-10372	10.4426	29.1001	10.8204	7.58631	9.04769	5.71576	III	blue
dkk1b	-1.59142	-1.11651	1.03e-05	0.000218224	72.559	1.81284	3.30924	2.50618	0.990644	0.825088	0.708299	-1.0834	0.0472779	0.999992	ENSDARG00000045219	chr12	6526127	6526527	94220	16.4098	21.8251	9.73835	6.41919	7.23815	8.98191	III	blue
eef1a2	-1.57945	-1.26601	9.04e-09	5.98e-07	12541.5	16.974	32.6712	35.5247	8.94745	10.1215	9.43029	1.16369	0.0434081	0.999992	ENSDARG00000006838	chr23	15868292	15868692	254310	5.96722	11.64	3.24612	12.2548	15.6827	18.7804	II	black
kcnh5a	-1.57648	-0.989942	0.000195377	0.00210467	162.452	0.065218	0.0408908	0.0351228	0.0141911	0.00976116	0.0235214	-1.39174	0.0116619	0.999992	ENSDARG00000043220	chr20	20255105	20255505	27893	19.3934	16.0051	12.9845	4.6685	7.23815	6.5323	III	blue
sqlea	-1.5735	-1.11823	7.7e-06	0.000171288	798.377	2.28095	5.09531	4.93587	1.76177	1.27862	1.09503	1.49559	0.0294695	0.999992	ENSDARG00000079946	chr16	43558017	43558417	60954	4.47541	4.36502	4.32816	17.5069	11.4604	8.16537	II	black
sqlea	-1.5735	-1.11823	7.7e-06	0.000171288	798.377	2.28095	5.09531	4.93587	1.76177	1.27862	1.09503	0.936831	0.0408018	0.438972	ENSDARG00000079946	chr16	43489001	43489100	-8213	16	3	9	36	37	31	II	black
sqlea	-1.5735	-1.11823	7.7e-06	0.000171288	798.377	2.28095	5.09531	4.93587	1.76177	1.27862	1.09503	1.03924	0.0286084	0.393291	ENSDARG00000079946	chr16	43626951	43627200	129813	4	12	17	40	53	35	II	black
sqlea	-1.5735	-1.11823	7.7e-06	0.000171288	798.377	2.28095	5.09531	4.93587	1.76177	1.27862	1.09503	1.35113	0.0417597	0.999992	ENSDARG00000079946	chr16	43503560	43503960	6497	5.96722	4.36502	4.32816	12.8384	9.04769	15.5142	II	black
nog3	-1.5671	-1.00752	0.000134698	0.00159494	158.78	7.3242	17.9647	19.4457	5.17955	5.22249	4.70129	-1.32942	0.0193663	0.999992	ENSDARG00000053528	chr12	32253094	32253494	-20987	11.9344	18.9151	15.1485	7.58631	6.63497	4.08269	III	blue
nog3	-1.5671	-1.00752	0.000134698	0.00159494	158.78	7.3242	17.9647	19.4457	5.17955	5.22249	4.70129	-1.2388	0.0434504	0.999992	ENSDARG00000053528	chr12	32203335	32203735	-70746	17.9016	8.73003	10.8204	4.08494	3.61908	8.16537	III	blue
nog3	-1.5671	-1.00752	0.000134698	0.00159494	158.78	7.3242	17.9647	19.4457	5.17955	5.22249	4.70129	-1.09852	0.0394222	0.999992	ENSDARG00000053528	chr12	32287913	32288313	13832	13.4262	21.8251	15.1485	8.16987	9.65087	5.71576	III	blue
nog3	-1.5671	-1.00752	0.000134698	0.00159494	158.78	7.3242	17.9647	19.4457	5.17955	5.22249	4.70129	-1.3579	0.04069	0.999992	ENSDARG00000053528	chr12	32255319	32255719	-18762	11.9344	16.0051	8.65631	7.00275	4.82544	2.44961	III	blue
oxt	-1.56425	-0.783138	0.00474947	0.0226326	16.5352	0.132293	0.222399	0.199333	0.0561333	0.0596092	0.0731024	-0.751951	0.0323334	0.999992	ENSDARG00000042845	chr5	71277558	71277958	-25355	46.2459	48.0152	45.4456	30.9288	28.3494	23.6796	III	blue
oxt	-1.56425	-0.783138	0.00474947	0.0226326	16.5352	0.132293	0.222399	0.199333	0.0561333	0.0596092	0.0731024	-1.05413	0.0408587	0.438972	ENSDARG00000042845	chr5	71295401	71295750	-7537	20	21	24	13	37	12	III	blue
rcan3	-1.56256	-1.173	8.89e-07	3e-05	4439.73	3.15903	7.31895	7.45081	2.10944	1.9747	1.98583	-0.872134	0.026201	0.382068	ENSDARG00000032623	chr17	26907551	26908550	136	27	29	36	39	42	15	III	blue
ntrk3a	-1.53431	-0.916091	0.000676696	0.00542442	158.1	0.0400549	0.0186463	0.0159813	0.00785367	0.00646583	0.011492	-1.13978	0.0331551	0.999992	ENSDARG00000077228	chr25	11618840	11619240	504828	10.4426	18.9151	17.3126	7.58631	5.42862	8.16537	III	blue
ntrk3a	-1.53431	-0.916091	0.000676696	0.00542442	158.1	0.0400549	0.0186463	0.0159813	0.00785367	0.00646583	0.011492	-1.05199	0.0282578	0.999992	ENSDARG00000077228	chr25	11940954	11941354	182714	17.9016	20.3701	19.4767	7.58631	9.65087	10.615	III	blue
ntrk3a	-1.53431	-0.916091	0.000676696	0.00542442	158.1	0.0400549	0.0186463	0.0159813	0.00785367	0.00646583	0.011492	2.12515	0.00382347	0.999992	ENSDARG00000077228	chr25	12050376	12050776	73292	4.47541	2.91001	2.16408	12.8384	10.8572	17.9638	II	black
ntrk3a	-1.53431	-0.916091	0.000676696	0.00542442	158.1	0.0400549	0.0186463	0.0159813	0.00785367	0.00646583	0.011492	-1.1161	0.0484357	0.999992	ENSDARG00000077228	chr25	11952691	11953091	170977	11.9344	16.0051	15.1485	9.337	4.82544	5.71576	III	blue
ntrk3a	-1.53431	-0.916091	0.000676696	0.00542442	158.1	0.0400549	0.0186463	0.0159813	0.00785367	0.00646583	0.011492	-1.1228	0.0371169	0.999992	ENSDARG00000077228	chr25	12060333	12060733	63335	11.9344	24.7351	16.2306	11.0877	4.22226	8.98191	III	blue
ntrk3a	-1.53431	-0.916091	0.000676696	0.00542442	158.1	0.0400549	0.0186463	0.0159813	0.00785367	0.00646583	0.011492	-1.68838	0.0180996	0.999992	ENSDARG00000077228	chr25	11634032	11634432	489636	5.96722	18.9151	8.65631	2.91781	4.22226	3.26615	III	blue
ntrk3a	-1.53431	-0.916091	0.000676696	0.00542442	158.1	0.0400549	0.0186463	0.0159813	0.00785367	0.00646583	0.011492	-1.71539	0.0290933	1	ENSDARG00000077228	chr25	12189474	12189874	-65806	11.9344	10.185	5.41019	2.91781	3.0159	2.44961	III	blue
ntrk3a	-1.53431	-0.916091	0.000676696	0.00542442	158.1	0.0400549	0.0186463	0.0159813	0.00785367	0.00646583	0.011492	-1.32494	0.0199146	0.999992	ENSDARG00000077228	chr25	11664310	11664710	459358	17.9016	8.73003	18.3947	5.83562	7.23815	4.89922	III	blue
ntrk3a	-1.53431	-0.916091	0.000676696	0.00542442	158.1	0.0400549	0.0186463	0.0159813	0.00785367	0.00646583	0.011492	-1.20653	0.0282253	0.999992	ENSDARG00000077228	chr25	11709621	11710021	414047	17.9016	32.0101	12.9845	10.5041	12.6668	4.08269	III	blue
ntrk3a	-1.53431	-0.916091	0.000676696	0.00542442	158.1	0.0400549	0.0186463	0.0159813	0.00785367	0.00646583	0.011492	1.53624	0.0191268	0.999992	ENSDARG00000077228	chr25	12150388	12150788	-26720	4.47541	7.27503	2.16408	14.5891	10.2541	15.5142	II	black
osbpl6	-1.51092	-0.835466	0.00219286	0.012822	153.547	0.723377	0.348766	0.287036	0.126229	0.109353	0.242256	1.01621	0.0398975	0.436668	ENSDARG00000063730	chr9	1457451	1457800	71	9	7	15	51	59	18	II	black
zgc:113516	-1.51087	-1.01024	9.85e-05	0.00126194	247.4	2.05619	4.32085	5.04068	1.17713	1.69121	1.13846	0.769655	0.000496711	0.0750692		chr22	39220601	39222500	-34718	1764	2110	2176	5880	4783	3636	II	black
zgc:113516	-1.51087	-1.01024	9.85e-05	0.00126194	247.4	2.05619	4.32085	5.04068	1.17713	1.69121	1.13846	1.00207	0.0299349	0.39701		chr22	39192501	39192700	-5768	9	10	8	41	35	30	II	black
npas4a	-1.50994	-1.34269	1.04e-14	3.83e-12	1176.83	10.2737	14.0444	13.2974	4.5199	5.07352	3.60671	-1.67379	0.0313655	1	ENSDARG00000055752	chr14	30317484	30317884	-15179	11.9344	7.27503	8.65631	4.08494	3.0159	1.63307	III	blue
npas4a	-1.50994	-1.34269	1.04e-14	3.83e-12	1176.83	10.2737	14.0444	13.2974	4.5199	5.07352	3.60671	-1.13227	0.0396231	0.999992	ENSDARG00000055752	chr14	30287806	30288206	14499	13.4262	13.095	19.4767	8.16987	3.0159	9.79845	III	blue
ntrk2b	-1.50292	-0.741448	0.00673052	0.029047	226.464	0.402202	0.149073	0.122368	0.0659386	0.0504394	0.121531	-1.62087	0.0167412	0.999992	ENSDARG00000098511	chr5	54989898	54990298	33622	14.918	13.095	9.73835	6.41919	4.22226	1.63307	III	blue
actr3b	-1.5008	-1.24349	2.42e-09	1.93e-07	296.931	0.850056	1.15584	1.48592	0.406657	0.408369	0.420218	-0.734935	0.0312811	0.999992	ENSDARG00000008790	chr24	7358581	7358981	-66172	56.6885	49.4702	60.5942	39.6822	34.3812	26.1292	III	blue
actr3b	-1.5008	-1.24349	2.42e-09	1.93e-07	296.931	0.850056	1.15584	1.48592	0.406657	0.408369	0.420218	1.33331	0.0282864	0.999992	ENSDARG00000008790	chr24	7300268	7300668	-7859	5.96722	5.82002	5.41019	15.7562	12.0636	15.5142	II	black
actr3b	-1.5008	-1.24349	2.42e-09	1.93e-07	296.931	0.850056	1.15584	1.48592	0.406657	0.408369	0.420218	-1.85114	0.0245248	1	ENSDARG00000008790	chr24	6974226	6974626	318183	7.45902	13.095	5.41019	2.33425	2.41272	2.44961	III	blue
actr3b	-1.5008	-1.24349	2.42e-09	1.93e-07	296.931	0.850056	1.15584	1.48592	0.406657	0.408369	0.420218	-2.14256	0.0169814	1	ENSDARG00000008790	chr24	7024306	7024706	268103	7.45902	5.82002	9.73835	1.16712	2.41272	1.63307	III	blue
actr3b	-1.5008	-1.24349	2.42e-09	1.93e-07	296.931	0.850056	1.15584	1.48592	0.406657	0.408369	0.420218	-1.26289	0.02572	0.999992	ENSDARG00000008790	chr24	7134472	7134872	157937	11.9344	13.095	16.2306	5.83562	4.82544	6.5323	III	blue
actr3b	-1.5008	-1.24349	2.42e-09	1.93e-07	296.931	0.850056	1.15584	1.48592	0.406657	0.408369	0.420218	-1.173	0.0472724	0.999992	ENSDARG00000008790	chr24	7023767	7024167	268642	10.4426	26.1901	10.8204	10.5041	4.82544	5.71576	III	blue
calm1b	-1.49929	-1.20174	4.9e-08	2.56e-06	35598.6	40.84	81.4692	85.0402	23.7891	25.0285	24.5284	1.52178	0.0176097	0.999992	ENSDARG00000034187	chr20	16867816	16868216	24458	1.4918	5.82002	9.73835	20.4247	16.2858	12.2481	II	black
calm1b	-1.49929	-1.20174	4.9e-08	2.56e-06	35598.6	40.84	81.4692	85.0402	23.7891	25.0285	24.5284	-1.02142	0.0289375	0.393648	ENSDARG00000034187	chr20	16842501	16842900	-858	25	25	29	43	28	9	III	blue
syt13	-1.46085	-1.26288	2.6e-11	3.54e-09	250.687	0.710811	0.796633	1.05271	0.295804	0.330546	0.304656	1.63177	0.0338608	1	ENSDARG00000012306	chr7	38449268	38449668	4665	2.98361	5.82002	1.08204	8.16987	12.6668	9.79845	II	black
gpr143	-1.45073	-1.16823	9.39e-08	4.55e-06	486.853	0.560779	1.00461	1.03849	0.33369	0.298346	0.32097	-2.74676	0.00461218	1	ENSDARG00000034572	chr9	55474687	55475087	8324	4.47541	14.5501	8.65631	2.91781	1.20636	0	III	blue
chka	-1.43951	-1.14722	2.43e-07	9.88e-06	21957.8	35.0988	70.8778	74.1389	21.7663	22.5167	22.1249	-1.69273	0.0440137	1	ENSDARG00000041078	chr18	21155935	21156335	22383	10.4426	13.095	3.24612	0.583562	3.61908	4.08269	III	blue
tmem178	-1.43027	-1.17236	3.43e-08	1.93e-06	1554.12	3.5421	6.03943	7.00499	2.02546	2.01929	2.11127	1.50749	0.0231616	0.999992	ENSDARG00000020758	chr11	30272595	30272995	6189	5.96722	1.45501	7.57427	16.3397	15.6827	10.615	II	black
cabp1b	-1.41631	-1.10178	1.64e-06	5e-05	183.135	0.194722	0.279003	0.347258	0.115466	0.107176	0.0846536	-2.11322	0.043885	1	ENSDARG00000033411	chr10	41661032	41661432	-132745	10.4426	1.45501	1.08204	0	0.60318	0.816537	III	blue
dbh	-1.41345	-0.878276	0.00107968	0.00765137	31.4819	0.0326219	0.0544056	0.048763	0.0148305	0.0201235	0.0160948	1.35209	0.045959	0.999992	ENSDARG00000069446	chr10	10549835	10550235	98845	7.45902	2.91001	3.24612	12.2548	10.2541	12.2481	II	black
cpeb1b	-1.40393	-1.14083	1.22e-07	5.59e-06	1316.23	10.8911	5.8773	6.20431	2.71423	3.0312	2.93475	-1.41623	0.0274855	0.999992	ENSDARG00000008454	chr7	47616905	47617305	361356	10.4426	8.73003	16.2306	2.33425	6.0318	4.89922	III	blue
cpeb1b	-1.40393	-1.14083	1.22e-07	5.59e-06	1316.23	10.8911	5.8773	6.20431	2.71423	3.0312	2.93475	-1.69818	0.0457021	1	ENSDARG00000008454	chr7	47813619	47814019	164642	4.47541	4.36502	14.0665	1.16712	1.80954	4.08269	III	blue
cpeb1b	-1.40393	-1.14083	1.22e-07	5.59e-06	1316.23	10.8911	5.8773	6.20431	2.71423	3.0312	2.93475	-1.31412	0.0449229	0.999992	ENSDARG00000008454	chr7	47513237	47513637	465024	14.918	8.73003	11.9024	6.41919	5.42862	2.44961	III	blue
dbx1a	-1.39554	-0.973578	0.000121813	0.001474	166.667	1.85321	3.5979	3.5179	1.03194	0.909546	1.47828	-1.55593	0.0235235	0.999992	ENSDARG00000086393	chr7	16755945	16756345	19890	13.4262	4.36502	15.1485	3.50137	3.61908	4.08269	III	blue
fibpb	-1.39159	-1.26937	5.26e-16	2.68e-13	302.074	2.06282	2.41557	2.54524	0.905609	0.795878	0.981844	-0.930827	0.0183752	0.338879	ENSDARG00000020811	chr21	25576551	25576750	-6	14	25	26	32	25	12	III	blue
fibpb	-1.39159	-1.26937	5.26e-16	2.68e-13	302.074	2.06282	2.41557	2.54524	0.905609	0.795878	0.981844	1.29863	0.0374524	0.999992	ENSDARG00000020811	chr21	25580470	25580870	-4026	10.4426	1.45501	5.41019	14.0055	13.8731	14.6977	II	black
pdcd4b	-1.38293	-1.24358	8.13e-14	2.39e-11	1643.66	2.51585	3.52908	3.81641	1.2445	1.33502	1.20202	-1.19222	0.00127659	0.999992	ENSDARG00000041022	chr22	29740637	29741037	-539	120.836	148.411	117.942	86.3672	53.683	29.3953	III	blue
pdcd4b	-1.38293	-1.24358	8.13e-14	2.39e-11	1643.66	2.51585	3.52908	3.81641	1.2445	1.33502	1.20202	-1.36184	0.0280732	0.999992	ENSDARG00000041022	chr22	29738589	29738989	1509	14.918	16.0051	10.8204	8.75344	4.22226	3.26615	III	blue
pdcd4b	-1.38293	-1.24358	8.13e-14	2.39e-11	1643.66	2.51585	3.52908	3.81641	1.2445	1.33502	1.20202	-1.47982	0.000348957	0.0631711	ENSDARG00000041022	chr22	29739951	29741250	-302	32	41	38	38	30	9	III	blue
vsnl1a	-1.37801	-1.12628	1.33e-07	5.96e-06	7790.28	6.23193	11.2826	12.5762	3.70094	3.82523	4.0519	1.50283	0.0131276	0.999992	ENSDARG00000023228	chr20	35458991	35459391	-20321	5.96722	5.82002	4.32816	16.9233	15.6827	13.0646	II	black
LOC553446	-1.37418	-0.981399	8.35e-05	0.00112451	167.978	0.95726	1.94668	1.8611	0.507719	0.707282	0.625654	-1.81672	0.0205509	1		chr16	344801	345201	7302	5.96722	11.64	10.8204	1.75069	0.60318	5.71576	III	blue
dbx1b	-1.3711	-0.821636	0.00239207	0.013614	56.2061	0.648986	1.27604	1.60118	0.531418	0.423244	0.408948	-0.97345	0.0336459	0.999992	ENSDARG00000001859	chr25	14471981	14472381	61014	34.3115	20.3701	23.8049	17.5069	12.6668	9.79845	III	blue
dbx1b	-1.3711	-0.821636	0.00239207	0.013614	56.2061	0.648986	1.27604	1.60118	0.531418	0.423244	0.408948	1.50445	0.0277809	0.999992	ENSDARG00000001859	chr25	14461196	14461596	50229	2.98361	4.36502	6.49223	11.0877	12.6668	15.5142	II	black
dbx1b	-1.3711	-0.821636	0.00239207	0.013614	56.2061	0.648986	1.27604	1.60118	0.531418	0.423244	0.408948	1.74328	0.0381984	1	ENSDARG00000001859	chr25	14466165	14466565	55198	2.98361	2.91001	2.16408	9.337	7.84133	9.79845	II	black
dbx1b	-1.3711	-0.821636	0.00239207	0.013614	56.2061	0.648986	1.27604	1.60118	0.531418	0.423244	0.408948	-1.42779	0.00570492	0.216328	ENSDARG00000001859	chr25	14471951	14472350	60983	28	18	22	26	22	5	III	blue
ca2	-1.37055	-1.09626	7.08e-07	2.45e-05	4171.17	8.49761	16.3398	17.7389	5.15847	5.63023	5.67884	-1.66606	0.0425705	1	ENSDARG00000014488	chr24	32861671	32862071	-111845	16.4098	11.64	3.24612	6.41919	1.80954	1.63307	III	blue
ca2	-1.37055	-1.09626	7.08e-07	2.45e-05	4171.17	8.49761	16.3398	17.7389	5.15847	5.63023	5.67884	-1.38035	0.0418383	0.999992	ENSDARG00000014488	chr24	33038760	33039160	-288934	7.45902	16.0051	10.8204	4.08494	6.63497	2.44961	III	blue
gfra1b	-1.36856	-1.10144	4.95e-07	1.83e-05	634.189	0.453834	0.776221	0.891767	0.257786	0.279908	0.284518	-1.126	0.0371888	0.999992	ENSDARG00000102564	chr12	29407858	29408645	-240502	13.4262	17.4601	14.0665	7.00275	5.42862	8.16537	III	blue
gfra1b	-1.36856	-1.10144	4.95e-07	1.83e-05	634.189	0.453834	0.776221	0.891767	0.257786	0.279908	0.284518	-1.16804	0.047492	0.999992	ENSDARG00000102564	chr12	29709174	29709574	60620	11.9344	16.0051	14.0665	7.58631	7.84133	3.26615	III	blue
gfra1b	-1.36856	-1.10144	4.95e-07	1.83e-05	634.189	0.453834	0.776221	0.891767	0.257786	0.279908	0.284518	-1.8589	0.0354313	1	ENSDARG00000102564	chr12	29515315	29515715	-133239	4.47541	16.0051	5.41019	4.08494	0.60318	2.44961	III	blue
gfra1b	-1.36856	-1.10144	4.95e-07	1.83e-05	634.189	0.453834	0.776221	0.891767	0.257786	0.279908	0.284518	-1.25411	0.0216024	0.999992	ENSDARG00000102564	chr12	29641097	29641497	-7457	20.8853	21.8251	15.1485	4.6685	13.8731	5.71576	III	blue
gfra1b	-1.36856	-1.10144	4.95e-07	1.83e-05	634.189	0.453834	0.776221	0.891767	0.257786	0.279908	0.284518	-1.56011	0.00157759	0.128104	ENSDARG00000102564	chr12	29641251	29641350	-7454	24	25	18	10	31	5	III	blue
gfra1b	-1.36856	-1.10144	4.95e-07	1.83e-05	634.189	0.453834	0.776221	0.891767	0.257786	0.279908	0.284518	-1.06326	0.0399379	0.999992	ENSDARG00000102564	chr12	29636346	29636746	-12208	16.4098	16.0051	16.2306	6.41919	5.42862	11.4315	III	blue
gfra1b	-1.36856	-1.10144	4.95e-07	1.83e-05	634.189	0.453834	0.776221	0.891767	0.257786	0.279908	0.284518	-0.985548	0.0410626	0.999992	ENSDARG00000102564	chr12	29721720	29722120	73166	20.8853	14.5501	20.5587	7.58631	8.44451	12.2481	III	blue
hsd3b7	-1.36638	-0.885586	0.000761806	0.00594622	842.314	1.12646	3.02609	1.23005	0.570066	0.825023	0.69269	1.3712	0.0219381	0.999992	ENSDARG00000036966	chr3	32597485	32597885	-20294	4.47541	8.73003	4.32816	15.7562	13.2699	16.3307	II	black
kcnc3a	-1.34255	-1.19071	1.06e-11	1.69e-09	9126.23	4.7598	6.25028	7.76367	2.34425	2.35494	2.70443	1.14415	0.028356	0.391542	ENSDARG00000055855	chr3	31864151	31864450	34525	4	11	11	55	47	17	II	black
kcnc3a	-1.34255	-1.19071	1.06e-11	1.69e-09	9126.23	4.7598	6.25028	7.76367	2.34425	2.35494	2.70443	1.13372	0.0322982	0.999992	ENSDARG00000055855	chr3	31829835	31830235	260	7.45902	8.73003	9.73835	15.7562	19.9049	21.23	II	black
klf11a	-1.33889	-1.0697	1.37e-06	4.32e-05	543.828	6.10778	8.843	11.5204	3.80063	2.86424	3.80735	-0.815409	0.0249984	0.999992	ENSDARG00000030844	chr20	29602889	29603289	-105	70.1148	142.591	99.5476	79.948	59.1116	38.3773	III	blue
klf11a	-1.33889	-1.0697	1.37e-06	4.32e-05	543.828	6.10778	8.843	11.5204	3.80063	2.86424	3.80735	-1.02969	0.0111107	0.999992	ENSDARG00000030844	chr20	29603928	29604328	-1144	31.3279	30.5551	36.7893	18.0904	11.4604	18.7804	III	blue
ncs1b	-1.33076	-1.04809	3.55e-06	9.17e-05	417.842	0.189487	0.356162	0.359001	0.123921	0.125795	0.109958	-1.28822	0.0378278	0.999992	ENSDARG00000054186	chr8	32649744	32650144	143016	11.9344	10.185	12.9845	5.25206	4.22226	4.89922	III	blue
nmt1b	-1.32731	-0.837364	0.0016675	0.0105166	109.294	0.47394	0.711201	0.9361	0.41048	0.231945	0.201076	-1.71783	0.00101101	0.999992	ENSDARG00000057206	chr12	15751452	15751852	127010	22.3771	18.9151	17.3126	5.25206	6.0318	6.5323	III	blue
nmt1b	-1.32731	-0.837364	0.0016675	0.0105166	109.294	0.47394	0.711201	0.9361	0.41048	0.231945	0.201076	-1.1176	0.031212	0.999992	ENSDARG00000057206	chr12	15702528	15702928	78086	19.3934	20.3701	15.1485	9.337	10.2541	5.71576	III	blue
nmt1b	-1.32731	-0.837364	0.0016675	0.0105166	109.294	0.47394	0.711201	0.9361	0.41048	0.231945	0.201076	-1.83022	0.00700808	0.999992	ENSDARG00000057206	chr12	15675927	15676327	51485	14.918	18.9151	6.49223	4.6685	4.22226	2.44961	III	blue
slc4a11	-1.32464	-1.12359	1.49e-08	8.96e-07	466.728	0.136549	0.188536	0.232453	0.0703349	0.0727181	0.0798074	1.31599	0.00170539	0.132954	ENSDARG00000075532	chr13	13640551	13640650	500	6	7	10	48	44	23	II	black
slc4a11	-1.32464	-1.12359	1.49e-08	8.96e-07	466.728	0.136549	0.188536	0.232453	0.0703349	0.0727181	0.0798074	1.50683	0.0117437	0.999992	ENSDARG00000075532	chr13	13622914	13623314	-16986	5.96722	7.27503	3.24612	17.5069	16.2858	13.0646	II	black
chrm5a	-1.32381	-0.684339	0.0129924	0.0466841	40.6485	0.74253	2.01741	2.23197	0.716052	0.659006	0.621676	-1.63266	0.0356986	1	ENSDARG00000099928	chr17	521213	521613	-63536	5.96722	16.0051	7.57427	0.583562	2.41272	6.5323	III	blue
chrm5a	-1.32381	-0.684339	0.0129924	0.0466841	40.6485	0.74253	2.01741	2.23197	0.716052	0.659006	0.621676	-1.24621	0.021982	0.999992	ENSDARG00000099928	chr17	515374	515774	-57697	13.4262	23.2801	12.9845	8.16987	5.42862	7.34884	III	blue
snap25a	-1.30667	-1.06578	6.6e-07	2.33e-05	100833	86.1358	162.164	174.847	56.424	57.8494	56.7848	-2.46438	0.00311647	1	ENSDARG00000020609	chr20	35042282	35042682	32292	13.4262	8.73003	8.65631	1.75069	3.0159	0.816537	III	blue
snap25a	-1.30667	-1.06578	6.6e-07	2.33e-05	100833	86.1358	162.164	174.847	56.424	57.8494	56.7848	1.32229	0.0343541	0.999992	ENSDARG00000020609	chr20	35004629	35005029	-5361	8.95082	5.82002	2.16408	17.5069	17.4922	7.34884	II	black
snap25a	-1.30667	-1.06578	6.6e-07	2.33e-05	100833	86.1358	162.164	174.847	56.424	57.8494	56.7848	-1.40511	0.00518626	0.999992	ENSDARG00000020609	chr20	35025423	35026182	15612	19.3934	26.1901	16.2306	8.75344	7.23815	7.34884	III	blue
ghra	-1.28171	-0.941728	0.000112385	0.00139042	109.323	0.0563423	0.0427544	0.039794	0.0211673	0.0126935	0.0233502	2.55402	0.034147	1	ENSDARG00000054771	chr8	31614966	31615366	-17989	1.4918	0	2.16408	6.41919	3.61908	11.4315	II	black
hspa12a	-1.2763	-1.14109	2.04e-11	2.86e-09	2058.49	2.08362	2.77796	3.20007	1.04636	1.05078	1.2326	-1.82995	0.0142272	1	ENSDARG00000070603	chr17	21225930	21226330	32616	8.95082	11.64	8.65631	2.33425	1.80954	4.08269	III	blue
hspa12a	-1.2763	-1.14109	2.04e-11	2.86e-09	2058.49	2.08362	2.77796	3.20007	1.04636	1.05078	1.2326	1.09451	0.0292427	0.39469	ENSDARG00000070603	chr17	21258501	21258700	146	9	6	10	61	31	18	II	black
adcy1b	-1.26728	-0.918737	0.000200249	0.00213955	81.1584	0.162311	0.251143	0.294044	0.0942256	0.112795	0.0870126	1.31884	0.0135597	0.999992	ENSDARG00000088634	chr2	160700	161100	6918	7.45902	8.73003	6.49223	17.5069	21.1113	17.9638	II	black
abcg4b	-1.2595	-0.847005	0.00107821	0.00764915	188.494	0.323921	0.555009	0.770635	0.292798	0.192044	0.204113	-0.864786	0.0385968	0.431556	ENSDARG00000078068	chr15	23560501	23560600	12327	17	27	14	19	22	21	III	blue
cyp2n13	-1.25902	-0.817316	0.00196658	0.0117959	59.5694	0.350251	0.4629	0.602975	0.243018	0.218364	0.12781	-1.62572	0.0271147	0.999992	ENSDARG00000042953	chr20	25614251	25614651	9240	11.9344	18.9151	4.32816	2.91781	6.0318	2.44961	III	blue
fdft1	-1.25851	-0.972266	2.7e-05	0.000473022	677.174	0.783109	1.41188	1.59256	0.627568	0.492222	0.463127	-0.780499	0.0411672	0.999992	ENSDARG00000101062	chr20	53133874	53134274	-162	50.7213	82.9353	78.9888	53.1042	49.4607	21.23	III	blue
mcu	-1.25223	-0.828462	0.00149582	0.00972575	203.9	0.143395	0.0766318	0.0657404	0.037302	0.0302224	0.0525367	1.51202	0.0388068	0.999992	ENSDARG00000101175	chr13	4642903	4643303	77200	5.96722	2.91001	2.16408	12.2548	10.2541	8.98191	II	black
kcnab2b	-1.24812	-1.09861	9.53e-10	8.82e-08	2454.78	2.26113	3.13659	3.75418	1.20332	1.30283	1.34773	-1.56818	0.0180467	0.999992	ENSDARG00000062134	chr23	21270733	21271133	130095	7.45902	14.5501	11.9024	2.91781	3.61908	4.89922	III	blue
kcnab2b	-1.24812	-1.09861	9.53e-10	8.82e-08	2454.78	2.26113	3.13659	3.75418	1.20332	1.30283	1.34773	-1.34178	0.0490643	0.999992	ENSDARG00000062134	chr23	21043674	21044074	-96964	10.4426	10.185	9.73835	4.6685	2.41272	4.89922	III	blue
kcnab2b	-1.24812	-1.09861	9.53e-10	8.82e-08	2454.78	2.26113	3.13659	3.75418	1.20332	1.30283	1.34773	-1.42027	0.0256897	0.999992	ENSDARG00000062134	chr23	21060089	21060489	-80549	8.95082	13.095	12.9845	2.33425	4.22226	6.5323	III	blue
kcnab2b	-1.24812	-1.09861	9.53e-10	8.82e-08	2454.78	2.26113	3.13659	3.75418	1.20332	1.30283	1.34773	-1.80419	0.0208176	1	ENSDARG00000062134	chr23	21268670	21269070	128032	13.4262	4.36502	12.9845	1.75069	5.42862	1.63307	III	blue
kcnab2b	-1.24812	-1.09861	9.53e-10	8.82e-08	2454.78	2.26113	3.13659	3.75418	1.20332	1.30283	1.34773	-1.2663	0.0476832	0.999992	ENSDARG00000062134	chr23	21256224	21256624	115586	7.45902	14.5501	12.9845	6.41919	2.41272	5.71576	III	blue
kcnab2b	-1.24812	-1.09861	9.53e-10	8.82e-08	2454.78	2.26113	3.13659	3.75418	1.20332	1.30283	1.34773	-2.23303	0.00755899	1	ENSDARG00000062134	chr23	21297683	21298083	157045	14.918	2.91001	12.9845	3.50137	0.60318	2.44961	III	blue
kcnab2b	-1.24812	-1.09861	9.53e-10	8.82e-08	2454.78	2.26113	3.13659	3.75418	1.20332	1.30283	1.34773	-1.57731	0.0158591	0.999992	ENSDARG00000062134	chr23	21281124	21281524	140486	16.4098	11.64	12.9845	0.583562	6.63497	6.5323	III	blue
kcnab2b	-1.24812	-1.09861	9.53e-10	8.82e-08	2454.78	2.26113	3.13659	3.75418	1.20332	1.30283	1.34773	-1.60877	0.0452377	1	ENSDARG00000062134	chr23	21272725	21273125	132087	4.47541	14.5501	10.8204	2.33425	6.63497	0.816537	III	blue
zgc:194678	-1.24226	-1.01439	2.12e-06	6.11e-05	1064.92	1.13968	2.03824	2.17975	0.717513	0.771441	0.776524	-1.24746	0.0397933	0.999992	ENSDARG00000098810	chr7	44924627	44925027	-188149	19.3934	7.27503	16.2306	9.337	3.0159	5.71576	III	blue
vstm2l	-1.24016	-0.98352	1.13e-05	0.000234641	108.347	0.965412	0.691446	0.639565	0.27644	0.346932	0.349099	-2.60719	0.00637665	1	ENSDARG00000098289	chr6	1990762	1991162	9196	5.96722	5.82002	6.49223	0	1.20636	0	III	blue
il12ba	-1.23895	-0.754597	0.00516643	0.0240906	40.5691	0.217992	0.394462	0.37636	0.11562	0.184169	0.119203	1.30837	0.0194418	0.348214	ENSDARG00000033727	chr14	34626151	34627000	15688	6	6	13	39	51	30	II	black
il12ba	-1.23895	-0.754597	0.00516643	0.0240906	40.5691	0.217992	0.394462	0.37636	0.11562	0.184169	0.119203	-1.98399	0.00705201	0.999992	ENSDARG00000033727	chr14	34789348	34789748	178660	11.9344	11.64	10.8204	5.25206	1.80954	1.63307	III	blue
il12ba	-1.23895	-0.754597	0.00516643	0.0240906	40.5691	0.217992	0.394462	0.37636	0.11562	0.184169	0.119203	-1.1222	0.0420527	0.999992	ENSDARG00000033727	chr14	34777976	34778376	167288	10.4426	16.0051	16.2306	5.83562	7.23815	6.5323	III	blue
il12ba	-1.23895	-0.754597	0.00516643	0.0240906	40.5691	0.217992	0.394462	0.37636	0.11562	0.184169	0.119203	-1.37258	0.0207696	0.999992	ENSDARG00000033727	chr14	34767444	34768228	156948	10.4426	21.8251	11.9024	3.50137	7.84133	5.71576	III	blue
sat2a	-1.22906	-0.914195	0.000155287	0.0017691	66.5252	0.447685	0.623628	0.730445	0.284399	0.23363	0.251574	1.43436	0.0173316	0.999992	ENSDARG00000036430	chr7	20375517	20375917	-17497	8.95082	5.82002	2.16408	19.2576	15.0795	11.4315	II	black
hdr	-1.22366	-0.904678	0.000195875	0.00210695	89.7946	0.62452	0.454675	0.498079	0.302548	0.188338	0.181153	-1.72243	0.0450559	1	ENSDARG00000004392	chr5	26704764	26705164	-99829	11.9344	11.64	2.16408	2.33425	3.0159	2.44961	III	blue
hdr	-1.22366	-0.904678	0.000195875	0.00210695	89.7946	0.62452	0.454675	0.498079	0.302548	0.188338	0.181153	-1.30775	0.0465566	0.999992	ENSDARG00000004392	chr5	26702023	26702423	-102570	14.918	16.0051	6.49223	6.41919	5.42862	3.26615	III	blue
dhcr24	-1.21223	-0.732965	0.00650991	0.0283108	438.466	0.461079	1.57504	0.762913	0.466898	0.331438	0.409767	-0.701255	0.0431395	0.447351	ENSDARG00000013236	chr20	7186651	7187250	-19	45	51	70	100	54	19	III	blue
dhcr24	-1.21223	-0.732965	0.00650991	0.0283108	438.466	0.461079	1.57504	0.762913	0.466898	0.331438	0.409767	-0.771636	0.0442275	0.999992	ENSDARG00000013236	chr20	7186814	7187214	-83	50.7213	52.3802	48.6917	42.6001	28.3494	17.9638	III	blue
mafa	-1.20627	-0.932304	5.65e-05	0.000851912	1475.43	18.6045	31.9038	35.4418	16.1475	10.2293	10.8692	1.54206	0.0227048	0.999992	ENSDARG00000015890	chr18	29510888	29511288	86730	2.98361	5.82002	4.32816	15.1726	13.2699	9.79845	II	black
mafa	-1.20627	-0.932304	5.65e-05	0.000851912	1475.43	18.6045	31.9038	35.4418	16.1475	10.2293	10.8692	-1.0692	0.0334355	0.413965	ENSDARG00000015890	chr18	29497801	29498000	73542	12	19	31	41	10	9	III	blue
mafa	-1.20627	-0.932304	5.65e-05	0.000851912	1475.43	18.6045	31.9038	35.4418	16.1475	10.2293	10.8692	-1.6504	0.0125661	0.999992	ENSDARG00000015890	chr18	29097383	29097783	-326775	25.3607	16.0051	5.41019	6.41919	6.0318	2.44961	III	blue
mafa	-1.20627	-0.932304	5.65e-05	0.000851912	1475.43	18.6045	31.9038	35.4418	16.1475	10.2293	10.8692	1.34389	0.0210202	0.999992	ENSDARG00000015890	chr18	29454620	29455020	30462	10.4426	5.82002	3.24612	22.7589	12.0636	14.6977	II	black
mafa	-1.20627	-0.932304	5.65e-05	0.000851912	1475.43	18.6045	31.9038	35.4418	16.1475	10.2293	10.8692	-1.56241	0.0245561	0.999992	ENSDARG00000015890	chr18	29299258	29299658	-124900	10.4426	14.5501	7.57427	3.50137	1.80954	5.71576	III	blue
mafa	-1.20627	-0.932304	5.65e-05	0.000851912	1475.43	18.6045	31.9038	35.4418	16.1475	10.2293	10.8692	1.49463	0.0297941	0.999992	ENSDARG00000015890	chr18	29614693	29615093	190535	4.47541	5.82002	2.16408	12.2548	13.8731	8.98191	II	black
mafa	-1.20627	-0.932304	5.65e-05	0.000851912	1475.43	18.6045	31.9038	35.4418	16.1475	10.2293	10.8692	-1.22089	0.0436775	0.999992	ENSDARG00000015890	chr18	29192953	29193353	-231205	8.95082	16.0051	11.9024	4.6685	5.42862	5.71576	III	blue
pklr	-1.19687	-0.833014	0.00107577	0.00764007	61.3989	0.549974	0.708479	0.809625	0.362109	0.334685	0.200856	1.14271	0.00871104	0.2528	ENSDARG00000042010	chr16	54624851	54624950	9783	9	7	9	30	43	32	II	black
crtc1a	-1.19419	-0.887625	0.000233518	0.00242456	173.105	0.550758	0.354555	0.301317	0.16275	0.147716	0.217384	1.26424	0.0188444	0.999992	ENSDARG00000076068	chr2	24953147	24953547	-5673	13.4262	10.185	2.16408	15.1726	27.1431	19.5969	II	black
crtc1a	-1.19419	-0.887625	0.000233518	0.00242456	173.105	0.550758	0.354555	0.301317	0.16275	0.147716	0.217384	1.44666	0.0205306	0.999992	ENSDARG00000076068	chr2	24960578	24960978	-13104	4.47541	10.185	2.16408	14.5891	10.8572	20.4134	II	black
crtc1a	-1.19419	-0.887625	0.000233518	0.00242456	173.105	0.550758	0.354555	0.301317	0.16275	0.147716	0.217384	1.91697	0.0488916	1	ENSDARG00000076068	chr2	24968204	24968604	-20730	1.4918	2.91001	2.16408	4.6685	5.42862	14.6977	II	black
crtc1a	-1.19419	-0.887625	0.000233518	0.00242456	173.105	0.550758	0.354555	0.301317	0.16275	0.147716	0.217384	1.88037	0.000858177	0.0989495	ENSDARG00000076068	chr2	24953201	24953450	-5652	8	8	3	35	70	34	II	black
vegfaa	-1.19353	-0.765057	0.00385762	0.0194764	93.6068	0.139043	0.297525	0.14733	0.0958395	0.0687305	0.0907722	-1.24521	0.0466672	0.999992	ENSDARG00000103542	chr16	4553851	4554251	-66046	13.4262	13.095	8.65631	4.08494	4.22226	6.5323	III	blue
arhgap12a	-1.18432	-0.968498	5.7e-06	0.00013352	826.322	0.655654	1.17633	1.19565	0.47026	0.456598	0.405418	2.08629	0.0148826	1	ENSDARG00000008548	chr2	43926356	43926756	30333	2.98361	2.91001	1.08204	8.75344	10.2541	10.615	II	black
scrt1b	-1.18364	-0.908315	0.0001003	0.00127551	256.391	3.5821	6.51491	6.99129	2.29321	2.46353	2.77809	2.16005	0.0434794	1	ENSDARG00000040214	chr16	31322414	31322814	-91826	0	1.45501	4.32816	2.91781	9.04769	13.8811	II	black
sc5d	-1.17959	-0.838792	0.000803165	0.00618517	857.29	6.93616	19.0762	14.0122	6.13843	5.8141	5.71875	-0.996548	0.0118743	0.289024	ENSDARG00000044642	chr21	24220001	24220100	278786	13	25	21	20	25	13	III	blue
sc5d	-1.17959	-0.838792	0.000803165	0.00618517	857.29	6.93616	19.0762	14.0122	6.13843	5.8141	5.71875	-0.955973	0.00096248	0.103143	ENSDARG00000044642	chr21	24498651	24499200	-90	54	60	57	73	59	18	III	blue
sc5d	-1.17959	-0.838792	0.000803165	0.00618517	857.29	6.93616	19.0762	14.0122	6.13843	5.8141	5.71875	-1.31064	0.00837232	0.999992	ENSDARG00000044642	chr21	24220109	24220509	278527	17.9016	23.2801	21.6408	8.75344	10.8572	5.71576	III	blue
sc5d	-1.17959	-0.838792	0.000803165	0.00618517	857.29	6.93616	19.0762	14.0122	6.13843	5.8141	5.71875	-1.55682	0.0267075	0.999992	ENSDARG00000044642	chr21	24417600	24418000	81036	13.4262	10.185	7.57427	3.50137	3.0159	4.08269	III	blue
sc5d	-1.17959	-0.838792	0.000803165	0.00618517	857.29	6.93616	19.0762	14.0122	6.13843	5.8141	5.71875	-1.57134	0.0417107	1	ENSDARG00000044642	chr21	24441598	24441998	57038	13.4262	8.73003	5.41019	1.75069	1.80954	5.71576	III	blue
sc5d	-1.17959	-0.838792	0.000803165	0.00618517	857.29	6.93616	19.0762	14.0122	6.13843	5.8141	5.71875	-1.05469	0.0104176	0.999992	ENSDARG00000044642	chr21	24498821	24499221	-185	59.6722	66.9302	58.4301	40.8494	36.794	11.4315	III	blue
lifra	-1.17076	-0.801818	0.00176043	0.0109617	949.543	1.21603	0.64518	0.647883	0.298839	0.268955	0.547196	-1.48533	0.0480668	1	ENSDARG00000098857	chr5	7964057	7964457	14642	7.45902	10.185	8.65631	3.50137	1.80954	4.08269	III	blue
foxo3a	-1.16642	-0.982977	1.05e-06	3.45e-05	2912.9	6.30078	11.0278	11.3652	4.35498	4.27198	4.15773	-1.03195	0.0379226	0.429321	ENSDARG00000023058	chr17	6659651	6660500	24305	37	28	31	50	32	11	III	blue
fam151a	-1.16423	-0.732918	0.00609078	0.0270298	40.1273	0.118371	0.184254	0.204178	0.0938565	0.0565685	0.0759804	0.903623	0.0218117	0.359824	ENSDARG00000058218	chr2	11285501	11285600	13765	10	6	13	47	40	22	II	black
dnajb1b	-1.16317	-1.04866	1.99e-10	2.29e-08	905.691	11.4274	15.7328	11.3334	6.05881	5.96276	5.15653	-1.17046	0.00052805	0.999992	ENSDARG00000041394	chr1	55072236	55072636	-90	122.328	97.4854	119.024	63.0247	57.3021	30.2119	III	blue
dnajb1b	-1.16317	-1.04866	1.99e-10	2.29e-08	905.691	11.4274	15.7328	11.3334	6.05881	5.96276	5.15653	-1.18537	0.00670465	0.999992	ENSDARG00000041394	chr1	55068418	55068818	3728	26.8525	39.2851	40.0354	20.4247	18.0954	8.16537	III	blue
dnajb1b	-1.16317	-1.04866	1.99e-10	2.29e-08	905.691	11.4274	15.7328	11.3334	6.05881	5.96276	5.15653	-1.38704	0.00031058	0.0587708	ENSDARG00000041394	chr1	55070751	55072750	596	39	31	73	39	32	21	III	blue
dnajb1b	-1.16317	-1.04866	1.99e-10	2.29e-08	905.691	11.4274	15.7328	11.3334	6.05881	5.96276	5.15653	-1.09577	0.0341113	0.999992	ENSDARG00000041394	chr1	55065696	55066096	6450	19.3934	17.4601	15.1485	9.92056	5.42862	8.98191	III	blue
dnajb1b	-1.16317	-1.04866	1.99e-10	2.29e-08	905.691	11.4274	15.7328	11.3334	6.05881	5.96276	5.15653	-1.52126	0.00056622	0.0820942	ENSDARG00000041394	chr1	55068201	55069050	3720	29	30	39	33	28	7	III	blue
asic4a	-1.16079	-0.903172	8.43e-05	0.00113021	299.539	0.0568115	0.103717	0.11039	0.0387218	0.038803	0.0437985	2.0986	0.0197903	1	ENSDARG00000025162	chr9	11017224	11017624	-46340	2.98361	1.45501	2.16408	7.58631	8.44451	12.2481	II	black
asic4a	-1.16079	-0.903172	8.43e-05	0.00113021	299.539	0.0568115	0.103717	0.11039	0.0387218	0.038803	0.0437985	-2.14133	0.0440078	1	ENSDARG00000025162	chr9	11189130	11189530	125566	10.4426	4.36502	4.32816	2.91781	0.60318	0.816537	III	blue
syt7b	-1.15987	-0.899394	9.83e-05	0.00126162	60.12	0.0132064	0.0107112	0.0128004	0.00552989	0.00456735	0.0064014	-1.21259	0.0250607	0.999992	ENSDARG00000078060	chr7	12892501	12892901	104782	8.95082	17.4601	21.6408	8.16987	6.0318	6.5323	III	blue
nptna	-1.15655	-0.935212	1.7e-05	0.000327756	11897.2	9.41947	18.3528	19.1415	7.24178	6.90367	6.89973	-1.58863	0.0282865	0.999992	ENSDARG00000103002	chr25	28826102	28826868	93937	13.4262	17.4601	4.32816	1.16712	4.82544	5.71576	III	blue
nptna	-1.15655	-0.935212	1.7e-05	0.000327756	11897.2	9.41947	18.3528	19.1415	7.24178	6.90367	6.89973	-2.1274	0.0205553	1	ENSDARG00000103002	chr25	28852767	28853167	67455	11.9344	7.27503	4.32816	2.33425	0.60318	2.44961	III	blue
hsp90aa1.2	-1.15435	-1.01843	1.11e-08	6.98e-07	10393.9	31.9042	48.2994	49.3175	18.7487	21.8878	17.5532	-1.92289	4.17e-07	0.000580273	ENSDARG00000024746	chr20	54184101	54186750	6746	43	52	81	36	33	10	III	blue
hsp90aa1.2	-1.15435	-1.01843	1.11e-08	6.98e-07	10393.9	31.9042	48.2994	49.3175	18.7487	21.8878	17.5532	-2.03514	6.97e-07	0.000770046	ENSDARG00000024746	chr20	54186701	54189350	4146	47	55	87	27	41	9	III	blue
hsp90aa1.2	-1.15435	-1.01843	1.11e-08	6.98e-07	10393.9	31.9042	48.2994	49.3175	18.7487	21.8878	17.5532	-2.25625	1.99e-07	0.000335744	ENSDARG00000024746	chr20	54190251	54192450	822	50	41	55	19	27	9	III	blue
hsp90aa1.2	-1.15435	-1.01843	1.11e-08	6.98e-07	10393.9	31.9042	48.2994	49.3175	18.7487	21.8878	17.5532	-1.27466	0.000250461	0.944013	ENSDARG00000024746	chr20	54191853	54192253	119	137.246	106.215	134.173	64.7754	62.7307	28.5788	III	blue
hsp90aa1.2	-1.15435	-1.01843	1.11e-08	6.98e-07	10393.9	31.9042	48.2994	49.3175	18.7487	21.8878	17.5532	-2.42366	2.5e-07	0.000394021	ENSDARG00000024746	chr20	54182901	54183750	8846	27	42	56	22	16	6	III	blue
hsp90aa1.2	-1.15435	-1.01843	1.11e-08	6.98e-07	10393.9	31.9042	48.2994	49.3175	18.7487	21.8878	17.5532	-2.40556	7.74e-07	0.000826696	ENSDARG00000024746	chr20	54189501	54189900	2472	22	34	45	14	16	7	III	blue
grapb	-1.15059	-0.814637	0.00118329	0.00820124	200.121	0.242355	0.500706	0.547138	0.184373	0.217851	0.179236	-0.862271	0.0394765	0.434919	ENSDARG00000022668	chr1	7451251	7451550	56907	14	19	31	28	26	15	III	blue
zgc:165481	-1.14904	-0.966585	1.75e-06	5.28e-05	252.06	0.516609	0.81094	0.818196	0.320742	0.326032	0.321653	1.29812	0.0374416	0.999992	ENSDARG00000060092	chr7	38196817	38197594	8460	7.45902	4.36502	4.32816	13.4219	15.6827	10.615	II	black
zgc:165481	-1.14904	-0.966585	1.75e-06	5.28e-05	252.06	0.516609	0.81094	0.818196	0.320742	0.326032	0.321653	1.50313	0.0174821	0.999992	ENSDARG00000060092	chr7	38179730	38180130	25736	5.96722	5.82002	3.24612	14.0055	11.4604	17.1473	II	black
zgc:165481	-1.14904	-0.966585	1.75e-06	5.28e-05	252.06	0.516609	0.81094	0.818196	0.320742	0.326032	0.321653	1.64637	0.0424584	1	ENSDARG00000060092	chr7	38222100	38222500	-16634	4.47541	0	5.41019	10.5041	11.4604	8.98191	II	black
zgc:165481	-1.14904	-0.966585	1.75e-06	5.28e-05	252.06	0.516609	0.81094	0.818196	0.320742	0.326032	0.321653	1.56597	0.0332012	0.999992	ENSDARG00000060092	chr7	38164704	38165104	40762	4.47541	4.36502	2.16408	14.5891	11.4604	6.5323	II	black
zgc:165481	-1.14904	-0.966585	1.75e-06	5.28e-05	252.06	0.516609	0.81094	0.818196	0.320742	0.326032	0.321653	1.88861	0.0324487	1	ENSDARG00000060092	chr7	38199666	38200066	5800	2.98361	2.91001	1.08204	7.58631	8.44451	9.79845	II	black
zgc:165481	-1.14904	-0.966585	1.75e-06	5.28e-05	252.06	0.516609	0.81094	0.818196	0.320742	0.326032	0.321653	1.9587	0.0243016	1	ENSDARG00000060092	chr7	38207285	38207685	-1819	4.47541	0	3.24612	12.8384	11.4604	5.71576	II	black
zgc:165481	-1.14904	-0.966585	1.75e-06	5.28e-05	252.06	0.516609	0.81094	0.818196	0.320742	0.326032	0.321653	1.22996	0.00809645	0.246369	ENSDARG00000060092	chr7	38185901	38186050	19690	11	5	8	47	40	26	II	black
zgc:165481	-1.14904	-0.966585	1.75e-06	5.28e-05	252.06	0.516609	0.81094	0.818196	0.320742	0.326032	0.321653	2.07229	0.0454979	1	ENSDARG00000060092	chr7	38167606	38168006	37860	1.4918	1.45501	2.16408	8.75344	7.84133	4.89922	II	black
zgc:165481	-1.14904	-0.966585	1.75e-06	5.28e-05	252.06	0.516609	0.81094	0.818196	0.320742	0.326032	0.321653	1.09296	0.0305512	0.999992	ENSDARG00000060092	chr7	38185870	38186270	19596	11.9344	7.27503	8.65631	22.1754	19.3017	17.9638	II	black
LOC100001344	-1.14645	-0.897863	8.1e-05	0.00110535	448.669	1.05854	1.89816	2.17024	0.806168	0.74602	0.764908	-2.52224	0.00831554	1	ENSDARG00000060578	chr5	32620215	32620615	-5307	7.45902	4.36502	5.41019	0	0.60318	0.816537	III	blue
LOC100001344	-1.14645	-0.897863	8.1e-05	0.00110535	448.669	1.05854	1.89816	2.17024	0.806168	0.74602	0.764908	-1.26103	0.020465	0.999992	ENSDARG00000060578	chr5	32567819	32568219	47089	8.95082	14.5501	24.8869	6.41919	7.23815	6.5323	III	blue
LOC100001344	-1.14645	-0.897863	8.1e-05	0.00110535	448.669	1.05854	1.89816	2.17024	0.806168	0.74602	0.764908	-2.07625	0.00452504	0.999992	ENSDARG00000060578	chr5	32592818	32593218	22090	5.96722	16.0051	11.9024	1.75069	3.0159	3.26615	III	blue
rasgrf2b	-1.14506	-0.916463	3.34e-05	0.000559986	121.535	0.0594725	0.0445023	0.0485839	0.0207756	0.0191025	0.0293657	-1.04732	0.0448877	0.999992	ENSDARG00000002816	chr5	50735517	50735917	-60699	13.4262	11.64	21.6408	7.58631	6.0318	8.98191	III	blue
sod3a	-1.13211	-0.836745	0.000566195	0.00474385	293.392	3.03739	5.78058	5.88865	2.73565	2.16265	1.80771	-1.61183	0.00912004	0.999992	ENSDARG00000070168	chr7	71113740	71114140	17177	5.96722	14.5501	20.5587	3.50137	4.22226	5.71576	III	blue
gnrhr1	-1.12957	-0.862739	0.000238613	0.00246586	61.7866	0.284135	0.302224	0.264273	0.111631	0.112616	0.167183	1.22814	0.0475945	0.999992	ENSDARG00000100593	chr19	43594048	43594448	36279	5.96722	7.27503	4.32816	11.6712	20.5081	8.98191	II	black
dkk3a	-1.12943	-0.964668	7.75e-07	2.66e-05	4528.14	9.99517	16.1886	18.0867	6.89833	6.58832	6.75065	0.88224	0.0254604	0.378931	ENSDARG00000103591	chr7	65228001	65228100	40151	10	8	10	45	39	20	II	black
dkk3a	-1.12943	-0.964668	7.75e-07	2.66e-05	4528.14	9.99517	16.1886	18.0867	6.89833	6.58832	6.75065	-2.62489	0.0275738	1	ENSDARG00000103591	chr7	65335925	65336325	-67924	1.4918	7.27503	9.73835	0.583562	2.41272	0	III	blue
dkk3a	-1.12943	-0.964668	7.75e-07	2.66e-05	4528.14	9.99517	16.1886	18.0867	6.89833	6.58832	6.75065	-1.19706	0.022046	0.999992	ENSDARG00000103591	chr7	65321962	65322362	-53961	17.9016	16.0051	19.4767	9.337	9.04769	4.89922	III	blue
rtn4rl1b	-1.12568	-0.90241	4.29e-05	0.00068307	228.289	3.30959	5.02285	6.00757	2.0988	2.39086	2.08723	-1.43646	0.0491389	1	ENSDARG00000098528	chr15	26294722	26295122	140313	8.95082	11.64	7.57427	2.91781	4.22226	3.26615	III	blue
prkcba	-1.11383	-0.974722	9.8e-08	4.69e-06	3434.9	2.35943	3.54148	3.98536	1.45764	1.5324	1.57874	1.40393	0.0300437	0.999992	ENSDARG00000008723	chr1	8372212	8372612	51792	5.96722	2.91001	6.49223	15.7562	12.6668	12.2481	II	black
atp2b2	-1.11022	-0.932902	4.12e-06	0.000103183	11529.3	3.07772	5.0216	5.9223	2.09301	2.16279	2.23958	2.66022	0.00489419	1	ENSDARG00000063433	chr11	1305787	1306187	-41563	1.4918	1.45501	2.16408	12.2548	10.2541	9.79845	II	black
camk2b1	-1.09727	-0.910923	1.15e-05	0.000238336	5734.16	2.15919	3.64305	4.11928	1.72081	1.46054	1.45606	1.3586	0.0283897	0.999992	ENSDARG00000011065	chr5	20500615	20501015	26381	5.96722	7.27503	3.24612	12.2548	12.0636	17.9638	II	black
gabrz	-1.09508	-0.827976	0.000494661	0.00425612	66.7144	0.059203	0.0755665	0.0933342	0.0362851	0.0318629	0.0390755	-1.26408	0.0157187	0.999992	ENSDARG00000094512	chr12	29022741	29023141	82700	22.3771	21.8251	11.9024	8.16987	7.84133	7.34884	III	blue
gabrz	-1.09508	-0.827976	0.000494661	0.00425612	66.7144	0.059203	0.0755665	0.0933342	0.0362851	0.0318629	0.0390755	-1.17958	0.0408372	0.999992	ENSDARG00000094512	chr12	28920754	28921154	-19287	11.9344	21.8251	15.1485	11.0877	7.23815	3.26615	III	blue
gabrz	-1.09508	-0.827976	0.000494661	0.00425612	66.7144	0.059203	0.0755665	0.0933342	0.0362851	0.0318629	0.0390755	-1.531	0.00488611	0.999992	ENSDARG00000094512	chr12	28963582	28963982	23541	17.9016	14.5501	24.8869	9.337	7.23815	3.26615	III	blue
cldn7b	-1.09025	-0.680698	0.0108508	0.0410877	184.975	1.75309	2.5441	1.46748	0.540406	1.40429	0.761728	-1.74395	0.0337656	1	ENSDARG00000014047	chr10	22285393	22285793	-104747	13.4262	13.095	5.41019	3.50137	6.0318	0	III	blue
cldn7b	-1.09025	-0.680698	0.0108508	0.0410877	184.975	1.75309	2.5441	1.46748	0.540406	1.40429	0.761728	-1.52724	0.043241	1	ENSDARG00000014047	chr10	22230223	22230623	-49577	10.4426	7.27503	10.8204	5.25206	3.0159	1.63307	III	blue
cldn7b	-1.09025	-0.680698	0.0108508	0.0410877	184.975	1.75309	2.5441	1.46748	0.540406	1.40429	0.761728	-1.01955	0.0364126	0.999992	ENSDARG00000014047	chr10	22180656	22181056	-10	16.4098	26.1901	16.2306	8.75344	9.65087	10.615	III	blue
st6gal1	-1.08415	-0.994554	6.64e-11	8.45e-09	1238.85	2.45668	3.05398	3.49896	1.38808	1.34304	1.52125	-1.0507	0.0146507	0.999992	ENSDARG00000044514	chr21	31143002	31143402	19974	26.8525	37.8301	24.8869	17.5069	12.6668	13.0646	III	blue
st6gal1	-1.08415	-0.994554	6.64e-11	8.45e-09	1238.85	2.45668	3.05398	3.49896	1.38808	1.34304	1.52125	-1.1523	0.00785046	0.245084	ENSDARG00000044514	chr21	31142951	31143300	19898	20	35	29	37	24	14	III	blue
efemp2b	-1.08341	-0.918568	3.76e-06	9.65e-05	1140.19	3.8917	5.90388	6.59186	2.26457	2.93504	2.53604	-1.24897	0.0380903	0.999992	ENSDARG00000020811	chr21	25531121	25531521	33722	10.4426	11.64	14.0665	4.6685	4.82544	5.71576	III	blue
necab2	-1.08318	-0.924651	2.25e-06	6.42e-05	1509.66	0.292301	0.421779	0.524287	0.18961	0.187465	0.20763	-1.93958	0.0100348	1	ENSDARG00000056745	chr18	21442535	21442935	23007	7.45902	11.64	10.8204	2.33425	3.0159	2.44961	III	blue
necab2	-1.08318	-0.924651	2.25e-06	6.42e-05	1509.66	0.292301	0.421779	0.524287	0.18961	0.187465	0.20763	-1.01193	0.0310978	0.999992	ENSDARG00000056745	chr18	21405025	21405425	-14503	23.8689	29.1001	21.6408	15.1726	14.4763	7.34884	III	blue
necab2	-1.08318	-0.924651	2.25e-06	6.42e-05	1509.66	0.292301	0.421779	0.524287	0.18961	0.187465	0.20763	-2.13453	0.0107096	1	ENSDARG00000056745	chr18	21513804	21514204	94276	11.9344	10.185	9.73835	5.83562	0.60318	0.816537	III	blue
necab2	-1.08318	-0.924651	2.25e-06	6.42e-05	1509.66	0.292301	0.421779	0.524287	0.18961	0.187465	0.20763	-1.82544	0.0117764	1	ENSDARG00000056745	chr18	21362346	21362746	-57182	7.45902	10.185	14.0665	4.08494	2.41272	2.44961	III	blue
slc8a3	-1.07868	-0.774263	0.00184747	0.0113484	121.634	0.144582	0.0886575	0.0739612	0.0542213	0.0405794	0.0504375	1.22882	0.0399191	0.999992	ENSDARG00000004931	chr13	36081993	36082393	56836	4.47541	8.73003	5.41019	16.3397	17.4922	9.79845	II	black
calm3a	-1.07214	-0.867593	6.5e-05	0.000943557	22761.9	20.6079	39.0542	42.4627	17.0837	15.8908	15.5977	1.57974	0.00197715	0.140782	ENSDARG00000100825	chr15	9279801	9280150	16256	9	12	5	50	55	44	II	black
calm3a	-1.07214	-0.867593	6.5e-05	0.000943557	22761.9	20.6079	39.0542	42.4627	17.0837	15.8908	15.5977	1.50227	0.00245875	0.999992	ENSDARG00000100825	chr15	9279765	9280165	16267	11.9344	10.185	4.32816	25.0932	25.3335	24.4961	II	black
calm3a	-1.07214	-0.867593	6.5e-05	0.000943557	22761.9	20.6079	39.0542	42.4627	17.0837	15.8908	15.5977	1.91085	0.0440529	1	ENSDARG00000100825	chr15	9201228	9201628	94804	4.47541	1.45501	1.08204	6.41919	3.61908	16.3307	II	black
calm3a	-1.07214	-0.867593	6.5e-05	0.000943557	22761.9	20.6079	39.0542	42.4627	17.0837	15.8908	15.5977	1.65029	0.00391972	0.999992	ENSDARG00000100825	chr15	9208359	9208759	87673	7.45902	4.36502	6.49223	21.0082	16.889	19.5969	II	black
si:ch211-67f13.7	-1.07196	-0.774954	0.00177259	0.0110115	38.5489	0.423185	0.371519	0.332987	0.173576	0.197036	0.16369	1.71545	0.0215236	0.999992	ENSDARG00000077845	chr13	35825107	35825507	-4423	4.47541	2.91001	4.32816	7.58631	9.65087	21.23	II	black
si:ch211-67f13.7	-1.07196	-0.774954	0.00177259	0.0110115	38.5489	0.423185	0.371519	0.332987	0.173576	0.197036	0.16369	1.52894	0.0451007	0.999992	ENSDARG00000077845	chr13	35820654	35821054	-8876	1.4918	5.82002	4.32816	5.83562	13.8731	13.8811	II	black
si:ch211-67f13.7	-1.07196	-0.774954	0.00177259	0.0110115	38.5489	0.423185	0.371519	0.332987	0.173576	0.197036	0.16369	2.06595	0.0437315	1	ENSDARG00000077845	chr13	35838778	35839178	9248	2.98361	2.91001	0	2.91781	5.42862	16.3307	II	black
lmo1	-1.06988	-0.817828	0.000489794	0.00421999	439.083	0.379081	0.749806	0.804526	0.311406	0.306726	0.303276	-1.07868	0.0427224	0.999992	ENSDARG00000034504	chr7	27894297	27894697	-17378	14.918	13.095	19.4767	9.92056	6.0318	6.5323	III	blue
lmo1	-1.06988	-0.817828	0.000489794	0.00421999	439.083	0.379081	0.749806	0.804526	0.311406	0.306726	0.303276	-1.40201	0.0178314	0.999992	ENSDARG00000034504	chr7	27997343	27997743	-120424	10.4426	20.3701	12.9845	5.25206	7.23815	4.08269	III	blue
lmo1	-1.06988	-0.817828	0.000489794	0.00421999	439.083	0.379081	0.749806	0.804526	0.311406	0.306726	0.303276	-1.26478	0.0296254	0.999992	ENSDARG00000034504	chr7	27804846	27805246	72073	19.3934	7.27503	16.2306	5.25206	3.61908	8.98191	III	blue
lmo1	-1.06988	-0.817828	0.000489794	0.00421999	439.083	0.379081	0.749806	0.804526	0.311406	0.306726	0.303276	-1.12692	0.0365503	0.999992	ENSDARG00000034504	chr7	27879729	27880129	-2810	20.8853	16.0051	15.1485	11.0877	7.84133	4.89922	III	blue
lmo1	-1.06988	-0.817828	0.000489794	0.00421999	439.083	0.379081	0.749806	0.804526	0.311406	0.306726	0.303276	-1.00829	0.0417716	0.999992	ENSDARG00000034504	chr7	27847766	27848166	29153	17.9016	17.4601	18.3947	10.5041	7.23815	8.98191	III	blue
lmo1	-1.06988	-0.817828	0.000489794	0.00421999	439.083	0.379081	0.749806	0.804526	0.311406	0.306726	0.303276	-0.997743	0.0183227	0.999992	ENSDARG00000034504	chr7	27869452	27870560	7113	32.8197	29.1001	24.8869	11.6712	16.2858	15.5142	III	blue
glra1	-1.06614	-0.985856	1.45e-11	2.16e-09	2060.74	1.11478	1.40799	1.50904	0.594077	0.62106	0.71146	-1.68763	0.0281159	1	ENSDARG00000012019	chr14	25551073	25551473	30910	10.4426	13.095	5.41019	2.91781	3.61908	2.44961	III	blue
glra1	-1.06614	-0.985856	1.45e-11	2.16e-09	2060.74	1.11478	1.40799	1.50904	0.594077	0.62106	0.71146	-1.07756	0.026474	0.999992	ENSDARG00000012019	chr14	25506995	25507395	-13168	17.9016	23.2801	20.5587	12.2548	9.65087	7.34884	III	blue
tescb	-1.06521	-0.837781	0.000217092	0.00228811	955.851	4.89228	9.60637	10.1442	3.8036	3.96048	4.01648	1.77813	0.0363172	1	ENSDARG00000030839	chr5	31548378	31548778	6849	2.98361	2.91001	2.16408	8.75344	6.63497	12.2481	II	black
nxph1	-1.06329	-0.870993	4.27e-05	0.000680922	1665.13	0.862049	1.6002	1.63828	0.673824	0.652744	0.635923	-1.23777	0.0317466	0.999992	ENSDARG00000033447	chr19	38433548	38433948	162928	19.3934	11.64	11.9024	5.25206	7.23815	5.71576	III	blue
nxph1	-1.06329	-0.870993	4.27e-05	0.000680922	1665.13	0.862049	1.6002	1.63828	0.673824	0.652744	0.635923	-2.24202	0.0129619	1	ENSDARG00000033447	chr19	38411047	38411447	140427	1.4918	16.0051	9.73835	2.91781	1.20636	1.63307	III	blue
nxph1	-1.06329	-0.870993	4.27e-05	0.000680922	1665.13	0.862049	1.6002	1.63828	0.673824	0.652744	0.635923	-1.13325	0.0397678	0.999992	ENSDARG00000033447	chr19	38219340	38220123	-51088	8.95082	14.5501	21.6408	6.41919	8.44451	5.71576	III	blue
nxph1	-1.06329	-0.870993	4.27e-05	0.000680922	1665.13	0.862049	1.6002	1.63828	0.673824	0.652744	0.635923	-1.26388	0.0435987	0.999992	ENSDARG00000033447	chr19	38398033	38398433	127413	7.45902	29.1001	8.65631	4.6685	8.44451	5.71576	III	blue
nxph1	-1.06329	-0.870993	4.27e-05	0.000680922	1665.13	0.862049	1.6002	1.63828	0.673824	0.652744	0.635923	-1.59092	0.0159508	0.999992	ENSDARG00000033447	chr19	38159144	38159544	-111476	11.9344	16.0051	9.73835	5.83562	4.22226	2.44961	III	blue
nxph1	-1.06329	-0.870993	4.27e-05	0.000680922	1665.13	0.862049	1.6002	1.63828	0.673824	0.652744	0.635923	-1.71986	0.0233466	1	ENSDARG00000033447	chr19	38372101	38372501	101481	11.9344	7.27503	8.65631	1.75069	1.80954	4.89922	III	blue
nxph1	-1.06329	-0.870993	4.27e-05	0.000680922	1665.13	0.862049	1.6002	1.63828	0.673824	0.652744	0.635923	-1.34974	0.0207519	0.999992	ENSDARG00000033447	chr19	38452835	38453235	182215	13.4262	24.7351	10.8204	4.6685	9.65087	4.89922	III	blue
nxph1	-1.06329	-0.870993	4.27e-05	0.000680922	1665.13	0.862049	1.6002	1.63828	0.673824	0.652744	0.635923	-1.16661	0.0399259	0.999992	ENSDARG00000033447	chr19	38317084	38317484	46464	17.9016	11.64	12.9845	7.58631	4.82544	6.5323	III	blue
chchd10	-1.06224	-0.94631	4.11e-08	2.24e-06	1417.08	15.2076	23.8472	22.034	9.4888	9.75679	10.0172	-1.1344	0.0296512	0.999992	ENSDARG00000010717	chr21	15557697	15558097	-50781	19.3934	13.095	19.4767	10.5041	6.63497	6.5323	III	blue
otofa	-1.05619	-0.891926	8.59e-06	0.000188658	1019.18	0.312756	0.437443	0.570605	0.202256	0.209403	0.223836	-1.47942	0.00857935	0.999992	ENSDARG00000030832	chr20	31233582	31233982	60123	16.4098	17.4601	12.9845	5.83562	3.61908	7.34884	III	blue
otofa	-1.05619	-0.891926	8.59e-06	0.000188658	1019.18	0.312756	0.437443	0.570605	0.202256	0.209403	0.223836	1.22836	0.0491985	0.999992	ENSDARG00000030832	chr20	31114600	31115000	-58859	4.47541	7.27503	5.41019	15.7562	16.2858	8.16537	II	black
adra1bb	-1.05579	-0.723415	0.0048228	0.022875	121.409	0.217634	0.416681	0.50099	0.192384	0.159351	0.195422	-1.22256	0.04013	0.999992	ENSDARG00000041173	chr14	43156100	43156500	13483	17.9016	13.095	18.3947	11.0877	8.44451	1.63307	III	blue
adra1bb	-1.05579	-0.723415	0.0048228	0.022875	121.409	0.217634	0.416681	0.50099	0.192384	0.159351	0.195422	-1.21947	0.00438634	0.19297	ENSDARG00000041173	chr14	43156201	43156400	13483	20	15	30	28	23	6	III	blue
nsdhl	-1.04586	-0.772327	0.00147183	0.00960278	484.456	1.5599	3.30048	1.82404	1.27372	0.911793	1.05154	-0.915822	0.0066378	0.230028	ENSDARG00000099315	chr14	14353401	14353800	-80	40	43	36	50	51	15	III	blue
il7r	-1.04405	-0.720397	0.00483046	0.0229032	130.319	0.64978	1.48187	1.24596	0.625152	0.50499	0.507965	-0.979507	0.035671	0.999992	ENSDARG00000078970	chr21	22399226	22399626	-115	17.9016	33.4651	18.3947	11.6712	11.4604	12.2481	III	blue
il7r	-1.04405	-0.720397	0.00483046	0.0229032	130.319	0.64978	1.48187	1.24596	0.625152	0.50499	0.507965	-1.1866	0.0486448	0.999992	ENSDARG00000078970	chr21	22449033	22449433	-49922	13.4262	10.185	14.0665	5.83562	6.63497	4.08269	III	blue
tmem230a	-1.04145	-0.853481	6.03e-05	0.000894658	326.256	2.95376	4.90067	5.10023	2.27725	1.99202	2.02689	-1.27833	0.0279635	0.999992	ENSDARG00000027687	chr10	19065051	19065451	5400	16.4098	8.73003	15.1485	5.25206	4.82544	6.5323	III	blue
tmem230a	-1.04145	-0.853481	6.03e-05	0.000894658	326.256	2.95376	4.90067	5.10023	2.27725	1.99202	2.02689	-1.27205	0.0420533	0.999992	ENSDARG00000027687	chr10	19284666	19285066	225015	13.4262	10.185	12.9845	5.25206	6.63497	3.26615	III	blue
tmem230a	-1.04145	-0.853481	6.03e-05	0.000894658	326.256	2.95376	4.90067	5.10023	2.27725	1.99202	2.02689	-1.56666	0.0440491	1	ENSDARG00000027687	chr10	19226044	19226444	166393	5.96722	16.0051	6.49223	2.33425	4.82544	2.44961	III	blue
dmrt2a	-1.04051	-0.809586	0.000429292	0.00385709	110.161	1.43259	2.02901	2.47748	0.990841	0.87486	1.0294	-1.80004	0.0303033	1	ENSDARG00000015072	chr5	44415774	44416174	8165	10.4426	8.73003	5.41019	1.16712	1.80954	4.08269	III	blue
slc24a4a	-1.04015	-0.945346	2.92e-09	2.26e-07	365.998	0.169413	0.20826	0.227467	0.100009	0.0902535	0.10446	2.6202	0.0181461	1	ENSDARG00000015425	chr17	39067578	39067978	-127984	0	2.91001	1.08204	4.6685	8.44451	11.4315	II	black
dytn	-1.03939	-0.718626	0.00487699	0.0230854	113.526	0.231519	0.509272	0.443703	0.168035	0.212756	0.196388	1.58617	0.0220008	0.999992	ENSDARG00000071025	chr6	12897016	12897416	13153	5.96722	4.36502	2.16408	8.16987	16.2858	13.0646	II	black
rims3	-1.03771	-0.812631	0.000358687	0.00336282	238.137	0.13079	0.128625	0.117219	0.0418339	0.058307	0.0838486	-2.29919	0.0100597	1	ENSDARG00000062305	chr19	25634889	25635289	51801	5.96722	16.0051	5.41019	2.33425	2.41272	0.816537	III	blue
grinaa	-1.03569	-0.927704	4.08e-08	2.23e-06	6458.4	6.25303	8.68244	10.0543	3.93932	4.18155	4.06958	-0.868119	0.0406388	0.438287	ENSDARG00000101317	chr19	46667051	46668000	149	36	28	37	47	37	19	III	blue
grinaa	-1.03569	-0.927704	4.08e-08	2.23e-06	6458.4	6.25303	8.68244	10.0543	3.93932	4.18155	4.06958	-0.759079	0.0258533	0.999992	ENSDARG00000101317	chr19	46667098	46667498	-79	58.1803	56.7452	58.4301	38.5151	38.6035	25.3127	III	blue
nrg1	-1.02846	-0.889978	2.43e-06	6.8e-05	2877.93	0.605604	0.938313	1.05412	0.420428	0.416315	0.437095	1.3866	0.0455547	0.999992	ENSDARG00000104314	chr10	7553449	7553849	-39990	8.95082	4.36502	0	10.5041	12.0636	12.2481	II	black
nrg1	-1.02846	-0.889978	2.43e-06	6.8e-05	2877.93	0.605604	0.938313	1.05412	0.420428	0.416315	0.437095	1.59673	0.0396492	0.999992	ENSDARG00000104314	chr10	7505748	7506148	7711	1.4918	2.91001	6.49223	11.0877	12.0636	9.79845	II	black
nrg1	-1.02846	-0.889978	2.43e-06	6.8e-05	2877.93	0.605604	0.938313	1.05412	0.420428	0.416315	0.437095	2.19393	0.0115648	1	ENSDARG00000104314	chr10	7487768	7488168	25691	2.98361	0	4.32816	8.75344	13.2699	11.4315	II	black
nrg1	-1.02846	-0.889978	2.43e-06	6.8e-05	2877.93	0.605604	0.938313	1.05412	0.420428	0.416315	0.437095	1.38474	0.0410863	0.999992	ENSDARG00000104314	chr10	7498725	7499125	14734	2.98361	7.27503	3.24612	14.0055	11.4604	9.79845	II	black
nrg1	-1.02846	-0.889978	2.43e-06	6.8e-05	2877.93	0.605604	0.938313	1.05412	0.420428	0.416315	0.437095	1.28126	0.0333883	0.999992	ENSDARG00000104314	chr10	7437085	7437485	76374	5.96722	7.27503	5.41019	12.2548	12.6668	20.4134	II	black
hs3st4	-1.02641	-0.867203	1.5e-05	0.000297093	124.308	0.026894	0.0347278	0.0375862	0.0148844	0.016333	0.017661	0.822948	0.045637	0.451628	ENSDARG00000052648	chr3	46492451	46492600	309048	8	13	8	49	29	25	II	black
hs3st4	-1.02641	-0.867203	1.5e-05	0.000297093	124.308	0.026894	0.0347278	0.0375862	0.0148844	0.016333	0.017661	-1.60361	0.0494387	1	ENSDARG00000052648	chr3	46357964	46358364	443410	7.45902	8.73003	7.57427	1.75069	3.61908	2.44961	III	blue
hs3st4	-1.02641	-0.867203	1.5e-05	0.000297093	124.308	0.026894	0.0347278	0.0375862	0.0148844	0.016333	0.017661	-0.985991	0.0381217	0.999992	ENSDARG00000052648	chr3	46323255	46323655	478119	22.3771	21.8251	18.3947	11.0877	6.63497	13.8811	III	blue
camk2n1b	-1.02385	-0.758834	0.0017287	0.0108303	87.9866	0.8302	1.46083	1.31939	0.519034	0.587316	0.675938	0.991231	0.0455803	0.451628		chr23	37148551	37148850	29690	4	5	19	40	40	26	II	black
cdh12a	-1.01945	-0.769687	0.00121821	0.0083601	64.0522	0.027502	0.0287523	0.0333296	0.0165461	0.010789	0.0170116	-1.09646	0.0472982	0.999992	ENSDARG00000078226	chr2	29064880	29065280	52837	11.9344	14.5501	16.2306	6.41919	7.84133	5.71576	III	blue
cdh12a	-1.01945	-0.769687	0.00121821	0.0083601	64.0522	0.027502	0.0287523	0.0333296	0.0165461	0.010789	0.0170116	-1.54582	0.0168947	0.999992	ENSDARG00000078226	chr2	29135555	29135955	123512	5.96722	21.8251	14.0665	5.25206	6.63497	2.44961	III	blue
sult4a1	-1.01545	-0.84163	5.33e-05	0.000812437	4702.13	12.5427	21.7384	24.5415	10.0304	9.48542	9.58392	1.33982	0.0462504	0.999992	ENSDARG00000101967	chr4	8892396	8892796	96315	5.96722	4.36502	3.24612	11.0877	12.6668	10.615	II	black
camk2d2	-1.01362	-0.857448	1.75e-05	0.000333851	3757.66	2.02032	3.20354	3.79027	1.5368	1.46062	1.46763	-0.922424	0.0425782	0.446014	ENSDARG00000014273	chr1	13550051	13550400	-2663	19	21	36	38	27	14	III	blue
mpp2b	-1.01329	-0.863491	1.09e-05	0.000229407	2706.96	1.02119	1.72565	1.79751	0.72809	0.754669	0.768902	1.42137	0.0326511	0.999992	ENSDARG00000010957	chr12	10240693	10241093	21356	5.96722	4.36502	4.32816	12.2548	9.04769	17.9638	II	black
hnrnpa3	-1.01089	-0.806332	0.000284359	0.00282185	414.531	1.44905	2.09618	2.90427	1.0603	1.06074	1.08193	-0.897372	0.0232431	0.367962	ENSDARG00000059351	chr9	1727701	1727800	-26097	9	19	30	26	21	13	III	blue
chrna4b	-1.00801	-0.729123	0.00322305	0.0170123	88.8727	0.218686	0.359581	0.353227	0.193859	0.127219	0.141833	-1.03119	0.0388442	0.999992	ENSDARG00000070724	chr11	12905838	12906238	34703	22.3771	18.9151	16.2306	9.337	11.4604	7.34884	III	blue
oprl1	-1.00717	-0.830577	7.84e-05	0.00107909	730.563	0.30763	0.498353	0.58385	0.235746	0.231862	0.224077	-1.55516	0.00154674	0.999992	ENSDARG00000071209	chr23	8582357	8582757	-132745	25.3607	30.5551	18.3947	9.92056	9.65087	5.71576	III	blue
oprl1	-1.00717	-0.830577	7.84e-05	0.00107909	730.563	0.30763	0.498353	0.58385	0.235746	0.231862	0.224077	-1.57273	0.0212444	0.999992	ENSDARG00000071209	chr23	8383175	8383575	66437	19.3934	13.095	5.41019	5.25206	4.22226	3.26615	III	blue
oprl1	-1.00717	-0.830577	7.84e-05	0.00107909	730.563	0.30763	0.498353	0.58385	0.235746	0.231862	0.224077	-1.55443	0.035385	1	ENSDARG00000071209	chr23	8471656	8472056	-22044	10.4426	5.82002	12.9845	4.6685	1.20636	4.08269	III	blue
oprl1	-1.00717	-0.830577	7.84e-05	0.00107909	730.563	0.30763	0.498353	0.58385	0.235746	0.231862	0.224077	-1.50462	0.00284595	0.999992	ENSDARG00000071209	chr23	8538096	8539166	-88819	20.8853	32.0101	17.3126	8.16987	10.8572	5.71576	III	blue
prkab1a	-1.00565	-0.822379	0.000117009	0.0014329	3074.27	11.3143	20.4328	22.3838	9.28298	9.25117	8.42669	-1.20822	0.0340558	0.999992	ENSDARG00000044183	chr10	17946180	17946580	-32748	19.3934	8.73003	18.3947	7.00275	9.04769	4.08269	III	blue
prkab1a	-1.00565	-0.822379	0.000117009	0.0014329	3074.27	11.3143	20.4328	22.3838	9.28298	9.25117	8.42669	-1.37661	0.0434624	0.999992	ENSDARG00000044183	chr10	18004088	18004488	25160	7.45902	16.0051	8.65631	4.6685	3.61908	4.08269	III	blue
ralgps1	-1.00019	-0.83956	3.57e-05	0.000591937	469.476	0.0969079	0.127734	0.172459	0.0662414	0.0656661	0.0667645	1.16941	0.0113061	0.285253	ENSDARG00000068370	chr8	33123951	33124100	-19056	4	8	13	45	46	21	II	black
ralgps1	-1.00019	-0.83956	3.57e-05	0.000591937	469.476	0.0969079	0.127734	0.172459	0.0662414	0.0656661	0.0667645	1.18897	0.0139523	0.999992	ENSDARG00000068370	chr8	33123866	33124266	-19096	8.95082	10.185	12.9845	26.8439	23.524	22.863	II	black
camkvb	-0.993823	-0.902923	1.5e-08	9.01e-07	749.063	0.46883	0.585306	0.681353	0.277418	0.288951	0.305893	-1.45431	0.0202857	0.999992	ENSDARG00000005141	chr11	35130826	35131226	28564	19.3934	18.9151	11.9024	12.2548	3.61908	2.44961	III	blue
camkvb	-0.993823	-0.902923	1.5e-08	9.01e-07	749.063	0.46883	0.585306	0.681353	0.277418	0.288951	0.305893	-2.13233	0.0347866	1	ENSDARG00000005141	chr11	35077561	35077961	-24701	1.4918	5.82002	12.9845	0.583562	2.41272	1.63307	III	blue
camkvb	-0.993823	-0.902923	1.5e-08	9.01e-07	749.063	0.46883	0.585306	0.681353	0.277418	0.288951	0.305893	-1.35951	0.0454265	0.999992	ENSDARG00000005141	chr11	35045934	35046557	-56216	19.3934	10.185	11.9024	9.92056	5.42862	0.816537	III	blue
camkvb	-0.993823	-0.902923	1.5e-08	9.01e-07	749.063	0.46883	0.585306	0.681353	0.277418	0.288951	0.305893	-1.20096	0.0233995	0.999992	ENSDARG00000005141	chr11	35027717	35028117	-74545	19.3934	24.7351	11.9024	7.58631	10.2541	6.5323	III	blue
camkvb	-0.993823	-0.902923	1.5e-08	9.01e-07	749.063	0.46883	0.585306	0.681353	0.277418	0.288951	0.305893	-1.51226	0.0385986	1	ENSDARG00000005141	chr11	35152813	35153213	50551	5.96722	16.0051	8.65631	4.6685	3.61908	2.44961	III	blue
camkvb	-0.993823	-0.902923	1.5e-08	9.01e-07	749.063	0.46883	0.585306	0.681353	0.277418	0.288951	0.305893	-1.91599	0.0220475	1	ENSDARG00000005141	chr11	35075337	35075737	-26925	4.47541	11.64	10.8204	4.08494	0.60318	2.44961	III	blue
tmem59l	-0.993367	-0.824388	7.26e-05	0.0010227	18397.3	29.168	52.334	56.7699	22.8718	23.3426	23.2413	-1.22408	0.00620147	0.226835	ENSDARG00000003655	chr22	21100851	21101200	24534	22	23	23	30	16	13	III	blue
sdcbp	-0.991705	-0.873946	1.04e-06	3.44e-05	912.793	1.1464	1.59772	1.83744	0.765674	0.730776	0.808895	-1.19626	0.041716	0.999992	ENSDARG00000030097	chr7	58171311	58171711	-204138	17.9016	13.095	9.73835	6.41919	4.82544	6.5323	III	blue
sdcbp	-0.991705	-0.873946	1.04e-06	3.44e-05	912.793	1.1464	1.59772	1.83744	0.765674	0.730776	0.808895	-1.12166	0.0109552	0.280832	ENSDARG00000030097	chr7	57931151	57931400	36097	19	21	22	22	24	11	III	blue
sdcbp	-0.991705	-0.873946	1.04e-06	3.44e-05	912.793	1.1464	1.59772	1.83744	0.765674	0.730776	0.808895	-1.10353	0.0250552	0.999992	ENSDARG00000030097	chr7	58173886	58174286	-206713	16.4098	21.8251	18.3947	9.92056	6.63497	9.79845	III	blue
sp9	-0.990226	-0.714818	0.00392394	0.0197285	94.5599	1.3918	2.35123	2.80983	1.11452	1.06057	1.131	1.35233	0.0310409	0.999992	ENSDARG00000099374	chr9	2587085	2587485	1089	2.98361	5.82002	8.65631	14.5891	14.4763	15.5142	II	black
sp9	-0.990226	-0.714818	0.00392394	0.0197285	94.5599	1.3918	2.35123	2.80983	1.11452	1.06057	1.131	2.07749	0.0455446	1	ENSDARG00000099374	chr9	2656618	2657018	-68444	2.98361	0	2.16408	8.16987	7.84133	5.71576	II	black
gria4a	-0.987226	-0.873116	7.96e-07	2.71e-05	1678.06	0.223379	0.312123	0.363902	0.144199	0.152772	0.156881	1.4392	0.0474919	0.999992	ENSDARG00000037496	chr15	44960208	44960608	-169812	0	4.36502	10.8204	17.5069	13.8731	9.79845	II	black
cxcl12b	-0.986205	-0.857728	4.1e-06	0.000102762	2047.87	5.46926	8.98777	7.14779	4.12783	3.52219	3.25468	-1.73792	0.0202061	1	ENSDARG00000055100	chr22	27055509	27055909	27350	11.9344	8.73003	8.65631	3.50137	1.20636	4.08269	III	blue
cxcl12b	-0.986205	-0.857728	4.1e-06	0.000102762	2047.87	5.46926	8.98777	7.14779	4.12783	3.52219	3.25468	-1.20841	0.0374582	0.999992	ENSDARG00000055100	chr22	27125659	27126059	-42800	17.9016	13.095	20.5587	14.0055	4.22226	4.08269	III	blue
cxcl12b	-0.986205	-0.857728	4.1e-06	0.000102762	2047.87	5.46926	8.98777	7.14779	4.12783	3.52219	3.25468	-1.47461	0.0406353	0.999992	ENSDARG00000055100	chr22	27161539	27161939	-78680	8.95082	13.095	11.9024	8.16987	2.41272	1.63307	III	blue
cxcl12b	-0.986205	-0.857728	4.1e-06	0.000102762	2047.87	5.46926	8.98777	7.14779	4.12783	3.52219	3.25468	-2.25987	0.00684329	1	ENSDARG00000055100	chr22	27049765	27050165	33094	2.98361	11.64	14.0665	2.33425	1.20636	2.44961	III	blue
fgfrl1b	-0.98611	-0.769487	0.000776286	0.00602726	478.114	0.209707	0.423261	0.398572	0.174445	0.183811	0.162607	-1.23524	0.0329377	0.999992	ENSDARG00000052556	chr14	41272186	41272586	38717	13.4262	24.7351	9.73835	7.00275	8.44451	4.89922	III	blue
fgfrl1b	-0.98611	-0.769487	0.000776286	0.00602726	478.114	0.209707	0.423261	0.398572	0.174445	0.183811	0.162607	-1.46681	0.0406591	1	ENSDARG00000052556	chr14	41469961	41470361	-159058	5.96722	8.73003	14.0665	2.91781	4.22226	3.26615	III	blue
fgfrl1b	-0.98611	-0.769487	0.000776286	0.00602726	478.114	0.209707	0.423261	0.398572	0.174445	0.183811	0.162607	-1.38762	0.0164236	0.999992	ENSDARG00000052556	chr14	41365153	41365553	-54250	20.8853	11.64	11.9024	5.83562	5.42862	5.71576	III	blue
htr1aa	-0.980976	-0.80882	0.000121602	0.00147279	281.277	6.54155	8.57925	11.3478	4.92135	4.26449	4.22999	-1.49785	0.0498458	1	ENSDARG00000093745	chr8	31968988	31969388	36770	7.45902	4.36502	15.1485	4.08494	3.0159	2.44961	III	blue
aldocb	-0.980406	-0.833463	2.43e-05	0.0004351	71436.3	86.6441	152.494	154.854	66.1328	66.0917	67.4664	-1.25227	0.00797816	0.246041	ENSDARG00000019702	chr21	39630951	39631300	-14742	17	18	32	21	22	12	III	blue
aldocb	-0.980406	-0.833463	2.43e-05	0.0004351	71436.3	86.6441	152.494	154.854	66.1328	66.0917	67.4664	-1.0794	0.0170721	0.999992	ENSDARG00000019702	chr21	39630904	39631304	-14720	25.3607	21.8251	30.2971	13.4219	15.0795	8.16537	III	blue
slc16a4	-0.978863	-0.751333	0.00129805	0.00876354	157.619	0.18763	0.341639	0.310166	0.122654	0.158667	0.145211	1.33892	0.0378558	0.999992	ENSDARG00000042807	chr8	24754450	24754850	25924	4.47541	2.91001	9.73835	15.1726	15.0795	13.0646	II	black
kcnk2b	-0.976157	-0.78939	0.000287471	0.00284207	113.307	0.354361	0.425981	0.560954	0.21338	0.234498	0.235879	1.48121	0.0156075	0.999992	ENSDARG00000007151	chr20	652295	652695	50825	5.96722	5.82002	4.32816	18.0904	16.2858	10.615	II	black
dtnbp1b	-0.974042	-0.8083	0.00010076	0.00127795	502.585	0.260359	0.40884	0.474844	0.187938	0.198562	0.196298	1.38569	0.0463648	0.999992	ENSDARG00000055206	chr19	26577260	26577660	73537	2.98361	5.82002	4.32816	11.6712	14.4763	8.16537	II	black
ccdc85al	-0.973691	-0.79121	0.000246474	0.00252737	588.123	0.5496	0.921548	1.06563	0.428438	0.431932	0.432003	-1.14402	0.0466883	0.455816	ENSDARG00000005343	chr6	6618301	6619050	-24	12	26	35	21	21	20	III	blue
wdr47b	-0.972516	-0.870908	2.66e-07	1.07e-05	1436.44	1.94725	2.69613	3.03588	1.29414	1.35643	1.26366	-2.3362	0.0062389	1	ENSDARG00000099757	chr22	24502378	24502778	-30028	4.47541	7.27503	19.4767	2.91781	0	3.26615	III	blue
wdr47b	-0.972516	-0.870908	2.66e-07	1.07e-05	1436.44	1.94725	2.69613	3.03588	1.29414	1.35643	1.26366	-1.63325	0.000168785	0.0403598	ENSDARG00000099757	chr22	24456501	24459450	-74630	26	35	48	33	20	13	III	blue
wdr47b	-0.972516	-0.870908	2.66e-07	1.07e-05	1436.44	1.94725	2.69613	3.03588	1.29414	1.35643	1.26366	-1.88546	0.00706022	0.999992	ENSDARG00000099757	chr22	24490134	24490534	-42272	5.96722	11.64	18.3947	4.6685	1.80954	3.26615	III	blue
wdr47b	-0.972516	-0.870908	2.66e-07	1.07e-05	1436.44	1.94725	2.69613	3.03588	1.29414	1.35643	1.26366	-1.27646	0.0492093	0.999992	ENSDARG00000099757	chr22	24472778	24473312	-59561	13.4262	7.27503	11.9024	2.91781	4.82544	5.71576	III	blue
wdr47b	-0.972516	-0.870908	2.66e-07	1.07e-05	1436.44	1.94725	2.69613	3.03588	1.29414	1.35643	1.26366	-0.918529	0.0125841	0.999992	ENSDARG00000099757	chr22	24500336	24500736	-32070	41.7705	66.9302	108.204	43.7672	30.159	40.8269	III	blue
wdr47b	-0.972516	-0.870908	2.66e-07	1.07e-05	1436.44	1.94725	2.69613	3.03588	1.29414	1.35643	1.26366	-1.27887	0.0414232	0.999992	ENSDARG00000099757	chr22	24491380	24491780	-41026	10.4426	8.73003	19.4767	7.58631	1.80954	6.5323	III	blue
wdr47b	-0.972516	-0.870908	2.66e-07	1.07e-05	1436.44	1.94725	2.69613	3.03588	1.29414	1.35643	1.26366	-1.67651	0.0283651	0.999992	ENSDARG00000099757	chr22	24492613	24493013	-39793	10.4426	1.45501	20.5587	4.08494	3.61908	2.44961	III	blue
rap1gap	-0.970371	-0.870505	2.24e-07	9.22e-06	1288.95	0.362121	0.460838	0.545627	0.210659	0.234817	0.253461	-1.21255	0.0155422	0.999992	ENSDARG00000056554	chr23	22316728	22317128	-23895	14.918	20.3701	20.5587	5.25206	9.04769	9.79845	III	blue
barhl2	-0.969762	-0.693877	0.00541542	0.0249094	133.269	1.16856	2.10999	2.55415	1.06512	0.936062	0.980541	-1.72853	0.033308	1	ENSDARG00000104361	chr6	24739744	24740144	21901	5.96722	14.5501	6.49223	3.50137	3.0159	1.63307	III	blue
barhl2	-0.969762	-0.693877	0.00541542	0.0249094	133.269	1.16856	2.10999	2.55415	1.06512	0.936062	0.980541	-1.61267	0.0239216	1	ENSDARG00000104361	chr6	24810911	24811311	93068	7.45902	11.64	10.8204	3.50137	3.0159	3.26615	III	blue
barhl2	-0.969762	-0.693877	0.00541542	0.0249094	133.269	1.16856	2.10999	2.55415	1.06512	0.936062	0.980541	-1.10505	0.0432845	0.999992	ENSDARG00000104361	chr6	24830072	24830472	112229	17.9016	20.3701	12.9845	11.0877	7.84133	4.89922	III	blue
si:dkey-205h13.1	-0.960865	-0.806415	7.2e-05	0.00101567	3395.88	6.63978	11.6634	12.1443	5.11196	5.47653	5.05494	0.950649	0.0158955	0.320733	ENSDARG00000079307	chr23	26660251	26660350	-64076	7	10	11	45	42	22	II	black
cbln2b	-0.955101	-0.776098	0.000322844	0.00309248	2086.88	28.2139	52.7917	55.826	24.0229	22.9169	23.648	-2.22187	0.0103595	1	ENSDARG00000077151	chr24	15876561	15876961	-373174	10.4426	14.5501	5.41019	3.50137	3.0159	0	III	blue
cbln2b	-0.955101	-0.776098	0.000322844	0.00309248	2086.88	28.2139	52.7917	55.826	24.0229	22.9169	23.648	-1.18636	0.0399367	0.999992	ENSDARG00000077151	chr24	15253309	15253709	250078	13.4262	23.2801	11.9024	6.41919	10.8572	4.08269	III	blue
cbln2b	-0.955101	-0.776098	0.000322844	0.00309248	2086.88	28.2139	52.7917	55.826	24.0229	22.9169	23.648	-1.25219	0.0219433	0.999992	ENSDARG00000077151	chr24	15268664	15269064	234723	14.918	30.5551	14.0665	12.2548	7.84133	4.89922	III	blue
cbln2b	-0.955101	-0.776098	0.000322844	0.00309248	2086.88	28.2139	52.7917	55.826	24.0229	22.9169	23.648	-1.09538	0.0435172	0.999992	ENSDARG00000077151	chr24	15662836	15663236	-159449	22.3771	21.8251	16.2306	15.7562	8.44451	4.08269	III	blue
cbln2b	-0.955101	-0.776098	0.000322844	0.00309248	2086.88	28.2139	52.7917	55.826	24.0229	22.9169	23.648	-2.17279	0.0415456	1	ENSDARG00000077151	chr24	15866880	15867280	-363493	4.47541	13.095	2.16408	1.75069	1.80954	0.816537	III	blue
cbln2b	-0.955101	-0.776098	0.000322844	0.00309248	2086.88	28.2139	52.7917	55.826	24.0229	22.9169	23.648	-1.42886	0.0259215	0.999992	ENSDARG00000077151	chr24	15591790	15592190	-88403	10.4426	11.64	11.9024	3.50137	4.22226	4.89922	III	blue
fdps	-0.953887	-0.675662	0.00713498	0.0303609	1906.95	4.72516	13.0824	7.21119	4.75827	4.19365	3.96329	-1.04201	0.00315211	0.999992	ENSDARG00000040890	chr16	14119720	14120120	-133	92.4918	106.215	129.845	76.4467	51.2703	31.845	III	blue
fdps	-0.953887	-0.675662	0.00713498	0.0303609	1906.95	4.72516	13.0824	7.21119	4.75827	4.19365	3.96329	-1.32946	0.00376587	0.182404	ENSDARG00000040890	chr16	14119551	14120650	47	26	25	42	33	20	17	III	blue
slc45a1	-0.953811	-0.798631	9.16e-05	0.00119786	802.441	1.23972	1.92596	2.26786	0.975071	0.882554	0.948663	1.54654	0.0241967	0.999992	ENSDARG00000004302	chr11	40401376	40401776	16309	2.98361	2.91001	8.65631	14.0055	18.6986	9.79845	II	black
slc45a1	-0.953811	-0.798631	9.16e-05	0.00119786	802.441	1.23972	1.92596	2.26786	0.975071	0.882554	0.948663	1.30376	0.0324931	0.999992	ENSDARG00000004302	chr11	40385352	40385752	285	7.45902	8.73003	1.08204	16.3397	15.6827	10.615	II	black
fndc5b	-0.952852	-0.802671	6.75e-05	0.000963557	338.723	0.453605	0.394668	0.368064	0.185357	0.170323	0.273905	1.39126	0.0456618	0.999992	ENSDARG00000035895	chr19	29806012	29806412	43673	2.98361	5.82002	4.32816	9.92056	11.4604	13.0646	II	black
kcns3a	-0.949139	-0.826883	8.13e-06	0.00017949	433.123	11.3327	15.7465	17.7839	7.49021	7.44386	8.33257	2.27662	0.0385835	1	ENSDARG00000006891	chr13	32387595	32387995	59141	0	1.45501	3.24612	6.41919	11.4604	4.89922	II	black
ppp1r3cb	-0.948102	-0.728356	0.00179464	0.0111136	1543.31	11.556	25.9779	23.9597	11.1371	10.5334	10.2052	1.0002	0.0357418	0.999992	ENSDARG00000014554	chr12	16163404	16164169	-71504	10.4426	13.095	9.73835	25.6767	22.9208	17.9638	II	black
cacna1c	-0.947311	-0.814168	2.27e-05	0.000412336	768.751	0.317634	0.247212	0.252354	0.125988	0.116887	0.181298	-1.94311	0.0159489	1	ENSDARG00000008398	chr4	20641907	20642307	44955	13.4262	10.185	5.41019	3.50137	2.41272	1.63307	III	blue
cacna1c	-0.947311	-0.814168	2.27e-05	0.000412336	768.751	0.317634	0.247212	0.252354	0.125988	0.116887	0.181298	-2.00588	0.0378145	1	ENSDARG00000008398	chr4	20678098	20678498	81146	13.4262	2.91001	7.57427	2.33425	3.61908	0	III	blue
tal2	-0.946413	-0.773989	0.000288533	0.00284832	903.728	16.9168	29.0622	32.414	14.3779	13.5394	12.7688	2.24903	0.0407547	1	ENSDARG00000042041	chr5	8750230	8750630	-93214	0	1.45501	3.24612	8.75344	5.42862	8.16537	II	black
gfra4a	-0.944722	-0.778055	0.000223869	0.00234645	563.195	0.0701553	0.11866	0.127989	0.0543603	0.0526848	0.0576549	-1.82709	0.0229084	1	ENSDARG00000056651	chr13	14400570	14400970	-44238	14.918	8.73003	5.41019	2.33425	4.22226	1.63307	III	blue
gfra4a	-0.944722	-0.778055	0.000223869	0.00234645	563.195	0.0701553	0.11866	0.127989	0.0543603	0.0526848	0.0576549	-2.0586	0.0233339	1	ENSDARG00000056651	chr13	14507488	14507888	-151156	2.98361	11.64	10.8204	4.08494	1.20636	0.816537	III	blue
gfra4a	-0.944722	-0.778055	0.000223869	0.00234645	563.195	0.0701553	0.11866	0.127989	0.0543603	0.0526848	0.0576549	-1.20995	0.0186774	0.999992	ENSDARG00000056651	chr13	14341247	14341647	15085	22.3771	11.64	23.8049	7.00275	11.4604	6.5323	III	blue
rsrp1	-0.944552	-0.835331	2.34e-06	6.57e-05	9327.81	56.1458	76.5329	92.9767	40.1494	41.1506	35.9499	-1.42613	0.000300836	0.0583937	ENSDARG00000030440	chr13	45334551	45336650	2792	29	47	62	46	35	11	III	blue
rsrp1	-0.944552	-0.835331	2.34e-06	6.57e-05	9327.81	56.1458	76.5329	92.9767	40.1494	41.1506	35.9499	-1.63021	0.0207	0.999992	ENSDARG00000030440	chr13	45336525	45336925	1667	28.3443	46.5602	28.133	15.7562	15.0795	2.44961	III	blue
rsrp1	-0.944552	-0.835331	2.34e-06	6.57e-05	9327.81	56.1458	76.5329	92.9767	40.1494	41.1506	35.9499	-1.01182	0.0464789	0.45488	ENSDARG00000030440	chr13	45334101	45334400	4142	8	26	31	28	16	18	III	blue
rsrp1	-0.944552	-0.835331	2.34e-06	6.57e-05	9327.81	56.1458	76.5329	92.9767	40.1494	41.1506	35.9499	-1.66145	0.00028989	0.0576934	ENSDARG00000030440	chr13	45332551	45333900	5166	26	37	31	23	22	13	III	blue
rsrp1	-0.944552	-0.835331	2.34e-06	6.57e-05	9327.81	56.1458	76.5329	92.9767	40.1494	41.1506	35.9499	-1.27282	0.00130825	0.119454	ENSDARG00000030440	chr13	45337451	45338600	366	24	41	53	40	39	11	III	blue
rsrp1	-0.944552	-0.835331	2.34e-06	6.57e-05	9327.81	56.1458	76.5329	92.9767	40.1494	41.1506	35.9499	-1.016	0.0485416	0.461058	ENSDARG00000030440	chr13	45336901	45337250	1316	16	23	26	36	24	7	III	blue
hs3st2	-0.944149	-0.72472	0.00192731	0.0116607	163.47	0.112882	0.188199	0.210069	0.0996206	0.0861728	0.0799036	-1.67663	0.0265575	1	ENSDARG00000059616	chr3	47026230	47026630	31409	8.95082	8.73003	9.73835	3.50137	1.80954	3.26615	III	blue
hs3st2	-0.944149	-0.72472	0.00192731	0.0116607	163.47	0.112882	0.188199	0.210069	0.0996206	0.0861728	0.0799036	-1.43945	0.0247496	0.999992	ENSDARG00000059616	chr3	46911908	46912308	-82913	8.95082	13.095	15.1485	5.83562	5.42862	2.44961	III	blue
gdap1	-0.940138	-0.776575	0.000212392	0.00224393	1247.82	3.73159	6.69856	6.93257	3.09735	2.99893	2.95446	-1.13591	0.042015	0.999992	ENSDARG00000058601	chr24	14589364	14589764	20183	10.4426	14.5501	18.3947	7.00275	7.84133	4.89922	III	blue
gabra1	-0.939095	-0.864028	8.48e-09	5.7e-07	1150.57	1.06158	1.28983	1.46915	0.613917	0.654912	0.725493	-1.19654	0.0474089	0.999992	ENSDARG00000068989	chr21	42292589	42292989	-205528	5.96722	16.0051	16.2306	3.50137	6.63497	6.5323	III	blue
gabra1	-0.939095	-0.864028	8.48e-09	5.7e-07	1150.57	1.06158	1.28983	1.46915	0.613917	0.654912	0.725493	-1.65298	0.0248014	0.999992	ENSDARG00000068989	chr21	42153882	42154282	-66821	13.4262	13.095	5.41019	4.08494	3.61908	2.44961	III	blue
kcnk18	-0.938538	-0.721347	0.00200084	0.0119581	60.6221	0.319449	0.464099	0.415965	0.188258	0.22657	0.212479	2.45511	0.00814418	1	ENSDARG00000057049	chr17	23731089	23731489	-19608	1.4918	2.91001	1.08204	12.2548	9.65087	8.16537	II	black
kcnk18	-0.938538	-0.721347	0.00200084	0.0119581	60.6221	0.319449	0.464099	0.415965	0.188258	0.22657	0.212479	1.61156	0.026274	0.999992	ENSDARG00000057049	chr17	23734398	23734798	-16299	2.98361	2.91001	6.49223	16.3397	8.44451	13.0646	II	black
kcnk18	-0.938538	-0.721347	0.00200084	0.0119581	60.6221	0.319449	0.464099	0.415965	0.188258	0.22657	0.212479	1.3647	0.0408483	0.999992	ENSDARG00000057049	chr17	23751324	23751724	627	4.47541	2.91001	8.65631	10.5041	14.4763	16.3307	II	black
hmbox1a	-0.938355	-0.863004	9.56e-09	6.21e-07	292.17	0.535933	0.625228	0.676867	0.328469	0.29797	0.334246	-0.742304	0.0358837	0.423026	ENSDARG00000027082	chr17	16316351	16317250	-174	68	35	69	92	57	23	III	blue
hmbox1a	-0.938355	-0.863004	9.56e-09	6.21e-07	292.17	0.535933	0.625228	0.676867	0.328469	0.29797	0.334246	1.19514	0.0217537	0.999992	ENSDARG00000027082	chr17	16209986	16210386	106440	11.9344	4.36502	11.9024	21.5918	19.3017	23.6796	II	black
hmbox1a	-0.938355	-0.863004	9.56e-09	6.21e-07	292.17	0.535933	0.625228	0.676867	0.328469	0.29797	0.334246	1.28528	0.0103459	0.27164	ENSDARG00000027082	chr17	16210051	16210300	106450	6	3	17	46	46	30	II	black
grtp1a	-0.935948	-0.743998	0.00086308	0.0065251	399.59	1.09466	2.13318	1.46259	0.908107	0.777268	0.7658	-1.04633	0.00584695	0.219329	ENSDARG00000029936	chr1	196551	197150	-58	32	41	52	36	41	26	III	blue
grtp1a	-0.935948	-0.743998	0.00086308	0.0065251	399.59	1.09466	2.13318	1.46259	0.908107	0.777268	0.7658	-0.9807	0.016532	0.999992	ENSDARG00000029936	chr1	196687	197087	-95	26.8525	39.2851	34.6252	18.0904	19.9049	13.0646	III	blue
zgc:165603	-0.934725	-0.683919	0.00526571	0.0244759	102.27	0.116896	0.188575	0.213495	0.104139	0.074105	0.0936757	-1.16342	0.0328002	0.999992	ENSDARG00000098702	chr2	51911254	51911654	45119	11.9344	21.8251	12.9845	5.25206	6.63497	8.98191	III	blue
adra2c	-0.933855	-0.711864	0.00249778	0.014083	178.829	4.89886	9.32928	8.65004	3.65385	4.45493	3.87722	-1.45885	0.0244531	0.999992	ENSDARG00000069669	chr1	40297651	40298051	-6421	14.918	7.27503	12.9845	4.6685	2.41272	5.71576	III	blue
crlf1b	-0.931721	-0.671658	0.00687909	0.029512	35.6417	0.144991	0.173029	0.161826	0.0911423	0.0786387	0.0816026	1.34915	0.0246949	0.999992	ENSDARG00000006368	chr22	21131291	21131691	3622	7.45902	5.82002	4.32816	15.7562	19.3017	9.79845	II	black
zgc:101851	-0.931701	-0.797218	4.16e-05	0.000668264	312.059	3.52796	4.84549	5.15725	2.59581	2.53252	1.95903	2.05867	0.0169998	1	ENSDARG00000037199	chr9	892418	892818	12100	2.98361	2.91001	1.08204	11.6712	10.8572	6.5323	II	black
zgc:101851	-0.931701	-0.797218	4.16e-05	0.000668264	312.059	3.52796	4.84549	5.15725	2.59581	2.53252	1.95903	1.19523	0.00415519	0.189708	ENSDARG00000037199	chr9	889851	889950	14818	7	6	11	50	42	19	II	black
zgc:101851	-0.931701	-0.797218	4.16e-05	0.000668264	312.059	3.52796	4.84549	5.15725	2.59581	2.53252	1.95903	1.27555	0.0354383	0.999992	ENSDARG00000037199	chr9	849231	849631	55287	10.4426	4.36502	3.24612	20.4247	12.6668	10.615	II	black
fgfr2	-0.931697	-0.782108	0.000117282	0.00143359	4227.12	1.17191	1.98218	2.21224	0.920633	0.968512	0.924308	1.3294	0.0375975	0.999992	ENSDARG00000058115	chr13	46202370	46202770	90398	5.96722	4.36502	5.41019	14.0055	10.8572	14.6977	II	black
cacng7a	-0.930814	-0.773188	0.000194305	0.00209633	237.355	0.374147	0.583629	0.619722	0.271627	0.267524	0.289591	-0.930034	0.0481235	0.999992	ENSDARG00000063006	chr19	9984114	9984514	-36238	25.3607	14.5501	21.6408	8.16987	10.2541	13.8811	III	blue
cacng7a	-0.930814	-0.773188	0.000194305	0.00209633	237.355	0.374147	0.583629	0.619722	0.271627	0.267524	0.289591	-1.05012	0.0318943	0.999992	ENSDARG00000063006	chr19	10090739	10091139	-142863	20.8853	17.4601	17.3126	7.00275	8.44451	11.4315	III	blue
cacng7a	-0.930814	-0.773188	0.000194305	0.00209633	237.355	0.374147	0.583629	0.619722	0.271627	0.267524	0.289591	-1.17246	0.0312683	0.999992	ENSDARG00000063006	chr19	10092010	10092410	-144134	19.3934	21.8251	10.8204	9.92056	6.63497	6.5323	III	blue
cacng7a	-0.930814	-0.773188	0.000194305	0.00209633	237.355	0.374147	0.583629	0.619722	0.271627	0.267524	0.289591	-1.44877	0.0387274	0.999992	ENSDARG00000063006	chr19	9975663	9976063	-27787	5.96722	16.0051	15.1485	2.91781	9.04769	1.63307	III	blue
kctd7	-0.92939	-0.725889	0.00150136	0.00972836	619.443	2.29135	4.28001	4.82281	1.91255	1.99375	2.07982	-0.666953	0.0456179	0.999992	ENSDARG00000061580	chr10	32949245	32949645	-2688	62.6558	94.5754	88.7272	55.4384	62.7307	36.7442	III	blue
kctd7	-0.92939	-0.725889	0.00150136	0.00972836	619.443	2.29135	4.28001	4.82281	1.91255	1.99375	2.07982	1.87716	0.0433522	1	ENSDARG00000061580	chr10	33038040	33038440	-91483	2.98361	1.45501	2.16408	5.83562	10.2541	8.16537	II	black
kctd7	-0.92939	-0.725889	0.00150136	0.00972836	619.443	2.29135	4.28001	4.82281	1.91255	1.99375	2.07982	-1.31011	0.0124587	0.292883	ENSDARG00000061580	chr10	32946001	32947000	257	21	19	36	30	24	8	III	blue
fam184b	-0.927763	-0.80841	1.27e-05	0.000258992	2122.49	1.63662	2.48442	2.75379	1.26854	1.19846	1.14721	1.53536	0.0291842	0.999992	ENSDARG00000055099	chr1	22813287	22813687	53651	2.98361	2.91001	7.57427	10.5041	16.2858	12.2481	II	black
ece2b	-0.923796	-0.679201	0.005338	0.0246906	583.278	0.129543	0.0751722	0.0694998	0.0421668	0.0377913	0.0646503	1.48678	0.0429667	0.999992	ENSDARG00000102142	chr15	4369366	4369766	-46616	8.95082	2.91001	0	8.75344	13.8731	10.615	II	black
rgs7bpa	-0.921364	-0.769922	0.000172838	0.00191306	790.219	1.59953	2.69608	2.85747	1.28672	1.2012	1.29053	-1.42795	0.0245131	0.999992	ENSDARG00000060601	chr8	31903056	31903456	7136	10.4426	18.9151	9.73835	5.83562	5.42862	3.26615	III	blue
grm8b	-0.915421	-0.722027	0.00138855	0.00921844	204.988	0.0245707	0.0368645	0.0467088	0.0192818	0.0199995	0.018103	-1.28062	0.0359145	0.999992	ENSDARG00000076508	chr25	26553409	26553809	73618	11.9344	16.0051	12.9845	8.75344	4.82544	3.26615	III	blue
grm8b	-0.915421	-0.722027	0.00138855	0.00921844	204.988	0.0245707	0.0368645	0.0467088	0.0192818	0.0199995	0.018103	-1.29844	0.0206894	0.999992	ENSDARG00000076508	chr25	26697073	26697473	217282	13.4262	14.5501	16.2306	5.83562	7.23815	4.89922	III	blue
smarca1	-0.909892	-0.772402	9.68e-05	0.00125139	971.158	1.07623	1.58084	1.93883	0.838609	0.825324	0.782708	-1.61782	0.0139018	0.999992	ENSDARG00000012776	chr5	21132063	21132463	252176	13.4262	10.185	12.9845	5.25206	4.22226	2.44961	III	blue
smarca1	-0.909892	-0.772402	9.68e-05	0.00125139	971.158	1.07623	1.58084	1.93883	0.838609	0.825324	0.782708	-1.37489	0.026449	0.999992	ENSDARG00000012776	chr5	21174054	21174454	210185	11.9344	13.095	14.0665	7.58631	4.22226	3.26615	III	blue
unc119b	-0.908359	-0.832562	5.35e-08	2.77e-06	456.085	2.80616	3.30824	3.84531	1.84969	1.75202	1.70678	-1.1556	0.0386364	0.999992	ENSDARG00000044362	chr21	39105243	39105643	26929	19.3934	14.5501	12.9845	9.92056	5.42862	5.71576	III	blue
tph1a	-0.90795	-0.668597	0.00610811	0.0270704	44.6287	0.13567	0.126709	0.0973434	0.0685311	0.0600391	0.0624736	-1.86997	0.0446487	1	ENSDARG00000029432	chr25	8014304	8014704	21416	2.98361	11.64	6.49223	2.33425	1.80954	1.63307	III	blue
tph1a	-0.90795	-0.668597	0.00610811	0.0270704	44.6287	0.13567	0.126709	0.0973434	0.0685311	0.0600391	0.0624736	-1.12798	0.0353633	0.420605	ENSDARG00000029432	chr25	8013401	8014200	22120	15	29	32	31	21	16	III	blue
tph1a	-0.90795	-0.668597	0.00610811	0.0270704	44.6287	0.13567	0.126709	0.0973434	0.0685311	0.0600391	0.0624736	-2.19349	0.00250599	0.999992	ENSDARG00000029432	chr25	8027036	8027436	8684	16.4098	7.27503	11.9024	2.91781	2.41272	2.44961	III	blue
tph1a	-0.90795	-0.668597	0.00610811	0.0270704	44.6287	0.13567	0.126709	0.0973434	0.0685311	0.0600391	0.0624736	-2.66209	0.0157998	1	ENSDARG00000029432	chr25	8041028	8041428	-5308	5.96722	4.36502	8.65631	0	2.41272	0	III	blue
hif1aa	-0.904268	-0.694906	0.00289489	0.0157226	223.966	0.295386	0.560593	0.551587	0.269149	0.228937	0.254602	1.30271	0.0441713	0.999992	ENSDARG00000006181	chr13	31631998	31632398	5317	8.95082	2.91001	3.24612	14.5891	12.0636	10.615	II	black
cacna1da	-0.903938	-0.790369	1.62e-05	0.000314726	582.407	0.2174	0.174316	0.191068	0.102565	0.0817439	0.127462	-2.33984	0.00614415	1	ENSDARG00000102773	chr11	36663469	36663869	32776	8.95082	11.64	7.57427	2.33425	2.41272	0.816537	III	blue
cacna1da	-0.903938	-0.790369	1.62e-05	0.000314726	582.407	0.2174	0.174316	0.191068	0.102565	0.0817439	0.127462	-1.76469	0.0212107	1	ENSDARG00000102773	chr11	36617953	36618353	78292	10.4426	14.5501	5.41019	4.08494	2.41272	2.44961	III	blue
cacna1da	-0.903938	-0.790369	1.62e-05	0.000314726	582.407	0.2174	0.174316	0.191068	0.102565	0.0817439	0.127462	-0.80666	0.0128957	0.999992	ENSDARG00000102773	chr11	36781549	36781949	-85304	93.9836	119.31	109.286	77.0302	65.7466	41.6434	III	blue
cacna1da	-0.903938	-0.790369	1.62e-05	0.000314726	582.407	0.2174	0.174316	0.191068	0.102565	0.0817439	0.127462	-1.94171	0.0346352	1	ENSDARG00000102773	chr11	36614563	36614963	81682	10.4426	4.36502	8.65631	4.08494	1.20636	0.816537	III	blue
cacna1da	-0.903938	-0.790369	1.62e-05	0.000314726	582.407	0.2174	0.174316	0.191068	0.102565	0.0817439	0.127462	-1.63588	0.0214681	0.999992	ENSDARG00000102773	chr11	36630220	36630620	66025	16.4098	11.64	9.73835	3.50137	7.84133	0.816537	III	blue
pip5k1bb	-0.899985	-0.77223	6.34e-05	0.000927098	668.296	0.294242	0.458183	0.473165	0.19674	0.229275	0.231255	1.89141	0.00632422	0.999992	ENSDARG00000006508	chr8	11273796	11274196	12354	5.96722	2.91001	2.16408	13.4219	14.4763	13.0646	II	black
zgc:103759	-0.893889	-0.760422	0.00011576	0.00141995	112.583	1.13147	1.45186	1.08715	0.681872	0.664985	0.625226	1.33261	0.00956857	0.262787	ENSDARG00000019503	chr23	18780451	18781100	449	10	13	7	65	51	34	II	black
zgc:103759	-0.893889	-0.760422	0.00011576	0.00141995	112.583	1.13147	1.45186	1.08715	0.681872	0.664985	0.625226	-0.761125	0.0370125	0.999992	ENSDARG00000019503	chr23	18761030	18761430	19995	56.6885	65.4752	59.5121	51.9371	30.7622	24.4961	III	blue
cox7a2a	-0.893756	-0.79773	3.22e-06	8.54e-05	2368.23	7.88693	12.3742	11.6703	5.71284	5.61099	5.86487	-1.25845	0.032109	0.999992	ENSDARG00000053217	chr17	49855040	49855440	40221	13.4262	11.64	14.0665	6.41919	4.22226	5.71576	III	blue
cox7a2a	-0.893756	-0.79773	3.22e-06	8.54e-05	2368.23	7.88693	12.3742	11.6703	5.71284	5.61099	5.86487	-1.57825	0.0171162	0.999992	ENSDARG00000053217	chr17	49863033	49863433	32228	10.4426	11.64	15.1485	7.00275	3.0159	2.44961	III	blue
dtnbb	-0.891528	-0.799528	2.02e-06	5.97e-05	1460.41	0.994521	0.91073	1.02161	0.460449	0.453028	0.665464	-1.71394	0.0309777	1	ENSDARG00000013020	chr17	37172667	37173067	31726	8.95082	5.82002	11.9024	4.08494	2.41272	1.63307	III	blue
rheb	-0.890634	-0.763682	7.86e-05	0.0010801	1519.61	17.3145	27.8173	30.0514	13.4711	13.9235	13.1645	-1.74497	0.0337428	1		chr24	41587904	41588304	-131386	11.9344	11.64	4.32816	4.6685	1.20636	2.44961	III	blue
rheb	-0.890634	-0.763682	7.86e-05	0.0010801	1519.61	17.3145	27.8173	30.0514	13.4711	13.9235	13.1645	-1.89777	0.0173082	1		chr24	41504192	41504592	-47674	10.4426	10.185	8.65631	0.583562	4.82544	2.44961	III	blue
rheb	-0.890634	-0.763682	7.86e-05	0.0010801	1519.61	17.3145	27.8173	30.0514	13.4711	13.9235	13.1645	-3.442	0.000152952	1		chr24	41542865	41543610	-86520	13.4262	7.27503	11.9024	0.583562	0.60318	0	III	blue
rheb	-0.890634	-0.763682	7.86e-05	0.0010801	1519.61	17.3145	27.8173	30.0514	13.4711	13.9235	13.1645	-1.87516	0.00612484	0.999992		chr24	41575189	41575589	-118671	14.918	17.4601	8.65631	2.91781	6.63497	1.63307	III	blue
rheb	-0.890634	-0.763682	7.86e-05	0.0010801	1519.61	17.3145	27.8173	30.0514	13.4711	13.9235	13.1645	-2.7652	0.0026055	1		chr24	41544994	41545394	-88476	16.4098	10.185	5.41019	3.50137	1.20636	0	III	blue
rheb	-0.890634	-0.763682	7.86e-05	0.0010801	1519.61	17.3145	27.8173	30.0514	13.4711	13.9235	13.1645	-1.51283	0.0333345	0.999992		chr24	41547625	41548025	-91107	11.9344	7.27503	12.9845	6.41919	2.41272	2.44961	III	blue
rheb	-0.890634	-0.763682	7.86e-05	0.0010801	1519.61	17.3145	27.8173	30.0514	13.4711	13.9235	13.1645	-2.97426	0.000580169	1		chr24	41572992	41573392	-116474	10.4426	17.4601	6.49223	1.75069	1.80954	0.816537	III	blue
rheb	-0.890634	-0.763682	7.86e-05	0.0010801	1519.61	17.3145	27.8173	30.0514	13.4711	13.9235	13.1645	-1.59795	0.0132772	0.999992		chr24	41559278	41559678	-102760	25.3607	10.185	9.73835	4.6685	7.84133	2.44961	III	blue
rheb	-0.890634	-0.763682	7.86e-05	0.0010801	1519.61	17.3145	27.8173	30.0514	13.4711	13.9235	13.1645	-1.90559	0.0102397	0.999992		chr24	41574166	41574566	-117648	11.9344	8.73003	17.3126	3.50137	6.63497	0	III	blue
rheb	-0.890634	-0.763682	7.86e-05	0.0010801	1519.61	17.3145	27.8173	30.0514	13.4711	13.9235	13.1645	-1.41963	0.0213901	0.999992		chr24	41577382	41577782	-120864	19.3934	26.1901	9.73835	7.58631	11.4604	1.63307	III	blue
rheb	-0.890634	-0.763682	7.86e-05	0.0010801	1519.61	17.3145	27.8173	30.0514	13.4711	13.9235	13.1645	-3.27042	0.000348663	1		chr24	41557495	41557895	-100977	11.9344	7.27503	9.73835	0	0.60318	0.816537	III	blue
rheb	-0.890634	-0.763682	7.86e-05	0.0010801	1519.61	17.3145	27.8173	30.0514	13.4711	13.9235	13.1645	-3.33569	0.000471899	1		chr24	41549763	41550163	-93245	20.8853	2.91001	6.49223	0.583562	0	0.816537	III	blue
rheb	-0.890634	-0.763682	7.86e-05	0.0010801	1519.61	17.3145	27.8173	30.0514	13.4711	13.9235	13.1645	-1.79976	0.00427384	0.999992		chr24	41568579	41569216	-112180	20.8853	11.64	12.9845	7.00275	3.61908	2.44961	III	blue
rheb	-0.890634	-0.763682	7.86e-05	0.0010801	1519.61	17.3145	27.8173	30.0514	13.4711	13.9235	13.1645	-2.59932	0.00634826	1		chr24	41497391	41497791	-40873	5.96722	4.36502	14.0665	0.583562	1.80954	1.63307	III	blue
rheb	-0.890634	-0.763682	7.86e-05	0.0010801	1519.61	17.3145	27.8173	30.0514	13.4711	13.9235	13.1645	-3.04612	0.00239086	1		chr24	41571561	41571961	-115043	7.45902	11.64	7.57427	0	2.41272	0.816537	III	blue
rheb	-0.890634	-0.763682	7.86e-05	0.0010801	1519.61	17.3145	27.8173	30.0514	13.4711	13.9235	13.1645	-3.21938	0.00059846	1		chr24	41561400	41561800	-104882	11.9344	14.5501	6.49223	2.33425	1.20636	0	III	blue
cdkn3	-0.888614	-0.788246	6.72e-06	0.00015306	161.19	1.0499	0.908305	0.985248	0.527548	0.460621	0.605601	1.19049	0.0475106	0.999992	ENSDARG00000039130	chr13	36511276	36511676	-15382	7.45902	4.36502	7.57427	15.1726	19.3017	9.79845	II	black
neu3.1	-0.886988	-0.746535	0.000219748	0.00230875	266.171	3.61447	5.14174	5.9672	2.85194	2.60128	2.51201	-1.11986	0.0486294	0.999992	ENSDARG00000096382	chr21	21750940	21751340	-4023	16.4098	14.5501	19.4767	10.5041	10.2541	2.44961	III	blue
rab11fip4b	-0.885794	-0.763134	6.5e-05	0.000943557	692.201	1.30609	2.05551	2.14031	0.964472	0.982648	1.03229	-0.783088	0.0267827	0.3852	ENSDARG00000103207	chr6	21946851	21947650	-85	39	51	61	57	62	26	III	blue
rab11fip4b	-0.885794	-0.763134	6.5e-05	0.000943557	692.201	1.30609	2.05551	2.14031	0.964472	0.982648	1.03229	1.81929	0.0262394	1	ENSDARG00000103207	chr6	21940855	21941255	-6280	5.96722	1.45501	1.08204	14.0055	7.84133	8.16537	II	black
rab11fip4b	-0.885794	-0.763134	6.5e-05	0.000943557	692.201	1.30609	2.05551	2.14031	0.964472	0.982648	1.03229	-0.968505	0.0103332	0.27164	ENSDARG00000103207	chr6	21963301	21963400	16015	14	24	24	30	22	12	III	blue
rab11fip4b	-0.885794	-0.763134	6.5e-05	0.000943557	692.201	1.30609	2.05551	2.14031	0.964472	0.982648	1.03229	-0.733868	0.03218	0.999992	ENSDARG00000103207	chr6	21947128	21947528	-7	52.2131	66.9302	53.0199	36.7644	39.8098	26.9457	III	blue
fgf6b	-0.883214	-0.756233	9.81e-05	0.00126078	124.125	2.25894	3.02156	2.56396	1.27257	1.52389	1.46333	1.21351	0.0347581	0.999992	ENSDARG00000045856	chr4	5172238	5172638	277	10.4426	2.91001	7.57427	16.3397	17.4922	14.6977	II	black
lhfpl3	-0.881853	-0.691747	0.00234859	0.0134884	2628.45	1.5296	3.2366	3.21179	1.43664	1.44553	1.44765	-1.64024	0.0328352	1	ENSDARG00000021595	chr4	22669920	22670320	25442	10.4426	8.73003	8.65631	4.6685	1.80954	2.44961	III	blue
lhfpl3	-0.881853	-0.691747	0.00234859	0.0134884	2628.45	1.5296	3.2366	3.21179	1.43664	1.44553	1.44765	-1.64399	0.0317946	1	ENSDARG00000021595	chr4	22657225	22657625	12747	11.9344	13.095	4.32816	3.50137	1.80954	4.08269	III	blue
nfasca	-0.878779	-0.837048	1.13e-12	2.33e-10	3247.48	2.63172	2.45789	2.57422	1.26418	1.30593	1.59956	-1.7221	0.0188265	1	ENSDARG00000061099	chr11	23555458	23555858	-16633	8.95082	8.73003	11.9024	3.50137	3.0159	2.44961	III	blue
nfasca	-0.878779	-0.837048	1.13e-12	2.33e-10	3247.48	2.63172	2.45789	2.57422	1.26418	1.30593	1.59956	1.36802	0.0148373	0.999992	ENSDARG00000061099	chr11	23438478	23438878	-133613	10.4426	4.36502	5.41019	16.3397	18.6986	17.1473	II	black
nfasca	-0.878779	-0.837048	1.13e-12	2.33e-10	3247.48	2.63172	2.45789	2.57422	1.26418	1.30593	1.59956	-2.249	0.0334236	1	ENSDARG00000061099	chr11	23574629	23575029	2538	4.47541	8.73003	6.49223	2.33425	1.80954	0	III	blue
zgc:194659	-0.878262	-0.710526	0.00108314	0.0076718	698.26	8.98241	14.093	18.0577	7.61507	7.55019	7.21992	-0.900052	0.0262999	0.999992	ENSDARG00000079347	chr3	703319	703719	-13	41.7705	52.3802	27.051	19.8411	27.1431	17.9638	III	blue
zgc:194659	-0.878262	-0.710526	0.00108314	0.0076718	698.26	8.98241	14.093	18.0577	7.61507	7.55019	7.21992	-1.34225	0.00481167	0.201198	ENSDARG00000079347	chr3	703201	703750	-56	26	30	20	18	24	17	III	blue
bsk146	-0.877517	-0.659407	0.00579768	0.0261766	341.778	0.925681	1.86927	1.90577	0.943605	0.854862	0.760356	0.956568	0.0304743	0.39905	ENSDARG00000099069	chr12	552151	552300	34	5	10	12	40	45	19	II	black
bsk146	-0.877517	-0.659407	0.00579768	0.0261766	341.778	0.925681	1.86927	1.90577	0.943605	0.854862	0.760356	1.55768	0.0479966	1	ENSDARG00000099069	chr12	572826	573226	-20766	7.45902	1.45501	1.08204	9.337	7.84133	12.2481	II	black
sh3glb2b	-0.876125	-0.783078	4.35e-06	0.000106797	2224.89	1.98491	2.97283	3.06936	1.44316	1.44871	1.48238	1.21158	0.0258139	0.38007	ENSDARG00000035470	chr5	31089401	31089750	153	13	8	6	71	42	20	II	black
sh3glb2b	-0.876125	-0.783078	4.35e-06	0.000106797	2224.89	1.98491	2.97283	3.06936	1.44316	1.44871	1.48238	1.02769	0.0412142	0.999992	ENSDARG00000035470	chr5	31089357	31089757	172	11.9344	10.185	9.73835	29.1781	23.524	12.2481	II	black
slc35g2b	-0.875501	-0.751873	9.53e-05	0.00123782	496.702	3.24485	5.05603	5.25228	2.55813	2.39328	2.43951	-0.664474	0.0411151	0.440114	ENSDARG00000045447	chr24	3375401	3375950	12396	37	42	56	69	48	27	III	blue
slc35g2b	-0.875501	-0.751873	9.53e-05	0.00123782	496.702	3.24485	5.05603	5.25228	2.55813	2.39328	2.43951	-0.744747	0.0394186	0.999992	ENSDARG00000045447	chr24	3375533	3375933	12339	50.7213	53.8352	50.8558	37.348	34.9844	20.4134	III	blue
fgf20a	-0.874912	-0.687964	0.00242021	0.0137388	120.433	2.2401	3.89183	3.4277	1.68636	1.84505	1.68594	-1.31209	0.0165446	0.999992	ENSDARG00000007356	chr1	15627475	15627875	73861	17.9016	13.095	16.2306	6.41919	3.61908	8.98191	III	blue
fgf20a	-0.874912	-0.687964	0.00242021	0.0137388	120.433	2.2401	3.89183	3.4277	1.68636	1.84505	1.68594	-1.05026	0.0444012	0.999992	ENSDARG00000007356	chr1	15629703	15630103	71633	16.4098	18.9151	15.1485	7.58631	10.2541	6.5323	III	blue
zgc:194629	-0.865614	-0.62465	0.0117341	0.0433266	114.616	0.123807	0.261292	0.220733	0.106884	0.113503	0.112541	-1.10444	0.0429523	0.999992		chr21	32956245	32956645	99970	13.4262	14.5501	16.2306	7.00275	7.84133	5.71576	III	blue
zgc:194629	-0.865614	-0.62465	0.0117341	0.0433266	114.616	0.123807	0.261292	0.220733	0.106884	0.113503	0.112541	1.52442	0.0211069	0.999992		chr21	33048769	33049169	7446	5.96722	4.36502	4.32816	16.3397	19.3017	6.5323	II	black
ctps1b	-0.865457	-0.748175	7.78e-05	0.00107297	968.303	3.42551	4.76016	5.70932	2.35457	2.81497	2.45952	1.6489	0.0158856	0.999992	ENSDARG00000098386	chr16	35515076	35515476	-41184	7.45902	1.45501	4.32816	9.337	17.4922	14.6977	II	black
gas7a	-0.863198	-0.723616	0.000379529	0.00351588	169.236	0.0720074	0.0876435	0.0983865	0.0407379	0.0439583	0.0577593	-1.41885	0.0242551	0.999992	ENSDARG00000074443	chr3	49297049	49297449	20095	17.9016	18.9151	5.41019	5.25206	4.82544	5.71576	III	blue
mtx3	-0.861144	-0.695841	0.001403	0.00929112	396.867	0.793067	1.4157	1.45721	0.678184	0.665267	0.675997	-1.60893	0.0332944	1	ENSDARG00000090195	chr5	51233154	51233554	22988	4.47541	8.73003	15.1485	1.16712	2.41272	5.71576	III	blue
il15	-0.857865	-0.704816	0.000883272	0.00662854	123.742	0.204396	0.290976	0.310632	0.150159	0.159457	0.135241	1.92111	0.0265908	0.999992	ENSDARG00000052361	chr1	52400200	52400600	224608	0	1.45501	7.57427	15.1726	10.8572	8.16537	II	black
drd1b	-0.857275	-0.706259	0.000810331	0.00622586	77.8275	1.76492	2.03367	2.053	1.18328	0.912295	1.13991	1.38296	0.0222736	0.999992	ENSDARG00000038918	chr9	54993283	54993683	76466	4.47541	5.82002	7.57427	18.674	15.6827	12.2481	II	black
drd1b	-0.857275	-0.706259	0.000810331	0.00622586	77.8275	1.76492	2.03367	2.053	1.18328	0.912295	1.13991	-1.1902	0.0359176	0.999992	ENSDARG00000038918	chr9	54868555	54868955	-48262	16.4098	18.9151	11.9024	8.16987	8.44451	4.08269	III	blue
si:ch211-254n4.3	-0.852426	-0.70072	0.000928611	0.00688487	232.63	0.150188	0.255177	0.241497	0.115812	0.121709	0.121126	-2.26502	0.027989	1	ENSDARG00000020292	chr8	27187886	27188286	223145	13.4262	4.36502	3.24612	1.75069	1.80954	0.816537	III	blue
slc6a17	-0.846324	-0.779152	1.88e-07	8.04e-06	720.334	1.30557	0.999938	1.05116	0.616191	0.565604	0.685768	1.40643	0.0450344	0.999992	ENSDARG00000068787	chr8	24834169	24834569	-1092	2.98361	7.27503	2.16408	11.6712	11.4604	9.79845	II	black
slc6a17	-0.846324	-0.779152	1.88e-07	8.04e-06	720.334	1.30557	0.999938	1.05116	0.616191	0.565604	0.685768	1.30046	0.002119	0.145542	ENSDARG00000068787	chr8	24831801	24832300	-3411	16	11	13	103	63	27	II	black
chp2	-0.843863	-0.723174	0.00018865	0.00205712	997.148	6.18818	9.37554	10.8205	4.98255	4.93875	4.78277	-0.96912	0.0281282	0.999992	ENSDARG00000025788	chr15	20476723	20477123	-367	23.8689	27.6451	31.3791	19.8411	10.2541	12.2481	III	blue
mid1ip1l	-0.839964	-0.805663	1.89e-13	5.2e-11	4090.25	75.4732	89.167	88.5437	51.1233	45.8974	44.4085	0.908074	0.0331507	0.411551	ENSDARG00000018145	chr14	41075601	41075800	26039	6	8	18	51	38	28	II	black
gria3a	-0.839044	-0.721599	0.000170245	0.00189228	2133.01	1.10409	1.75973	1.93021	0.88636	0.879254	0.91483	-1.94227	0.0388344	1	ENSDARG00000032737	chr5	22880689	22881089	44390	4.47541	5.82002	9.73835	1.16712	2.41272	1.63307	III	blue
tdrkh	-0.838508	-0.752253	7.62e-06	0.0001703	1535.36	3.00912	4.48906	4.39466	2.24203	2.07636	2.33453	-0.681326	0.0170306	0.332134	ENSDARG00000053474	chr12	33558101	33558650	-76977	49	49	99	82	74	33	III	blue
tdrkh	-0.838508	-0.752253	7.62e-06	0.0001703	1535.36	3.00912	4.48906	4.39466	2.24203	2.07636	2.33453	-0.915764	0.0139338	0.999992	ENSDARG00000053474	chr12	33558225	33558625	-77026	43.2623	42.1952	62.7583	33.8466	25.9367	18.7804	III	blue
syn2a	-0.835205	-0.700706	0.00056809	0.00475372	5800.62	8.68036	15.0615	16.3361	7.58756	7.36277	7.51477	-1.34441	0.0439342	0.999992	ENSDARG00000045945	chr23	4848414	4848814	-8753	8.95082	11.64	10.8204	4.6685	3.61908	4.08269	III	blue
syn2a	-0.835205	-0.700706	0.00056809	0.00475372	5800.62	8.68036	15.0615	16.3361	7.58756	7.36277	7.51477	-1.41776	0.0220474	0.999992	ENSDARG00000045945	chr23	4859590	4859990	-19929	10.4426	14.5501	11.9024	4.08494	4.82544	4.89922	III	blue
ret	-0.834665	-0.697277	0.000675138	0.00541994	5371.16	3.91342	6.67754	7.52948	3.36253	3.4675	3.33091	1.46445	0.0480282	0.999992	ENSDARG00000055305	chr13	25529028	25529428	-26922	4.47541	2.91001	4.32816	12.8384	7.23815	12.2481	II	black
trim9	-0.833589	-0.711724	0.000270904	0.00271273	2093.37	1.80472	2.96051	3.17715	1.41935	1.51859	1.51965	1.54151	0.0155819	0.317403	ENSDARG00000039123	chr13	36784451	36785550	286	10	4	6	56	32	29	II	black
angptl3	-0.833112	-0.709874	0.000300919	0.0029334	2135.01	17.582	28.363	31.3679	14.9848	13.6787	14.7408	-1.72818	0.0234471	1	ENSDARG00000044365	chr6	32355148	32355548	6889	11.9344	10.185	6.49223	1.75069	3.61908	3.26615	III	blue
mstnb	-0.830206	-0.690859	0.000832159	0.00636402	2022.81	18.6467	32.7784	34.808	16.8023	16.193	15.511	-1.9633	0.0220892	1	ENSDARG00000069133	chr9	41178066	41178466	40717	5.96722	20.3701	3.24612	2.33425	3.61908	1.63307	III	blue
wscd2	-0.829579	-0.665709	0.00250965	0.0141313	248.367	0.177066	0.294396	0.315985	0.139667	0.162197	0.141568	1.08431	0.0323846	0.999992	ENSDARG00000061819	chr5	20126665	20127563	47386	5.96722	11.64	14.0665	22.7589	19.9049	24.4961	II	black
wscd2	-0.829579	-0.665709	0.00250965	0.0141313	248.367	0.177066	0.294396	0.315985	0.139667	0.162197	0.141568	1.99881	0.00359863	0.999992	ENSDARG00000061819	chr5	20232207	20232607	-57907	7.45902	0	4.32816	16.3397	16.889	13.8811	II	black
cbr4	-0.828399	-0.720619	0.000108535	0.00135418	238.737	1.55146	2.08022	2.34023	1.0863	1.13626	1.1459	-0.766227	0.0482515	0.999992	ENSDARG00000009074	chr20	23768873	23769273	-10869	47.7377	75.6603	50.8558	47.2686	35.5876	19.5969	III	blue
nmu	-0.825253	-0.718319	0.000111872	0.00138537	126.239	0.347153	0.392337	0.459093	0.233122	0.221268	0.222995	-1.5432	0.013733	0.999992	ENSDARG00000043299	chr20	22091387	22091787	-53890	16.4098	21.8251	6.49223	5.83562	5.42862	4.08269	III	blue
nmu	-0.825253	-0.718319	0.000111872	0.00138537	126.239	0.347153	0.392337	0.459093	0.233122	0.221268	0.222995	-0.999924	0.033939	0.414904	ENSDARG00000043299	chr20	22078951	22079200	-66401	18	23	22	24	21	17	III	blue
elmod1	-0.822657	-0.715848	0.000118252	0.00144013	2274.18	5.57533	8.63379	9.37942	4.22457	4.46222	4.65322	-1.26852	0.0356875	0.999992	ENSDARG00000062056	chr21	22001129	22001529	77221	16.4098	8.73003	19.4767	6.41919	9.65087	2.44961	III	blue
asic2	-0.819893	-0.687484	0.000731871	0.00576011	882.895	0.0408057	0.066085	0.0711189	0.0297342	0.0350683	0.0360956	-1.10823	0.0361126	0.999992	ENSDARG00000006849	chr3	37882244	37882963	200194	13.4262	20.3701	16.2306	6.41919	10.2541	6.5323	III	blue
asic2	-0.819893	-0.687484	0.000731871	0.00576011	882.895	0.0408057	0.066085	0.0711189	0.0297342	0.0350683	0.0360956	-1.75123	0.0117758	0.999992	ENSDARG00000006849	chr3	38115152	38115552	432942	11.9344	13.095	9.73835	5.25206	1.80954	3.26615	III	blue
asic2	-0.819893	-0.687484	0.000731871	0.00576011	882.895	0.0408057	0.066085	0.0711189	0.0297342	0.0350683	0.0360956	-1.84703	0.0412242	1	ENSDARG00000006849	chr3	38213954	38214354	531744	7.45902	5.82002	7.57427	1.75069	2.41272	1.63307	III	blue
asic2	-0.819893	-0.687484	0.000731871	0.00576011	882.895	0.0408057	0.066085	0.0711189	0.0297342	0.0350683	0.0360956	-1.32299	0.0474788	0.999992	ENSDARG00000006849	chr3	38126907	38127307	444697	17.9016	14.5501	5.41019	5.83562	6.0318	3.26615	III	blue
drd2b	-0.819022	-0.652132	0.00346158	0.0178767	94.1696	0.148283	0.183539	0.21535	0.104863	0.119406	0.0855576	-0.949161	0.041376	0.999992	ENSDARG00000011091	chr5	57348623	57349323	92842	20.8853	20.3701	20.5587	9.337	12.0636	10.615	III	blue
drd2b	-0.819022	-0.652132	0.00346158	0.0178767	94.1696	0.148283	0.183539	0.21535	0.104863	0.119406	0.0855576	-1.5567	0.0176033	0.999992	ENSDARG00000011091	chr5	57553074	57553474	-111459	16.4098	10.185	9.73835	5.25206	3.0159	4.08269	III	blue
drd2b	-0.819022	-0.652132	0.00346158	0.0178767	94.1696	0.148283	0.183539	0.21535	0.104863	0.119406	0.0855576	-1.3721	0.0140529	0.999992	ENSDARG00000011091	chr5	57480201	57480601	-38586	17.9016	13.095	16.2306	4.08494	8.44451	5.71576	III	blue
slitrk6	-0.818593	-0.645254	0.0042967	0.0211135	481.825	0.30439	0.572983	0.602975	0.267403	0.29035	0.282074	2.14727	0.0237568	1	ENSDARG00000098769	chr1	3626316	3626716	-48609	0	2.91001	3.24612	11.0877	9.65087	6.5323	II	black
slitrk6	-0.818593	-0.645254	0.0042967	0.0211135	481.825	0.30439	0.572983	0.602975	0.267403	0.29035	0.282074	-1.19353	0.0365917	0.999992	ENSDARG00000098769	chr1	3738658	3739058	63733	13.4262	11.64	15.1485	5.83562	6.0318	5.71576	III	blue
rtn4r	-0.81823	-0.680644	0.00100484	0.00732897	373.625	0.0774755	0.123009	0.135498	0.0659429	0.0637925	0.0609042	-1.62257	0.0460074	1	ENSDARG00000090035	chr5	10533645	10534045	-87980	7.45902	16.0051	4.32816	1.75069	4.82544	2.44961	III	blue
rtn4r	-0.81823	-0.680644	0.00100484	0.00732897	373.625	0.0774755	0.123009	0.135498	0.0659429	0.0637925	0.0609042	-2.3406	0.00890437	1	ENSDARG00000090035	chr5	10326081	10326481	119584	2.98361	13.095	11.9024	3.50137	1.20636	0.816537	III	blue
rtn4r	-0.81823	-0.680644	0.00100484	0.00732897	373.625	0.0774755	0.123009	0.135498	0.0659429	0.0637925	0.0609042	-1.63927	0.0169835	0.999992	ENSDARG00000090035	chr5	10197545	10197945	248120	7.45902	17.4601	10.8204	2.91781	1.20636	7.34884	III	blue
rtn4r	-0.81823	-0.680644	0.00100484	0.00732897	373.625	0.0774755	0.123009	0.135498	0.0659429	0.0637925	0.0609042	-1.68406	0.0138779	0.999992	ENSDARG00000090035	chr5	10408556	10408956	37109	13.4262	10.185	10.8204	1.16712	3.0159	6.5323	III	blue
rtn4r	-0.81823	-0.680644	0.00100484	0.00732897	373.625	0.0774755	0.123009	0.135498	0.0659429	0.0637925	0.0609042	-1.96515	0.0198039	1	ENSDARG00000090035	chr5	10524542	10524942	-78877	4.47541	2.91001	4.32816	0	0.60318	0	III	blue
rtn4r	-0.81823	-0.680644	0.00100484	0.00732897	373.625	0.0774755	0.123009	0.135498	0.0659429	0.0637925	0.0609042	-1.83541	0.00928206	0.999992	ENSDARG00000090035	chr5	10375535	10375935	70130	16.4098	16.0051	7.57427	2.33425	7.23815	1.63307	III	blue
rtn4r	-0.81823	-0.680644	0.00100484	0.00732897	373.625	0.0774755	0.123009	0.135498	0.0659429	0.0637925	0.0609042	-1.55838	0.0350577	1	ENSDARG00000090035	chr5	10462988	10463388	-17323	8.95082	7.27503	11.9024	4.08494	3.0159	2.44961	III	blue
rtn4r	-0.81823	-0.680644	0.00100484	0.00732897	373.625	0.0774755	0.123009	0.135498	0.0659429	0.0637925	0.0609042	-1.82046	0.00942798	0.999992	ENSDARG00000090035	chr5	10404870	10405270	40795	8.95082	11.64	11.9024	2.91781	3.0159	3.26615	III	blue
rtn4r	-0.81823	-0.680644	0.00100484	0.00732897	373.625	0.0774755	0.123009	0.135498	0.0659429	0.0637925	0.0609042	-2.13694	0.0133618	1	ENSDARG00000090035	chr5	10386836	10387236	58829	8.95082	5.82002	14.0665	2.33425	4.22226	0	III	blue
rtn4r	-0.81823	-0.680644	0.00100484	0.00732897	373.625	0.0774755	0.123009	0.135498	0.0659429	0.0637925	0.0609042	-1.54816	0.0344432	1	ENSDARG00000090035	chr5	10180760	10181160	264905	11.9344	10.185	7.57427	4.08494	3.61908	2.44961	III	blue
rtn4r	-0.81823	-0.680644	0.00100484	0.00732897	373.625	0.0774755	0.123009	0.135498	0.0659429	0.0637925	0.0609042	-2.20033	0.0146654	1	ENSDARG00000090035	chr5	10520627	10521027	-74962	13.4262	5.82002	6.49223	2.33425	0	3.26615	III	blue
rtn4r	-0.81823	-0.680644	0.00100484	0.00732897	373.625	0.0774755	0.123009	0.135498	0.0659429	0.0637925	0.0609042	-1.35735	0.0264265	0.999992	ENSDARG00000090035	chr5	10475991	10476761	-30511	10.4426	13.095	20.5587	1.16712	5.42862	10.615	III	blue
rtn4r	-0.81823	-0.680644	0.00100484	0.00732897	373.625	0.0774755	0.123009	0.135498	0.0659429	0.0637925	0.0609042	-1.27626	0.0340653	0.999992	ENSDARG00000090035	chr5	10110517	10110917	335148	11.9344	11.64	14.0665	6.41919	4.22226	4.89922	III	blue
rtn4r	-0.81823	-0.680644	0.00100484	0.00732897	373.625	0.0774755	0.123009	0.135498	0.0659429	0.0637925	0.0609042	-1.01217	0.0424364	0.445673	ENSDARG00000090035	chr5	10269801	10270100	175915	21	14	27	25	19	16	III	blue
rtn4r	-0.81823	-0.680644	0.00100484	0.00732897	373.625	0.0774755	0.123009	0.135498	0.0659429	0.0637925	0.0609042	-1.55228	0.00573194	0.999992	ENSDARG00000090035	chr5	10477170	10477570	-31505	16.4098	21.8251	11.9024	3.50137	5.42862	8.16537	III	blue
rtn4r	-0.81823	-0.680644	0.00100484	0.00732897	373.625	0.0774755	0.123009	0.135498	0.0659429	0.0637925	0.0609042	-1.70776	0.0230481	1	ENSDARG00000090035	chr5	10101670	10102070	343995	11.9344	14.5501	4.32816	2.33425	3.0159	4.08269	III	blue
rtn4r	-0.81823	-0.680644	0.00100484	0.00732897	373.625	0.0774755	0.123009	0.135498	0.0659429	0.0637925	0.0609042	-1.58664	0.0194827	0.999992	ENSDARG00000090035	chr5	10504287	10505013	-58785	16.4098	8.73003	9.73835	2.91781	5.42862	3.26615	III	blue
rtn4r	-0.81823	-0.680644	0.00100484	0.00732897	373.625	0.0774755	0.123009	0.135498	0.0659429	0.0637925	0.0609042	-1.31848	0.0259832	0.999992	ENSDARG00000090035	chr5	10608489	10608889	-162824	8.95082	16.0051	16.2306	7.00275	5.42862	4.08269	III	blue
rtn4r	-0.81823	-0.680644	0.00100484	0.00732897	373.625	0.0774755	0.123009	0.135498	0.0659429	0.0637925	0.0609042	-2.76576	0.00586896	1	ENSDARG00000090035	chr5	10109421	10109821	336244	2.98361	11.64	8.65631	0.583562	1.20636	1.63307	III	blue
rtn4r	-0.81823	-0.680644	0.00100484	0.00732897	373.625	0.0774755	0.123009	0.135498	0.0659429	0.0637925	0.0609042	-1.75354	0.0399673	1	ENSDARG00000090035	chr5	10102229	10102629	343436	5.96722	11.64	5.41019	1.75069	1.80954	3.26615	III	blue
rtn4r	-0.81823	-0.680644	0.00100484	0.00732897	373.625	0.0774755	0.123009	0.135498	0.0659429	0.0637925	0.0609042	-1.49455	0.0372104	0.999992	ENSDARG00000090035	chr5	10382161	10382561	63504	10.4426	4.36502	17.3126	2.91781	6.0318	2.44961	III	blue
rtn4r	-0.81823	-0.680644	0.00100484	0.00732897	373.625	0.0774755	0.123009	0.135498	0.0659429	0.0637925	0.0609042	-0.964412	0.0149346	0.314412	ENSDARG00000090035	chr5	10603301	10603500	-157535	18	18	28	31	23	12	III	blue
rtn4r	-0.81823	-0.680644	0.00100484	0.00732897	373.625	0.0774755	0.123009	0.135498	0.0659429	0.0637925	0.0609042	-1.59872	0.0276263	0.999992	ENSDARG00000090035	chr5	10106515	10106915	339150	17.9016	17.4601	2.16408	4.08494	4.22226	4.08269	III	blue
rtn4r	-0.81823	-0.680644	0.00100484	0.00732897	373.625	0.0774755	0.123009	0.135498	0.0659429	0.0637925	0.0609042	-1.4546	0.0407608	1	ENSDARG00000090035	chr5	10399711	10400111	45954	7.45902	8.73003	11.9024	2.33425	3.0159	4.89922	III	blue
rtn4r	-0.81823	-0.680644	0.00100484	0.00732897	373.625	0.0774755	0.123009	0.135498	0.0659429	0.0637925	0.0609042	-1.53522	0.0472527	1	ENSDARG00000090035	chr5	10551837	10552237	-106172	7.45902	11.64	6.49223	2.33425	2.41272	4.08269	III	blue
sobpa	-0.817387	-0.651618	0.00338061	0.0175776	257.252	0.303642	0.206624	0.238429	0.158356	0.100897	0.165806	1.52844	0.0476073	1	ENSDARG00000054253	chr13	32631472	32631872	21613	5.96722	2.91001	1.08204	9.92056	11.4604	7.34884	II	black
syn2b	-0.817275	-0.717619	7.37e-05	0.00102966	1052.11	0.48627	0.637498	0.804655	0.357047	0.364329	0.373544	1.55229	0.0315472	0.999992	ENSDARG00000101054	chr11	728308	728708	7715	1.4918	4.36502	7.57427	10.5041	19.9049	8.98191	II	black
cygb2	-0.817262	-0.62078	0.00863041	0.0348212	209	0.220876	0.380614	0.454418	0.1859	0.207924	0.206284	-1.45193	0.0215367	0.999992	ENSDARG00000070148	chr6	20799527	20799927	262521	7.45902	14.5501	14.0665	4.6685	3.61908	4.89922	III	blue
cygb2	-0.817262	-0.62078	0.00863041	0.0348212	209	0.220876	0.380614	0.454418	0.1859	0.207924	0.206284	-1.45401	0.0153557	0.999992	ENSDARG00000070148	chr6	20738690	20739090	201684	11.9344	16.0051	12.9845	6.41919	3.61908	4.89922	III	blue
cygb2	-0.817262	-0.62078	0.00863041	0.0348212	209	0.220876	0.380614	0.454418	0.1859	0.207924	0.206284	-1.00985	0.0455166	0.999992	ENSDARG00000070148	chr6	20701998	20702398	164992	20.8853	23.2801	16.2306	14.5891	7.23815	8.16537	III	blue
cygb2	-0.817262	-0.62078	0.00863041	0.0348212	209	0.220876	0.380614	0.454418	0.1859	0.207924	0.206284	-1.53103	0.040434	0.999992	ENSDARG00000070148	chr6	20634743	20635143	97737	10.4426	18.9151	7.57427	9.337	1.80954	1.63307	III	blue
cygb2	-0.817262	-0.62078	0.00863041	0.0348212	209	0.220876	0.380614	0.454418	0.1859	0.207924	0.206284	-0.972886	0.0234493	0.369401	ENSDARG00000070148	chr6	20554101	20554400	17044	24	22	22	31	28	12	III	blue
cygb2	-0.817262	-0.62078	0.00863041	0.0348212	209	0.220876	0.380614	0.454418	0.1859	0.207924	0.206284	-1.2069	0.0305474	0.999992	ENSDARG00000070148	chr6	20656249	20656649	119243	17.9016	23.2801	8.65631	7.00275	7.23815	7.34884	III	blue
cygb2	-0.817262	-0.62078	0.00863041	0.0348212	209	0.220876	0.380614	0.454418	0.1859	0.207924	0.206284	-1.48395	0.0192359	0.999992	ENSDARG00000070148	chr6	20640107	20640507	103101	11.9344	13.095	10.8204	4.08494	3.0159	5.71576	III	blue
cygb2	-0.817262	-0.62078	0.00863041	0.0348212	209	0.220876	0.380614	0.454418	0.1859	0.207924	0.206284	-1.71254	0.0381586	1	ENSDARG00000070148	chr6	20830475	20830875	293469	4.47541	7.27503	12.9845	3.50137	2.41272	1.63307	III	blue
aclya	-0.812614	-0.697686	0.000295355	0.00289838	25897.2	16.4728	27.6836	29.1276	13.9631	14.0447	13.7168	1.67048	0.017824	0.999992	ENSDARG00000099079	chr3	17790449	17790849	-11339	2.98361	4.36502	4.32816	12.2548	12.6668	12.2481	II	black
aclya	-0.812614	-0.697686	0.000295355	0.00289838	25897.2	16.4728	27.6836	29.1276	13.9631	14.0447	13.7168	1.70555	0.0150923	0.999992	ENSDARG00000099079	chr3	17793290	17793690	-8498	2.98361	4.36502	4.32816	14.5891	12.0636	11.4315	II	black
aclya	-0.812614	-0.697686	0.000295355	0.00289838	25897.2	16.4728	27.6836	29.1276	13.9631	14.0447	13.7168	1.11239	0.0485412	0.999992	ENSDARG00000099079	chr3	17786225	17786625	-15563	7.45902	8.73003	5.41019	12.8384	15.0795	18.7804	II	black
slc10a4	-0.811735	-0.707151	0.0001364	0.00160932	581.174	2.23323	3.17334	3.6305	1.72842	1.76707	1.65509	1.42697	0.049991	0.999992	ENSDARG00000009131	chr20	23554807	23555207	-13152	4.47541	1.45501	7.57427	9.337	11.4604	15.5142	II	black
slc10a4	-0.811735	-0.707151	0.0001364	0.00160932	581.174	2.23323	3.17334	3.6305	1.72842	1.76707	1.65509	1.28064	0.0417992	0.999992	ENSDARG00000009131	chr20	23544707	23545107	-3052	5.96722	7.27503	5.41019	7.58631	15.6827	22.0465	II	black
rnf144ab	-0.81039	-0.735931	4.13e-06	0.0001032	681.301	1.03976	1.50287	1.36476	0.710291	0.748962	0.7703	-1.23666	0.0374691	0.999992	ENSDARG00000042557	chr20	29935993	29936393	25318	11.9344	20.3701	12.9845	9.92056	6.0318	3.26615	III	blue
ica1	-0.809328	-0.731003	7.91e-06	0.000175367	355.985	0.614517	0.714338	0.840035	0.441221	0.375399	0.422298	-1.64379	0.0405494	1		chr16	47304820	47305220	21703	8.95082	5.82002	10.8204	2.33425	4.22226	1.63307	III	blue
zgc:91944	-0.807666	-0.686611	0.000506853	0.00434005	2214.8	2.79838	4.59287	4.88972	2.17856	2.55752	2.28105	2.28924	0.00304966	0.999992	ENSDARG00000035887	chr19	33001422	33001822	12126	1.4918	2.91001	4.32816	17.5069	9.65087	15.5142	II	black
erbb4a	-0.804727	-0.702361	0.000139486	0.00163264	147.335	0.066857	0.0684697	0.0845264	0.0433673	0.0373962	0.0454366	-1.55698	0.0201654	0.999992	ENSDARG00000063207	chr1	6388017	6388417	254639	10.4426	4.36502	20.5587	3.50137	3.61908	4.89922	III	blue
erbb4a	-0.804727	-0.702361	0.000139486	0.00163264	147.335	0.066857	0.0684697	0.0845264	0.0433673	0.0373962	0.0454366	-1.26075	0.0367387	0.999992	ENSDARG00000063207	chr1	6053637	6054037	-79741	11.9344	24.7351	11.9024	8.16987	9.65087	2.44961	III	blue
erbb4a	-0.804727	-0.702361	0.000139486	0.00163264	147.335	0.066857	0.0684697	0.0845264	0.0433673	0.0373962	0.0454366	-1.51027	0.0298091	0.999992	ENSDARG00000063207	chr1	6305920	6306320	172542	13.4262	4.36502	14.0665	4.08494	3.0159	4.08269	III	blue
erbb4a	-0.804727	-0.702361	0.000139486	0.00163264	147.335	0.066857	0.0684697	0.0845264	0.0433673	0.0373962	0.0454366	-1.17903	0.0205519	0.999992	ENSDARG00000063207	chr1	6390438	6390838	257060	17.9016	20.3701	15.1485	7.58631	7.84133	8.16537	III	blue
dner	-0.804466	-0.748931	9.31e-08	4.53e-06	2105.42	1.64805	1.71558	1.97979	0.87452	1.02342	1.16343	1.01067	0.0231154	0.367575	ENSDARG00000061031	chr18	46831501	46832650	-66924	10	14	21	61	76	32	II	black
dner	-0.804466	-0.748931	9.31e-08	4.53e-06	2105.42	1.64805	1.71558	1.97979	0.87452	1.02342	1.16343	-2.32886	0.0307681	1	ENSDARG00000061031	chr18	46756056	46756456	8896	5.96722	5.82002	5.41019	0.583562	1.20636	1.63307	III	blue
nbl1	-0.804003	-0.625649	0.00646574	0.0282021	100.489	0.485218	0.65684	0.62979	0.250606	0.376669	0.391638	1.73708	0.022697	0.999992		chr22	16339	16739	13006	2.98361	2.91001	4.32816	9.337	10.8572	13.8811	II	black
slc8a2a	-0.802996	-0.654306	0.00233584	0.0134306	155.74	0.274782	0.463991	0.369866	0.222303	0.214608	0.198403	1.42158	0.0167693	0.999992	ENSDARG00000008912	chr5	36261064	36261464	-9320	8.95082	4.36502	4.32816	12.8384	18.0954	16.3307	II	black
hmgn3	-0.802449	-0.703542	0.000109519	0.0013626	3166.5	8.20886	13.4222	12.9855	6.65767	6.39793	6.79504	2.10929	0.00923765	0.999992	ENSDARG00000036754	chr23	31458496	31458896	-12420	0	7.27503	1.08204	10.5041	10.8572	14.6977	II	black
il22ra2	-0.797205	-0.649278	0.00254889	0.0143292	138.918	0.73571	0.960745	1.22625	0.575533	0.557388	0.551644	1.60943	0.0402759	0.999992	ENSDARG00000039439	chr13	23513580	23513980	20884	4.47541	2.91001	3.24612	5.25206	10.8572	16.3307	II	black
kcnj11	-0.78959	-0.608795	0.00883393	0.0353304	191.652	7.54847	8.83261	10.4586	7.05617	3.94203	4.51472	-1.97101	0.00634018	1	ENSDARG00000051880	chr25	22712787	22713187	-43183	8.95082	13.095	10.8204	2.91781	3.0159	2.44961	III	blue
kcnj11	-0.78959	-0.608795	0.00883393	0.0353304	191.652	7.54847	8.83261	10.4586	7.05617	3.94203	4.51472	-1.52968	0.0200927	0.999992	ENSDARG00000051880	chr25	22735521	22735921	-20449	7.45902	17.4601	12.9845	1.16712	5.42862	6.5323	III	blue
kcnj11	-0.78959	-0.608795	0.00883393	0.0353304	191.652	7.54847	8.83261	10.4586	7.05617	3.94203	4.51472	-1.21401	0.0244729	0.999992	ENSDARG00000051880	chr25	22719100	22719500	-36870	11.9344	21.8251	14.0665	6.41919	6.0318	8.16537	III	blue
kcnj11	-0.78959	-0.608795	0.00883393	0.0353304	191.652	7.54847	8.83261	10.4586	7.05617	3.94203	4.51472	-1.32326	0.0384769	0.999992	ENSDARG00000051880	chr25	22731876	22732276	-24094	11.9344	10.185	11.9024	4.08494	5.42862	4.08269	III	blue
kcnj11	-0.78959	-0.608795	0.00883393	0.0353304	191.652	7.54847	8.83261	10.4586	7.05617	3.94203	4.51472	-1.82754	0.0424804	1	ENSDARG00000051880	chr25	22737767	22738167	-18203	7.45902	10.185	5.41019	0	2.41272	4.08269	III	blue
nme6	-0.788937	-0.670426	0.000695229	0.00554758	380.958	1.11928	1.6437	1.86756	0.911468	0.837722	0.933638	-1.68143	0.0339667	1	ENSDARG00000016138	chr20	19712425	19712825	49825	11.9344	7.27503	6.49223	2.33425	2.41272	3.26615	III	blue
nme6	-0.788937	-0.670426	0.000695229	0.00554758	380.958	1.11928	1.6437	1.86756	0.911468	0.837722	0.933638	-1.64129	0.0207733	0.999992	ENSDARG00000016138	chr20	19695438	19695838	32838	5.96722	11.64	14.0665	4.08494	3.61908	2.44961	III	blue
sox7	-0.787799	-0.703704	3.8e-05	0.000623434	441.226	5.77354	7.99677	7.67214	4.02965	3.75843	4.65084	1.15697	0.0172071	0.333342	ENSDARG00000030125	chr20	19193151	19193300	17682	11	6	8	33	41	33	II	black
pparab	-0.785529	-0.605411	0.00916658	0.0363969	78.5873	0.190643	0.176177	0.141106	0.0950834	0.0783657	0.121979	-1.24916	0.0287058	0.999992	ENSDARG00000054323	chr25	1914415	1914815	-223488	10.4426	24.7351	14.0665	7.58631	9.04769	4.08269	III	blue
pparab	-0.785529	-0.605411	0.00916658	0.0363969	78.5873	0.190643	0.176177	0.141106	0.0950834	0.0783657	0.121979	-1.2346	0.0305846	0.999992	ENSDARG00000054323	chr25	1906080	1906868	-231629	13.4262	14.5501	12.9845	5.83562	4.22226	7.34884	III	blue
pparab	-0.785529	-0.605411	0.00916658	0.0363969	78.5873	0.190643	0.176177	0.141106	0.0950834	0.0783657	0.121979	-1.32892	0.011884	0.999992	ENSDARG00000054323	chr25	1941687	1942433	-196043	14.918	17.4601	17.3126	7.00275	5.42862	7.34884	III	blue
pparab	-0.785529	-0.605411	0.00916658	0.0363969	78.5873	0.190643	0.176177	0.141106	0.0950834	0.0783657	0.121979	-0.912381	0.0355644	0.421589	ENSDARG00000054323	chr25	2107351	2107800	-30527	29	33	35	60	33	9	III	blue
pparab	-0.785529	-0.605411	0.00916658	0.0363969	78.5873	0.190643	0.176177	0.141106	0.0950834	0.0783657	0.121979	-1.00068	0.0289574	0.393648	ENSDARG00000054323	chr25	1918901	1919050	-219127	26	19	16	35	23	7	III	blue
ankrd46b	-0.783493	-0.678108	0.00032772	0.00312787	1372.24	14.5469	23.3201	23.7358	11.253	12.7764	11.7674	-0.897277	0.0464659	0.45488	ENSDARG00000015780	chr7	50606801	50608400	31856	32	25	48	39	37	24	III	blue
ankrd46b	-0.783493	-0.678108	0.00032772	0.00312787	1372.24	14.5469	23.3201	23.7358	11.253	12.7764	11.7674	1.50131	0.043616	0.999992	ENSDARG00000015780	chr7	50613984	50614384	25272	5.96722	2.91001	2.16408	7.58631	13.8731	9.79845	II	black
bcat1	-0.782946	-0.652175	0.00157487	0.0100809	555.055	1.15956	2.08611	1.84829	0.944938	1.04838	0.968207	-2.46492	0.014365	1	ENSDARG00000045568	chr4	17295769	17296169	4979	13.4262	7.27503	3.24612	2.91781	0.60318	0.816537	III	blue
rnf44	-0.77849	-0.688197	0.000101955	0.00128838	274.215	0.308069	0.238471	0.269497	0.162905	0.132697	0.180627	1.07519	0.0221314	0.361067	ENSDARG00000068582	chr14	45767151	45767500	-211	10	7	11	59	33	27	II	black
slc25a37	-0.775696	-0.58514	0.0139292	0.0492375	125.219	0.310377	0.191162	0.174144	0.13051	0.117173	0.146786	1.61456	0.0265798	0.999992	ENSDARG00000073743	chr8	50210754	50211154	8922	2.98361	1.45501	9.73835	8.16987	18.0954	17.1473	II	black
ndufa1	-0.773845	-0.697658	2.31e-05	0.000418702	2205.83	60.5586	94.0866	83.345	46.2682	46.6879	46.2502	-1.87511	0.0169013	1	ENSDARG00000036329	chr14	33059305	33059705	-14141	13.4262	11.64	4.32816	2.33425	2.41272	3.26615	III	blue
wu:fc47e11	-0.773042	-0.687166	7.77e-05	0.00107217	233.698	3.71471	5.05244	4.76995	2.44845	2.85736	2.62396	1.84423	0.00375899	0.999992		chr1	7330135	7330535	-93808	2.98361	7.27503	3.24612	17.5069	16.2858	14.6977	II	black
b3galt2	-0.772322	-0.714818	8.65e-07	2.94e-05	734.033	3.09558	3.68791	4.2108	2.26497	2.14615	2.02656	1.42094	0.0354571	0.999992	ENSDARG00000102061	chr22	24103320	24103720	-28342	5.96722	2.91001	5.41019	11.6712	10.2541	16.3307	II	black
b3galt2	-0.772322	-0.714818	8.65e-07	2.94e-05	734.033	3.09558	3.68791	4.2108	2.26497	2.14615	2.02656	1.53389	0.00622347	0.999992	ENSDARG00000102061	chr22	24140560	24140960	8898	8.95082	4.36502	7.57427	26.8439	15.6827	17.9638	II	black
esrrga	-0.771116	-0.666178	0.000445383	0.00394644	800.74	0.397118	0.546942	0.671681	0.327493	0.293978	0.325802	-1.07304	0.0445647	0.999992	ENSDARG00000004861	chr17	29723917	29724679	136075	14.918	14.5501	19.4767	9.92056	8.44451	4.89922	III	blue
esrrga	-0.771116	-0.666178	0.000445383	0.00394644	800.74	0.397118	0.546942	0.671681	0.327493	0.293978	0.325802	-1.25692	0.0368423	0.999992	ENSDARG00000004861	chr17	29999710	30000110	-139537	22.3771	8.73003	10.8204	7.00275	4.82544	5.71576	III	blue
esrrga	-0.771116	-0.666178	0.000445383	0.00394644	800.74	0.397118	0.546942	0.671681	0.327493	0.293978	0.325802	-1.19654	0.00696972	0.234584	ENSDARG00000004861	chr17	29745501	29745700	114773	21	19	23	29	18	9	III	blue
esrrga	-0.771116	-0.666178	0.000445383	0.00394644	800.74	0.397118	0.546942	0.671681	0.327493	0.293978	0.325802	-0.862159	0.0197274	0.35037	ENSDARG00000004861	chr17	29749701	29749800	110623	20	16	27	24	32	13	III	blue
esrrga	-0.771116	-0.666178	0.000445383	0.00394644	800.74	0.397118	0.546942	0.671681	0.327493	0.293978	0.325802	-1.32119	0.0153879	0.999992	ENSDARG00000004861	chr17	29755315	29755715	104858	13.4262	16.0051	18.3947	7.00275	7.23815	4.89922	III	blue
esrrga	-0.771116	-0.666178	0.000445383	0.00394644	800.74	0.397118	0.546942	0.671681	0.327493	0.293978	0.325802	-1.4602	0.0474446	1	ENSDARG00000004861	chr17	29787641	29788041	72532	5.96722	10.185	10.8204	2.91781	3.61908	3.26615	III	blue
zgc:114045	-0.768616	-0.660072	0.000612591	0.00504008	1040.87	1.20918	1.88267	2.0801	1.01059	0.981313	1.04517	1.12591	0.0287371	0.393449	ENSDARG00000069334	chr7	19857251	19858950	99	15	12	10	64	71	26	II	black
lancl1	-0.76772	-0.662832	0.000485637	0.00418818	2898.08	4.81653	7.97026	7.9889	4.06971	3.81002	4.32476	-1.13631	0.0307249	0.999992	ENSDARG00000013741	chr1	6833873	6834273	43	25.3607	26.1901	19.4767	15.1726	13.8731	3.26615	III	blue
gphnb	-0.766594	-0.681625	8.71e-05	0.00115658	1225.78	0.322926	0.463023	0.511089	0.255193	0.25861	0.248798	-1.23963	0.0307852	0.999992	ENSDARG00000100851	chr20	50938920	50939320	-95191	19.3934	11.64	16.2306	10.5041	5.42862	4.08269	III	blue
gphnb	-0.766594	-0.681625	8.71e-05	0.00115658	1225.78	0.322926	0.463023	0.511089	0.255193	0.25861	0.248798	-1.18998	0.0304969	0.999992	ENSDARG00000100851	chr20	50773399	50773799	-260712	14.918	18.9151	12.9845	8.16987	6.63497	5.71576	III	blue
cited2	-0.765224	-0.645937	0.00128792	0.00872546	564.101	8.57439	14.4549	12.5442	7.67694	6.06993	7.19036	-1.55592	0.046887	1	ENSDARG00000030905	chr20	37118031	37118431	-103440	7.45902	10.185	7.57427	3.50137	1.80954	3.26615	III	blue
cited2	-0.765224	-0.645937	0.00128792	0.00872546	564.101	8.57439	14.4549	12.5442	7.67694	6.06993	7.19036	-2.30356	0.0289932	1	ENSDARG00000030905	chr20	37036290	37036690	-21699	8.95082	4.36502	5.41019	1.16712	1.80954	0.816537	III	blue
spry2	-0.765189	-0.645891	0.00128883	0.00872595	2160.17	43.027	75.0156	76.6455	39.1331	38.1583	37.2711	-1.27488	0.0443674	0.999992	ENSDARG00000078308	chr1	4430161	4430561	-129504	14.918	16.0051	6.49223	3.50137	5.42862	6.5323	III	blue
tln2a	-0.762985	-0.734608	2.29e-12	4.33e-10	2570.92	1.61977	1.60298	1.84612	1.04802	0.914728	1.02491	1.0098	0.0372097	0.425508	ENSDARG00000017901	chr7	29452401	29452850	-139772	15	8	16	73	52	29	II	black
mtfmt	-0.762508	-0.711847	2.41e-07	9.83e-06	224.643	1.31016	1.42027	1.4786	0.835523	0.808198	0.840316	1.22737	0.0303121	0.999992	ENSDARG00000005448	chr7	52513171	52513571	35368	14.918	2.91001	4.32816	18.0904	19.9049	13.8811	II	black
mtfmt	-0.762508	-0.711847	2.41e-07	9.83e-06	224.643	1.31016	1.42027	1.4786	0.835523	0.808198	0.840316	1.5085	0.0314643	0.999992	ENSDARG00000005448	chr7	52502811	52503211	25008	5.96722	1.45501	5.41019	12.8384	13.8731	9.79845	II	black
mtfmt	-0.762508	-0.711847	2.41e-07	9.83e-06	224.643	1.31016	1.42027	1.4786	0.835523	0.808198	0.840316	1.21862	0.0375827	0.999992	ENSDARG00000005448	chr7	52463441	52463841	-14362	13.4262	1.45501	7.57427	16.3397	13.8731	22.0465	II	black
gad2	-0.76227	-0.661408	0.000418119	0.00378078	4802.84	6.86871	10.999	11.8028	5.92899	5.75758	5.80742	1.6893	0.0456434	1	ENSDARG00000015537	chr24	6104240	6104640	25164	2.98361	2.91001	2.16408	8.16987	9.65087	8.16537	II	black
tmem86a	-0.761615	-0.657302	0.000546059	0.00460722	618.152	3.03642	2.5694	2.46327	1.30568	1.41713	2.04196	-2.45355	0.0222347	1	ENSDARG00000044034	chr25	24533439	24533839	380939	11.9344	5.82002	2.16408	0.583562	0.60318	2.44961	III	blue
tmem86a	-0.761615	-0.657302	0.000546059	0.00460722	618.152	3.03642	2.5694	2.46327	1.30568	1.41713	2.04196	-1.80685	0.0344723	1	ENSDARG00000044034	chr25	24321292	24321692	168792	7.45902	14.5501	4.32816	4.08494	1.80954	1.63307	III	blue
tmem86a	-0.761615	-0.657302	0.000546059	0.00460722	618.152	3.03642	2.5694	2.46327	1.30568	1.41713	2.04196	-2.21356	0.0257297	1	ENSDARG00000044034	chr25	24479365	24479765	326865	4.47541	7.27503	2.16408	0	0.60318	0.816537	III	blue
tmem86a	-0.761615	-0.657302	0.000546059	0.00460722	618.152	3.03642	2.5694	2.46327	1.30568	1.41713	2.04196	-2.31842	0.0168077	1	ENSDARG00000044034	chr25	24288128	24288528	135628	13.4262	1.45501	11.9024	1.75069	3.61908	0	III	blue
tmem86a	-0.761615	-0.657302	0.000546059	0.00460722	618.152	3.03642	2.5694	2.46327	1.30568	1.41713	2.04196	-1.9093	0.0212071	1	ENSDARG00000044034	chr25	24539198	24539598	386698	4.47541	16.0051	7.57427	0.583562	3.61908	3.26615	III	blue
tmem86a	-0.761615	-0.657302	0.000546059	0.00460722	618.152	3.03642	2.5694	2.46327	1.30568	1.41713	2.04196	-1.46623	0.0169776	0.999992	ENSDARG00000044034	chr25	24339055	24339455	186555	13.4262	20.3701	9.73835	5.25206	7.23815	3.26615	III	blue
tmem86a	-0.761615	-0.657302	0.000546059	0.00460722	618.152	3.03642	2.5694	2.46327	1.30568	1.41713	2.04196	-2.33218	0.0278475	1	ENSDARG00000044034	chr25	24450077	24450477	297577	8.95082	2.91001	3.24612	1.16712	0.60318	0	III	blue
tmem86a	-0.761615	-0.657302	0.000546059	0.00460722	618.152	3.03642	2.5694	2.46327	1.30568	1.41713	2.04196	-1.87711	0.00786555	0.999992	ENSDARG00000044034	chr25	24369818	24370218	217318	13.4262	11.64	8.65631	3.50137	2.41272	3.26615	III	blue
tmem86a	-0.761615	-0.657302	0.000546059	0.00460722	618.152	3.03642	2.5694	2.46327	1.30568	1.41713	2.04196	-1.09527	0.0471448	0.999992	ENSDARG00000044034	chr25	24436672	24437072	284172	13.4262	11.64	18.3947	4.08494	4.82544	11.4315	III	blue
tmem86a	-0.761615	-0.657302	0.000546059	0.00460722	618.152	3.03642	2.5694	2.46327	1.30568	1.41713	2.04196	-1.90811	0.000549323	0.999992	ENSDARG00000044034	chr25	24375290	24375921	222906	22.3771	26.1901	14.0665	8.16987	3.61908	4.89922	III	blue
tmem86a	-0.761615	-0.657302	0.000546059	0.00460722	618.152	3.03642	2.5694	2.46327	1.30568	1.41713	2.04196	-2.65305	0.00766092	1	ENSDARG00000044034	chr25	24401777	24402177	249277	10.4426	16.0051	1.08204	1.75069	1.80954	0.816537	III	blue
gabpb1	-0.761542	-0.651805	0.000796152	0.00614341	328.902	1.28441	1.86549	1.99497	0.925578	1.12226	0.989491	1.80433	0.0356833	1	ENSDARG00000023659	chr18	91086	91486	760	4.47541	0	4.32816	12.2548	5.42862	13.0646	II	black
rab42a	-0.7614	-0.677042	9.65e-05	0.00125007	339.968	4.49751	4.50318	5.69808	2.82717	2.50524	3.35842	-0.810438	0.0331399	0.999992	ENSDARG00000034215	chr19	16126219	16126619	-1679	50.7213	74.2053	40.0354	42.6001	25.3335	26.1292	III	blue
tfb2m	-0.760548	-0.703339	1.44e-06	4.52e-05	637.243	1.86655	2.45429	2.49323	1.31527	1.3566	1.35308	1.76872	0.00736801	0.999992	ENSDARG00000074756	chr17	11934544	11934944	30342	2.98361	2.91001	8.65631	21.0082	13.8731	14.6977	II	black
cbln1	-0.758468	-0.636912	0.00170089	0.0106915	486.473	3.14996	4.76039	5.56333	2.70494	2.50851	2.75755	-1.48881	0.0497303	0.999992	ENSDARG00000057296	chr18	18248514	18249177	133629	16.4098	2.91001	11.9024	5.83562	1.20636	4.08269	III	blue
cbln1	-0.758468	-0.636912	0.00170089	0.0106915	486.473	3.14996	4.76039	5.56333	2.70494	2.50851	2.75755	-2.20863	0.0393357	1	ENSDARG00000057296	chr18	18127044	18127444	12027	5.96722	2.91001	8.65631	1.16712	1.80954	0.816537	III	blue
cbln1	-0.758468	-0.636912	0.00170089	0.0106915	486.473	3.14996	4.76039	5.56333	2.70494	2.50851	2.75755	-1.49651	0.00255943	0.156805	ENSDARG00000057296	chr18	18181101	18181750	66209	20	26	29	30	14	10	III	blue
apln	-0.758285	-0.639838	0.00144302	0.00946616	4728.42	4.73919	8.21791	8.68957	4.3102	4.30646	4.18156	-1.58506	0.00787877	0.999992	ENSDARG00000053279	chr14	33395552	33395952	13116	20.8853	10.185	17.3126	5.83562	7.84133	2.44961	III	blue
xkr7	-0.757323	-0.626998	0.00267867	0.0148493	575.045	0.80165	1.24424	1.49176	0.725975	0.700189	0.667472	1.11203	0.0406273	0.999992	ENSDARG00000026333	chr23	9078562	9078962	24566	7.45902	16.0051	2.16408	22.1754	16.889	16.3307	II	black
xkr7	-0.757323	-0.626998	0.00267867	0.0148493	575.045	0.80165	1.24424	1.49176	0.725975	0.700189	0.667472	-1.38405	0.0129155	0.999992	ENSDARG00000026333	chr23	8965540	8966272	-88290	20.8853	8.73003	19.4767	5.25206	7.84133	5.71576	III	blue
grm6a	-0.756672	-0.594907	0.00878724	0.0352075	74.6736	0.039083	0.0370085	0.0536176	0.0268711	0.0269044	0.0229962	1.90344	0.00918692	0.999992	ENSDARG00000017742	chr8	8478985	8479385	-14642	7.45902	0	3.24612	16.3397	11.4604	12.2481	II	black
olig3	-0.754597	-0.602524	0.0066204	0.0286783	493.501	15.6997	27.4053	30.6255	15.0347	13.334	15.3626	1.35632	0.0443664	0.999992	ENSDARG00000074253	chr13	1192710	1193110	-15181	5.96722	4.36502	4.32816	9.92056	9.65087	17.9638	II	black
rgs7a	-0.754466	-0.636091	0.00157047	0.010058	1299.1	0.47539	0.81558	0.841867	0.422232	0.431414	0.410868	-1.13002	0.0271693	0.999992	ENSDARG00000016584	chr17	19696279	19696679	86043	20.8853	13.095	17.3126	7.00275	6.63497	9.79845	III	blue
ppp1r14c	-0.75409	-0.630797	0.00204955	0.0121668	490.577	0.472114	0.799341	0.797023	0.427132	0.388217	0.411725	-1.1455	0.0458907	0.999992	ENSDARG00000077341	chr23	39939347	39939747	16697	11.9344	16.0051	11.9024	5.83562	4.82544	7.34884	III	blue
gria3b	-0.753813	-0.614895	0.00414287	0.0205329	1583.71	0.175976	0.320048	0.342285	0.175257	0.157764	0.164203	-1.52239	0.00599189	0.999992	ENSDARG00000037498	chr14	12774018	12774418	-243180	11.9344	13.095	23.8049	5.25206	6.0318	5.71576	III	blue
gria3b	-0.753813	-0.614895	0.00414287	0.0205329	1583.71	0.175976	0.320048	0.342285	0.175257	0.157764	0.164203	-1.27367	0.0159831	0.999992	ENSDARG00000037498	chr14	12325594	12326286	205098	17.9016	20.3701	12.9845	7.00275	6.0318	8.16537	III	blue
gria3b	-0.753813	-0.614895	0.00414287	0.0205329	1583.71	0.175976	0.320048	0.342285	0.175257	0.157764	0.164203	-1.78827	0.0361193	1	ENSDARG00000037498	chr14	12528441	12528841	2397	11.9344	8.73003	4.32816	1.16712	3.61908	2.44961	III	blue
gria3b	-0.753813	-0.614895	0.00414287	0.0205329	1583.71	0.175976	0.320048	0.342285	0.175257	0.157764	0.164203	-1.15276	0.0491376	0.999992	ENSDARG00000037498	chr14	12332340	12332740	198498	10.4426	23.2801	9.73835	7.58631	5.42862	6.5323	III	blue
gria3b	-0.753813	-0.614895	0.00414287	0.0205329	1583.71	0.175976	0.320048	0.342285	0.175257	0.157764	0.164203	-1.70103	0.0431128	1	ENSDARG00000037498	chr14	12675568	12675968	-144730	7.45902	8.73003	10.8204	4.08494	4.22226	0	III	blue
gria3b	-0.753813	-0.614895	0.00414287	0.0205329	1583.71	0.175976	0.320048	0.342285	0.175257	0.157764	0.164203	1.75665	0.0448581	1	ENSDARG00000037498	chr14	12479024	12479424	51814	4.47541	2.91001	0	8.16987	10.2541	6.5323	II	black
gria3b	-0.753813	-0.614895	0.00414287	0.0205329	1583.71	0.175976	0.320048	0.342285	0.175257	0.157764	0.164203	1.34729	0.018341	0.999992	ENSDARG00000037498	chr14	12475747	12476147	55091	7.45902	7.27503	5.41019	23.9261	15.0795	12.2481	II	black
gria3b	-0.753813	-0.614895	0.00414287	0.0205329	1583.71	0.175976	0.320048	0.342285	0.175257	0.157764	0.164203	-1.22416	0.0378831	0.999992	ENSDARG00000037498	chr14	12762195	12762595	-231357	17.9016	11.64	22.7228	11.0877	9.65087	1.63307	III	blue
gria3b	-0.753813	-0.614895	0.00414287	0.0205329	1583.71	0.175976	0.320048	0.342285	0.175257	0.157764	0.164203	-1.13993	0.0247883	0.999992	ENSDARG00000037498	chr14	12382082	12382482	148756	17.9016	16.0051	17.3126	6.41919	7.84133	8.98191	III	blue
b3galnt2	-0.752267	-0.64054	0.00113246	0.00794041	633.015	0.716982	1.17184	1.15874	0.656166	0.585943	0.567372	1.65612	0.0457085	1	ENSDARG00000046133	chr13	49599816	49600216	-82889	5.96722	1.45501	1.08204	8.16987	9.65087	8.98191	II	black
b3galnt2	-0.752267	-0.64054	0.00113246	0.00794041	633.015	0.716982	1.17184	1.15874	0.656166	0.585943	0.567372	1.70222	0.0293997	0.999992	ENSDARG00000046133	chr13	49489781	49490181	27146	4.47541	0	6.49223	9.92056	10.2541	15.5142	II	black
b3galnt2	-0.752267	-0.64054	0.00113246	0.00794041	633.015	0.716982	1.17184	1.15874	0.656166	0.585943	0.567372	2.03449	0.00931951	0.999992	ENSDARG00000046133	chr13	49591493	49591893	-74566	4.47541	1.45501	3.24612	8.16987	11.4604	17.9638	II	black
b3galnt2	-0.752267	-0.64054	0.00113246	0.00794041	633.015	0.716982	1.17184	1.15874	0.656166	0.585943	0.567372	2.07221	0.0193517	1	ENSDARG00000046133	chr13	49611065	49611465	-94138	1.4918	1.45501	4.32816	10.5041	7.84133	12.2481	II	black
galnt14	-0.751032	-0.63329	0.0016435	0.010395	372.016	0.166091	0.268691	0.27012	0.143465	0.130966	0.144769	-1.80452	0.016153	1	ENSDARG00000023448	chr20	38212758	38213158	83259	10.4426	10.185	8.65631	2.91781	3.0159	2.44961	III	blue
aacs	-0.748753	-0.686244	7.33e-06	0.000165561	2660.46	1.58787	2.29099	2.14057	1.17352	1.13711	1.27248	-1.39943	0.0251749	0.999992	ENSDARG00000012468	chr5	18340446	18340846	53044	17.9016	13.095	10.8204	8.75344	3.0159	4.08269	III	blue
aacs	-0.748753	-0.686244	7.33e-06	0.000165561	2660.46	1.58787	2.29099	2.14057	1.17352	1.13711	1.27248	-1.68255	0.00780647	0.999992	ENSDARG00000012468	chr5	18157165	18157796	236210	11.9344	21.8251	10.8204	1.75069	7.23815	4.89922	III	blue
aacs	-0.748753	-0.686244	7.33e-06	0.000165561	2660.46	1.58787	2.29099	2.14057	1.17352	1.13711	1.27248	-0.844157	0.0265046	0.383414	ENSDARG00000012468	chr5	18213901	18214000	179740	14	15	29	33	19	12	III	blue
aacs	-0.748753	-0.686244	7.33e-06	0.000165561	2660.46	1.58787	2.29099	2.14057	1.17352	1.13711	1.27248	-1.34341	0.0180595	0.999992	ENSDARG00000012468	chr5	18204078	18204478	189412	13.4262	13.095	18.3947	7.58631	6.0318	4.08269	III	blue
aacs	-0.748753	-0.686244	7.33e-06	0.000165561	2660.46	1.58787	2.29099	2.14057	1.17352	1.13711	1.27248	-1.51925	0.00198386	0.999992	ENSDARG00000012468	chr5	18276596	18277486	116649	26.8525	21.8251	18.3947	7.00275	9.04769	7.34884	III	blue
aacs	-0.748753	-0.686244	7.33e-06	0.000165561	2660.46	1.58787	2.29099	2.14057	1.17352	1.13711	1.27248	-2.03264	0.00513276	1	ENSDARG00000012468	chr5	18205746	18206146	187744	10.4426	7.27503	15.1485	1.75069	3.0159	3.26615	III	blue
aacs	-0.748753	-0.686244	7.33e-06	0.000165561	2660.46	1.58787	2.29099	2.14057	1.17352	1.13711	1.27248	-1.34898	0.0368748	0.999992	ENSDARG00000012468	chr5	18108052	18108452	285438	7.45902	16.0051	10.8204	2.91781	4.82544	5.71576	III	blue
aacs	-0.748753	-0.686244	7.33e-06	0.000165561	2660.46	1.58787	2.29099	2.14057	1.17352	1.13711	1.27248	-1.07193	0.0176112	0.334959	ENSDARG00000012468	chr5	18222301	18222650	171214	23	14	35	33	22	13	III	blue
aacs	-0.748753	-0.686244	7.33e-06	0.000165561	2660.46	1.58787	2.29099	2.14057	1.17352	1.13711	1.27248	-1.50053	0.0467418	1	ENSDARG00000012468	chr5	18089867	18090267	303623	4.47541	14.5501	8.65631	3.50137	3.0159	3.26615	III	blue
nrn1a	-0.745652	-0.639015	0.000970772	0.00713552	562.83	4.12206	6.31114	6.90104	3.57726	3.37829	3.38731	1.54629	0.0305221	0.999992	ENSDARG00000071860	chr24	2536248	2536648	12702	5.96722	4.36502	1.08204	12.2548	9.65087	11.4315	II	black
nrn1a	-0.745652	-0.639015	0.000970772	0.00713552	562.83	4.12206	6.31114	6.90104	3.57726	3.37829	3.38731	1.27182	0.0382886	0.999992	ENSDARG00000071860	chr24	2624716	2625116	101170	5.96722	4.36502	7.57427	17.5069	12.6668	13.0646	II	black
ckmt2a	-0.744339	-0.682664	7.58e-06	0.000170141	903.393	2.51911	2.9752	2.34327	1.52945	1.36062	1.79137	1.4935	0.0315431	0.999992	ENSDARG00000069615	chr10	3098837	3099237	-19509	1.4918	4.36502	8.65631	11.0877	15.0795	14.6977	II	black
kalrnb	-0.742856	-0.651762	0.000329271	0.00314041	917.517	0.215423	0.315204	0.344626	0.186409	0.16672	0.170015	-1.65642	0.0139333	0.999992	ENSDARG00000063538	chr6	9061094	9061494	7031	5.96722	13.095	15.1485	2.33425	3.61908	4.89922	III	blue
kalrnb	-0.742856	-0.651762	0.000329271	0.00314041	917.517	0.215423	0.315204	0.344626	0.186409	0.16672	0.170015	-0.954761	0.043399	0.999992	ENSDARG00000063538	chr6	9089507	9089907	35444	19.3934	21.8251	19.4767	12.2548	8.44451	10.615	III	blue
kalrnb	-0.742856	-0.651762	0.000329271	0.00314041	917.517	0.215423	0.315204	0.344626	0.186409	0.16672	0.170015	-1.28518	0.0410135	0.999992	ENSDARG00000063538	chr6	9194161	9194843	140239	11.9344	16.0051	8.65631	4.08494	6.0318	4.89922	III	blue
kalrnb	-0.742856	-0.651762	0.000329271	0.00314041	917.517	0.215423	0.315204	0.344626	0.186409	0.16672	0.170015	-1.95606	0.0322736	1	ENSDARG00000063538	chr6	9177457	9177857	123394	4.47541	11.64	7.57427	0	1.20636	4.89922	III	blue
kalrnb	-0.742856	-0.651762	0.000329271	0.00314041	917.517	0.215423	0.315204	0.344626	0.186409	0.16672	0.170015	-0.609697	0.0370229	0.425289	ENSDARG00000063538	chr6	9046401	9047000	-7563	54	61	69	95	71	29	III	blue
kalrnb	-0.742856	-0.651762	0.000329271	0.00314041	917.517	0.215423	0.315204	0.344626	0.186409	0.16672	0.170015	-0.931532	0.0297503	0.396759	ENSDARG00000063538	chr6	9089551	9089700	35363	16	21	20	27	23	10	III	blue
kalrnb	-0.742856	-0.651762	0.000329271	0.00314041	917.517	0.215423	0.315204	0.344626	0.186409	0.16672	0.170015	-1.19992	0.0464046	0.999992	ENSDARG00000063538	chr6	9175452	9175852	121389	11.9344	8.73003	17.3126	2.33425	6.0318	8.16537	III	blue
lpin1	-0.741678	-0.670895	3.68e-05	0.000605349	1064.48	2.37363	3.47129	3.37983	1.88433	1.78866	1.84548	-2.05985	0.0330087	1	ENSDARG00000020239	chr17	30381843	30382243	-51225	5.96722	7.27503	8.65631	0	3.61908	1.63307	III	blue
lpin1	-0.741678	-0.670895	3.68e-05	0.000605349	1064.48	2.37363	3.47129	3.37983	1.88433	1.78866	1.84548	-1.29623	0.0313294	0.999992	ENSDARG00000020239	chr17	30354685	30355085	-78383	13.4262	8.73003	15.1485	5.25206	4.22226	5.71576	III	blue
lin7a	-0.738381	-0.612619	0.00321988	0.0170033	710.916	0.253839	0.424013	0.457724	0.221727	0.213607	0.245789	-1.53832	0.0342556	0.999992	ENSDARG00000013414	chr4	22202845	22203245	-72547	4.47541	16.0051	10.8204	3.50137	4.82544	2.44961	III	blue
lin7a	-0.738381	-0.612619	0.00321988	0.0170033	710.916	0.253839	0.424013	0.457724	0.221727	0.213607	0.245789	-2.28227	0.00701908	1	ENSDARG00000013414	chr4	22241197	22241597	-110899	7.45902	10.185	8.65631	1.75069	1.20636	2.44961	III	blue
lin7a	-0.738381	-0.612619	0.00321988	0.0170033	710.916	0.253839	0.424013	0.457724	0.221727	0.213607	0.245789	-1.95271	0.00496979	0.999992	ENSDARG00000013414	chr4	22252336	22252736	-122038	31.3279	7.27503	6.49223	2.91781	3.0159	5.71576	III	blue
lin7a	-0.738381	-0.612619	0.00321988	0.0170033	710.916	0.253839	0.424013	0.457724	0.221727	0.213607	0.245789	-1.72015	0.0205807	1	ENSDARG00000013414	chr4	22251610	22252010	-121312	16.4098	4.36502	10.8204	2.91781	4.22226	2.44961	III	blue
lin7a	-0.738381	-0.612619	0.00321988	0.0170033	710.916	0.253839	0.424013	0.457724	0.221727	0.213607	0.245789	-1.93022	0.0349484	1	ENSDARG00000013414	chr4	22284708	22285108	-154410	7.45902	11.64	4.32816	2.91781	2.41272	0.816537	III	blue
lin7a	-0.738381	-0.612619	0.00321988	0.0170033	710.916	0.253839	0.424013	0.457724	0.221727	0.213607	0.245789	-2.08217	0.0253772	1	ENSDARG00000013414	chr4	22212936	22213336	-82638	2.98361	8.73003	14.0665	4.6685	0.60318	0.816537	III	blue
lin7a	-0.738381	-0.612619	0.00321988	0.0170033	710.916	0.253839	0.424013	0.457724	0.221727	0.213607	0.245789	-1.34674	0.0276279	0.999992	ENSDARG00000013414	chr4	22239257	22239657	-108959	14.918	13.095	10.8204	2.91781	6.63497	5.71576	III	blue
lin7a	-0.738381	-0.612619	0.00321988	0.0170033	710.916	0.253839	0.424013	0.457724	0.221727	0.213607	0.245789	-1.90474	0.0229485	1	ENSDARG00000013414	chr4	22143373	22143773	-13075	11.9344	8.73003	5.41019	2.91781	2.41272	1.63307	III	blue
lin7a	-0.738381	-0.612619	0.00321988	0.0170033	710.916	0.253839	0.424013	0.457724	0.221727	0.213607	0.245789	-2.69269	0.00963696	1	ENSDARG00000013414	chr4	22233127	22233527	-102829	5.96722	11.64	5.41019	1.75069	1.80954	0	III	blue
lin7a	-0.738381	-0.612619	0.00321988	0.0170033	710.916	0.253839	0.424013	0.457724	0.221727	0.213607	0.245789	-1.16993	0.0290692	0.999992	ENSDARG00000013414	chr4	22076306	22076706	53992	25.3607	14.5501	15.1485	9.92056	9.65087	4.89922	III	blue
lin7a	-0.738381	-0.612619	0.00321988	0.0170033	710.916	0.253839	0.424013	0.457724	0.221727	0.213607	0.245789	-2.20673	0.017114	1	ENSDARG00000013414	chr4	22296608	22297008	-166310	10.4426	10.185	6.49223	4.6685	1.20636	0	III	blue
lin7a	-0.738381	-0.612619	0.00321988	0.0170033	710.916	0.253839	0.424013	0.457724	0.221727	0.213607	0.245789	-1.78411	5.53e-05	0.0199192	ENSDARG00000013414	chr4	22146851	22147050	-16452	23	18	41	26	16	6	III	blue
lin7a	-0.738381	-0.612619	0.00321988	0.0170033	710.916	0.253839	0.424013	0.457724	0.221727	0.213607	0.245789	-1.17035	0.0417798	0.999992	ENSDARG00000013414	chr4	22148056	22148456	-17758	10.4426	17.4601	12.9845	6.41919	6.0318	5.71576	III	blue
lin7a	-0.738381	-0.612619	0.00321988	0.0170033	710.916	0.253839	0.424013	0.457724	0.221727	0.213607	0.245789	-2.16755	0.00834374	1	ENSDARG00000013414	chr4	22081910	22082310	48388	10.4426	11.64	6.49223	2.91781	1.80954	1.63307	III	blue
lin7a	-0.738381	-0.612619	0.00321988	0.0170033	710.916	0.253839	0.424013	0.457724	0.221727	0.213607	0.245789	-1.28037	0.0437238	0.999992	ENSDARG00000013414	chr4	22258050	22258450	-127752	7.45902	18.9151	14.0665	9.337	2.41272	4.89922	III	blue
lin7a	-0.738381	-0.612619	0.00321988	0.0170033	710.916	0.253839	0.424013	0.457724	0.221727	0.213607	0.245789	-2.54014	0.00633942	1	ENSDARG00000013414	chr4	22240730	22241130	-110432	7.45902	10.185	9.73835	3.50137	1.20636	0	III	blue
lin7a	-0.738381	-0.612619	0.00321988	0.0170033	710.916	0.253839	0.424013	0.457724	0.221727	0.213607	0.245789	-2.9443	0.00349394	1	ENSDARG00000013414	chr4	22253313	22253713	-123015	8.95082	8.73003	5.41019	1.16712	1.20636	0	III	blue
lin7a	-0.738381	-0.612619	0.00321988	0.0170033	710.916	0.253839	0.424013	0.457724	0.221727	0.213607	0.245789	-3.0216	0.00444755	1	ENSDARG00000013414	chr4	22249383	22249783	-119085	2.98361	11.64	9.73835	1.16712	1.80954	0	III	blue
lin7a	-0.738381	-0.612619	0.00321988	0.0170033	710.916	0.253839	0.424013	0.457724	0.221727	0.213607	0.245789	-1.36309	0.0374735	0.999992	ENSDARG00000013414	chr4	22201935	22202335	-71637	17.9016	5.82002	11.9024	2.91781	6.0318	4.89922	III	blue
lin7a	-0.738381	-0.612619	0.00321988	0.0170033	710.916	0.253839	0.424013	0.457724	0.221727	0.213607	0.245789	-1.42404	0.0216804	0.999992	ENSDARG00000013414	chr4	22212129	22212529	-81831	14.918	16.0051	9.73835	5.25206	6.63497	3.26615	III	blue
lin7a	-0.738381	-0.612619	0.00321988	0.0170033	710.916	0.253839	0.424013	0.457724	0.221727	0.213607	0.245789	-2.58042	0.0120335	1	ENSDARG00000013414	chr4	22225484	22225884	-95186	5.96722	8.73003	3.24612	1.16712	0	0.816537	III	blue
lin7a	-0.738381	-0.612619	0.00321988	0.0170033	710.916	0.253839	0.424013	0.457724	0.221727	0.213607	0.245789	-2.21678	0.00854871	1	ENSDARG00000013414	chr4	22108078	22108478	22220	10.4426	11.64	6.49223	2.91781	2.41272	0.816537	III	blue
lin7a	-0.738381	-0.612619	0.00321988	0.0170033	710.916	0.253839	0.424013	0.457724	0.221727	0.213607	0.245789	-2.26656	0.049112	0.999992	ENSDARG00000013414	chr4	22222588	22222988	-92290	22.3771	13.095	9.73835	7.58631	1.80954	0	III	blue
lin7a	-0.738381	-0.612619	0.00321988	0.0170033	710.916	0.253839	0.424013	0.457724	0.221727	0.213607	0.245789	-1.33125	0.0406256	0.999992	ENSDARG00000013414	chr4	22217053	22217453	-86755	8.95082	11.64	12.9845	5.25206	4.82544	3.26615	III	blue
lin7a	-0.738381	-0.612619	0.00321988	0.0170033	710.916	0.253839	0.424013	0.457724	0.221727	0.213607	0.245789	-1.18229	0.0132724	0.999992	ENSDARG00000013414	chr4	22146353	22146753	-16055	32.8197	32.0101	17.3126	16.9233	7.84133	11.4315	III	blue
lin7a	-0.738381	-0.612619	0.00321988	0.0170033	710.916	0.253839	0.424013	0.457724	0.221727	0.213607	0.245789	-1.89603	0.0237059	1	ENSDARG00000013414	chr4	22239856	22240256	-109558	13.4262	11.64	4.32816	4.6685	2.41272	0.816537	III	blue
abcc8	-0.735776	-0.648953	0.000277262	0.00276385	1075.85	0.350906	0.521865	0.559118	0.280394	0.283623	0.296209	-1.37771	0.0090449	0.999992	ENSDARG00000051879	chr25	22603630	22604030	-29032	19.3934	23.2801	15.1485	10.5041	6.0318	5.71576	III	blue
abcc8	-0.735776	-0.648953	0.000277262	0.00276385	1075.85	0.350906	0.521865	0.559118	0.280394	0.283623	0.296209	-1.35379	0.0154452	0.999992	ENSDARG00000051879	chr25	22646172	22646572	13510	14.918	16.0051	14.0665	5.25206	6.63497	5.71576	III	blue
abcc8	-0.735776	-0.648953	0.000277262	0.00276385	1075.85	0.350906	0.521865	0.559118	0.280394	0.283623	0.296209	-1.45912	0.0258688	0.999992	ENSDARG00000051879	chr25	22615000	22615400	-17662	14.918	20.3701	5.41019	4.08494	6.63497	4.08269	III	blue
abcc8	-0.735776	-0.648953	0.000277262	0.00276385	1075.85	0.350906	0.521865	0.559118	0.280394	0.283623	0.296209	-2.55614	0.0297188	1	ENSDARG00000051879	chr25	22665020	22665420	32358	8.95082	4.36502	4.32816	1.16712	1.80954	0	III	blue
abcc8	-0.735776	-0.648953	0.000277262	0.00276385	1075.85	0.350906	0.521865	0.559118	0.280394	0.283623	0.296209	-1.44779	0.0211846	0.999992	ENSDARG00000051879	chr25	22593899	22594958	-38434	17.9016	21.8251	6.49223	5.83562	7.84133	3.26615	III	blue
abcc8	-0.735776	-0.648953	0.000277262	0.00276385	1075.85	0.350906	0.521865	0.559118	0.280394	0.283623	0.296209	-1.87402	0.000914794	0.999992	ENSDARG00000051879	chr25	22612136	22612536	-20526	31.3279	16.0051	12.9845	3.50137	7.23815	5.71576	III	blue
abcc8	-0.735776	-0.648953	0.000277262	0.00276385	1075.85	0.350906	0.521865	0.559118	0.280394	0.283623	0.296209	-1.40492	0.0388919	0.999992	ENSDARG00000051879	chr25	22674308	22674708	41646	10.4426	13.095	9.73835	4.08494	6.0318	2.44961	III	blue
smim4	-0.732491	-0.614047	0.00257384	0.0144253	420.216	7.15501	12.4163	11.2638	6.30039	5.89321	6.37694	-0.92475	0.032405	0.406865	ENSDARG00000089921	chr23	19749251	19749800	89	25	33	31	40	36	15	III	blue
fam210b	-0.731378	-0.660147	5.73e-05	0.000857462	377.18	2.74294	3.33741	3.05505	1.58414	2.15142	1.7683	-1.49158	0.000479334	0.0735749	ENSDARG00000052638	chr6	59322201	59322300	39286	20	24	24	31	12	7	III	blue
fam210b	-0.731378	-0.660147	5.73e-05	0.000857462	377.18	2.74294	3.33741	3.05505	1.58414	2.15142	1.7683	2.5929	0.0045181	1	ENSDARG00000052638	chr6	59405407	59405807	-44071	1.4918	2.91001	1.08204	13.4219	9.04769	10.615	II	black
fam210b	-0.731378	-0.660147	5.73e-05	0.000857462	377.18	2.74294	3.33741	3.05505	1.58414	2.15142	1.7683	-1.30598	0.0108296	0.999992	ENSDARG00000052638	chr6	59322044	59322444	39292	19.3934	24.7351	20.5587	13.4219	7.84133	4.89922	III	blue
proza	-0.730352	-0.598236	0.00495984	0.023341	5620.7	17.1107	31.6728	33.4719	16.0698	17.7115	15.8007	-1.5934	0.0276601	1	ENSDARG00000037783	chr3	62152652	62153052	3975	7.45902	10.185	10.8204	2.33425	3.0159	4.08269	III	blue
proza	-0.730352	-0.598236	0.00495984	0.023341	5620.7	17.1107	31.6728	33.4719	16.0698	17.7115	15.8007	-2.1783	0.0141493	1	ENSDARG00000037783	chr3	62160180	62160580	-3553	5.96722	11.64	7.57427	2.33425	2.41272	0.816537	III	blue
gabrg2	-0.728123	-0.645876	0.00022482	0.00235271	531.777	0.30397	0.239701	0.26325	0.14128	0.147516	0.198955	-1.31749	0.045553	0.999992	ENSDARG00000053665	chr21	42027105	42027505	-33033	8.95082	11.64	10.8204	4.08494	3.61908	4.89922	III	blue
kdrl	-0.727799	-0.662981	2.59e-05	0.000456533	1236.65	0.88109	1.31459	1.09685	0.646213	0.66986	0.672479	1.61654	0.015221	0.999992	ENSDARG00000105215	chr14	32676046	32676446	27995	2.98361	4.36502	6.49223	16.9233	13.2699	12.2481	II	black
kcnc3b	-0.726899	-0.625417	0.00111772	0.00784951	115.992	0.153997	0.136752	0.174343	0.104441	0.0891055	0.087188	-1.533	0.0328965	0.999992	ENSDARG00000098816	chr24	37067200	37067600	-18920	13.4262	10.185	7.57427	3.50137	4.82544	2.44961	III	blue
mgat4b	-0.725169	-0.664111	1.55e-05	0.000304407	1061.35	0.165153	0.218656	0.235698	0.129019	0.127064	0.118733	1.4109	0.0163025	0.999992	ENSDARG00000004115	chr14	16337606	16338006	110790	5.96722	7.27503	4.32816	16.3397	15.6827	14.6977	II	black
mgat4b	-0.725169	-0.664111	1.55e-05	0.000304407	1061.35	0.165153	0.218656	0.235698	0.129019	0.127064	0.118733	1.58662	0.022498	0.999992	ENSDARG00000004115	chr14	16450421	16450821	-2025	5.96722	2.91001	3.24612	10.5041	14.4763	11.4315	II	black
rab18a	-0.724714	-0.634935	0.000495478	0.00425918	1395.61	4.47845	6.81328	7.10819	4.00145	3.71262	3.4205	-1.66859	0.0185197	0.999992	ENSDARG00000055291	chr12	22705937	22706337	-94148	5.96722	18.9151	11.9024	5.25206	0.60318	5.71576	III	blue
rab18a	-0.724714	-0.634935	0.000495478	0.00425918	1395.61	4.47845	6.81328	7.10819	4.00145	3.71262	3.4205	-1.23053	0.0213771	0.999992	ENSDARG00000055291	chr12	22732500	22733252	-67409	17.9016	14.5501	15.1485	4.6685	6.63497	8.98191	III	blue
rab18a	-0.724714	-0.634935	0.000495478	0.00425918	1395.61	4.47845	6.81328	7.10819	4.00145	3.71262	3.4205	-1.32116	0.0327643	0.999992	ENSDARG00000055291	chr12	22746482	22746882	-53603	11.9344	13.095	11.9024	5.83562	2.41272	6.5323	III	blue
rab18a	-0.724714	-0.634935	0.000495478	0.00425918	1395.61	4.47845	6.81328	7.10819	4.00145	3.71262	3.4205	-1.79794	0.0047879	0.999992	ENSDARG00000055291	chr12	22778305	22779058	-21603	11.9344	18.9151	15.1485	2.33425	8.44451	2.44961	III	blue
rab18a	-0.724714	-0.634935	0.000495478	0.00425918	1395.61	4.47845	6.81328	7.10819	4.00145	3.71262	3.4205	-1.32416	0.0380754	0.999992	ENSDARG00000055291	chr12	22799124	22799524	-961	10.4426	16.0051	9.73835	2.91781	6.63497	4.89922	III	blue
zgc:153615	-0.72435	-0.620322	0.00138718	0.00921396	4689.71	9.7265	15.4147	17.6187	8.55484	8.49548	8.83338	2.36228	0.00413705	0.999992	ENSDARG00000038981	chr2	9831150	9831550	17502	2.98361	2.91001	1.08204	14.0055	12.0636	9.79845	II	black
sgta	-0.720956	-0.61216	0.00199364	0.0119258	1930.06	1.67239	2.70937	3.01749	1.56409	1.48113	1.44443	1.2274	0.0211767	0.359018	ENSDARG00000019941	chr11	14665801	14666150	89383	7	8	9	50	29	31	II	black
sgta	-0.720956	-0.61216	0.00199364	0.0119258	1930.06	1.67239	2.70937	3.01749	1.56409	1.48113	1.44443	-1.72882	0.00580057	0.999992	ENSDARG00000019941	chr11	14547710	14548444	207282	13.4262	11.64	14.0665	3.50137	4.22226	4.08269	III	blue
sgta	-0.720956	-0.61216	0.00199364	0.0119258	1930.06	1.67239	2.70937	3.01749	1.56409	1.48113	1.44443	-1.60803	0.0243151	0.999992	ENSDARG00000019941	chr11	14743229	14743629	11930	8.95082	17.4601	6.49223	4.08494	1.80954	4.89922	III	blue
sgta	-0.720956	-0.61216	0.00199364	0.0119258	1930.06	1.67239	2.70937	3.01749	1.56409	1.48113	1.44443	-1.07692	0.0121146	0.999992	ENSDARG00000019941	chr11	14825979	14826379	-70820	34.3115	33.4651	27.051	19.2576	15.0795	10.615	III	blue
sgta	-0.720956	-0.61216	0.00199364	0.0119258	1930.06	1.67239	2.70937	3.01749	1.56409	1.48113	1.44443	-1.52343	0.000368225	0.0659143	ENSDARG00000019941	chr11	14825951	14826450	-70841	26	25	30	27	20	10	III	blue
sgta	-0.720956	-0.61216	0.00199364	0.0119258	1930.06	1.67239	2.70937	3.01749	1.56409	1.48113	1.44443	-0.886346	0.0382343	0.429992	ENSDARG00000019941	chr11	14611351	14611650	143859	17	20	23	37	20	10	III	blue
sgta	-0.720956	-0.61216	0.00199364	0.0119258	1930.06	1.67239	2.70937	3.01749	1.56409	1.48113	1.44443	-1.14991	0.045799	0.999992	ENSDARG00000019941	chr11	14657400	14657800	97759	25.3607	11.64	11.9024	10.5041	6.63497	4.89922	III	blue
zgc:153521	-0.718369	-0.600964	0.00330559	0.0173099	998.126	7.09646	12.3749	12.585	6.36632	6.74531	6.37687	0.787645	0.0475761	0.459006	ENSDARG00000062425	chr9	24394951	24395050	3214	9	5	17	46	38	22	II	black
necap1	-0.717656	-0.626479	0.000673297	0.00540844	5535.37	17.0505	27.2155	28.7057	14.6654	14.8203	14.8904	1.58347	0.0156815	0.999992	ENSDARG00000020798	chr19	10500383	10500783	23424	5.96722	4.36502	3.24612	14.0055	16.889	9.79845	II	black
necap1	-0.717656	-0.626479	0.000673297	0.00540844	5535.37	17.0505	27.2155	28.7057	14.6654	14.8203	14.8904	1.24928	0.0230744	0.999992	ENSDARG00000020798	chr19	10513456	10513856	36497	8.95082	8.73003	4.32816	13.4219	19.3017	19.5969	II	black
dusp23b	-0.717279	-0.601389	0.0031483	0.016711	230.897	1.44628	2.32544	2.23559	1.25523	1.154	1.24872	1.27916	0.0301916	0.999992	ENSDARG00000089245	chr17	6022358	6023102	-96599	5.96722	5.82002	7.57427	15.7562	13.2699	17.9638	II	black
dusp23b	-0.717279	-0.601389	0.0031483	0.016711	230.897	1.44628	2.32544	2.23559	1.25523	1.154	1.24872	2.1174	0.00708255	0.999992	ENSDARG00000089245	chr17	6092719	6093119	-26410	4.47541	0	4.32816	12.2548	12.0636	13.8811	II	black
dusp23b	-0.717279	-0.601389	0.0031483	0.016711	230.897	1.44628	2.32544	2.23559	1.25523	1.154	1.24872	2.05312	0.0104972	0.999992	ENSDARG00000089245	chr17	6027784	6028184	-91345	2.98361	4.36502	1.08204	12.8384	6.63497	15.5142	II	black
dusp23b	-0.717279	-0.601389	0.0031483	0.016711	230.897	1.44628	2.32544	2.23559	1.25523	1.154	1.24872	1.79204	0.0446769	1	ENSDARG00000089245	chr17	6025578	6025978	-93551	2.98361	2.91001	1.08204	8.75344	7.23815	8.16537	II	black
ndufa5	-0.716241	-0.652994	3.19e-05	0.000540236	1834.92	34.936	52.5645	45.4275	26.7286	27.181	27.0125	2.38087	0.0386994	1	ENSDARG00000039346	chr4	4981090	4981490	-57282	1.4918	1.45501	1.08204	2.91781	6.63497	11.4315	II	black
nkiras2	-0.713319	-0.580728	0.00695884	0.0297645	449.245	3.43014	5.73062	5.97449	2.84761	2.82394	3.57109	1.66019	0.0454805	1	ENSDARG00000052594	chr3	17717495	17717895	4357	2.98361	4.36502	1.08204	7.58631	8.44451	10.615	II	black
gfra2a	-0.712641	-0.644908	7.05e-05	0.000998609	448.442	0.112732	0.129144	0.151777	0.0789369	0.0719393	0.0897578	-1.65203	0.0245902	1	ENSDARG00000042723	chr8	42109387	42109787	122169	7.45902	14.5501	7.57427	2.91781	2.41272	4.08269	III	blue
gfra2a	-0.712641	-0.644908	7.05e-05	0.000998609	448.442	0.112732	0.129144	0.151777	0.0789369	0.0719393	0.0897578	-1.5683	0.0493099	1	ENSDARG00000042723	chr8	41949999	41950399	281557	7.45902	8.73003	7.57427	2.33425	2.41272	3.26615	III	blue
gfra2a	-0.712641	-0.644908	7.05e-05	0.000998609	448.442	0.112732	0.129144	0.151777	0.0789369	0.0719393	0.0897578	-1.44247	0.018142	0.999992	ENSDARG00000042723	chr8	42424347	42424747	-192791	13.4262	7.27503	19.4767	4.6685	6.0318	4.08269	III	blue
gfra2a	-0.712641	-0.644908	7.05e-05	0.000998609	448.442	0.112732	0.129144	0.151777	0.0789369	0.0719393	0.0897578	-1.0689	0.047919	0.999992	ENSDARG00000042723	chr8	42022034	42022434	209522	13.4262	16.0051	16.2306	7.00275	9.04769	5.71576	III	blue
gfra2a	-0.712641	-0.644908	7.05e-05	0.000998609	448.442	0.112732	0.129144	0.151777	0.0789369	0.0719393	0.0897578	-2.96549	0.000893625	1	ENSDARG00000042723	chr8	42135196	42135596	96360	8.95082	16.0051	6.49223	0.583562	1.80954	1.63307	III	blue
gfra2a	-0.712641	-0.644908	7.05e-05	0.000998609	448.442	0.112732	0.129144	0.151777	0.0789369	0.0719393	0.0897578	-3.00376	0.00344659	1	ENSDARG00000042723	chr8	42039625	42040025	191931	4.47541	13.095	6.49223	0	1.20636	1.63307	III	blue
gfra2a	-0.712641	-0.644908	7.05e-05	0.000998609	448.442	0.112732	0.129144	0.151777	0.0789369	0.0719393	0.0897578	-2.15112	0.0111086	1	ENSDARG00000042723	chr8	42018080	42018480	213476	7.45902	2.91001	18.3947	0.583562	1.80954	4.08269	III	blue
gfra2a	-0.712641	-0.644908	7.05e-05	0.000998609	448.442	0.112732	0.129144	0.151777	0.0789369	0.0719393	0.0897578	-2.53705	0.00529982	1	ENSDARG00000042723	chr8	42164918	42165318	66638	10.4426	5.82002	10.8204	0.583562	0	4.08269	III	blue
gfra2a	-0.712641	-0.644908	7.05e-05	0.000998609	448.442	0.112732	0.129144	0.151777	0.0789369	0.0719393	0.0897578	-1.19282	0.0453994	0.999992	ENSDARG00000042723	chr8	42154035	42154435	77521	14.918	10.185	14.0665	2.33425	6.63497	8.16537	III	blue
znf804a	-0.712579	-0.617368	0.00104003	0.00747444	539.487	0.161925	0.24707	0.256719	0.136861	0.127755	0.141941	1.44365	0.00800958	0.246062	ENSDARG00000027079	chr9	12063001	12063550	-293	8	5	9	62	48	16	II	black
hs6st3b	-0.712382	-0.590554	0.00458512	0.0221041	173.042	0.0774432	0.105871	0.123546	0.0607194	0.057315	0.069772	-1.84032	0.000610899	0.999992	ENSDARG00000069500	chr9	29579923	29580323	36803	28.3443	30.5551	12.9845	8.75344	7.23815	4.08269	III	blue
hs6st3b	-0.712382	-0.590554	0.00458512	0.0221041	173.042	0.0774432	0.105871	0.123546	0.0607194	0.057315	0.069772	-1.90222	0.00978014	0.999992	ENSDARG00000069500	chr9	29604553	29604953	12173	8.95082	13.095	10.8204	2.33425	4.82544	1.63307	III	blue
nrxn3b	-0.708671	-0.636931	0.000135405	0.00159996	1949.16	0.194971	0.260479	0.303616	0.150344	0.150491	0.163785	-1.73701	0.013311	0.999992	ENSDARG00000062693	chr20	5439774	5440174	-78671	11.9344	18.9151	12.9845	9.92056	2.41272	0.816537	III	blue
flt1	-0.708218	-0.613078	0.00115603	0.00806299	890.099	0.575918	0.958895	0.875227	0.474553	0.4827	0.518561	2.37781	0.0257451	1	ENSDARG00000019371	chr24	21635840	21636240	27605	1.4918	0	3.24612	6.41919	10.8572	7.34884	II	black
kcnma1a	-0.708016	-0.644653	4.48e-05	0.000708388	1288.61	0.14551	0.202761	0.209003	0.116648	0.107629	0.11699	-1.03763	0.0146683	0.312294	ENSDARG00000079840	chr13	16453651	16453850	62083	15	21	25	30	20	10	III	blue
bnip3	-0.707748	-0.604463	0.00197072	0.0118154	1098.48	5.17766	7.7644	9.13152	4.35878	4.79588	4.36424	-1.95828	0.0383466	1	ENSDARG00000099961	chr12	40782921	40783321	248836	8.95082	5.82002	5.41019	1.75069	1.80954	1.63307	III	blue
bnip3	-0.707748	-0.604463	0.00197072	0.0118154	1098.48	5.17766	7.7644	9.13152	4.35878	4.79588	4.36424	-0.91248	0.0217305	0.359366	ENSDARG00000099961	chr12	39904701	39904800	-629535	19	22	15	32	19	10	III	blue
bnip3	-0.707748	-0.604463	0.00197072	0.0118154	1098.48	5.17766	7.7644	9.13152	4.35878	4.79588	4.36424	-2.10777	0.01514	1	ENSDARG00000099961	chr12	40222844	40223244	-311241	11.9344	5.82002	8.65631	3.50137	1.80954	0.816537	III	blue
bnip3	-0.707748	-0.604463	0.00197072	0.0118154	1098.48	5.17766	7.7644	9.13152	4.35878	4.79588	4.36424	-1.57184	0.0499763	1	ENSDARG00000099961	chr12	40640844	40641244	106759	7.45902	8.73003	7.57427	2.91781	1.80954	3.26615	III	blue
bnip3	-0.707748	-0.604463	0.00197072	0.0118154	1098.48	5.17766	7.7644	9.13152	4.35878	4.79588	4.36424	-1.1176	0.0380343	0.999992	ENSDARG00000099961	chr12	39907946	39908346	-626139	26.8525	11.64	20.5587	11.6712	11.4604	4.08269	III	blue
bnip3	-0.707748	-0.604463	0.00197072	0.0118154	1098.48	5.17766	7.7644	9.13152	4.35878	4.79588	4.36424	-2.0213	0.003506	0.999992	ENSDARG00000099961	chr12	39707916	39708316	-826169	14.918	10.185	10.8204	1.75069	3.0159	4.08269	III	blue
bnip3	-0.707748	-0.604463	0.00197072	0.0118154	1098.48	5.17766	7.7644	9.13152	4.35878	4.79588	4.36424	-1.18351	0.0483827	0.999992	ENSDARG00000099961	chr12	40382310	40382710	-151775	17.9016	13.095	11.9024	2.91781	10.2541	5.71576	III	blue
bnip3	-0.707748	-0.604463	0.00197072	0.0118154	1098.48	5.17766	7.7644	9.13152	4.35878	4.79588	4.36424	-2.3478	0.0344601	1	ENSDARG00000099961	chr12	40613632	40614032	79547	13.4262	1.45501	4.32816	1.75069	1.20636	0.816537	III	blue
bnip3	-0.707748	-0.604463	0.00197072	0.0118154	1098.48	5.17766	7.7644	9.13152	4.35878	4.79588	4.36424	-1.27392	0.0301704	0.999992	ENSDARG00000099961	chr12	40791820	40792220	257735	17.9016	14.5501	10.8204	8.16987	4.82544	4.89922	III	blue
bnip3	-0.707748	-0.604463	0.00197072	0.0118154	1098.48	5.17766	7.7644	9.13152	4.35878	4.79588	4.36424	-1.24798	0.00744182	0.999992	ENSDARG00000099961	chr12	39632754	39633834	-900991	32.8197	37.8301	24.8869	21.5918	9.65087	8.98191	III	blue
bnip3	-0.707748	-0.604463	0.00197072	0.0118154	1098.48	5.17766	7.7644	9.13152	4.35878	4.79588	4.36424	-1.5522	0.0424872	1	ENSDARG00000099961	chr12	39844680	39845080	-689405	7.45902	10.185	9.73835	4.08494	3.61908	1.63307	III	blue
kcnd3	-0.707618	-0.628716	0.000306287	0.00296607	331.731	0.0831921	0.108052	0.121057	0.0600972	0.0633707	0.068104	-0.974524	0.0466803	0.455816	ENSDARG00000056101	chr8	28026001	28026300	-20785	16	19	27	28	27	9	III	blue
cab39	-0.706653	-0.661267	1.09e-06	3.56e-05	1394.97	5.8932	7.1923	8.03988	4.30321	4.39683	4.24832	1.17081	0.0128392	0.29811	ENSDARG00000043451	chr15	40127601	40127950	-2633	9	5	16	46	42	39	II	black
ckmt1	-0.706388	-0.608061	0.00149715	0.00972776	7895.74	16.0407	27.1817	27.4887	14.4459	14.8911	14	1.95581	0.0188937	0.999992	ENSDARG00000016598	chr25	21726359	21726759	-5912	1.4918	2.91001	4.32816	17.5069	11.4604	4.89922	II	black
zgc:194990	-0.703811	-0.629768	0.000207668	0.00220281	1078.83	2.73081	3.71292	4.23066	2.13295	2.30034	2.12228	1.51154	0.0228231	0.999992	ENSDARG00000069407	chr8	13175634	13176034	-36003	2.98361	5.82002	6.49223	22.1754	13.2699	8.16537	II	black
hmox2a	-0.703768	-0.611337	0.00107002	0.00760329	1622.71	8.15144	12.3104	13.6971	6.61839	6.87293	7.48876	-1.36873	0.00497853	0.999992	ENSDARG00000114695	chr22	27003345	27003745	-816	23.8689	36.3751	29.215	19.8411	6.63497	8.16537	III	blue
hmox2a	-0.703768	-0.611337	0.00107002	0.00760329	1622.71	8.15144	12.3104	13.6971	6.61839	6.87293	7.48876	-1.0114	0.0308551	0.999992	ENSDARG00000114695	chr22	27002474	27002874	55	20.8853	30.5551	23.8049	18.0904	10.2541	8.98191	III	blue
hmox2a	-0.703768	-0.611337	0.00107002	0.00760329	1622.71	8.15144	12.3104	13.6971	6.61839	6.87293	7.48876	-1.44052	0.00351655	0.180142	ENSDARG00000114695	chr22	27002451	27002850	79	12	25	32	21	19	10	III	blue
hmox2a	-0.703768	-0.611337	0.00107002	0.00760329	1622.71	8.15144	12.3104	13.6971	6.61839	6.87293	7.48876	-1.50675	0.000928096	0.102473	ENSDARG00000114695	chr22	27003351	27003750	-821	31	34	37	48	12	11	III	blue
slc8a4b	-0.703517	-0.629861	0.000200656	0.00214216	609.921	0.578734	0.766423	0.82981	0.456433	0.396416	0.484067	1.66321	0.0368676	1	ENSDARG00000037145	chr7	59877536	59877936	-14187	1.4918	5.82002	2.16408	14.0055	7.84133	8.16537	II	black
ndrg3a	-0.702684	-0.610999	0.00104236	0.00748716	48405.1	23.5891	37.7338	40.5632	20.2921	21.7826	20.5273	1.71784	0.00138428	0.12219	ENSDARG00000013087	chr11	24796151	24796650	-30520	12	2	9	49	64	35	II	black
ndrg3a	-0.702684	-0.610999	0.00104236	0.00748716	48405.1	23.5891	37.7338	40.5632	20.2921	21.7826	20.5273	1.38187	0.00326782	0.999992	ENSDARG00000013087	chr11	24796212	24796612	-30508	17.9016	7.27503	8.65631	26.8439	34.3812	26.9457	II	black
ndrg3a	-0.702684	-0.610999	0.00104236	0.00748716	48405.1	23.5891	37.7338	40.5632	20.2921	21.7826	20.5273	1.55292	0.0144221	0.999992	ENSDARG00000013087	chr11	24822710	24823110	-4010	2.98361	11.64	4.32816	7.58631	23.524	24.4961	II	black
uqcrb	-0.702228	-0.647588	1.25e-05	0.000254992	3058.66	24.2045	33.8345	32.0288	17.051	18.5905	19.7296	-1.00002	0.0237673	0.370397	ENSDARG00000011146	chr19	44459151	44459500	78	18	24	18	27	22	12	III	blue
slc18a3a	-0.701876	-0.602505	0.00178418	0.0110731	13744.7	202.686	329.076	364.169	188.299	181.245	181.262	-0.976461	0.030401	0.999992	ENSDARG00000006356	chr13	29295194	29295594	-1390	23.8689	26.1901	28.133	18.0904	12.6668	8.98191	III	blue
slc18a3a	-0.701876	-0.602505	0.00178418	0.0110731	13744.7	202.686	329.076	364.169	188.299	181.245	181.262	-1.03853	0.00723815	0.237922	ENSDARG00000006356	chr13	29295201	29295550	-1372	27	26	38	40	33	13	III	blue
oprd1a	-0.70091	-0.593392	0.00293546	0.0158623	91.0279	0.130793	0.170412	0.162199	0.097062	0.094584	0.0936876	-2.09149	0.0296336	1	ENSDARG00000041660	chr19	14970193	14970593	-46213	8.95082	7.27503	6.49223	2.91781	2.41272	0	III	blue
oprd1a	-0.70091	-0.593392	0.00293546	0.0158623	91.0279	0.130793	0.170412	0.162199	0.097062	0.094584	0.0936876	-1.10931	0.037698	0.428204	ENSDARG00000041660	chr19	14934951	14935200	-81530	13	19	31	38	20	3	III	blue
oprd1a	-0.70091	-0.593392	0.00293546	0.0158623	91.0279	0.130793	0.170412	0.162199	0.097062	0.094584	0.0936876	-2.3031	0.0168864	1	ENSDARG00000041660	chr19	14972807	14973207	-43599	8.95082	5.82002	8.65631	2.33425	2.41272	0	III	blue
oprd1a	-0.70091	-0.593392	0.00293546	0.0158623	91.0279	0.130793	0.170412	0.162199	0.097062	0.094584	0.0936876	-2.13224	0.00339578	0.999992	ENSDARG00000041660	chr19	14932031	14932431	-84375	11.9344	10.185	11.9024	3.50137	1.80954	2.44961	III	blue
oprd1a	-0.70091	-0.593392	0.00293546	0.0158623	91.0279	0.130793	0.170412	0.162199	0.097062	0.094584	0.0936876	-2.0104	0.00599748	0.999992	ENSDARG00000041660	chr19	14971061	14971461	-45345	8.95082	13.095	12.9845	5.25206	1.80954	1.63307	III	blue
oprd1a	-0.70091	-0.593392	0.00293546	0.0158623	91.0279	0.130793	0.170412	0.162199	0.097062	0.094584	0.0936876	-2.15873	0.00513626	0.999992	ENSDARG00000041660	chr19	14946901	14947301	-69505	13.4262	13.095	8.65631	5.25206	1.80954	0.816537	III	blue
oprd1a	-0.70091	-0.593392	0.00293546	0.0158623	91.0279	0.130793	0.170412	0.162199	0.097062	0.094584	0.0936876	-2.12598	0.0307783	1	ENSDARG00000041660	chr19	14936539	14936939	-79867	1.4918	7.27503	4.32816	0.583562	0.60318	0	III	blue
oprd1a	-0.70091	-0.593392	0.00293546	0.0158623	91.0279	0.130793	0.170412	0.162199	0.097062	0.094584	0.0936876	-1.6772	0.0450049	1	ENSDARG00000041660	chr19	15044684	15045084	28278	7.45902	10.185	6.49223	3.50137	2.41272	1.63307	III	blue
oprd1a	-0.70091	-0.593392	0.00293546	0.0158623	91.0279	0.130793	0.170412	0.162199	0.097062	0.094584	0.0936876	-2.76862	0.00885581	1	ENSDARG00000041660	chr19	14947431	14947831	-68975	4.47541	11.64	4.32816	1.16712	1.20636	0	III	blue
oprd1a	-0.70091	-0.593392	0.00293546	0.0158623	91.0279	0.130793	0.170412	0.162199	0.097062	0.094584	0.0936876	-2.37549	0.0415352	1	ENSDARG00000041660	chr19	14963182	14963582	-53224	4.47541	8.73003	3.24612	1.75069	0.60318	0.816537	III	blue
oprd1a	-0.70091	-0.593392	0.00293546	0.0158623	91.0279	0.130793	0.170412	0.162199	0.097062	0.094584	0.0936876	-2.62244	0.00475607	1	ENSDARG00000041660	chr19	14957917	14958317	-58489	8.95082	10.185	7.57427	2.91781	0.60318	0.816537	III	blue
oprd1a	-0.70091	-0.593392	0.00293546	0.0158623	91.0279	0.130793	0.170412	0.162199	0.097062	0.094584	0.0936876	-2.08387	0.0142315	1	ENSDARG00000041660	chr19	14932788	14933188	-83618	13.4262	10.185	6.49223	4.08494	3.0159	0	III	blue
oprd1a	-0.70091	-0.593392	0.00293546	0.0158623	91.0279	0.130793	0.170412	0.162199	0.097062	0.094584	0.0936876	-0.912872	0.0168444	0.330919	ENSDARG00000041660	chr19	15027451	15027550	10894	21	18	20	25	29	10	III	blue
oprd1a	-0.70091	-0.593392	0.00293546	0.0158623	91.0279	0.130793	0.170412	0.162199	0.097062	0.094584	0.0936876	-2.32805	0.0109596	1	ENSDARG00000041660	chr19	14976482	14976882	-39924	5.96722	10.185	8.65631	2.91781	1.20636	0.816537	III	blue
oprd1a	-0.70091	-0.593392	0.00293546	0.0158623	91.0279	0.130793	0.170412	0.162199	0.097062	0.094584	0.0936876	-2.15375	0.0106066	1	ENSDARG00000041660	chr19	15067207	15067933	50964	8.95082	7.27503	11.9024	4.08494	0.60318	1.63307	III	blue
braf	-0.700904	-0.645848	1.44e-05	0.000286556	1175.36	1.69211	2.11653	2.41272	1.22631	1.29972	1.30328	2.02107	0.000797032	0.999992	ENSDARG00000017661	chr4	12096737	12097137	6250	1.4918	7.27503	7.57427	16.9233	26.5399	22.863	II	black
braf	-0.700904	-0.645848	1.44e-05	0.000286556	1175.36	1.69211	2.11653	2.41272	1.22631	1.29972	1.30328	1.92467	0.000849738	0.0986497	ENSDARG00000017661	chr4	12096801	12097050	6261	1	6	10	30	60	33	II	black
braf	-0.700904	-0.645848	1.44e-05	0.000286556	1175.36	1.69211	2.11653	2.41272	1.22631	1.29972	1.30328	1.47037	0.0216884	0.999992	ENSDARG00000017661	chr4	12097637	12098037	5350	1.4918	10.185	4.32816	19.2576	14.4763	10.615	II	black
trim13	-0.699349	-0.640853	2.88e-05	0.000496944	871.018	6.52636	8.50022	9.35048	4.9293	5.0945	4.99652	1.21138	0.0485025	0.999992	ENSDARG00000010010	chr9	29819866	29820266	-12227	7.45902	2.91001	8.65631	12.2548	16.2858	15.5142	II	black
hipk2	-0.699197	-0.600603	0.00180959	0.0111837	1542.31	0.520384	0.378446	0.379477	0.222403	0.233411	0.331774	0.918843	0.0472645	0.457814	ENSDARG00000042518	chr18	12683801	12684000	1393	9	11	11	48	45	25	II	black
ppifa	-0.696382	-0.620961	0.000305777	0.00296331	178.783	2.16696	2.8875	2.71511	1.61052	1.5755	1.61435	1.557	0.0159072	0.999992	ENSDARG00000007409	chr13	30422352	30422752	-19196	7.45902	4.36502	2.16408	12.8384	16.889	11.4315	II	black
ppifa	-0.696382	-0.620961	0.000305777	0.00296331	178.783	2.16696	2.8875	2.71511	1.61052	1.5755	1.61435	2.26023	0.0422304	1	ENSDARG00000007409	chr13	30437336	30437736	-4212	0	1.45501	3.24612	4.6685	7.23815	10.615	II	black
ppifa	-0.696382	-0.620961	0.000305777	0.00296331	178.783	2.16696	2.8875	2.71511	1.61052	1.5755	1.61435	0.92604	0.0430166	0.446932	ENSDARG00000007409	chr13	30441601	30441950	28	11	9	16	55	53	27	II	black
st8sia1	-0.695279	-0.602441	0.00136841	0.00912139	852.916	1.72994	2.37159	2.8421	1.45014	1.2836	1.55749	1.36305	0.00940747	0.999992	ENSDARG00000098221	chr4	26303429	26303829	30009	11.9344	8.73003	4.32816	25.6767	24.7304	13.8811	II	black
st8sia1	-0.695279	-0.602441	0.00136841	0.00912139	852.916	1.72994	2.37159	2.8421	1.45014	1.2836	1.55749	-2.74403	0.00277918	1	ENSDARG00000098221	chr4	26231549	26231949	101889	8.95082	10.185	7.57427	1.75069	0.60318	1.63307	III	blue
zgc:110372	-0.693729	-0.595449	0.00202535	0.0120555	3155.84	0.238799	0.392739	0.41855	0.218588	0.218945	0.211748	-1.52773	0.000680751	0.0890311	ENSDARG00000022176	chr16	50356701	50356950	-132920	15	24	30	18	20	9	III	blue
zgc:110372	-0.693729	-0.595449	0.00202535	0.0120555	3155.84	0.238799	0.392739	0.41855	0.218588	0.218945	0.211748	-0.860031	0.0460333	0.453445	ENSDARG00000022176	chr16	50357501	50357650	-132170	16	17	30	22	24	20	III	blue
rnd2	-0.692723	-0.556452	0.0113833	0.0424127	317.828	0.230156	0.412788	0.375091	0.185088	0.206492	0.239165	1.01633	0.0300288	0.397268	ENSDARG00000070735	chr3	19749851	19750150	14	7	8	11	53	30	22	II	black
stxbp1a	-0.691866	-0.605887	0.000901092	0.00672416	23560.3	15.2295	22.0916	26.4663	12.8641	13.3595	13.265	-1.65975	0.0440923	1	ENSDARG00000001994	chr21	13975226	13975626	210506	10.4426	4.36502	10.8204	4.6685	1.80954	1.63307	III	blue
stxbp1a	-0.691866	-0.605887	0.000901092	0.00672416	23560.3	15.2295	22.0916	26.4663	12.8641	13.3595	13.265	-1.09428	0.0470792	0.999992	ENSDARG00000001994	chr21	13968173	13968573	203453	20.8853	21.8251	11.9024	12.8384	7.84133	4.89922	III	blue
stxbp1a	-0.691866	-0.605887	0.000901092	0.00672416	23560.3	15.2295	22.0916	26.4663	12.8641	13.3595	13.265	-1.48604	0.0216809	0.999992	ENSDARG00000001994	chr21	13812908	13813308	48188	10.4426	16.0051	10.8204	6.41919	3.61908	3.26615	III	blue
stxbp1a	-0.691866	-0.605887	0.000901092	0.00672416	23560.3	15.2295	22.0916	26.4663	12.8641	13.3595	13.265	-2.12443	0.0187786	1	ENSDARG00000001994	chr21	13766698	13767098	1978	7.45902	4.36502	10.8204	1.75069	1.80954	1.63307	III	blue
stxbp1a	-0.691866	-0.605887	0.000901092	0.00672416	23560.3	15.2295	22.0916	26.4663	12.8641	13.3595	13.265	-1.29096	0.0126913	0.999992	ENSDARG00000001994	chr21	13930945	13931345	166225	22.3771	17.4601	16.2306	8.75344	8.44451	5.71576	III	blue
stxbp1a	-0.691866	-0.605887	0.000901092	0.00672416	23560.3	15.2295	22.0916	26.4663	12.8641	13.3595	13.265	-1.90337	0.0246205	1	ENSDARG00000001994	chr21	14118695	14119095	353975	5.96722	8.73003	8.65631	1.16712	1.80954	3.26615	III	blue
ttc7b	-0.69176	-0.623664	0.000154564	0.00176238	2673.47	1.346	1.86444	2.09452	1.07008	1.11692	1.09789	1.20498	0.0402436	0.999992	ENSDARG00000061207	chr17	26639479	26639879	46078	10.4426	2.91001	6.49223	14.5891	18.0954	13.0646	II	black
ttc7b	-0.69176	-0.623664	0.000154564	0.00176238	2673.47	1.346	1.86444	2.09452	1.07008	1.11692	1.09789	-1.95701	0.0451199	1	ENSDARG00000061207	chr17	26641921	26642321	48520	8.95082	4.36502	5.41019	1.16712	1.20636	2.44961	III	blue
ankrd16	-0.690414	-0.564315	0.00829229	0.033899	120.187	1.05824	1.47243	1.5457	0.717825	0.892023	0.924879	-1.172	0.0374189	0.999992	ENSDARG00000003822	chr4	11436141	11436541	-22909	17.9016	8.73003	16.2306	5.25206	7.23815	6.5323	III	blue
cdk5r1b	-0.689899	-0.612592	0.000448053	0.00396479	1139.19	6.89556	9.95484	10.7133	5.46965	5.53093	6.09541	-1.85131	0.00710853	0.999992	ENSDARG00000045087	chr12	28285959	28286359	33477	13.4262	10.185	11.9024	1.75069	4.82544	3.26615	III	blue
fbxl16	-0.689492	-0.636589	1.54e-05	0.000304091	1014.6	1.43935	1.68638	2.02071	1.01446	1.08213	1.09674	-2.35982	0.0288715	1	ENSDARG00000060915	chr3	28555818	28556218	-21569	5.96722	7.27503	4.32816	0.583562	1.20636	1.63307	III	blue
fbxl16	-0.689492	-0.636589	1.54e-05	0.000304091	1014.6	1.43935	1.68638	2.02071	1.01446	1.08213	1.09674	0.988737	0.0169584	0.332134	ENSDARG00000060915	chr3	28534251	28534350	149	10	6	11	57	40	15	II	black
fbxl16	-0.689492	-0.636589	1.54e-05	0.000304091	1014.6	1.43935	1.68638	2.02071	1.01446	1.08213	1.09674	1.05102	0.0466548	0.455806	ENSDARG00000060915	chr3	28546351	28546750	-12101	4	12	21	72	56	23	II	black
gad1b	-0.687476	-0.580112	0.00386969	0.0195299	3354.23	3.36869	5.82777	6.1353	3.2422	3.17754	3.1011	1.39023	0.0411674	0.999992	ENSDARG00000027419	chr6	3670115	3670515	3201	4.47541	5.82002	3.24612	9.337	11.4604	14.6977	II	black
disp2	-0.687114	-0.599528	0.00115728	0.00806747	1491.43	3.32121	4.80839	5.57005	2.65883	2.9047	2.94832	1.27823	0.0478096	0.999992	ENSDARG00000042846	chr17	31171317	31171717	3204	4.47541	7.27503	3.24612	11.6712	13.2699	11.4315	II	black
olfm1b	-0.684016	-0.6219	9.17e-05	0.00119786	2363.8	1.52494	2.15874	2.25364	1.20798	1.21008	1.27842	-1.2579	0.0357397	0.999992	ENSDARG00000014053	chr21	6897488	6897888	68515	13.4262	16.0051	14.0665	4.6685	10.2541	3.26615	III	blue
olfm1b	-0.684016	-0.6219	9.17e-05	0.00119786	2363.8	1.52494	2.15874	2.25364	1.20798	1.21008	1.27842	-1.64181	0.0416247	1	ENSDARG00000014053	chr21	6628609	6629009	-200364	13.4262	7.27503	6.49223	4.6685	2.41272	1.63307	III	blue
olfm1b	-0.684016	-0.6219	9.17e-05	0.00119786	2363.8	1.52494	2.15874	2.25364	1.20798	1.21008	1.27842	-1.66848	0.00585423	0.999992	ENSDARG00000014053	chr21	6894430	6894830	65457	14.918	8.73003	18.3947	3.50137	4.82544	4.89922	III	blue
si:ch211-107n13.1	-0.682118	-0.608548	0.00039411	0.00360306	148.565	0.199673	0.203089	0.234687	0.144107	0.121192	0.132251	0.891023	0.0439624	0.449289	ENSDARG00000062517	chr16	51696301	51696900	-153218	21	11	30	103	65	37	II	black
si:ch211-107n13.1	-0.682118	-0.608548	0.00039411	0.00360306	148.565	0.199673	0.203089	0.234687	0.144107	0.121192	0.132251	1.36026	0.0365118	0.999992	ENSDARG00000062517	chr16	51522055	51522455	21127	5.96722	4.36502	4.32816	15.1726	12.6668	9.79845	II	black
si:ch211-107n13.1	-0.682118	-0.608548	0.00039411	0.00360306	148.565	0.199673	0.203089	0.234687	0.144107	0.121192	0.132251	1.30247	0.0381129	0.999992	ENSDARG00000062517	chr16	51605873	51606396	-62752	5.96722	4.36502	8.65631	8.75344	19.3017	18.7804	II	black
cox7c	-0.681814	-0.616235	0.000158408	0.00179231	3758.09	93.1742	142.552	131.364	72.6719	77.7798	78.4133	-1.32801	0.00801929	0.999992	ENSDARG00000104537	chr5	46997416	46997816	109149	17.9016	23.2801	18.3947	8.75344	8.44451	6.5323	III	blue
cox7c	-0.681814	-0.616235	0.000158408	0.00179231	3758.09	93.1742	142.552	131.364	72.6719	77.7798	78.4133	-1.5384	0.00129871	0.999992	ENSDARG00000104537	chr5	47143435	47143835	-36870	13.4262	32.0101	33.5432	9.337	7.23815	10.615	III	blue
cox7c	-0.681814	-0.616235	0.000158408	0.00179231	3758.09	93.1742	142.552	131.364	72.6719	77.7798	78.4133	-0.931839	0.0220458	0.361059	ENSDARG00000104537	chr5	46973451	46973550	133265	18	19	20	32	25	5	III	blue
cox7c	-0.681814	-0.616235	0.000158408	0.00179231	3758.09	93.1742	142.552	131.364	72.6719	77.7798	78.4133	-1.43019	0.0435898	1	ENSDARG00000104537	chr5	47004663	47005063	101902	5.96722	11.64	11.9024	4.6685	3.0159	3.26615	III	blue
cox7c	-0.681814	-0.616235	0.000158408	0.00179231	3758.09	93.1742	142.552	131.364	72.6719	77.7798	78.4133	-1.65809	0.000259113	0.0533132	ENSDARG00000104537	chr5	47143401	47143750	-36811	16	32	44	23	17	15	III	blue
cox7c	-0.681814	-0.616235	0.000158408	0.00179231	3758.09	93.1742	142.552	131.364	72.6719	77.7798	78.4133	-1.52973	0.0333728	0.999992	ENSDARG00000104537	chr5	47036414	47036814	70151	11.9344	13.095	9.73835	7.00275	4.22226	0.816537	III	blue
lhx1a	-0.680858	-0.588835	0.00185242	0.0113687	1302.11	6.84648	11.2836	11.1205	5.85969	6.21178	6.18005	1.21663	0.0445707	0.999992	ENSDARG00000014018	chr15	27776260	27776660	1017	7.45902	4.36502	7.57427	13.4219	12.0636	19.5969	II	black
cdh10a	-0.67983	-0.56188	0.0073274	0.0310004	330.485	0.272406	0.411458	0.477637	0.259233	0.219723	0.246747	-1.34593	0.0353713	0.999992	ENSDARG00000055843	chr2	28873049	28873449	-33154	19.3934	13.095	9.73835	9.337	4.82544	2.44961	III	blue
cdh10a	-0.67983	-0.56188	0.0073274	0.0310004	330.485	0.272406	0.411458	0.477637	0.259233	0.219723	0.246747	-1.47754	0.0453079	1	ENSDARG00000055843	chr2	28875740	28876140	-30463	11.9344	13.095	5.41019	5.25206	2.41272	3.26615	III	blue
cdh10a	-0.67983	-0.56188	0.0073274	0.0310004	330.485	0.272406	0.411458	0.477637	0.259233	0.219723	0.246747	-2.64814	0.0129959	1	ENSDARG00000055843	chr2	28891412	28891812	-14791	2.98361	7.27503	9.73835	1.16712	1.20636	0.816537	III	blue
cdh10a	-0.67983	-0.56188	0.0073274	0.0310004	330.485	0.272406	0.411458	0.477637	0.259233	0.219723	0.246747	-1.46932	0.0238735	0.999992	ENSDARG00000055843	chr2	28862683	28863083	-43520	10.4426	13.095	11.9024	3.50137	6.0318	3.26615	III	blue
cdh10a	-0.67983	-0.56188	0.0073274	0.0310004	330.485	0.272406	0.411458	0.477637	0.259233	0.219723	0.246747	-1.47242	0.0405131	0.999992	ENSDARG00000055843	chr2	28933615	28934368	27589	17.9016	4.36502	11.9024	5.25206	5.42862	1.63307	III	blue
ptprn2	-0.679136	-0.591665	0.00141037	0.00932213	3711.36	0.502622	0.77215	0.859902	0.427573	0.456391	0.449382	-1.47431	0.0264608	0.999992	ENSDARG00000035970	chr7	40044402	40044802	87257	14.918	5.82002	18.3947	6.41919	6.0318	1.63307	III	blue
ptprn2	-0.679136	-0.591665	0.00141037	0.00932213	3711.36	0.502622	0.77215	0.859902	0.427573	0.456391	0.449382	-1.08233	0.0497902	0.999992	ENSDARG00000035970	chr7	40036442	40037210	79481	14.918	14.5501	14.0665	7.00275	7.84133	5.71576	III	blue
ptprn2	-0.679136	-0.591665	0.00141037	0.00932213	3711.36	0.502622	0.77215	0.859902	0.427573	0.456391	0.449382	-1.41126	0.0353583	0.999992	ENSDARG00000035970	chr7	39974046	39974446	16901	14.918	13.095	6.49223	4.6685	4.22226	4.08269	III	blue
ptprn2	-0.679136	-0.591665	0.00141037	0.00932213	3711.36	0.502622	0.77215	0.859902	0.427573	0.456391	0.449382	-1.33044	0.0386097	0.999992	ENSDARG00000035970	chr7	39963226	39963626	6081	7.45902	16.0051	10.8204	4.08494	3.0159	6.5323	III	blue
si:ch211-15e22.3	-0.677706	-0.553026	0.00988539	0.0383987	386.556	0.0368235	0.0534292	0.0690246	0.0331092	0.0312089	0.0353665	-0.971452	0.02552	0.378931	ENSDARG00000040048	chr1	37173201	37173300	139301	6	26	27	23	17	17	III	blue
si:ch211-15e22.3	-0.677706	-0.553026	0.00988539	0.0383987	386.556	0.0368235	0.0534292	0.0690246	0.0331092	0.0312089	0.0353665	-1.44392	0.00837264	0.999992	ENSDARG00000040048	chr1	37143672	37144072	109923	20.8853	13.095	21.6408	9.337	7.84133	3.26615	III	blue
si:ch211-15e22.3	-0.677706	-0.553026	0.00988539	0.0383987	386.556	0.0368235	0.0534292	0.0690246	0.0331092	0.0312089	0.0353665	-1.81822	0.040469	1	ENSDARG00000040048	chr1	36944651	36945051	-89098	11.9344	4.36502	7.57427	2.33425	3.61908	0.816537	III	blue
si:ch211-15e22.3	-0.677706	-0.553026	0.00988539	0.0383987	386.556	0.0368235	0.0534292	0.0690246	0.0331092	0.0312089	0.0353665	-1.28046	0.0146417	0.312294	ENSDARG00000040048	chr1	36929851	36930150	-103949	27	20	17	30	21	5	III	blue
si:ch211-15e22.3	-0.677706	-0.553026	0.00988539	0.0383987	386.556	0.0368235	0.0534292	0.0690246	0.0331092	0.0312089	0.0353665	-2.67607	0.014606	1	ENSDARG00000040048	chr1	37163233	37163633	129484	0	13.095	8.65631	1.16712	0.60318	1.63307	III	blue
si:ch211-15e22.3	-0.677706	-0.553026	0.00988539	0.0383987	386.556	0.0368235	0.0534292	0.0690246	0.0331092	0.0312089	0.0353665	-1.32514	0.0411947	0.999992	ENSDARG00000040048	chr1	36878110	36878510	-155639	13.4262	11.64	8.65631	2.91781	4.82544	5.71576	III	blue
si:ch211-15e22.3	-0.677706	-0.553026	0.00988539	0.0383987	386.556	0.0368235	0.0534292	0.0690246	0.0331092	0.0312089	0.0353665	-1.27139	0.0382677	0.999992	ENSDARG00000040048	chr1	37044268	37044668	10519	10.4426	10.185	17.3126	6.41919	6.0318	3.26615	III	blue
zgc:65997	-0.677111	-0.586438	0.001862	0.0113905	188.377	2.75333	3.78442	3.68183	1.94711	2.39278	2.05728	1.93516	0.011981	0.999992	ENSDARG00000043562	chr17	23518504	23518904	-10469	5.96722	1.45501	2.16408	11.6712	7.84133	17.1473	II	black
zgc:65997	-0.677111	-0.586438	0.001862	0.0113905	188.377	2.75333	3.78442	3.68183	1.94711	2.39278	2.05728	1.41403	0.0409845	0.999992	ENSDARG00000043562	chr17	23488794	23489194	-40179	5.96722	4.36502	2.16408	12.2548	12.0636	8.98191	II	black
tsc22d1	-0.677101	-0.578476	0.00303559	0.016243	5418.98	2.27283	3.7862	4.07432	2.0854	2.14239	2.11023	-0.735948	0.0235863	0.999992	ENSDARG00000038306	chr9	18807826	18808226	-50	113.377	120.765	126.599	84.6165	86.2547	45.7261	III	blue
mansc1	-0.676651	-0.580741	0.00261906	0.0146045	525.996	4.89191	7.53328	8.08569	4.11968	4.36544	4.35625	-1.22526	0.0078294	0.24499	ENSDARG00000104839	chr4	205001	205800	-5148	22	27	36	32	29	11	III	blue
mansc1	-0.676651	-0.580741	0.00261906	0.0146045	525.996	4.89191	7.53328	8.08569	4.11968	4.36544	4.35625	-1.10659	0.0392791	0.434269	ENSDARG00000104839	chr4	215451	215700	-15324	10	26	34	14	33	15	III	blue
mansc1	-0.676651	-0.580741	0.00261906	0.0146045	525.996	4.89191	7.53328	8.08569	4.11968	4.36544	4.35625	-1.0145	0.00598512	0.221962	ENSDARG00000104839	chr4	203351	203650	-3248	23	23	33	33	26	17	III	blue
atp2b3b	-0.675145	-0.612331	0.000139028	0.00163161	13465.7	5.83026	7.19361	8.93416	4.33476	4.4726	4.94515	-1.16548	0.0476018	0.999992	ENSDARG00000023445	chr23	19987148	19987548	19934	14.918	10.185	12.9845	5.83562	5.42862	5.71576	III	blue
hoxb2a	-0.673167	-0.56319	0.00592248	0.0265769	150.286	2.18898	3.11856	3.41627	1.87598	1.82497	1.77679	1.21761	0.0461786	0.999992	ENSDARG00000000175	chr3	23616906	23617306	-4496	8.95082	7.27503	2.16408	10.5041	12.6668	19.5969	II	black
hoxb2a	-0.673167	-0.56319	0.00592248	0.0265769	150.286	2.18898	3.11856	3.41627	1.87598	1.82497	1.77679	-1.0347	0.0470053	0.999992	ENSDARG00000000175	chr3	23626270	23626919	4992	17.9016	16.0051	14.0665	7.58631	6.0318	9.79845	III	blue
kcnk1b	-0.671936	-0.614971	6.62e-05	0.000954331	227.517	0.649237	0.795655	0.808573	0.461369	0.468534	0.48709	0.8455	0.00767961	0.2437	ENSDARG00000017254	chr13	35718601	35719450	-11605	29	32	38	125	117	48	II	black
kcnk1b	-0.671936	-0.614971	6.62e-05	0.000954331	227.517	0.649237	0.795655	0.808573	0.461369	0.468534	0.48709	2.49359	0.0264437	1	ENSDARG00000017254	chr13	35706054	35706454	-24377	0	2.91001	1.08204	5.83562	6.0318	10.615	II	black
kcnk1b	-0.671936	-0.614971	6.62e-05	0.000954331	227.517	0.649237	0.795655	0.808573	0.461369	0.468534	0.48709	1.53349	0.0249497	0.999992	ENSDARG00000017254	chr13	35728031	35728431	-2400	4.47541	4.36502	4.32816	9.337	13.2699	15.5142	II	black
ch25hl2	-0.671863	-0.545013	0.0119063	0.0437093	76.1767	2.90009	3.09546	2.99511	2.29061	1.66877	1.66496	1.25472	0.0228633	0.999992	ENSDARG00000038728	chr21	7295200	7295600	514	8.95082	4.36502	15.1485	32.6795	18.0954	17.1473	II	black
ch25hl2	-0.671863	-0.545013	0.0119063	0.0437093	76.1767	2.90009	3.09546	2.99511	2.29061	1.66877	1.66496	1.35723	0.0219646	0.361059	ENSDARG00000038728	chr21	7301351	7301950	6764	4	10	8	62	33	21	II	black
ch25hl2	-0.671863	-0.545013	0.0119063	0.0437093	76.1767	2.90009	3.09546	2.99511	2.29061	1.66877	1.66496	2.11427	2.3e-05	0.0110214	ENSDARG00000038728	chr21	7295601	7295750	790	4	5	7	53	50	34	II	black
trpc1	-0.670503	-0.604226	0.000253227	0.00257269	1112.21	1.57435	2.10606	2.34432	1.17337	1.25383	1.36059	-0.877489	0.0443155	0.450958	ENSDARG00000061203	chr24	5807801	5808050	-3478	16	15	29	28	17	18	III	blue
kcnd2	-0.669372	-0.561187	0.00587103	0.0263997	209.614	0.0411975	0.0667891	0.0618141	0.0348144	0.0369702	0.0350779	-0.782959	0.0298839	0.396913	ENSDARG00000032799	chr4	10365751	10365850	-1960	16	21	24	35	24	13	III	blue
kcnd2	-0.669372	-0.561187	0.00587103	0.0263997	209.614	0.0411975	0.0667891	0.0618141	0.0348144	0.0369702	0.0350779	-1.06661	0.0328954	0.999992	ENSDARG00000032799	chr4	10276089	10276489	-91471	20.8853	20.3701	14.0665	8.16987	8.44451	9.79845	III	blue
kcnd2	-0.669372	-0.561187	0.00587103	0.0263997	209.614	0.0411975	0.0667891	0.0618141	0.0348144	0.0369702	0.0350779	-1.34874	0.0192842	0.999992	ENSDARG00000032799	chr4	10372421	10373099	5000	14.918	20.3701	9.73835	4.08494	5.42862	8.16537	III	blue
qpctla	-0.66817	-0.60956	9.86e-05	0.00126194	721.992	2.00717	2.44473	2.76104	1.37649	1.67294	1.49236	1.0087	0.0475523	0.459006	ENSDARG00000061691	chr18	37059501	37059950	-178406	7	8	13	42	50	21	II	black
fam174b	-0.668121	-0.573166	0.00300986	0.0161314	455.382	2.67736	4.3256	3.94782	2.42114	2.07996	2.3949	-0.930222	0.00740663	0.999992	ENSDARG00000068709	chr18	25009862	25010262	-6613	65.6394	78.5703	64.9223	41.4329	44.6353	23.6796	III	blue
fam174b	-0.668121	-0.573166	0.00300986	0.0161314	455.382	2.67736	4.3256	3.94782	2.42114	2.07996	2.3949	-1.19904	0.0216105	0.35916	ENSDARG00000068709	chr18	25009551	25010350	-6725	24	18	26	18	25	15	III	blue
si:dkey-44g23.5	-0.667259	-0.615444	3.25e-05	0.000548162	335.859	1.35241	1.66319	1.39577	0.944521	0.990391	0.839373	1.42481	0.0464603	0.999992	ENSDARG00000061256	chr22	26927789	26928189	43716	4.47541	1.45501	7.57427	14.0055	13.2699	8.98191	II	black
si:dkey-44g23.5	-0.667259	-0.615444	3.25e-05	0.000548162	335.859	1.35241	1.66319	1.39577	0.944521	0.990391	0.839373	-1.7903	0.011593	1	ENSDARG00000061256	chr22	26947968	26948368	23537	10.4426	11.64	9.73835	2.91781	3.0159	3.26615	III	blue
si:dkey-44g23.5	-0.667259	-0.615444	3.25e-05	0.000548162	335.859	1.35241	1.66319	1.39577	0.944521	0.990391	0.839373	1.51155	0.0274384	0.999992	ENSDARG00000061256	chr22	26908580	26908980	62925	2.98361	4.36502	6.49223	11.6712	11.4604	16.3307	II	black
si:dkey-44g23.5	-0.667259	-0.615444	3.25e-05	0.000548162	335.859	1.35241	1.66319	1.39577	0.944521	0.990391	0.839373	1.45451	0.0027454	0.162273	ENSDARG00000061256	chr22	26970601	26970900	955	8	7	9	51	69	17	II	black
hccsa.1	-0.666938	-0.590969	0.000774416	0.00602333	456.093	0.538308	0.724554	0.787964	0.385772	0.459381	0.448042	-2.81025	0.0139494	1	ENSDARG00000028131	chr2	15197330	15197730	167032	1.4918	8.73003	10.8204	2.33425	0.60318	0	III	blue
hccsa.1	-0.666938	-0.590969	0.000774416	0.00602333	456.093	0.538308	0.724554	0.787964	0.385772	0.459381	0.448042	-1.39211	0.0366942	0.999992	ENSDARG00000028131	chr2	15215784	15216184	148578	19.3934	14.5501	5.41019	5.83562	1.80954	7.34884	III	blue
hccsa.1	-0.666938	-0.590969	0.000774416	0.00602333	456.093	0.538308	0.724554	0.787964	0.385772	0.459381	0.448042	-1.2849	0.0484254	0.999992	ENSDARG00000028131	chr2	15238526	15238926	125836	16.4098	10.185	7.57427	4.08494	4.22226	5.71576	III	blue
appb	-0.666889	-0.582476	0.00154345	0.00993058	36044.3	30.2966	46.5209	52.4965	27.2839	26.9174	27.2499	1.57767	0.0208714	0.999992	ENSDARG00000055543	chr9	35259550	35259950	793	2.98361	4.36502	6.49223	19.8411	10.8572	10.615	II	black
appb	-0.666889	-0.582476	0.00154345	0.00993058	36044.3	30.2966	46.5209	52.4965	27.2839	26.9174	27.2499	1.55102	0.0226171	0.999992	ENSDARG00000055543	chr9	35265909	35266309	-5566	4.47541	4.36502	4.32816	13.4219	9.65087	15.5142	II	black
appb	-0.666889	-0.582476	0.00154345	0.00993058	36044.3	30.2966	46.5209	52.4965	27.2839	26.9174	27.2499	1.25532	0.0437679	0.999992	ENSDARG00000055543	chr9	35312960	35313360	-52617	1.4918	10.185	6.49223	14.5891	13.2699	15.5142	II	black
lnx1	-0.664529	-0.568351	0.0035013	0.0180281	2947.02	1.4017	2.30176	2.4725	1.23563	1.32223	1.33912	-1.12742	0.0434345	0.999992	ENSDARG00000043323	chr20	22777333	22777733	10628	13.4262	20.3701	10.8204	5.83562	7.23815	7.34884	III	blue
ak5	-0.662649	-0.577115	0.00186837	0.0114242	508.588	0.0927876	0.13369	0.143633	0.0753451	0.0859633	0.0725716	-1.56323	0.037441	1	ENSDARG00000012555	chr2	9144862	9145262	116640	10.4426	5.82002	11.9024	4.6685	2.41272	2.44961	III	blue
sdhc	-0.661561	-0.601243	0.000160104	0.00180382	2345.23	13.2759	19.9597	18.4213	11.1204	10.802	10.7381	-1.33854	0.00526038	0.208941	ENSDARG00000038608	chr2	44346501	44347000	92	27	24	28	27	33	5	III	blue
sdhc	-0.661561	-0.601243	0.000160104	0.00180382	2345.23	13.2759	19.9597	18.4213	11.1204	10.802	10.7381	-1.0728	0.0280442	0.999992	ENSDARG00000038608	chr2	44346564	44346964	78	29.8361	30.5551	24.8869	16.3397	19.3017	4.89922	III	blue
nicn1	-0.660535	-0.542024	0.010679	0.0405496	263.06	0.604655	0.884917	1.06709	0.493726	0.56643	0.559737	-2.81529	9.15e-05	1	ENSDARG00000069677	chr22	33595194	33595594	187319	4.47541	5.82002	10.8204	0	0	0	III	blue
nicn1	-0.660535	-0.542024	0.010679	0.0405496	263.06	0.604655	0.884917	1.06709	0.493726	0.56643	0.559737	-3.03462	0.00149247	1	ENSDARG00000069677	chr22	33500447	33500847	92572	10.4426	8.73003	5.41019	1.16712	0.60318	0	III	blue
nicn1	-0.660535	-0.542024	0.010679	0.0405496	263.06	0.604655	0.884917	1.06709	0.493726	0.56643	0.559737	-0.956179	0.0313641	0.999992	ENSDARG00000069677	chr22	33568177	33568577	160302	19.3934	23.2801	25.9689	11.6712	11.4604	12.2481	III	blue
nicn1	-0.660535	-0.542024	0.010679	0.0405496	263.06	0.604655	0.884917	1.06709	0.493726	0.56643	0.559737	-1.44847	0.0415444	1	ENSDARG00000069677	chr22	33562414	33562814	154539	8.95082	8.73003	10.8204	2.91781	1.80954	5.71576	III	blue
nicn1	-0.660535	-0.542024	0.010679	0.0405496	263.06	0.604655	0.884917	1.06709	0.493726	0.56643	0.559737	-1.63399	0.011302	0.999992	ENSDARG00000069677	chr22	33296016	33296759	-111687	13.4262	17.4601	8.65631	5.25206	4.22226	3.26615	III	blue
nicn1	-0.660535	-0.542024	0.010679	0.0405496	263.06	0.604655	0.884917	1.06709	0.493726	0.56643	0.559737	-1.30643	0.00150479	0.126553	ENSDARG00000069677	chr22	33568551	33568650	160525	19	22	23	14	23	13	III	blue
dexi	-0.660349	-0.541326	0.0109255	0.0412489	227.368	6.1396	10.3143	10.0907	5.77144	5.28541	5.75779	1.51931	0.0421134	0.999992	ENSDARG00000055474	chr3	26806566	26806966	32613	1.4918	8.73003	1.08204	10.5041	9.65087	12.2481	II	black
dexi	-0.660349	-0.541326	0.0109255	0.0412489	227.368	6.1396	10.3143	10.0907	5.77144	5.28541	5.75779	1.45412	0.0456796	0.999992	ENSDARG00000055474	chr3	26730757	26731157	-43196	4.47541	2.91001	4.32816	12.2548	10.8572	8.98191	II	black
nfu1	-0.660267	-0.559376	0.00495346	0.0233315	1052.94	2.61039	4.20956	4.61206	2.48598	2.26615	2.48421	-0.855224	0.0316097	0.404488	ENSDARG00000068125	chr8	49444601	49445000	-94	45	28	40	67	35	15	III	blue
nfu1	-0.660267	-0.559376	0.00495346	0.0233315	1052.94	2.61039	4.20956	4.61206	2.48598	2.26615	2.48421	-0.903096	0.0302068	0.999992	ENSDARG00000068125	chr8	49444601	49445001	-93	49.2295	34.9201	35.7073	31.5124	18.6986	13.8811	III	blue
nfu1	-0.660267	-0.559376	0.00495346	0.0233315	1052.94	2.61039	4.20956	4.61206	2.48598	2.26615	2.48421	-1.23606	0.0356783	0.999992	ENSDARG00000068125	chr8	49464875	49465567	20327	14.918	17.4601	12.9845	3.50137	10.8572	4.89922	III	blue
ndufs7	-0.658956	-0.597781	0.000197	0.00211679	2714.04	10.6432	16.0037	15.0784	8.76426	9.02931	8.63519	1.23488	0.0134438	0.30318	ENSDARG00000074552	chr11	5809301	5809950	-35767	11	24	9	104	63	32	II	black
cdk15	-0.658695	-0.548582	0.0078696	0.0326488	2189.53	1.64215	2.91099	3.01748	1.4922	1.67953	1.62469	-1.96446	0.0429467	1	ENSDARG00000006093	chr6	9547183	9547583	9038	10.4426	1.45501	9.73835	2.91781	1.80954	0.816537	III	blue
cdk15	-0.658695	-0.548582	0.0078696	0.0326488	2189.53	1.64215	2.91099	3.01748	1.4922	1.67953	1.62469	1.45292	0.0300882	0.999992	ENSDARG00000006093	chr6	9561075	9561475	-4854	4.47541	5.82002	3.24612	15.1726	9.65087	12.2481	II	black
egln1b	-0.658412	-0.561052	0.00428057	0.0210577	1058.45	0.904322	1.55696	1.16121	0.863043	0.725276	0.706506	1.80002	0.0306229	0.999992	ENSDARG00000004632	chr11	31290015	31290415	-4932	1.4918	1.45501	6.49223	9.337	9.65087	13.8811	II	black
egln1b	-0.658412	-0.561052	0.00428057	0.0210577	1058.45	0.904322	1.55696	1.16121	0.863043	0.725276	0.706506	1.45961	0.0416361	0.999992	ENSDARG00000004632	chr11	31317690	31318090	22743	1.4918	5.82002	5.41019	11.6712	10.2541	13.0646	II	black
egln1b	-0.658412	-0.561052	0.00428057	0.0210577	1058.45	0.904322	1.55696	1.16121	0.863043	0.725276	0.706506	1.63026	0.011994	0.999992	ENSDARG00000004632	chr11	31313350	31313750	18403	5.96722	4.36502	3.24612	16.3397	15.0795	10.615	II	black
pcdh2ac	-0.658104	-0.598972	0.000153405	0.00175218	1268.56	1.34733	1.57494	1.9523	0.95194	1.02662	1.11256	1.16024	0.0482551	0.999992	ENSDARG00000099783	chr14	2245112	2245512	-209	7.45902	8.73003	3.24612	15.7562	18.6986	8.98191	II	black
syngr3b	-0.65769	-0.564702	0.00339454	0.0176154	5845.96	16.0454	26.7225	28.1426	14.7148	15.4244	14.8131	-1.72059	0.0376791	1	ENSDARG00000025034	chr1	7666716	7667116	77733	11.9344	4.36502	10.8204	1.16712	5.42862	1.63307	III	blue
syngr3b	-0.65769	-0.564702	0.00339454	0.0176154	5845.96	16.0454	26.7225	28.1426	14.7148	15.4244	14.8131	-1.23181	0.0218409	0.999992	ENSDARG00000025034	chr1	7629617	7630017	114832	14.918	16.0051	17.3126	3.50137	7.23815	9.79845	III	blue
syngr3b	-0.65769	-0.564702	0.00339454	0.0176154	5845.96	16.0454	26.7225	28.1426	14.7148	15.4244	14.8131	-1.11151	0.0347793	0.999992	ENSDARG00000025034	chr1	7744406	7744806	43	8.95082	23.2801	24.8869	11.6712	9.04769	5.71576	III	blue
klf7a	-0.657448	-0.599826	0.000125782	0.00151238	261.92	0.132463	0.160521	0.153495	0.0851596	0.0933103	0.105358	-1.60766	0.0227744	0.999992	ENSDARG00000073857	chr1	5705640	5706040	90557	4.47541	16.0051	15.1485	5.83562	4.22226	1.63307	III	blue
klf7a	-0.657448	-0.599826	0.000125782	0.00151238	261.92	0.132463	0.160521	0.153495	0.0851596	0.0933103	0.105358	-1.16194	0.00831008	0.248741	ENSDARG00000073857	chr1	5829401	5829600	-33103	25	16	25	27	27	7	III	blue
pkma	-0.656624	-0.58694	0.00057249	0.00478147	38730.8	36.1261	55.3253	56.6596	30.4545	31.5322	31.9703	0.835422	0.0351816	0.419706	ENSDARG00000099730	chr18	1026551	1027150	8175	37	23	41	82	117	73	II	black
zgc:91860	-0.656024	-0.572966	0.00184396	0.0113405	3298.99	3.6767	5.40926	6.33499	3.22387	3.26354	3.30046	2.08909	0.0143466	1	ENSDARG00000041599	chr18	17458110	17458510	18847	1.4918	2.91001	3.24612	6.41919	13.8731	12.2481	II	black
inpp4ab	-0.655413	-0.598037	0.000131708	0.00156609	397.802	0.146126	0.177142	0.195571	0.104226	0.120113	0.10527	-0.892098	0.0226153	0.363045	ENSDARG00000070995	chr6	14377301	14377400	-214480	14	19	28	32	14	18	III	blue
inpp4ab	-0.655413	-0.598037	0.000131708	0.00156609	397.802	0.146126	0.177142	0.195571	0.104226	0.120113	0.10527	-0.970058	0.0158343	0.319963	ENSDARG00000070995	chr6	14401701	14401800	-238880	12	22	24	34	18	8	III	blue
inpp4ab	-0.655413	-0.598037	0.000131708	0.00156609	397.802	0.146126	0.177142	0.195571	0.104226	0.120113	0.10527	-0.82081	0.0382921	0.429992	ENSDARG00000070995	chr6	14492401	14492500	-329580	15	23	17	32	15	15	III	blue
inpp4ab	-0.655413	-0.598037	0.000131708	0.00156609	397.802	0.146126	0.177142	0.195571	0.104226	0.120113	0.10527	-1.3596	0.0325541	0.999992	ENSDARG00000070995	chr6	14415479	14415879	-252809	11.9344	10.185	14.0665	7.00275	3.0159	4.08269	III	blue
aplnrb	-0.653047	-0.596302	0.000130501	0.00155637	682.199	13.5979	17.735	19.3304	11.0839	10.3012	10.8534	1.51497	0.0301564	0.999992	ENSDARG00000036670	chr10	8569818	8570218	-100557	1.4918	7.27503	4.32816	9.92056	16.889	10.615	II	black
hs6st1a	-0.65245	-0.536629	0.0111353	0.041769	541.878	0.0831842	0.141596	0.152367	0.0762214	0.0821167	0.0817582	-1.77109	0.0161086	1	ENSDARG00000054754	chr2	41303278	41303678	-33699	10.4426	11.64	8.65631	2.33425	4.22226	2.44961	III	blue
dalrd3	-0.650268	-0.585082	0.00043023	0.00385866	1134.59	3.11856	4.59829	4.58223	2.60951	2.56961	2.66029	1.83367	0.0488166	1	ENSDARG00000068602	chr8	26109631	26110031	45162	2.98361	0	4.32816	7.00275	8.44451	10.615	II	black
dalrd3	-0.650268	-0.585082	0.00043023	0.00385866	1134.59	3.11856	4.59829	4.58223	2.60951	2.56961	2.66029	0.857215	0.036792	0.425289	ENSDARG00000068602	chr8	26064551	26065350	281	21	16	28	83	72	47	II	black
gtf3c6	-0.650086	-0.604534	1.88e-05	0.000352797	204.621	12.0573	11.3123	11.706	7.90377	7.35955	7.04797	0.979988	0.0208822	0.35855	ENSDARG00000043301	chr16	17344901	17345000	440	8	4	16	49	30	28	II	black
stxbp5l	-0.649553	-0.587621	0.000299127	0.00292239	1837.49	0.324165	0.41379	0.484177	0.2362	0.277483	0.265658	-1.73549	0.0271422	1	ENSDARG00000006383	chr9	27872231	27872631	-34494	2.98361	13.095	11.9024	2.33425	3.61908	2.44961	III	blue
camkk1a	-0.64928	-0.591871	0.000164682	0.00184127	810.52	0.428505	0.49784	0.605458	0.311199	0.309929	0.356574	1.31103	0.0288629	0.999992	ENSDARG00000035452	chr5	30727179	30727579	-23395	5.96722	8.73003	3.24612	11.0877	16.2858	17.1473	II	black
camkk1a	-0.64928	-0.591871	0.000164682	0.00184127	810.52	0.428505	0.49784	0.605458	0.311199	0.309929	0.356574	1.32812	0.0135036	0.30318	ENSDARG00000035452	chr5	30617151	30617650	-133374	8	7	15	39	60	41	II	black
camkk1a	-0.64928	-0.591871	0.000164682	0.00184127	810.52	0.428505	0.49784	0.605458	0.311199	0.309929	0.356574	1.32205	0.0427185	0.999992	ENSDARG00000035452	chr5	30762080	30762480	11506	2.98361	8.73003	3.24612	11.6712	12.6668	13.0646	II	black
camkk1a	-0.64928	-0.591871	0.000164682	0.00184127	810.52	0.428505	0.49784	0.605458	0.311199	0.309929	0.356574	2.26617	0.0347537	1	ENSDARG00000035452	chr5	30640461	30640861	-110113	0	0	5.41019	7.00275	10.8572	8.16537	II	black
camkk1a	-0.64928	-0.591871	0.000164682	0.00184127	810.52	0.428505	0.49784	0.605458	0.311199	0.309929	0.356574	1.43507	0.0334798	0.999992	ENSDARG00000035452	chr5	30633048	30633448	-117526	10.4426	1.45501	3.24612	11.6712	21.1113	8.16537	II	black
camkk1a	-0.64928	-0.591871	0.000164682	0.00184127	810.52	0.428505	0.49784	0.605458	0.311199	0.309929	0.356574	0.996291	0.0268132	0.999992	ENSDARG00000035452	chr5	30617225	30617625	-133349	11.9344	14.5501	17.3126	23.3425	31.3653	32.6615	II	black
camkk1a	-0.64928	-0.591871	0.000164682	0.00184127	810.52	0.428505	0.49784	0.605458	0.311199	0.309929	0.356574	1.26996	0.0498111	0.999992	ENSDARG00000035452	chr5	30621794	30622194	-128780	5.96722	4.36502	6.49223	8.16987	16.889	15.5142	II	black
efhd1	-0.64822	-0.550085	0.00553543	0.0252857	7325.48	10.478	19.2139	17.2384	9.39561	10.047	10.5036	3.24765	0.000137609	1	ENSDARG00000043446	chr15	40339881	40340281	-944	0	0	0	6.41919	11.4604	10.615	II	black
efhd1	-0.64822	-0.550085	0.00553543	0.0252857	7325.48	10.478	19.2139	17.2384	9.39561	10.047	10.5036	1.6427	0.00846719	0.250155	ENSDARG00000043446	chr15	40340701	40341350	1	3	4	13	69	26	29	II	black
efhd1	-0.64822	-0.550085	0.00553543	0.0252857	7325.48	10.478	19.2139	17.2384	9.39561	10.047	10.5036	2.91829	0.0151389	1	ENSDARG00000043446	chr15	40293075	40293475	-47750	1.4918	1.45501	0	5.25206	8.44451	8.98191	II	black
efhd1	-0.64822	-0.550085	0.00553543	0.0252857	7325.48	10.478	19.2139	17.2384	9.39561	10.047	10.5036	2.56554	0.0496681	1	ENSDARG00000043446	chr15	40287096	40287496	-53729	0	0	3.24612	5.83562	6.0318	7.34884	II	black
pcdh10b	-0.647366	-0.540019	0.00867679	0.0348928	1425.77	2.18918	3.6446	4.11803	2.04674	2.11277	2.19606	-1.93942	0.00975788	1	ENSDARG00000102824	chr14	42649332	42649732	-15950	8.95082	11.64	10.8204	2.33425	4.22226	1.63307	III	blue
pcdh10b	-0.647366	-0.540019	0.00867679	0.0348928	1425.77	2.18918	3.6446	4.11803	2.04674	2.11277	2.19606	-1.3202	0.0181169	0.999992	ENSDARG00000102824	chr14	42781184	42781584	-147802	14.918	17.4601	12.9845	6.41919	6.0318	5.71576	III	blue
pcdh10b	-0.647366	-0.540019	0.00867679	0.0348928	1425.77	2.18918	3.6446	4.11803	2.04674	2.11277	2.19606	-1.07744	0.0431217	0.999992	ENSDARG00000102824	chr14	42662569	42663307	-29356	14.918	18.9151	14.0665	4.6685	9.04769	8.98191	III	blue
pcdh10b	-0.647366	-0.540019	0.00867679	0.0348928	1425.77	2.18918	3.6446	4.11803	2.04674	2.11277	2.19606	2.05624	0.00615407	0.999992	ENSDARG00000102824	chr14	42291515	42291915	341867	5.96722	1.45501	2.16408	12.2548	9.65087	17.9638	II	black
pcdh10b	-0.647366	-0.540019	0.00867679	0.0348928	1425.77	2.18918	3.6446	4.11803	2.04674	2.11277	2.19606	-1.35152	0.0451126	0.999992	ENSDARG00000102824	chr14	42725837	42726237	-92455	10.4426	17.4601	6.49223	2.33425	5.42862	5.71576	III	blue
pcdh10b	-0.647366	-0.540019	0.00867679	0.0348928	1425.77	2.18918	3.6446	4.11803	2.04674	2.11277	2.19606	-1.31163	0.0473997	0.999992	ENSDARG00000102824	chr14	42231079	42231479	402303	14.918	11.64	7.57427	5.83562	3.0159	4.89922	III	blue
pcdh10b	-0.647366	-0.540019	0.00867679	0.0348928	1425.77	2.18918	3.6446	4.11803	2.04674	2.11277	2.19606	-1.10303	0.0302194	0.999992	ENSDARG00000102824	chr14	42275768	42276168	357614	31.3279	17.4601	17.3126	14.5891	9.65087	6.5323	III	blue
rgs8	-0.647252	-0.566975	0.00187981	0.0114696	784.707	1.17998	1.61151	1.92691	1.05881	0.964577	0.990517	-1.689	0.0284195	0.999992	ENSDARG00000070037	chr6	35496894	35497294	6922	8.95082	11.64	11.9024	5.25206	4.82544	0	III	blue
rgs8	-0.647252	-0.566975	0.00187981	0.0114696	784.707	1.17998	1.61151	1.92691	1.05881	0.964577	0.990517	-1.05308	0.0315217	0.999992	ENSDARG00000070037	chr6	35563248	35563648	-59432	25.3607	27.6451	14.0665	12.8384	7.23815	12.2481	III	blue
lancl2	-0.646997	-0.563006	0.0024647	0.0139554	2989.89	4.93911	7.47198	8.54065	4.42067	4.49126	4.46986	1.48907	0.0152887	0.999992	ENSDARG00000045465	chr24	498265	498665	61232	5.96722	4.36502	6.49223	12.8384	20.5081	13.8811	II	black
lancl2	-0.646997	-0.563006	0.0024647	0.0139554	2989.89	4.93911	7.47198	8.54065	4.42067	4.49126	4.46986	1.76586	0.00122084	0.117111	ENSDARG00000045465	chr24	540551	540900	103493	8	6	9	33	65	47	II	black
lancl2	-0.646997	-0.563006	0.0024647	0.0139554	2989.89	4.93911	7.47198	8.54065	4.42067	4.49126	4.46986	-1.58544	0.0329587	1	ENSDARG00000045465	chr24	479936	480336	42903	7.45902	11.64	9.73835	2.33425	4.82544	2.44961	III	blue
lancl2	-0.646997	-0.563006	0.0024647	0.0139554	2989.89	4.93911	7.47198	8.54065	4.42067	4.49126	4.46986	1.09665	0.0444443	0.451175	ENSDARG00000045465	chr24	541451	541700	104343	7	8	11	26	54	27	II	black
lancl2	-0.646997	-0.563006	0.0024647	0.0139554	2989.89	4.93911	7.47198	8.54065	4.42067	4.49126	4.46986	1.47717	0.0301148	0.999992	ENSDARG00000045465	chr24	605307	605707	168274	5.96722	5.82002	1.08204	15.1726	10.8572	9.79845	II	black
lancl2	-0.646997	-0.563006	0.0024647	0.0139554	2989.89	4.93911	7.47198	8.54065	4.42067	4.49126	4.46986	1.55229	0.0204781	0.999992	ENSDARG00000045465	chr24	487961	488361	50928	7.45902	2.91001	3.24612	9.337	15.0795	15.5142	II	black
lancl2	-0.646997	-0.563006	0.0024647	0.0139554	2989.89	4.93911	7.47198	8.54065	4.42067	4.49126	4.46986	1.8057	0.00109702	0.999992	ENSDARG00000045465	chr24	540701	541101	103668	10.4426	7.27503	5.41019	13.4219	35.5876	31.845	II	black
sntg2	-0.646886	-0.539865	0.00865582	0.0348928	202.182	0.0445053	0.0572508	0.0740408	0.0360261	0.0380468	0.0384099	1.32559	0.0359252	0.999992	ENSDARG00000101660	chr17	3388098	3388498	37991	8.95082	2.91001	4.32816	17.5069	13.2699	9.79845	II	black
pbx1b	-0.645578	-0.600486	2.06e-05	0.000380212	243.909	0.0987295	0.0918453	0.103794	0.058	0.0636348	0.0669419	1.52529	0.0463519	0.999992	ENSDARG00000101131	chr6	2353135	2353535	-58598	5.96722	1.45501	4.32816	5.25206	13.8731	14.6977	II	black
pbx1b	-0.645578	-0.600486	2.06e-05	0.000380212	243.909	0.0987295	0.0918453	0.103794	0.058	0.0636348	0.0669419	2.12494	0.0182341	1	ENSDARG00000101131	chr6	2343384	2343784	-48847	4.47541	0	2.16408	10.5041	7.84133	10.615	II	black
pbx1b	-0.645578	-0.600486	2.06e-05	0.000380212	243.909	0.0987295	0.0918453	0.103794	0.058	0.0636348	0.0669419	1.31093	0.0448041	0.999992	ENSDARG00000101131	chr6	2346067	2346467	-51530	5.96722	4.36502	4.32816	11.6712	13.2699	11.4315	II	black
cdh4	-0.644366	-0.556344	0.00341143	0.0176823	1927.11	0.152453	0.235335	0.265464	0.139762	0.13555	0.142716	0.793461	0.0462751	0.453856	ENSDARG00000015002	chr11	20546601	20546700	276780	13	8	11	40	36	32	II	black
cdh4	-0.644366	-0.556344	0.00341143	0.0176823	1927.11	0.152453	0.235335	0.265464	0.139762	0.13555	0.142716	1.2548	0.0412187	0.999992	ENSDARG00000015002	chr11	20533832	20534232	264162	5.96722	5.82002	5.41019	12.2548	13.2699	15.5142	II	black
cdh4	-0.644366	-0.556344	0.00341143	0.0176823	1927.11	0.152453	0.235335	0.265464	0.139762	0.13555	0.142716	-1.80545	0.0283019	1	ENSDARG00000015002	chr11	20284506	20284906	14836	10.4426	7.27503	7.57427	1.16712	3.61908	2.44961	III	blue
ormdl3	-0.642924	-0.557871	0.00291922	0.0158185	122.479	0.825538	0.954584	0.712984	0.542106	0.521552	0.530997	-2.17436	0.0281603	1	ENSDARG00000025555	chr12	22071648	22072048	44933	4.47541	5.82002	3.24612	1.16712	0	0	III	blue
ormdl3	-0.642924	-0.557871	0.00291922	0.0158185	122.479	0.825538	0.954584	0.712984	0.542106	0.521552	0.530997	-1.1023	0.0454444	0.999992	ENSDARG00000025555	chr12	22007070	22007858	109317	17.9016	14.5501	12.9845	7.00275	8.44451	5.71576	III	blue
ormdl3	-0.642924	-0.557871	0.00291922	0.0158185	122.479	0.825538	0.954584	0.712984	0.542106	0.521552	0.530997	-1.14819	0.0322091	0.406443	ENSDARG00000025555	chr12	21969251	21969600	147355	13	22	28	34	12	11	III	blue
pax2a	-0.642296	-0.540823	0.00735878	0.0311132	1429.39	1.51242	2.40892	2.80351	1.48323	1.39299	1.43336	-1.84678	0.0350083	1	ENSDARG00000028148	chr13	29557677	29558077	-82632	10.4426	7.27503	6.49223	3.50137	2.41272	0.816537	III	blue
pax2a	-0.642296	-0.540823	0.00735878	0.0311132	1429.39	1.51242	2.40892	2.80351	1.48323	1.39299	1.43336	-1.78835	0.0154574	0.999992	ENSDARG00000028148	chr13	29622641	29623041	-17668	14.918	11.64	7.57427	5.83562	2.41272	1.63307	III	blue
pax2a	-0.642296	-0.540823	0.00735878	0.0311132	1429.39	1.51242	2.40892	2.80351	1.48323	1.39299	1.43336	-1.52729	0.0219292	0.999992	ENSDARG00000028148	chr13	29577016	29577416	-63293	20.8853	11.64	10.8204	7.58631	6.63497	0.816537	III	blue
si:dkey-222p3.1	-0.641313	-0.567444	0.0013207	0.00886137	129.534	0.350947	0.332586	0.354255	0.248184	0.195726	0.221018	-1.63051	0.0402375	0.999992	ENSDARG00000071103	chr22	28195027	28195427	81600	14.918	13.095	4.32816	7.00275	1.80954	1.63307	III	blue
si:dkey-222p3.1	-0.641313	-0.567444	0.0013207	0.00886137	129.534	0.350947	0.332586	0.354255	0.248184	0.195726	0.221018	-1.87557	0.0321083	1	ENSDARG00000071103	chr22	27815593	27815993	461034	4.47541	17.4601	4.32816	3.50137	1.20636	2.44961	III	blue
si:dkey-222p3.1	-0.641313	-0.567444	0.0013207	0.00886137	129.534	0.350947	0.332586	0.354255	0.248184	0.195726	0.221018	-2.16417	0.00284683	0.999992	ENSDARG00000071103	chr22	27821630	27822030	454997	11.9344	13.095	12.9845	5.25206	2.41272	0.816537	III	blue
si:dkey-222p3.1	-0.641313	-0.567444	0.0013207	0.00886137	129.534	0.350947	0.332586	0.354255	0.248184	0.195726	0.221018	-2.06688	0.00431907	0.999992	ENSDARG00000071103	chr22	27836111	27836511	440516	5.96722	14.5501	16.2306	4.08494	0.60318	4.08269	III	blue
si:dkey-222p3.1	-0.641313	-0.567444	0.0013207	0.00886137	129.534	0.350947	0.332586	0.354255	0.248184	0.195726	0.221018	-1.69247	0.0246367	0.999992	ENSDARG00000071103	chr22	27846125	27846525	430502	7.45902	16.0051	8.65631	5.25206	0.60318	4.08269	III	blue
si:dkey-222p3.1	-0.641313	-0.567444	0.0013207	0.00886137	129.534	0.350947	0.332586	0.354255	0.248184	0.195726	0.221018	-1.84899	0.0451865	1	ENSDARG00000071103	chr22	27779085	27779485	497542	14.918	4.36502	4.32816	3.50137	0.60318	2.44961	III	blue
si:dkey-222p3.1	-0.641313	-0.567444	0.0013207	0.00886137	129.534	0.350947	0.332586	0.354255	0.248184	0.195726	0.221018	-1.88527	0.00835151	0.999992	ENSDARG00000071103	chr22	27774798	27775418	501719	16.4098	13.095	6.49223	4.6685	1.80954	3.26615	III	blue
si:dkey-222p3.1	-0.641313	-0.567444	0.0013207	0.00886137	129.534	0.350947	0.332586	0.354255	0.248184	0.195726	0.221018	-1.8969	0.0352706	1	ENSDARG00000071103	chr22	27816445	27816845	460182	13.4262	2.91001	8.65631	4.08494	1.80954	0.816537	III	blue
si:dkey-222p3.1	-0.641313	-0.567444	0.0013207	0.00886137	129.534	0.350947	0.332586	0.354255	0.248184	0.195726	0.221018	-2.17084	0.033268	0.999992	ENSDARG00000071103	chr22	27769541	27769941	507086	17.9016	43.6502	16.2306	12.8384	3.61908	0.816537	III	blue
si:dkey-222p3.1	-0.641313	-0.567444	0.0013207	0.00886137	129.534	0.350947	0.332586	0.354255	0.248184	0.195726	0.221018	-1.74891	0.0364129	1	ENSDARG00000071103	chr22	27935935	27936335	340692	4.47541	8.73003	9.73835	1.75069	1.80954	3.26615	III	blue
si:dkey-222p3.1	-0.641313	-0.567444	0.0013207	0.00886137	129.534	0.350947	0.332586	0.354255	0.248184	0.195726	0.221018	-1.42491	0.0295898	0.999992	ENSDARG00000071103	chr22	27808352	27808752	468275	19.3934	8.73003	9.73835	7.00275	3.0159	4.08269	III	blue
si:dkey-222p3.1	-0.641313	-0.567444	0.0013207	0.00886137	129.534	0.350947	0.332586	0.354255	0.248184	0.195726	0.221018	-1.32313	0.00914134	0.999992	ENSDARG00000071103	chr22	27988496	27989504	287827	10.4426	24.7351	23.8049	8.16987	7.23815	8.16537	III	blue
si:dkey-222p3.1	-0.641313	-0.567444	0.0013207	0.00886137	129.534	0.350947	0.332586	0.354255	0.248184	0.195726	0.221018	-1.58602	0.0117987	0.999992	ENSDARG00000071103	chr22	27916292	27916692	360335	13.4262	7.27503	19.4767	4.08494	6.0318	3.26615	III	blue
si:dkey-222p3.1	-0.641313	-0.567444	0.0013207	0.00886137	129.534	0.350947	0.332586	0.354255	0.248184	0.195726	0.221018	-1.68454	0.0267609	0.999992	ENSDARG00000071103	chr22	27806957	27807357	469670	7.45902	17.4601	8.65631	7.00275	1.80954	1.63307	III	blue
si:dkey-222p3.1	-0.641313	-0.567444	0.0013207	0.00886137	129.534	0.350947	0.332586	0.354255	0.248184	0.195726	0.221018	-2.08857	0.0412717	1	ENSDARG00000071103	chr22	28275711	28276111	916	5.96722	2.91001	9.73835	1.75069	1.80954	0.816537	III	blue
si:dkey-222p3.1	-0.641313	-0.567444	0.0013207	0.00886137	129.534	0.350947	0.332586	0.354255	0.248184	0.195726	0.221018	-2.02526	0.0148459	1	ENSDARG00000071103	chr22	28276254	28276654	373	13.4262	4.36502	11.9024	4.6685	1.80954	0.816537	III	blue
si:dkey-222p3.1	-0.641313	-0.567444	0.0013207	0.00886137	129.534	0.350947	0.332586	0.354255	0.248184	0.195726	0.221018	-2.91378	0.00255724	1	ENSDARG00000071103	chr22	27775534	27775934	501093	4.47541	11.64	6.49223	0.583562	0.60318	0.816537	III	blue
si:dkey-222p3.1	-0.641313	-0.567444	0.0013207	0.00886137	129.534	0.350947	0.332586	0.354255	0.248184	0.195726	0.221018	-1.31912	0.0429241	0.999992	ENSDARG00000071103	chr22	27797359	27797759	479268	11.9344	5.82002	15.1485	4.6685	3.61908	4.89922	III	blue
si:dkey-222p3.1	-0.641313	-0.567444	0.0013207	0.00886137	129.534	0.350947	0.332586	0.354255	0.248184	0.195726	0.221018	-2.6941	0.0121464	1	ENSDARG00000071103	chr22	27921401	27921801	355226	7.45902	8.73003	4.32816	1.75069	0.60318	0.816537	III	blue
si:dkey-222p3.1	-0.641313	-0.567444	0.0013207	0.00886137	129.534	0.350947	0.332586	0.354255	0.248184	0.195726	0.221018	-1.63365	0.0158804	0.999992	ENSDARG00000071103	chr22	27836678	27837078	439949	10.4426	11.64	12.9845	5.83562	3.0159	2.44961	III	blue
si:dkey-222p3.1	-0.641313	-0.567444	0.0013207	0.00886137	129.534	0.350947	0.332586	0.354255	0.248184	0.195726	0.221018	-1.27509	0.0484615	0.999992	ENSDARG00000071103	chr22	27803886	27804286	472741	11.9344	20.3701	12.9845	12.2548	4.82544	1.63307	III	blue
si:dkey-222p3.1	-0.641313	-0.567444	0.0013207	0.00886137	129.534	0.350947	0.332586	0.354255	0.248184	0.195726	0.221018	-1.80409	0.00324328	0.999992	ENSDARG00000071103	chr22	27773747	27774538	502685	13.4262	18.9151	17.3126	8.75344	3.0159	2.44961	III	blue
si:dkey-222p3.1	-0.641313	-0.567444	0.0013207	0.00886137	129.534	0.350947	0.332586	0.354255	0.248184	0.195726	0.221018	-1.78796	0.00998065	0.999992	ENSDARG00000071103	chr22	27795911	27796311	480716	5.96722	21.8251	11.9024	6.41919	1.80954	3.26615	III	blue
si:dkey-222p3.1	-0.641313	-0.567444	0.0013207	0.00886137	129.534	0.350947	0.332586	0.354255	0.248184	0.195726	0.221018	-1.52066	0.0176953	0.999992	ENSDARG00000071103	chr22	27901694	27902094	374933	17.9016	18.9151	6.49223	7.00275	4.82544	3.26615	III	blue
si:dkey-222p3.1	-0.641313	-0.567444	0.0013207	0.00886137	129.534	0.350947	0.332586	0.354255	0.248184	0.195726	0.221018	-1.51256	0.0211297	0.999992	ENSDARG00000071103	chr22	27825913	27826313	450714	7.45902	17.4601	12.9845	7.00275	3.0159	3.26615	III	blue
si:dkey-222p3.1	-0.641313	-0.567444	0.0013207	0.00886137	129.534	0.350947	0.332586	0.354255	0.248184	0.195726	0.221018	-1.90654	0.0110229	0.999992	ENSDARG00000071103	chr22	27779726	27780126	496901	10.4426	11.64	11.9024	5.83562	2.41272	0.816537	III	blue
si:dkey-222p3.1	-0.641313	-0.567444	0.0013207	0.00886137	129.534	0.350947	0.332586	0.354255	0.248184	0.195726	0.221018	-2.18106	0.00158573	0.999992	ENSDARG00000071103	chr22	28060376	28060776	216251	14.918	17.4601	7.57427	2.91781	1.80954	4.08269	III	blue
si:dkey-222p3.1	-0.641313	-0.567444	0.0013207	0.00886137	129.534	0.350947	0.332586	0.354255	0.248184	0.195726	0.221018	-1.52751	0.0287791	0.999992	ENSDARG00000071103	chr22	27771062	27771462	505565	11.9344	16.0051	6.49223	4.6685	4.82544	2.44961	III	blue
si:dkey-222p3.1	-0.641313	-0.567444	0.0013207	0.00886137	129.534	0.350947	0.332586	0.354255	0.248184	0.195726	0.221018	-1.55157	0.008708	0.999992	ENSDARG00000071103	chr22	27958276	27958676	318351	14.918	13.095	15.1485	6.41919	4.22226	4.08269	III	blue
si:dkey-222p3.1	-0.641313	-0.567444	0.0013207	0.00886137	129.534	0.350947	0.332586	0.354255	0.248184	0.195726	0.221018	-1.38249	0.0470102	0.999992	ENSDARG00000071103	chr22	27834879	27835279	441748	7.45902	14.5501	12.9845	8.16987	3.61908	1.63307	III	blue
si:dkey-222p3.1	-0.641313	-0.567444	0.0013207	0.00886137	129.534	0.350947	0.332586	0.354255	0.248184	0.195726	0.221018	-1.92936	0.0456507	1	ENSDARG00000071103	chr22	28169439	28169839	107188	2.98361	11.64	6.49223	2.91781	1.80954	0.816537	III	blue
rad21b	-0.639831	-0.580533	0.000296731	0.00290296	2511.47	4.84055	6.14955	7.37202	3.71647	4.10765	3.96312	-1.05123	0.0478813	0.999992	ENSDARG00000035655	chr19	44727096	44727496	-233360	7.45902	17.4601	22.7228	7.58631	7.23815	8.16537	III	blue
rad21b	-0.639831	-0.580533	0.000296731	0.00290296	2511.47	4.84055	6.14955	7.37202	3.71647	4.10765	3.96312	-1.08869	0.0439022	0.999992	ENSDARG00000035655	chr19	44656177	44656577	-162441	11.9344	16.0051	18.3947	6.41919	9.65087	5.71576	III	blue
rad21b	-0.639831	-0.580533	0.000296731	0.00290296	2511.47	4.84055	6.14955	7.37202	3.71647	4.10765	3.96312	-1.84761	0.0332766	1	ENSDARG00000035655	chr19	44809913	44810313	-316177	5.96722	8.73003	9.73835	1.75069	4.22226	0.816537	III	blue
rad21b	-0.639831	-0.580533	0.000296731	0.00290296	2511.47	4.84055	6.14955	7.37202	3.71647	4.10765	3.96312	-1.31832	0.039827	0.999992	ENSDARG00000035655	chr19	44684104	44684504	-190368	11.9344	8.73003	14.0665	5.83562	4.82544	3.26615	III	blue
rad21b	-0.639831	-0.580533	0.000296731	0.00290296	2511.47	4.84055	6.14955	7.37202	3.71647	4.10765	3.96312	-1.53172	0.0401714	1	ENSDARG00000035655	chr19	44863641	44864041	-369905	5.96722	8.73003	11.9024	2.91781	3.0159	3.26615	III	blue
csnk2a2a	-0.639622	-0.577188	0.00044058	0.00392754	978.101	2.58018	3.58717	3.74279	2.2866	1.9916	2.08448	1.12495	0.0439988	0.999992	ENSDARG00000012818	chr7	56492596	56492996	-27240	11.9344	2.91001	8.65631	18.674	18.6986	13.8811	II	black
si:ch73-160h15.3	-0.637098	-0.536467	0.00784894	0.0325923	463.69	9.74876	16.0641	16.5183	9.08113	9.06839	9.08677	1.66188	0.0249528	0.999992	ENSDARG00000094160	chr1	46127430	46127830	13907	4.47541	1.45501	5.41019	9.337	12.6668	13.8811	II	black
ddx28	-0.633524	-0.593251	1.11e-05	0.000232764	290.854	8.59155	7.58372	7.43305	5.33485	4.79968	5.06594	2.15236	0.00926633	1	ENSDARG00000060411	chr7	34674287	34674687	-17791	4.47541	2.91001	0	9.337	12.0636	11.4315	II	black
ddx28	-0.633524	-0.593251	1.11e-05	0.000232764	290.854	8.59155	7.58372	7.43305	5.33485	4.79968	5.06594	2.4805	0.023348	1	ENSDARG00000060411	chr7	34720229	34720629	28151	1.4918	1.45501	1.08204	9.92056	6.0318	6.5323	II	black
il2rb	-0.631344	-0.521963	0.0126948	0.0458788	118.956	0.42132	0.608876	0.601413	0.366949	0.31307	0.375768	1.71614	0.0478299	1	ENSDARG00000075720	chr3	25056858	25057258	-8360	2.98361	2.91001	2.16408	5.25206	13.8731	7.34884	II	black
gyg1a	-0.631087	-0.568196	0.000606939	0.00499979	2588.37	20.7874	14.8989	14.1079	11.7033	10.0758	10.3649	1.18771	0.0491606	0.999992	ENSDARG00000011934	chr2	25283780	25284180	2794	7.45902	4.36502	6.49223	14.0055	16.2858	11.4315	II	black
arhgef9b	-0.630497	-0.552106	0.00249367	0.0140713	1631.36	1.05268	1.51809	1.771	0.934193	0.961685	0.909282	-1.48693	0.0436804	1	ENSDARG00000078624	chr14	8839262	8839662	54492	11.9344	7.27503	9.73835	5.25206	1.80954	3.26615	III	blue
plk3	-0.629876	-0.605824	1.11e-08	6.98e-07	2472.15	13.8955	16.0366	16.803	9.65812	9.94413	10.6137	0.851974	0.0370773	0.425289	ENSDARG00000038754	chr2	35647901	35648000	26753	8	5	18	37	45	26	II	black
stat5a	-0.628762	-0.540302	0.00495648	0.0233335	382.495	0.113356	0.0808907	0.0959152	0.0541362	0.0569356	0.0768286	2.30003	0.0235706	1	ENSDARG00000019392	chr3	17044267	17044667	64991	1.4918	1.45501	2.16408	13.4219	6.0318	5.71576	II	black
stat5a	-0.628762	-0.540302	0.00495648	0.0233335	382.495	0.113356	0.0808907	0.0959152	0.0541362	0.0569356	0.0768286	1.7269	0.0265019	1	ENSDARG00000019392	chr3	16934990	16935390	-44286	2.98361	4.36502	2.16408	8.16987	10.2541	13.0646	II	black
stat5a	-0.628762	-0.540302	0.00495648	0.0233335	382.495	0.113356	0.0808907	0.0959152	0.0541362	0.0569356	0.0768286	2.28337	0.00563658	0.999992	ENSDARG00000019392	chr3	17106051	17106451	126775	0	4.36502	3.24612	10.5041	12.6668	13.8811	II	black
stat5a	-0.628762	-0.540302	0.00495648	0.0233335	382.495	0.113356	0.0808907	0.0959152	0.0541362	0.0569356	0.0768286	1.82682	0.0401993	1	ENSDARG00000019392	chr3	17150725	17151125	171449	1.4918	2.91001	3.24612	5.83562	9.04769	12.2481	II	black
arrb2a	-0.628033	-0.568356	0.000460639	0.00403112	1134.49	2.77355	3.81977	4.14626	2.34027	2.25759	2.35417	-1.56774	0.0460733	1	ENSDARG00000039215	chr10	22920535	22920935	-982	4.47541	17.4601	6.49223	2.91781	4.22226	2.44961	III	blue
dacha	-0.625484	-0.552007	0.00194806	0.0117167	581.056	0.0795284	0.0987705	0.125495	0.0680877	0.063663	0.0652953	-1.57416	0.009943	0.999992	ENSDARG00000010132	chr21	34492088	34492488	131493	17.9016	17.4601	8.65631	4.6685	6.0318	4.08269	III	blue
dacha	-0.625484	-0.552007	0.00194806	0.0117167	581.056	0.0795284	0.0987705	0.125495	0.0680877	0.063663	0.0652953	-1.41483	0.0273966	0.999992	ENSDARG00000010132	chr21	34508564	34508964	115017	17.9016	17.4601	6.49223	7.00275	5.42862	3.26615	III	blue
dacha	-0.625484	-0.552007	0.00194806	0.0117167	581.056	0.0795284	0.0987705	0.125495	0.0680877	0.063663	0.0652953	-1.46582	0.0296263	0.999992	ENSDARG00000010132	chr21	34544449	34544849	79132	16.4098	10.185	7.57427	4.6685	3.61908	4.08269	III	blue
si:dkey-174m14.3	-0.623197	-0.52329	0.00993931	0.0385516	895.404	0.470897	0.815643	0.817018	0.448138	0.441039	0.477117	-1.53766	0.0397986	0.999992	ENSDARG00000043673	chr20	9352240	9352640	-15733	16.4098	2.91001	12.9845	4.6685	4.82544	1.63307	III	blue
zgc:101716	-0.622758	-0.563143	0.000543757	0.00459072	258.627	1.13833	1.44318	1.53065	0.866933	0.924484	0.882333	1.13244	0.00730964	0.23924	ENSDARG00000010738	chr16	44728451	44728700	16974	8	14	11	56	54	32	II	black
zgc:101716	-0.622758	-0.563143	0.000543757	0.00459072	258.627	1.13833	1.44318	1.53065	0.866933	0.924484	0.882333	1.24556	0.0127331	0.296906	ENSDARG00000010738	chr16	44740401	44740950	29074	6	11	10	44	48	33	II	black
phlda1	-0.622571	-0.540907	0.00380249	0.0192421	161.503	6.89035	7.59714	9.37268	5.7187	4.85106	4.9356	-1.98798	0.0491717	1	ENSDARG00000099129	chr4	1413734	1414134	53115	2.98361	8.73003	7.57427	0	2.41272	2.44961	III	blue
lmo4b	-0.619934	-0.552109	0.00139219	0.00923804	847.923	1.73001	2.38965	2.67672	1.55226	1.46696	1.40429	-1.55132	0.0265738	0.999992	ENSDARG00000054749	chr6	26008850	26009250	-46737	16.4098	11.64	5.41019	3.50137	3.0159	4.89922	III	blue
lmo4b	-0.619934	-0.552109	0.00139219	0.00923804	847.923	1.73001	2.38965	2.67672	1.55226	1.46696	1.40429	1.34828	0.0379011	0.999992	ENSDARG00000054749	chr6	25904171	25904571	57942	5.96722	4.36502	4.32816	12.8384	13.8731	10.615	II	black
lmo4b	-0.619934	-0.552109	0.00139219	0.00923804	847.923	1.73001	2.38965	2.67672	1.55226	1.46696	1.40429	-0.78638	0.0367509	0.425289	ENSDARG00000054749	chr6	25963301	25963400	-1037	14	17	25	29	18	16	III	blue
lmo4b	-0.619934	-0.552109	0.00139219	0.00923804	847.923	1.73001	2.38965	2.67672	1.55226	1.46696	1.40429	-1.45548	0.0258912	0.999992	ENSDARG00000054749	chr6	26052869	26053269	-90756	8.95082	21.8251	7.57427	5.25206	3.0159	5.71576	III	blue
btbd11a	-0.617927	-0.564621	0.000279039	0.00277739	665.059	0.14533	0.172596	0.207691	0.110932	0.118956	0.112835	1.83362	0.0479674	1	ENSDARG00000063255	chr4	11916086	11916486	92252	1.4918	0	6.49223	11.6712	10.2541	6.5323	II	black
timd4	-0.615828	-0.52285	0.00830046	0.033899	3287.71	11.8874	19.6511	21.7412	11.5446	11.6159	11.6112	-1.22144	0.0394737	0.999992	ENSDARG00000077257	chr21	28993917	28994317	69295	13.4262	20.3701	8.65631	5.25206	7.23815	5.71576	III	blue
prune2	-0.614876	-0.547787	0.00149784	0.00972776	743.936	1.40656	1.89184	2.1384	1.11379	1.28251	1.15558	-1.2918	0.0467476	0.999992	ENSDARG00000059423	chr5	54727403	54727803	44945	14.918	16.0051	8.65631	4.6685	9.04769	2.44961	III	blue
impdh1a	-0.614626	-0.524307	0.00747668	0.031501	121.522	0.179325	0.215112	0.221722	0.125652	0.156907	0.119697	1.22262	0.0216653	0.35916	ENSDARG00000042336	chr18	8884851	8885300	30495	9	8	7	49	38	26	II	black
micu1	-0.614304	-0.55615	0.000596183	0.00493788	3440.59	1.36744	1.99196	2.03543	1.22651	1.14309	1.15484	2.32798	0.0375205	1	ENSDARG00000063358	chr13	4770805	4771205	27594	1.4918	1.45501	1.08204	5.25206	8.44451	6.5323	II	black
atxn1a	-0.613302	-0.521945	0.00803322	0.0330877	445.403	6.20506	4.28865	4.25795	2.80626	3.02849	3.81306	1.97886	0.0325061	1	ENSDARG00000061687	chr19	32833615	32834015	-36039	0	2.91001	4.32816	6.41919	9.04769	13.0646	II	black
atxn1a	-0.613302	-0.521945	0.00803322	0.0330877	445.403	6.20506	4.28865	4.25795	2.80626	3.02849	3.81306	1.95183	0.0160038	0.999992	ENSDARG00000061687	chr19	32816325	32816725	-53329	4.47541	0	4.32816	14.0055	10.2541	9.79845	II	black
atxn1a	-0.613302	-0.521945	0.00803322	0.0330877	445.403	6.20506	4.28865	4.25795	2.80626	3.02849	3.81306	1.72049	0.0169182	0.999992	ENSDARG00000061687	chr19	32875746	32876146	6092	4.47541	0	8.65631	12.2548	13.8731	17.1473	II	black
atxn1a	-0.613302	-0.521945	0.00803322	0.0330877	445.403	6.20506	4.28865	4.25795	2.80626	3.02849	3.81306	1.18135	0.0161754	0.323932	ENSDARG00000061687	chr19	32786651	32786850	-83104	9	4	13	32	40	38	II	black
atxn1a	-0.613302	-0.521945	0.00803322	0.0330877	445.403	6.20506	4.28865	4.25795	2.80626	3.02849	3.81306	1.42447	0.0458262	0.999992	ENSDARG00000061687	chr19	32847422	32847822	-22232	4.47541	4.36502	3.24612	9.337	10.8572	12.2481	II	black
atxn1a	-0.613302	-0.521945	0.00803322	0.0330877	445.403	6.20506	4.28865	4.25795	2.80626	3.02849	3.81306	1.63085	0.0345665	1	ENSDARG00000061687	chr19	32821331	32821731	-48323	2.98361	5.82002	1.08204	14.0055	8.44451	8.16537	II	black
ywhag1	-0.61289	-0.525837	0.00647561	0.0282359	15820.7	12.2687	19.5731	22.2986	11.9394	11.7609	11.7022	-1.32757	0.0270406	0.999992	ENSDARG00000067626	chr5	3194112	3194812	22337	13.4262	14.5501	12.9845	6.41919	6.63497	3.26615	III	blue
oxsr1b	-0.61266	-0.564059	0.000161965	0.00181703	1554.83	0.711704	1.01376	0.953585	0.595498	0.568506	0.588466	1.76372	0.019528	0.999992	ENSDARG00000027500	chr24	19987323	19987723	21000	4.47541	1.45501	4.32816	9.92056	12.6668	12.2481	II	black
oxsr1b	-0.61266	-0.564059	0.000161965	0.00181703	1554.83	0.711704	1.01376	0.953585	0.595498	0.568506	0.588466	1.80938	0.0122029	0.999992	ENSDARG00000027500	chr24	19953140	19953540	55183	4.47541	4.36502	2.16408	7.58631	16.2858	14.6977	II	black
cnnm2a	-0.610698	-0.575383	8.36e-06	0.000183752	340.929	0.66156	0.691638	0.717437	0.409189	0.464188	0.4856	1.18375	0.026599	0.999992	ENSDARG00000061195	chr13	28512253	28512653	24817	10.4426	5.82002	7.57427	18.0904	18.0954	17.9638	II	black
cnnm2a	-0.610698	-0.575383	8.36e-06	0.000183752	340.929	0.66156	0.691638	0.717437	0.409189	0.464188	0.4856	0.826078	0.0495107	0.464953	ENSDARG00000061195	chr13	28486501	28486900	-936	13	16	14	92	47	18	II	black
si:ch211-215a10.4	-0.610641	-0.560944	0.000209567	0.00221762	928.208	2.10832	2.73054	3.00345	1.7317	1.73997	1.66611	-1.22579	0.00223686	0.999992	ENSDARG00000056165	chr19	30862704	30863104	92	34.3115	52.3802	33.5432	20.4247	16.2858	14.6977	III	blue
si:ch211-215a10.4	-0.610641	-0.560944	0.000209567	0.00221762	928.208	2.10832	2.73054	3.00345	1.7317	1.73997	1.66611	-1.50048	0.00123813	0.117111	ENSDARG00000056165	chr19	30862701	30863350	214	22	36	25	26	21	12	III	blue
agap2	-0.610227	-0.534077	0.00349126	0.0179974	1443.5	1.07338	1.63538	1.76415	0.941367	0.984536	1.00524	1.65146	0.00593388	0.999992	ENSDARG00000099874	chr23	36591225	36591625	10689	2.98361	5.82002	8.65631	20.4247	18.0954	16.3307	II	black
dok6	-0.609351	-0.55227	0.000615558	0.00505506	235.264	0.0593225	0.0750549	0.0770555	0.0444318	0.0480609	0.0462908	1.83075	0.0272017	1	ENSDARG00000063032	chr24	14869730	14870130	77144	7.45902	0	1.08204	9.337	12.0636	8.98191	II	black
mtfr2	-0.608572	-0.506779	0.0140858	0.0496983	237.747	1.34356	0.828723	0.889926	0.674866	0.638075	0.693851	1.6074	0.0398112	0.999992	ENSDARG00000060394	chr23	31979877	31980277	6619	1.4918	5.82002	3.24612	5.83562	13.2699	13.0646	II	black
zgc:171566	-0.607318	-0.554314	0.000386339	0.00354917	1258.01	4.42974	5.36817	6.33724	3.29783	3.87793	3.41891	1.32957	0.0464494	0.999992	ENSDARG00000105118	chr22	4103905	4104305	-41000	2.98361	4.36502	8.65631	11.0877	16.889	12.2481	II	black
zgc:171566	-0.607318	-0.554314	0.000386339	0.00354917	1258.01	4.42974	5.36817	6.33724	3.29783	3.87793	3.41891	1.16896	0.0455073	0.999992	ENSDARG00000105118	chr22	4074355	4074755	-70550	4.47541	8.73003	6.49223	15.7562	16.2858	12.2481	II	black
idi1	-0.605982	-0.509203	0.0119895	0.0439414	2070.61	9.52333	17.9991	13.4643	9.62626	8.56858	8.73507	-1.06066	0.0195035	0.348346	ENSDARG00000019976	chr24	3445001	3445550	30	18	28	40	33	31	15	III	blue
hdac11	-0.603872	-0.53156	0.00307374	0.0164139	627.05	0.647302	0.601122	0.517288	0.318358	0.364925	0.479616	-1.70433	0.0184276	0.999992	ENSDARG00000087573	chr11	26727760	26728160	-168098	5.96722	20.3701	7.57427	2.91781	4.22226	3.26615	III	blue
hdac11	-0.603872	-0.53156	0.00307374	0.0164139	627.05	0.647302	0.601122	0.517288	0.318358	0.364925	0.479616	-1.22849	0.0316851	0.999992	ENSDARG00000087573	chr11	26792752	26793152	-103106	13.4262	16.0051	11.9024	5.25206	4.22226	8.16537	III	blue
hdac11	-0.603872	-0.53156	0.00307374	0.0164139	627.05	0.647302	0.601122	0.517288	0.318358	0.364925	0.479616	-1.20916	0.0399296	0.999992	ENSDARG00000087573	chr11	27052641	27053041	156783	16.4098	14.5501	9.73835	5.25206	6.63497	5.71576	III	blue
hdac11	-0.603872	-0.53156	0.00307374	0.0164139	627.05	0.647302	0.601122	0.517288	0.318358	0.364925	0.479616	-1.20403	0.0200967	0.999992	ENSDARG00000087573	chr11	26729524	26729924	-166334	16.4098	26.1901	17.3126	12.8384	6.63497	6.5323	III	blue
hdac11	-0.603872	-0.53156	0.00307374	0.0164139	627.05	0.647302	0.601122	0.517288	0.318358	0.364925	0.479616	-1.91153	0.000119824	0.0329933	ENSDARG00000087573	chr11	26895901	26896550	168	22	23	31	15	17	8	III	blue
hdac11	-0.603872	-0.53156	0.00307374	0.0164139	627.05	0.647302	0.601122	0.517288	0.318358	0.364925	0.479616	-1.27334	0.00333176	0.999992	ENSDARG00000087573	chr11	26895942	26896342	84	49.2295	34.9201	27.051	17.5069	18.6986	9.79845	III	blue
hdac11	-0.603872	-0.53156	0.00307374	0.0164139	627.05	0.647302	0.601122	0.517288	0.318358	0.364925	0.479616	1.08062	0.0470475	0.457372	ENSDARG00000087573	chr11	26940551	26940750	44592	7	7	13	28	38	39	II	black
cbx8b	-0.602914	-0.568797	8.66e-06	0.000189516	382.746	5.60432	5.52962	6.57033	3.92067	3.83535	3.91266	-0.648529	0.0222876	0.361223	ENSDARG00000098771	chr6	21887701	21888500	89	66	60	71	97	70	33	III	blue
cbx8b	-0.602914	-0.568797	8.66e-06	0.000189516	382.746	5.60432	5.52962	6.57033	3.92067	3.83535	3.91266	-1.03896	0.00263538	0.999992	ENSDARG00000098771	chr6	21887785	21888185	-26	85.0328	88.7553	70.3325	54.8549	36.1908	27.7623	III	blue
cbx8b	-0.602914	-0.568797	8.66e-06	0.000189516	382.746	5.60432	5.52962	6.57033	3.92067	3.83535	3.91266	1.4933	0.0271176	0.999992	ENSDARG00000098771	chr6	21851297	21851697	-36514	4.47541	4.36502	4.32816	14.0055	13.2699	9.79845	II	black
golga3	-0.602649	-0.579284	5.87e-08	3e-06	2335.59	2.58962	2.93301	3.21844	1.91062	1.9548	1.89224	-1.11113	0.0421091	0.999992	ENSDARG00000062511	chr5	18503646	18504046	-1348	17.9016	16.0051	12.9845	8.75344	7.23815	5.71576	III	blue
ablim1a	-0.600714	-0.543107	0.000857773	0.00649611	1833.37	0.768263	1.09835	1.15668	0.666781	0.656427	0.670929	-1.10803	0.0335118	0.999992	ENSDARG00000060149	chr13	43407835	43408235	58060	17.9016	24.7351	11.9024	6.41919	6.63497	12.2481	III	blue
sox19b	-0.599349	-0.540558	0.00102233	0.0074166	982.528	11.6196	17.6174	15.3323	10.0676	9.95828	9.39419	1.25877	0.0269689	0.999992	ENSDARG00000040266	chr7	26224797	26225197	1757	5.96722	7.27503	7.57427	20.4247	13.8731	15.5142	II	black
sox19b	-0.599349	-0.540558	0.00102233	0.0074166	982.528	11.6196	17.6174	15.3323	10.0676	9.95828	9.39419	1.19476	0.0298039	0.396829	ENSDARG00000040266	chr7	26232851	26233450	-6396	8	9	8	50	31	32	II	black
mrps34	-0.593306	-0.567812	4.2e-07	1.59e-05	1127.15	6.43724	7.51654	7.94209	4.92905	4.80562	4.78366	1.20128	0.0374786	0.999992	ENSDARG00000057910	chr3	15871931	15872331	-10973	7.45902	4.36502	9.73835	19.8411	17.4922	12.2481	II	black
camk2n1a	-0.592363	-0.513937	0.00612973	0.0271298	3749.02	48.9611	79.2317	83.1402	47.524	45.5321	47.1256	1.61665	0.0499032	1	ENSDARG00000025855	chr2	45047053	45047453	45845	4.47541	2.91001	1.08204	8.75344	9.04769	8.16537	II	black
sema3ab	-0.592194	-0.524257	0.00293907	0.0158676	164.591	0.173424	0.133338	0.134906	0.0941498	0.099322	0.0992184	-1.46244	0.0468873	1	ENSDARG00000042210	chr18	9448031	9448431	34259	7.45902	7.27503	11.9024	1.75069	3.0159	4.89922	III	blue
cry1b	-0.591579	-0.528171	0.00203047	0.0120752	584.237	1.49926	1.02964	1.30887	0.805426	0.951944	0.788162	1.14014	0.0269685	0.999992	ENSDARG00000011583	chr18	15105022	15105422	-32784	11.9344	10.185	4.32816	16.3397	19.9049	22.0465	II	black
cry1b	-0.591579	-0.528171	0.00203047	0.0120752	584.237	1.49926	1.02964	1.30887	0.805426	0.951944	0.788162	1.26999	0.0422474	0.999992	ENSDARG00000011583	chr18	15094849	15095249	-42957	5.96722	5.82002	4.32816	14.5891	14.4763	9.79845	II	black
scrn3	-0.589738	-0.527632	0.00189304	0.0115321	2500.98	8.32382	11.8572	12.6259	7.67181	7.6061	6.52119	-0.811783	0.0381773	0.429992	ENSDARG00000016611	chr9	2522651	2522750	-84	13	20	23	30	28	7	III	blue
pou3f2b	-0.589225	-0.503241	0.00998774	0.0386587	1087.35	11.6996	18.604	20.2485	11.6692	11.3877	10.551	-1.5735	0.0454847	1	ENSDARG00000076262	chr16	32524516	32524916	-81075	4.47541	16.0051	6.49223	1.75069	2.41272	4.89922	III	blue
pou3f2b	-0.589225	-0.503241	0.00998774	0.0386587	1087.35	11.6996	18.604	20.2485	11.6692	11.3877	10.551	-1.40228	0.0299879	0.999992	ENSDARG00000076262	chr16	32498139	32498539	-107452	11.9344	11.64	10.8204	3.50137	5.42862	4.08269	III	blue
lgi1a	-0.588506	-0.529715	0.0014105	0.00932213	1714.56	7.37872	10.8293	11.046	6.6735	6.53806	6.24594	1.4329	0.0362586	0.999992	ENSDARG00000020493	chr13	286098	286498	-4642	5.96722	2.91001	5.41019	10.5041	19.9049	8.16537	II	black
tbcc	-0.588243	-0.560118	2.09e-06	6.07e-05	496.286	19.656	18.6915	21.9051	12.8052	13.3596	13.97	-1.41738	0.0412616	0.440662	ENSDARG00000022918	chr12	34785801	34787250	-3987	23	23	28	32	25	2	III	blue
si:dkey-193c22.1	-0.587074	-0.495444	0.0136241	0.0484045	562.116	2.04955	3.24975	3.5739	2.0518	1.94624	1.91134	1.35134	0.0328144	0.999992	ENSDARG00000093687	chr5	39567137	39567811	42820	5.96722	2.91001	9.73835	22.7589	10.8572	13.8811	II	black
fstl5	-0.585851	-0.508556	0.00660783	0.0286332	1858.81	0.215053	0.325126	0.369686	0.202926	0.196372	0.207052	-2.22202	0.000181391	0.76681	ENSDARG00000040198	chr14	48135935	48136695	191229	22.3771	17.4601	14.0665	4.6685	3.61908	3.26615	III	blue
fstl5	-0.585851	-0.508556	0.00660783	0.0286332	1858.81	0.215053	0.325126	0.369686	0.202926	0.196372	0.207052	-1.91986	0.0171256	1	ENSDARG00000040198	chr14	48532880	48533280	-205536	11.9344	8.73003	6.49223	2.91781	1.80954	2.44961	III	blue
fstl5	-0.585851	-0.508556	0.00660783	0.0286332	1858.81	0.215053	0.325126	0.369686	0.202926	0.196372	0.207052	-1.36563	0.0436948	0.999992	ENSDARG00000040198	chr14	48220727	48221127	106617	8.95082	21.8251	5.41019	3.50137	4.82544	5.71576	III	blue
fstl5	-0.585851	-0.508556	0.00660783	0.0286332	1858.81	0.215053	0.325126	0.369686	0.202926	0.196372	0.207052	-2.54406	0.0273058	1	ENSDARG00000040198	chr14	48304347	48304747	22997	2.98361	10.185	4.32816	2.33425	0	0	III	blue
fstl5	-0.585851	-0.508556	0.00660783	0.0286332	1858.81	0.215053	0.325126	0.369686	0.202926	0.196372	0.207052	-1.39391	0.0190528	0.999992	ENSDARG00000040198	chr14	48462933	48463333	-135589	19.3934	14.5501	12.9845	8.16987	7.23815	2.44961	III	blue
fstl5	-0.585851	-0.508556	0.00660783	0.0286332	1858.81	0.215053	0.325126	0.369686	0.202926	0.196372	0.207052	-1.2533	0.0456958	0.999992	ENSDARG00000040198	chr14	48330221	48330621	-2877	11.9344	7.27503	15.1485	4.08494	5.42862	4.89922	III	blue
fstl5	-0.585851	-0.508556	0.00660783	0.0286332	1858.81	0.215053	0.325126	0.369686	0.202926	0.196372	0.207052	-2.12314	0.00249274	0.999992	ENSDARG00000040198	chr14	48656653	48657296	-329430	14.918	10.185	10.8204	1.75069	2.41272	4.08269	III	blue
fstl5	-0.585851	-0.508556	0.00660783	0.0286332	1858.81	0.215053	0.325126	0.369686	0.202926	0.196372	0.207052	-1.96011	0.0494333	1	ENSDARG00000040198	chr14	48484348	48484748	-157004	4.47541	14.5501	2.16408	0.583562	2.41272	2.44961	III	blue
fstl5	-0.585851	-0.508556	0.00660783	0.0286332	1858.81	0.215053	0.325126	0.369686	0.202926	0.196372	0.207052	-1.73496	0.0382549	1	ENSDARG00000040198	chr14	48358416	48358816	-31072	4.47541	17.4601	6.49223	3.50137	4.22226	0.816537	III	blue
fstl5	-0.585851	-0.508556	0.00660783	0.0286332	1858.81	0.215053	0.325126	0.369686	0.202926	0.196372	0.207052	-2.03167	0.00642461	0.999992	ENSDARG00000040198	chr14	48340991	48341391	-13647	13.4262	14.5501	7.57427	5.25206	1.80954	1.63307	III	blue
fstl5	-0.585851	-0.508556	0.00660783	0.0286332	1858.81	0.215053	0.325126	0.369686	0.202926	0.196372	0.207052	-1.71993	0.044881	1	ENSDARG00000040198	chr14	48644874	48645274	-317530	1.4918	17.4601	7.57427	1.16712	3.61908	3.26615	III	blue
fstl5	-0.585851	-0.508556	0.00660783	0.0286332	1858.81	0.215053	0.325126	0.369686	0.202926	0.196372	0.207052	-1.63468	0.0371606	1	ENSDARG00000040198	chr14	48357204	48357604	-29860	8.95082	7.27503	8.65631	2.33425	2.41272	3.26615	III	blue
fstl5	-0.585851	-0.508556	0.00660783	0.0286332	1858.81	0.215053	0.325126	0.369686	0.202926	0.196372	0.207052	-1.77028	0.00637877	0.999992	ENSDARG00000040198	chr14	48646648	48647048	-319304	10.4426	16.0051	11.9024	2.33425	4.82544	4.08269	III	blue
fstl5	-0.585851	-0.508556	0.00660783	0.0286332	1858.81	0.215053	0.325126	0.369686	0.202926	0.196372	0.207052	-0.976032	0.0462448	0.999992	ENSDARG00000040198	chr14	48368925	48369325	-41581	23.8689	27.6451	14.0665	11.0877	13.2699	8.98191	III	blue
fstl5	-0.585851	-0.508556	0.00660783	0.0286332	1858.81	0.215053	0.325126	0.369686	0.202926	0.196372	0.207052	-1.58307	0.0147352	0.999992	ENSDARG00000040198	chr14	48461967	48462367	-134623	8.95082	18.9151	10.8204	2.33425	2.41272	8.16537	III	blue
fstl5	-0.585851	-0.508556	0.00660783	0.0286332	1858.81	0.215053	0.325126	0.369686	0.202926	0.196372	0.207052	-1.5817	0.0389651	1	ENSDARG00000040198	chr14	48641608	48642008	-314264	8.95082	16.0051	4.32816	3.50137	3.0159	3.26615	III	blue
fstl5	-0.585851	-0.508556	0.00660783	0.0286332	1858.81	0.215053	0.325126	0.369686	0.202926	0.196372	0.207052	-2.24173	0.02014	1	ENSDARG00000040198	chr14	48386348	48386748	-59004	11.9344	4.36502	5.41019	1.75069	1.20636	1.63307	III	blue
fstl5	-0.585851	-0.508556	0.00660783	0.0286332	1858.81	0.215053	0.325126	0.369686	0.202926	0.196372	0.207052	-3.45357	4.75e-05	1	ENSDARG00000040198	chr14	48121750	48122150	205594	8.95082	13.095	10.8204	0	0	0.816537	III	blue
fstl5	-0.585851	-0.508556	0.00660783	0.0286332	1858.81	0.215053	0.325126	0.369686	0.202926	0.196372	0.207052	-1.6347	0.026517	1	ENSDARG00000040198	chr14	48669731	48670131	-342387	5.96722	8.73003	16.2306	3.50137	4.82544	1.63307	III	blue
myt1la	-0.585581	-0.527762	0.00138683	0.00921396	2047.88	0.964427	1.26302	1.50821	0.807375	0.838994	0.843684	-1.42761	0.0425981	0.999992	ENSDARG00000008209	chr20	30586478	30586878	-1125	8.95082	18.9151	5.41019	4.6685	3.61908	4.08269	III	blue
ndufa11	-0.585265	-0.547817	5.23e-05	0.000802662	1225.9	8.7449	11.8691	10.652	6.96908	7.0873	6.78574	0.93037	0.0146517	0.312294	ENSDARG00000042777	chr11	6420451	6421500	-1110	32	20	20	99	98	42	II	black
ndufa11	-0.585265	-0.547817	5.23e-05	0.000802662	1225.9	8.7449	11.8691	10.652	6.96908	7.0873	6.78574	1.27131	0.0436975	0.999992	ENSDARG00000042777	chr11	6411102	6411502	8564	8.95082	2.91001	4.32816	14.5891	13.8731	10.615	II	black
map2k5	-0.584731	-0.528223	0.00123503	0.00845802	639.378	0.276452	0.389063	0.395541	0.229302	0.243501	0.235095	1.21958	0.00319491	0.170904	ENSDARG00000011851	chr7	33790901	33791050	109	7	8	11	51	53	20	II	black
map2k5	-0.584731	-0.528223	0.00123503	0.00845802	639.378	0.276452	0.389063	0.395541	0.229302	0.243501	0.235095	1.73573	0.0251467	0.999992	ENSDARG00000011851	chr7	33762671	33763071	28214	1.4918	4.36502	4.32816	7.58631	13.2699	13.0646	II	black
atp6v1b2	-0.584579	-0.512994	0.00467765	0.0223386	13574	40.9929	63.4646	69.2565	38.8984	38.8793	38.0654	-0.880862	0.0207575	0.357404	ENSDARG00000043465	chr10	19785601	19785700	188480	18	19	20	28	26	9	III	blue
atp6v1b2	-0.584579	-0.512994	0.00467765	0.0223386	13574	40.9929	63.4646	69.2565	38.8984	38.8793	38.0654	-1.27178	0.0333887	0.999992	ENSDARG00000043465	chr10	19706564	19706964	109594	8.95082	13.095	16.2306	3.50137	6.63497	5.71576	III	blue
atp6v1b2	-0.584579	-0.512994	0.00467765	0.0223386	13574	40.9929	63.4646	69.2565	38.8984	38.8793	38.0654	-2.40872	0.00936943	1	ENSDARG00000043465	chr10	19597550	19597950	580	8.95082	7.27503	8.65631	0	0.60318	4.08269	III	blue
rbfox1	-0.582488	-0.530708	0.00075125	0.00588116	2780.23	1.24271	1.57584	1.89421	1.04368	1.05829	1.04584	-1.71493	0.0260579	1	ENSDARG00000014746	chr3	28116418	28116818	-171765	5.96722	13.095	9.73835	2.91781	4.22226	1.63307	III	blue
rbfox1	-0.582488	-0.530708	0.00075125	0.00588116	2780.23	1.24271	1.57584	1.89421	1.04368	1.05829	1.04584	-1.06183	0.0125324	0.29397	ENSDARG00000014746	chr3	27969001	27969250	-24273	17	20	23	18	30	9	III	blue
otub1b	-0.58195	-0.516632	0.00309697	0.0165047	1535.57	4.38601	6.58183	6.884	3.8556	4.0486	4.02534	1.54899	0.0287274	0.999992	ENSDARG00000011462	chr7	24537357	24537757	20155	1.4918	5.82002	5.41019	11.6712	10.8572	14.6977	II	black
otub1b	-0.58195	-0.516632	0.00309697	0.0165047	1535.57	4.38601	6.58183	6.884	3.8556	4.0486	4.02534	1.93423	0.016346	1	ENSDARG00000011462	chr7	24551540	24551940	5972	5.96722	1.45501	1.08204	7.58631	12.6668	12.2481	II	black
cntnap2a	-0.581067	-0.524098	0.00144568	0.00947051	2437.76	0.127104	0.172768	0.187937	0.101244	0.103673	0.121285	-1.57141	0.0330546	0.999992	ENSDARG00000058969	chr24	17998710	17999110	36514	16.4098	10.185	7.57427	5.25206	5.42862	0.816537	III	blue
cntnap2a	-0.581067	-0.524098	0.00144568	0.00947051	2437.76	0.127104	0.172768	0.187937	0.101244	0.103673	0.121285	-1.0825	0.0299247	0.999992	ENSDARG00000058969	chr24	18067001	18067401	-31777	16.4098	18.9151	17.3126	7.00275	7.23815	10.615	III	blue
cntnap2a	-0.581067	-0.524098	0.00144568	0.00947051	2437.76	0.127104	0.172768	0.187937	0.101244	0.103673	0.121285	-1.13926	0.0445856	0.999992	ENSDARG00000058969	chr24	17818858	17819630	216180	16.4098	18.9151	10.8204	7.00275	9.04769	4.89922	III	blue
cntnap2a	-0.581067	-0.524098	0.00144568	0.00947051	2437.76	0.127104	0.172768	0.187937	0.101244	0.103673	0.121285	-1.02752	0.0321429	0.999992	ENSDARG00000058969	chr24	17896924	17897324	138300	26.8525	18.9151	17.3126	11.6712	7.84133	11.4315	III	blue
sod1	-0.579978	-0.541384	8.65e-05	0.00115032	2633.17	21.7766	30.4842	27.1077	17.7188	17.6738	17.7088	-1.40358	0.0355919	0.999992	ENSDARG00000043848	chr10	25607147	25607547	130369	10.4426	14.5501	9.73835	6.41919	1.80954	4.89922	III	blue
tmeff2a	-0.578782	-0.490808	0.0134891	0.0480022	376.744	0.0832356	0.129278	0.137819	0.0741715	0.0805961	0.0800266	-0.939296	0.0238272	0.370397	ENSDARG00000051824	chr9	24717551	24717700	-115951	14	20	27	26	24	13	III	blue
tmeff2a	-0.578782	-0.490808	0.0134891	0.0480022	376.744	0.0832356	0.129278	0.137819	0.0741715	0.0805961	0.0800266	-1.06584	0.0439156	0.999992	ENSDARG00000051824	chr9	24720690	24721090	-119215	20.8853	20.3701	12.9845	9.337	10.8572	5.71576	III	blue
tmeff2a	-0.578782	-0.490808	0.0134891	0.0480022	376.744	0.0832356	0.129278	0.137819	0.0741715	0.0805961	0.0800266	-1.24556	0.0498714	0.999992	ENSDARG00000051824	chr9	24531775	24532175	69700	8.95082	11.64	12.9845	5.25206	4.82544	4.08269	III	blue
tmeff2a	-0.578782	-0.490808	0.0134891	0.0480022	376.744	0.0832356	0.129278	0.137819	0.0741715	0.0805961	0.0800266	-1.32006	0.0253838	0.999992	ENSDARG00000051824	chr9	24800646	24801046	-199171	10.4426	16.0051	12.9845	5.25206	4.82544	5.71576	III	blue
tmeff2a	-0.578782	-0.490808	0.0134891	0.0480022	376.744	0.0832356	0.129278	0.137819	0.0741715	0.0805961	0.0800266	1.19318	0.00868378	0.2528	ENSDARG00000051824	chr9	24773851	24774000	-172251	8	6	11	60	32	24	II	black
tmeff2a	-0.578782	-0.490808	0.0134891	0.0480022	376.744	0.0832356	0.129278	0.137819	0.0741715	0.0805961	0.0800266	-0.91944	0.0328474	0.999992	ENSDARG00000051824	chr9	24717407	24717807	-115932	23.8689	26.1901	27.051	12.8384	15.6827	12.2481	III	blue
tmeff2a	-0.578782	-0.490808	0.0134891	0.0480022	376.744	0.0832356	0.129278	0.137819	0.0741715	0.0805961	0.0800266	-0.97442	0.0474543	0.999992	ENSDARG00000051824	chr9	24816271	24816671	-214796	13.4262	27.6451	18.3947	7.58631	12.0636	10.615	III	blue
tmeff2a	-0.578782	-0.490808	0.0134891	0.0480022	376.744	0.0832356	0.129278	0.137819	0.0741715	0.0805961	0.0800266	-1.27139	0.0378994	0.999992	ENSDARG00000051824	chr9	24627102	24627502	-25627	13.4262	24.7351	7.57427	6.41919	8.44451	4.08269	III	blue
eif3hb	-0.578431	-0.509492	0.00448284	0.0217696	1556.13	0.547761	0.867365	0.853828	0.502293	0.496425	0.521196	1.07853	0.0343997	0.416409	ENSDARG00000036116	chr19	46368801	46369050	636	5	7	14	44	32	29	II	black
dachd	-0.577639	-0.515566	0.00262474	0.01463	1088.62	0.241423	0.340912	0.376383	0.208103	0.214917	0.219682	-1.07287	0.0368427	0.999992	ENSDARG00000069440	chr9	31044844	31045244	-34759	23.8689	18.9151	12.9845	10.5041	7.84133	8.16537	III	blue
dachd	-0.577639	-0.515566	0.00262474	0.01463	1088.62	0.241423	0.340912	0.376383	0.208103	0.214917	0.219682	-2.01231	0.0126848	1	ENSDARG00000069440	chr9	31151865	31152265	72262	5.96722	8.73003	11.9024	2.33425	1.80954	2.44961	III	blue
dachd	-0.577639	-0.515566	0.00262474	0.01463	1088.62	0.241423	0.340912	0.376383	0.208103	0.214917	0.219682	-1.47758	0.0188671	0.999992	ENSDARG00000069440	chr9	31090894	31091294	11291	13.4262	17.4601	8.65631	4.08494	6.0318	4.08269	III	blue
cyb5r3	-0.57688	-0.51824	0.001939	0.0117048	3452.42	21.4045	31.9182	32.4258	19.9118	19.3282	18.2501	-1.46362	0.035033	1	ENSDARG00000005891	chr4	11804470	11804870	7252	7.45902	8.73003	14.0665	4.08494	3.61908	3.26615	III	blue
cyb5r3	-0.57688	-0.51824	0.001939	0.0117048	3452.42	21.4045	31.9182	32.4258	19.9118	19.3282	18.2501	-1.25142	0.00979263	0.999992	ENSDARG00000005891	chr4	11795583	11795983	16139	16.4098	20.3701	22.7228	8.16987	7.84133	8.98191	III	blue
gria4b	-0.576163	-0.531509	0.000327627	0.00312787	2690.05	0.617771	0.807489	0.893435	0.503859	0.523169	0.528586	-1.03951	0.0200967	0.353135	ENSDARG00000059368	chr21	21892451	21892750	22565	17	27	27	26	34	10	III	blue
gria4b	-0.576163	-0.531509	0.000327627	0.00312787	2690.05	0.617771	0.807489	0.893435	0.503859	0.523169	0.528586	-1.63562	0.00468095	0.999992	ENSDARG00000059368	chr21	21926761	21927540	57115	8.95082	16.0051	21.6408	4.6685	5.42862	4.89922	III	blue
gria4b	-0.576163	-0.531509	0.000327627	0.00312787	2690.05	0.617771	0.807489	0.893435	0.503859	0.523169	0.528586	-1.72617	0.0302231	1	ENSDARG00000059368	chr21	21923656	21924056	53821	7.45902	8.73003	9.73835	2.33425	0.60318	4.89922	III	blue
gria4b	-0.576163	-0.531509	0.000327627	0.00312787	2690.05	0.617771	0.807489	0.893435	0.503859	0.523169	0.528586	-1.38118	0.0440572	0.999992	ENSDARG00000059368	chr21	21851856	21852256	-17979	8.95082	13.095	8.65631	4.08494	3.61908	4.08269	III	blue
atp6v0cb	-0.573676	-0.493432	0.010134	0.0390096	10220.2	20.0508	33.8777	34.6954	20.5438	19.5397	19.4648	0.94262	0.0385122	0.43117	ENSDARG00000036577	chr24	39161801	39161900	-104446	5	17	5	39	44	22	II	black
slc25a16	-0.573381	-0.505116	0.00482237	0.022875	843.353	1.86471	2.73356	2.98106	1.69009	1.69947	1.70646	1.61609	0.00493509	0.999992	ENSDARG00000057287	chr13	18072454	18072854	-7704	4.47541	8.73003	5.41019	22.1754	14.4763	20.4134	II	black
rsad1	-0.57143	-0.497722	0.007302	0.0309225	132.274	0.327189	0.366166	0.441521	0.253324	0.249946	0.262364	1.71361	0.0496337	1	ENSDARG00000077698	chr3	49124051	49124451	4254	0	4.36502	4.32816	7.00275	8.44451	13.0646	II	black
irx3a	-0.571078	-0.496825	0.00758991	0.0318766	862.912	9.38595	14.9439	14.8033	8.3444	8.87229	9.13808	-1.55719	0.0275813	0.999992	ENSDARG00000101076	chr7	35629186	35629586	-140628	16.4098	7.27503	9.73835	5.25206	1.20636	4.89922	III	blue
irx3a	-0.571078	-0.496825	0.00758991	0.0318766	862.912	9.38595	14.9439	14.8033	8.3444	8.87229	9.13808	-1.66368	0.0380149	1	ENSDARG00000101076	chr7	35622795	35623195	-147019	10.4426	7.27503	8.65631	4.6685	1.20636	2.44961	III	blue
irx3a	-0.571078	-0.496825	0.00758991	0.0318766	862.912	9.38595	14.9439	14.8033	8.3444	8.87229	9.13808	-1.66672	0.0467199	1	ENSDARG00000101076	chr7	35818578	35818978	48764	8.95082	11.64	7.57427	5.25206	3.61908	0	III	blue
irx3a	-0.571078	-0.496825	0.00758991	0.0318766	862.912	9.38595	14.9439	14.8033	8.3444	8.87229	9.13808	-2.07215	0.0275573	1	ENSDARG00000101076	chr7	35700461	35700861	-69353	8.95082	13.095	2.16408	2.91781	1.20636	1.63307	III	blue
irx3a	-0.571078	-0.496825	0.00758991	0.0318766	862.912	9.38595	14.9439	14.8033	8.3444	8.87229	9.13808	-1.265	0.0205612	0.999992	ENSDARG00000101076	chr7	35641251	35641651	-128563	19.3934	11.64	15.1485	5.83562	6.0318	7.34884	III	blue
irx3a	-0.571078	-0.496825	0.00758991	0.0318766	862.912	9.38595	14.9439	14.8033	8.3444	8.87229	9.13808	-1.78381	0.0456973	1	ENSDARG00000101076	chr7	35624941	35625341	-144873	11.9344	8.73003	3.24612	3.50137	1.80954	1.63307	III	blue
irx3a	-0.571078	-0.496825	0.00758991	0.0318766	862.912	9.38595	14.9439	14.8033	8.3444	8.87229	9.13808	-1.68457	0.0495892	1	ENSDARG00000101076	chr7	35705977	35706377	-63837	10.4426	5.82002	6.49223	0.583562	2.41272	4.08269	III	blue
irx3a	-0.571078	-0.496825	0.00758991	0.0318766	862.912	9.38595	14.9439	14.8033	8.3444	8.87229	9.13808	-0.890599	0.0365124	0.424682	ENSDARG00000101076	chr7	35635901	35636100	-134014	23	13	29	28	25	16	III	blue
samhd1	-0.568813	-0.530592	0.000127775	0.00153075	337.947	0.825491	1.00298	0.831807	0.585603	0.586885	0.622021	1.94476	0.0319888	1	ENSDARG00000071288	chr23	527112	527512	5837	1.4918	1.45501	4.32816	9.337	7.23815	11.4315	II	black
diras1a	-0.568527	-0.49327	0.00852025	0.0345455	3613.59	7.5737	12.3979	12.6548	7.49041	6.9959	7.51628	-1.57667	0.0362797	1	ENSDARG00000028066	chr11	7322163	7322563	7383	8.95082	8.73003	8.65631	2.33425	2.41272	4.08269	III	blue
diras1a	-0.568527	-0.49327	0.00852025	0.0345455	3613.59	7.5737	12.3979	12.6548	7.49041	6.9959	7.51628	-2.06353	0.00179249	0.999992	ENSDARG00000028066	chr11	7319015	7319415	4235	11.9344	14.5501	15.1485	3.50137	4.82544	1.63307	III	blue
diras1a	-0.568527	-0.49327	0.00852025	0.0345455	3613.59	7.5737	12.3979	12.6548	7.49041	6.9959	7.51628	-1.4716	0.0296591	0.999992	ENSDARG00000028066	chr11	7287688	7288088	-27092	13.4262	14.5501	7.57427	2.91781	6.63497	3.26615	III	blue
gphna	-0.567989	-0.516585	0.00113769	0.00796023	1193.97	0.258558	0.319248	0.385143	0.211353	0.211695	0.226888	1.41075	0.0259547	0.999992	ENSDARG00000089076	chr17	34008157	34008893	-38594	7.45902	4.36502	3.24612	15.7562	12.0636	12.2481	II	black
spns2	-0.56707	-0.512881	0.00162063	0.0102798	627.894	0.222294	0.307362	0.299471	0.20203	0.188782	0.168738	1.13672	0.0439216	0.449289	ENSDARG00000061017	chr5	30303601	30304050	20368	6	11	8	28	46	31	II	black
scn1bb	-0.564874	-0.504192	0.0032525	0.0171197	9815.45	57.5028	81.3469	93.6857	50.874	52.7423	53.5898	1.81663	0.0201995	0.999992	ENSDARG00000105003	chr19	192920	193320	-12551	2.98361	4.36502	2.16408	9.337	7.84133	16.3307	II	black
ska2	-0.56461	-0.543684	1.98e-07	8.38e-06	590.789	3.06331	3.05048	2.77553	2.10333	1.93626	1.96436	-0.676267	0.0398937	0.999992	ENSDARG00000114038	chr10	33435606	33436006	-22	61.164	75.6603	80.0709	57.1891	43.4289	35.1111	III	blue
smim12	-0.560994	-0.524866	0.000111359	0.00138031	663.251	7.56658	9.86894	9.05469	6.01169	5.69219	6.26564	-1.31532	0.00310015	0.169324	ENSDARG00000070358	chr19	37548351	37549050	145	18	35	48	41	27	10	III	blue
smim12	-0.560994	-0.524866	0.000111359	0.00138031	663.251	7.56658	9.86894	9.05469	6.01169	5.69219	6.26564	-0.795226	0.0389527	0.999992	ENSDARG00000070358	chr19	37548426	37548826	71	52.2131	82.9353	83.317	63.6083	38.6035	23.6796	III	blue
tbc1d19	-0.560757	-0.52734	5.71e-05	0.000855532	604.281	0.417422	0.471581	0.531581	0.334078	0.323941	0.305262	-1.63528	0.0147535	0.999992	ENSDARG00000013842	chr7	62181030	62181430	242799	8.95082	17.4601	11.9024	4.6685	6.0318	1.63307	III	blue
tbc1d19	-0.560757	-0.52734	5.71e-05	0.000855532	604.281	0.417422	0.471581	0.531581	0.334078	0.323941	0.305262	-1.2622	0.0488962	0.999992	ENSDARG00000013842	chr7	62250621	62251021	312390	17.9016	16.0051	7.57427	7.00275	7.84133	2.44961	III	blue
tbc1d19	-0.560757	-0.52734	5.71e-05	0.000855532	604.281	0.417422	0.471581	0.531581	0.334078	0.323941	0.305262	1.36797	0.0280023	0.999992	ENSDARG00000013842	chr7	61980673	61981073	42442	4.47541	11.64	1.08204	18.0904	15.6827	10.615	II	black
tbc1d19	-0.560757	-0.52734	5.71e-05	0.000855532	604.281	0.417422	0.471581	0.531581	0.334078	0.323941	0.305262	-1.39424	0.0340034	0.999992	ENSDARG00000013842	chr7	62158366	62158766	220135	11.9344	8.73003	11.9024	4.08494	4.22226	4.08269	III	blue
tbc1d19	-0.560757	-0.52734	5.71e-05	0.000855532	604.281	0.417422	0.471581	0.531581	0.334078	0.323941	0.305262	1.41066	0.0440589	0.999992	ENSDARG00000013842	chr7	62067175	62067575	128944	7.45902	1.45501	4.32816	15.7562	9.65087	9.79845	II	black
tbc1d19	-0.560757	-0.52734	5.71e-05	0.000855532	604.281	0.417422	0.471581	0.531581	0.334078	0.323941	0.305262	-0.974779	0.0140215	0.306636	ENSDARG00000013842	chr7	62376401	62376500	438019	23	20	15	24	25	11	III	blue
tbc1d19	-0.560757	-0.52734	5.71e-05	0.000855532	604.281	0.417422	0.471581	0.531581	0.334078	0.323941	0.305262	-1.0153	0.020441	0.355044	ENSDARG00000013842	chr7	62285101	62285300	346769	20	16	26	26	22	13	III	blue
tbc1d19	-0.560757	-0.52734	5.71e-05	0.000855532	604.281	0.417422	0.471581	0.531581	0.334078	0.323941	0.305262	-1.19621	0.0256271	0.999992	ENSDARG00000013842	chr7	61996719	61997119	58488	20.8853	17.4601	18.3947	12.8384	7.84133	4.08269	III	blue
trub2	-0.558737	-0.535238	1.44e-06	4.52e-05	367.667	3.62917	3.61725	3.63408	2.5113	2.33711	2.54269	1.07756	0.0431212	0.447351	ENSDARG00000028379	chr6	41030901	41031250	61	11	7	8	39	53	20	II	black
tasp1	-0.558627	-0.489222	0.00733803	0.0310354	218.655	0.16901	0.199605	0.223816	0.122051	0.124236	0.157299	1.6753	0.0225	0.999992	ENSDARG00000060580	chr13	34205813	34206213	-358139	4.47541	4.36502	2.16408	7.00275	15.0795	13.0646	II	black
tasp1	-0.558627	-0.489222	0.00733803	0.0310354	218.655	0.16901	0.199605	0.223816	0.122051	0.124236	0.157299	-1.61164	0.0299087	1	ENSDARG00000060580	chr13	34142854	34143254	-421098	16.4098	8.73003	5.41019	3.50137	2.41272	4.08269	III	blue
tasp1	-0.558627	-0.489222	0.00733803	0.0310354	218.655	0.16901	0.199605	0.223816	0.122051	0.124236	0.157299	1.11147	0.0482883	0.999992	ENSDARG00000060580	chr13	34291009	34291704	-272796	2.98361	11.64	8.65631	17.5069	18.0954	14.6977	II	black
tasp1	-0.558627	-0.489222	0.00733803	0.0310354	218.655	0.16901	0.199605	0.223816	0.122051	0.124236	0.157299	1.16034	0.0414392	0.999992	ENSDARG00000060580	chr13	34243310	34243710	-320642	8.95082	5.82002	5.41019	15.7562	16.2858	13.0646	II	black
ctsf	-0.557947	-0.482802	0.0105826	0.0402335	19252.6	28.1351	45.2913	49.3413	27.2792	27.8996	28.2153	-0.656403	0.0481458	0.999992	ENSDARG00000063095	chr14	6834435	6834835	47	55.1967	74.2053	74.6607	44.9343	51.8734	32.6615	III	blue
asb5b	-0.557657	-0.484285	0.00962181	0.0377403	636.435	2.01292	3.20863	2.97539	2.01213	1.71257	1.84601	-1.01574	0.0368344	0.425289	ENSDARG00000053222	chr1	38097051	38097500	1087	13	25	33	36	25	10	III	blue
uspl1	-0.557535	-0.520136	0.000171666	0.00190328	1820.79	4.49413	5.94082	6.03363	3.86569	3.7221	3.60337	0.916463	0.0293186	0.394805	ENSDARG00000034825	chr10	36487951	36488100	-7509	14	6	10	52	38	25	II	black
pcdh10a	-0.557112	-0.485494	0.00875367	0.0351048	1542.09	1.8428	2.7952	3.11151	1.75791	1.76596	1.74446	-1.44952	0.0421627	1	ENSDARG00000099729	chr1	11952289	11952689	-124172	11.9344	10.185	7.57427	1.75069	4.22226	4.89922	III	blue
pcdh10a	-0.557112	-0.485494	0.00875367	0.0351048	1542.09	1.8428	2.7952	3.11151	1.75791	1.76596	1.74446	-2.01991	0.0425288	1	ENSDARG00000099729	chr1	12182760	12183160	106299	4.47541	8.73003	5.41019	1.75069	1.20636	1.63307	III	blue
pcdh10a	-0.557112	-0.485494	0.00875367	0.0351048	1542.09	1.8428	2.7952	3.11151	1.75791	1.76596	1.74446	-2.05207	0.00335512	0.999992	ENSDARG00000099729	chr1	12174822	12175222	98361	10.4426	14.5501	10.8204	1.75069	3.61908	3.26615	III	blue
gnai2b	-0.556068	-0.503432	0.00188374	0.0114864	2168.04	0.889224	1.30108	1.30318	0.817535	0.761585	0.797406	1.49977	0.0441373	0.999992	ENSDARG00000017294	chr6	53134865	53135265	10307	2.98361	2.91001	6.49223	11.6712	7.84133	15.5142	II	black
mrps23	-0.555662	-0.528448	9.62e-06	0.000205671	377.046	4.19162	4.22199	3.72193	2.73911	2.82903	2.6778	-1.02525	0.0268493	0.3852	ENSDARG00000033973	chr15	30477651	30477800	8365	27	9	23	22	23	12	III	blue
mrps23	-0.555662	-0.528448	9.62e-06	0.000205671	377.046	4.19162	4.22199	3.72193	2.73911	2.82903	2.6778	1.33164	0.030212	0.999992	ENSDARG00000033973	chr15	30527750	30528150	58589	1.4918	10.185	6.49223	15.1726	17.4922	13.0646	II	black
pcdh17	-0.555571	-0.491259	0.00551783	0.0252351	2536.33	0.643729	0.940772	1.05501	0.609649	0.577272	0.609293	-1.37081	0.0230597	0.999992	ENSDARG00000027041	chr11	32847397	32847797	-388048	13.4262	10.185	16.2306	4.08494	7.23815	4.08269	III	blue
pcdh17	-0.555571	-0.491259	0.00551783	0.0252351	2536.33	0.643729	0.940772	1.05501	0.609649	0.577272	0.609293	-1.38853	0.0299946	0.999992	ENSDARG00000027041	chr11	32878036	32878780	-418859	7.45902	11.64	17.3126	6.41919	4.22226	3.26615	III	blue
pcdh17	-0.555571	-0.491259	0.00551783	0.0252351	2536.33	0.643729	0.940772	1.05501	0.609649	0.577272	0.609293	-1.71421	0.0231001	1	ENSDARG00000027041	chr11	32257761	32258161	201588	13.4262	7.27503	8.65631	4.08494	2.41272	2.44961	III	blue
pcdh17	-0.555571	-0.491259	0.00551783	0.0252351	2536.33	0.643729	0.940772	1.05501	0.609649	0.577272	0.609293	-0.869156	0.0389242	0.432646	ENSDARG00000027041	chr11	32800851	32801000	-341377	14	18	26	21	20	19	III	blue
pcdh17	-0.555571	-0.491259	0.00551783	0.0252351	2536.33	0.643729	0.940772	1.05501	0.609649	0.577272	0.609293	-2.1828	0.0169184	1	ENSDARG00000027041	chr11	32746971	32747371	-287622	5.96722	7.27503	8.65631	1.16712	1.20636	2.44961	III	blue
pcdh17	-0.555571	-0.491259	0.00551783	0.0252351	2536.33	0.643729	0.940772	1.05501	0.609649	0.577272	0.609293	-1.24701	0.0483198	0.999992	ENSDARG00000027041	chr11	32737043	32737443	-277694	16.4098	8.73003	10.8204	6.41919	3.0159	5.71576	III	blue
pcdh17	-0.555571	-0.491259	0.00551783	0.0252351	2536.33	0.643729	0.940772	1.05501	0.609649	0.577272	0.609293	-1.78695	0.00171103	0.999992	ENSDARG00000027041	chr11	32833109	32833895	-373953	16.4098	23.2801	15.1485	2.33425	7.84133	5.71576	III	blue
pcdh17	-0.555571	-0.491259	0.00551783	0.0252351	2536.33	0.643729	0.940772	1.05501	0.609649	0.577272	0.609293	-1.28267	0.024825	0.999992	ENSDARG00000027041	chr11	32276755	32277155	182594	14.918	16.0051	11.9024	5.25206	6.63497	5.71576	III	blue
pcdh17	-0.555571	-0.491259	0.00551783	0.0252351	2536.33	0.643729	0.940772	1.05501	0.609649	0.577272	0.609293	-1.22867	0.0270491	0.999992	ENSDARG00000027041	chr11	32883449	32883849	-424100	17.9016	16.0051	11.9024	7.58631	5.42862	6.5323	III	blue
pcdh17	-0.555571	-0.491259	0.00551783	0.0252351	2536.33	0.643729	0.940772	1.05501	0.609649	0.577272	0.609293	-1.15181	0.0290903	0.999992	ENSDARG00000027041	chr11	32668775	32669175	-209426	13.4262	14.5501	19.4767	7.58631	7.23815	6.5323	III	blue
pcdh17	-0.555571	-0.491259	0.00551783	0.0252351	2536.33	0.643729	0.940772	1.05501	0.609649	0.577272	0.609293	-1.26032	0.0240422	0.999992	ENSDARG00000027041	chr11	32122609	32123009	336740	11.9344	18.9151	14.0665	7.00275	6.0318	5.71576	III	blue
pcdh17	-0.555571	-0.491259	0.00551783	0.0252351	2536.33	0.643729	0.940772	1.05501	0.609649	0.577272	0.609293	-1.3946	0.0268269	0.999992	ENSDARG00000027041	chr11	32475022	32475422	-15673	7.45902	10.185	20.5587	5.83562	5.42862	3.26615	III	blue
pcdh17	-0.555571	-0.491259	0.00551783	0.0252351	2536.33	0.643729	0.940772	1.05501	0.609649	0.577272	0.609293	-1.26765	0.0368333	0.999992	ENSDARG00000027041	chr11	32231216	32231616	228133	10.4426	10.185	15.1485	3.50137	4.82544	6.5323	III	blue
nrxn3a	-0.555517	-0.495146	0.00403575	0.020117	5368.83	0.380375	0.524588	0.623136	0.34197	0.342203	0.355673	-1.69313	0.0430059	1	ENSDARG00000043746	chr17	17579941	17580341	-152078	10.4426	8.73003	6.49223	3.50137	3.61908	0.816537	III	blue
hccsb	-0.555511	-0.527777	1.19e-05	0.000245995	1093.39	4.47432	5.72246	5.23419	3.5494	3.49996	3.45178	-1.22076	0.0416686	0.999992	ENSDARG00000099358	chr24	31044941	31045341	110224	17.9016	4.36502	18.3947	4.6685	5.42862	7.34884	III	blue
hccsb	-0.555511	-0.527777	1.19e-05	0.000245995	1093.39	4.47432	5.72246	5.23419	3.5494	3.49996	3.45178	-1.6461	0.0179372	1	ENSDARG00000099358	chr24	31128688	31129088	26477	8.95082	11.64	10.8204	2.33425	3.61908	4.08269	III	blue
ankhb	-0.554509	-0.482276	0.00960945	0.0377037	2061.33	1.49153	2.42943	2.45606	1.43887	1.45974	1.44417	1.21128	0.0287083	0.393449	ENSDARG00000014969	chr2	31974151	31974900	129	5	9	10	47	38	25	II	black
gng7	-0.551985	-0.499552	0.00207793	0.0122967	700.817	0.517211	0.708006	0.755708	0.442349	0.459925	0.449679	1.56642	0.0260981	0.999992	ENSDARG00000038693	chr2	37032960	37033360	27929	5.96722	1.45501	5.41019	16.9233	9.65087	11.4315	II	black
gng7	-0.551985	-0.499552	0.00207793	0.0122967	700.817	0.517211	0.708006	0.755708	0.442349	0.459925	0.449679	1.31638	0.0206966	0.357307	ENSDARG00000038693	chr2	37060451	37061550	89	5	18	8	60	59	33	II	black
gng7	-0.551985	-0.499552	0.00207793	0.0122967	700.817	0.517211	0.708006	0.755708	0.442349	0.459925	0.449679	0.984681	0.0128304	0.999992	ENSDARG00000038693	chr2	37061020	37061420	-131	17.9016	26.1901	15.1485	44.9343	38.0003	34.2946	II	black
gng7	-0.551985	-0.499552	0.00207793	0.0122967	700.817	0.517211	0.708006	0.755708	0.442349	0.459925	0.449679	1.37733	0.00827569	0.248741	ENSDARG00000038693	chr2	37020251	37020600	40663	4	6	13	32	52	30	II	black
gng7	-0.551985	-0.499552	0.00207793	0.0122967	700.817	0.517211	0.708006	0.755708	0.442349	0.459925	0.449679	2.19509	0.00989905	1	ENSDARG00000038693	chr2	37041332	37041732	19557	4.47541	1.45501	1.08204	12.8384	7.84133	11.4315	II	black
gng7	-0.551985	-0.499552	0.00207793	0.0122967	700.817	0.517211	0.708006	0.755708	0.442349	0.459925	0.449679	0.928626	0.00615056	0.225569	ENSDARG00000038693	chr2	37024601	37025350	36113	27	30	43	95	112	77	II	black
gng7	-0.551985	-0.499552	0.00207793	0.0122967	700.817	0.517211	0.708006	0.755708	0.442349	0.459925	0.449679	1.76798	0.0134232	0.999992	ENSDARG00000038693	chr2	37013093	37013493	47796	4.47541	1.45501	6.49223	18.674	16.2858	7.34884	II	black
leng1	-0.551175	-0.512492	0.000289423	0.0028549	438.748	2.86407	3.27935	3.73631	2.24638	2.3352	2.16497	-0.780964	0.0464339	0.454853	ENSDARG00000037633	chr16	32097401	32098150	216	33	34	39	55	41	18	III	blue
ice1	-0.550057	-0.517612	7.17e-05	0.00101248	577.047	1.65913	1.37737	1.37615	1.07866	0.959599	0.972151	-2.72009	0.0121294	1	ENSDARG00000058461	chr16	9300049	9300449	-209510	7.45902	10.185	3.24612	1.75069	0.60318	0.816537	III	blue
ice1	-0.550057	-0.517612	7.17e-05	0.00101248	577.047	1.65913	1.37737	1.37615	1.07866	0.959599	0.972151	-2.36945	0.0285859	1	ENSDARG00000058461	chr16	9315573	9315973	-193986	5.96722	10.185	3.24612	2.33425	0.60318	0.816537	III	blue
ice1	-0.550057	-0.517612	7.17e-05	0.00101248	577.047	1.65913	1.37737	1.37615	1.07866	0.959599	0.972151	-1.4888	0.0445319	0.999992	ENSDARG00000058461	chr16	9339579	9339979	-169980	7.45902	18.9151	6.49223	5.25206	4.82544	1.63307	III	blue
slc9a7	-0.549092	-0.489295	0.0045288	0.0219445	7081.55	3.68068	5.27038	5.99741	3.30693	3.49546	3.41484	1.83944	0.0359308	1	ENSDARG00000076754	chr6	37555033	37555433	3744	2.98361	1.45501	3.24612	11.6712	6.0318	9.79845	II	black
wdsub1	-0.546054	-0.49607	0.00187824	0.0114687	2045.89	2.91694	3.968	4.39786	2.59432	2.64126	2.4932	1.75156	0.0257568	0.999992	ENSDARG00000090418	chr6	11740358	11740758	-30658	2.98361	1.45501	5.41019	11.0877	11.4604	10.615	II	black
wdsub1	-0.546054	-0.49607	0.00187824	0.0114687	2045.89	2.91694	3.968	4.39786	2.59432	2.64126	2.4932	1.19405	0.0338084	0.999992	ENSDARG00000090418	chr6	11798920	11799320	27904	7.45902	7.27503	7.57427	23.9261	15.6827	11.4315	II	black
wdsub1	-0.546054	-0.49607	0.00187824	0.0114687	2045.89	2.91694	3.968	4.39786	2.59432	2.64126	2.4932	1.14165	0.0380481	0.999992	ENSDARG00000090418	chr6	11675044	11675444	-95972	11.9344	7.27503	5.41019	16.3397	12.6668	25.3127	II	black
wdsub1	-0.546054	-0.49607	0.00187824	0.0114687	2045.89	2.91694	3.968	4.39786	2.59432	2.64126	2.4932	1.39161	0.0263112	0.999992	ENSDARG00000090418	chr6	11849804	11850204	78788	5.96722	5.82002	4.32816	12.2548	12.0636	17.9638	II	black
mafgb	-0.545968	-0.486846	0.00460739	0.0221228	223.424	0.439425	0.380371	0.385779	0.260225	0.241461	0.32573	0.821767	0.040353	0.437718	ENSDARG00000100097	chr11	44922001	44923300	-453	20	21	26	74	72	53	II	black
phf20b	-0.545904	-0.505596	0.000475855	0.00412263	2165.05	2.02776	2.47053	2.90349	1.68433	1.73682	1.64981	1.06196	0.00536931	0.210838	ENSDARG00000038737	chr23	15234301	15234900	46082	12	17	25	113	70	27	II	black
phf20b	-0.545904	-0.505596	0.000475855	0.00412263	2165.05	2.02776	2.47053	2.90349	1.68433	1.73682	1.64981	0.936088	0.0320291	0.999992	ENSDARG00000038737	chr23	15234490	15234890	45992	13.4262	21.8251	23.8049	52.5206	36.794	23.6796	II	black
pik3r1	-0.545468	-0.48671	0.0045497	0.0220135	6361.09	9.47391	14.8209	13.776	9.41611	8.60747	8.06141	-1.01008	0.0155611	0.317382	ENSDARG00000038524	chr5	54153451	54154350	15506	26	31	44	53	31	12	III	blue
pik3r1	-0.545468	-0.48671	0.0045497	0.0220135	6361.09	9.47391	14.8209	13.776	9.41611	8.60747	8.06141	-0.903345	0.0274098	0.999992	ENSDARG00000038524	chr5	54153653	54154053	15553	40.2787	39.2851	45.4456	33.2631	20.5081	13.0646	III	blue
pik3r1	-0.545468	-0.48671	0.0045497	0.0220135	6361.09	9.47391	14.8209	13.776	9.41611	8.60747	8.06141	-0.797262	0.0211035	0.999992	ENSDARG00000038524	chr5	54169189	54169589	17	61.164	62.5652	75.7427	47.8521	41.6194	25.3127	III	blue
mrpl18	-0.54521	-0.491906	0.0027658	0.0152367	400.966	2.812	4.01145	3.5667	2.51606	2.33063	2.27393	-1.37107	0.0470922	0.999992	ENSDARG00000060199	chr14	35205532	35205932	-40564	14.918	11.64	6.49223	5.25206	1.80954	5.71576	III	blue
mrpl18	-0.54521	-0.491906	0.0027658	0.0152367	400.966	2.812	4.01145	3.5667	2.51606	2.33063	2.27393	-1.92682	0.0466498	1	ENSDARG00000060199	chr14	35240780	35241180	-75812	1.4918	11.64	7.57427	0.583562	2.41272	2.44961	III	blue
mrpl18	-0.54521	-0.491906	0.0027658	0.0152367	400.966	2.812	4.01145	3.5667	2.51606	2.33063	2.27393	-2.18596	0.0107919	1	ENSDARG00000060199	chr14	35196707	35197107	-31739	11.9344	8.73003	7.57427	1.16712	4.22226	0.816537	III	blue
napepld	-0.543463	-0.49028	0.00286813	0.015612	377.636	2.96738	4.01623	4.11277	2.46313	2.67411	2.48197	-1.13417	0.0424381	0.999992	ENSDARG00000009252	chr4	20755820	20756220	8513	25.3607	8.73003	14.0665	8.16987	7.23815	6.5323	III	blue
akap12b	-0.542379	-0.503866	0.000391857	0.0035899	11307.6	7.95279	11.1281	9.95762	7.1935	6.29991	6.44561	1.53615	0.0230918	0.999992	ENSDARG00000055678	chr20	26584315	26584715	-16300	4.47541	5.82002	3.24612	19.2576	12.6668	7.34884	II	black
ndufc2	-0.541972	-0.507788	0.000160106	0.00180382	1647.65	4.415	6.00198	5.44353	3.73764	3.62197	3.53468	0.865136	0.039379	0.434349	ENSDARG00000102115	chr15	11505151	11505700	199	21	14	31	116	73	29	II	black
rps6ka1	-0.541945	-0.488638	0.00302755	0.0162091	857.596	4.38878	6.23008	6.17	4.01139	4.02124	3.49861	1.58756	0.0446908	1	ENSDARG00000033437	chr17	27179529	27179929	35734	4.47541	1.45501	4.32816	7.58631	15.0795	8.16537	II	black
rps6ka1	-0.541945	-0.488638	0.00302755	0.0162091	857.596	4.38878	6.23008	6.17	4.01139	4.02124	3.49861	1.2909	0.0425379	0.999992	ENSDARG00000033437	chr17	27114818	27115218	-28977	7.45902	4.36502	4.32816	9.92056	13.2699	16.3307	II	black
gnao1b	-0.540709	-0.474664	0.00879736	0.0352267	2375.83	7.71195	11.9202	12.6549	7.64737	7.20807	7.34292	1.16824	0.0268123	0.3852	ENSDARG00000036058	chr7	28862051	28862900	122	13	14	11	81	72	20	II	black
gsk3aa	-0.538878	-0.491859	0.00163409	0.0103453	1247.71	2.033	2.79031	2.93758	1.71621	1.83332	1.79447	1.25623	0.0107324	0.999992	ENSDARG00000029501	chr19	6209548	6209948	-44951	8.95082	10.185	9.73835	21.5918	25.3335	22.0465	II	black
gsk3aa	-0.538878	-0.491859	0.00163409	0.0103453	1247.71	2.033	2.79031	2.93758	1.71621	1.83332	1.79447	-2.16186	0.01597	1	ENSDARG00000029501	chr19	6105958	6106358	58639	7.45902	4.36502	12.9845	2.91781	1.80954	0.816537	III	blue
aplnra	-0.538831	-0.484957	0.00348799	0.0179876	538.02	14.3203	20.0301	20.4689	13.0171	12.7833	11.9443	-2.02318	0.0162289	1	ENSDARG00000002172	chr8	40349606	40350006	-61994	5.96722	5.82002	14.0665	2.91781	1.80954	1.63307	III	blue
nadk2	-0.538808	-0.503043	0.000261785	0.00264139	339.662	0.909924	1.08033	1.05789	0.752833	0.692261	0.651784	-1.76278	0.048819	1	ENSDARG00000007181	chr21	22229529	22229929	-63640	2.98361	10.185	9.73835	2.91781	3.0159	0.816537	III	blue
tmem242	-0.536836	-0.472513	0.00856545	0.0346863	324.802	1.17793	1.67118	1.55431	1.1446	0.921732	0.968894	1.55157	0.045757	0.999992	ENSDARG00000037070	chr20	4913895	4914295	71710	5.96722	1.45501	3.24612	9.337	7.23815	14.6977	II	black
tmem106c	-0.536459	-0.500442	0.000301795	0.00293762	730.136	2.01121	2.59736	2.45149	1.50623	1.73921	1.62479	0.911	0.035899	0.423051	ENSDARG00000098105	chr3	1612151	1612250	6909	4	16	9	41	36	30	II	black
slc9a6a	-0.530865	-0.509179	3.32e-06	8.73e-05	1447.15	2.90108	2.99214	3.07305	1.90453	1.98072	2.32668	0.811726	0.0220383	0.361059	ENSDARG00000009209	chr14	31278401	31279200	132	33	26	32	122	94	49	II	black
plxna4	-0.530842	-0.500533	9.67e-05	0.00125139	4100.03	0.862477	1.0768	1.13529	0.672296	0.707379	0.748883	1.48551	0.0183163	0.999992	ENSDARG00000019328	chr4	15269223	15269623	152274	4.47541	7.27503	3.24612	13.4219	13.8731	14.6977	II	black
plxna4	-0.530842	-0.500533	9.67e-05	0.00125139	4100.03	0.862477	1.0768	1.13529	0.672296	0.707379	0.748883	1.95127	0.00934118	0.999992	ENSDARG00000019328	chr4	15503228	15503628	-81731	5.96722	1.45501	2.16408	9.92056	13.2699	13.8811	II	black
plxna4	-0.530842	-0.500533	9.67e-05	0.00125139	4100.03	0.862477	1.0768	1.13529	0.672296	0.707379	0.748883	1.82361	0.0213104	0.999992	ENSDARG00000019328	chr4	15283555	15283955	137942	0	2.91001	7.57427	14.0055	10.8572	12.2481	II	black
plxna4	-0.530842	-0.500533	9.67e-05	0.00125139	4100.03	0.862477	1.0768	1.13529	0.672296	0.707379	0.748883	1.32961	0.0244213	0.999992	ENSDARG00000019328	chr4	15506284	15506684	-84787	5.96722	5.82002	6.49223	15.1726	16.889	13.8811	II	black
cadm2a	-0.530834	-0.496691	0.000252466	0.00256952	1078.85	0.0729353	0.0793703	0.0805036	0.0463548	0.0529413	0.0620191	1.78022	0.0439844	1	ENSDARG00000009930	chr10	23547470	23547870	391990	2.98361	1.45501	3.24612	12.8384	7.84133	5.71576	II	black
cadm2a	-0.530834	-0.496691	0.000252466	0.00256952	1078.85	0.0729353	0.0793703	0.0805036	0.0463548	0.0529413	0.0620191	-1.4197	0.0450896	0.999992	ENSDARG00000009930	chr10	24093829	24094229	-154369	14.918	14.5501	6.49223	7.58631	4.22226	1.63307	III	blue
ociad1	-0.529594	-0.515576	6.45e-09	4.52e-07	838.808	5.43434	5.35574	4.99919	3.74578	3.54567	3.63988	1.061	0.0292762	0.394805	ENSDARG00000052334	chr20	23364101	23364400	-9780	5	9	16	43	45	32	II	black
fggy	-0.525423	-0.46867	0.00635446	0.0278546	293.282	2.49358	3.22161	3.43541	1.93976	2.10669	2.32521	1.13208	0.0297207	0.999992	ENSDARG00000038667	chr2	123741	124141	2407	8.95082	10.185	6.49223	19.2576	15.6827	21.23	II	black
anos1a	-0.525185	-0.466311	0.00755854	0.0317651	1091.21	1.12437	1.5421	1.79692	1.00306	1.02939	1.0706	-0.794161	0.0369693	0.425289	ENSDARG00000012896	chr1	31177051	31177150	-33349	20	14	21	24	28	11	III	blue
stk11	-0.523449	-0.509169	1.62e-08	9.58e-07	938.556	1.98483	2.02506	2.22023	1.43802	1.44574	1.45341	-1.54321	0.0112832	0.999992	ENSDARG00000046074	chr2	58893259	58893659	-50321	19.3934	13.095	9.73835	2.91781	4.22226	7.34884	III	blue
thrb	-0.523386	-0.468441	0.00574739	0.0260205	1189.35	0.319698	0.455329	0.492459	0.293083	0.284585	0.304561	1.59025	0.0385082	0.999992	ENSDARG00000021163	chr19	18165456	18165856	33952	2.98361	2.91001	5.41019	15.7562	6.0318	12.2481	II	black
urp2	-0.523	-0.507032	1e-07	4.75e-06	1994.53	6.88651	6.3293	7.29533	4.69809	4.54668	5.03657	-0.889293	0.0452893	0.451628	ENSDARG00000067781	chr1	1487701	1487950	35539	17	19	27	32	26	11	III	blue
urp2	-0.523	-0.507032	1e-07	4.75e-06	1994.53	6.88651	6.3293	7.29533	4.69809	4.54668	5.03657	-1.66022	0.0317547	1	ENSDARG00000067781	chr1	1466490	1466890	14403	10.4426	5.82002	9.73835	2.33425	1.80954	4.08269	III	blue
scrt2	-0.521864	-0.467981	0.00544725	0.0249864	664.163	3.98559	5.3495	6.03369	3.50546	3.50832	3.69898	1.27492	0.01749	0.999992	ENSDARG00000056175	chr8	28471565	28471965	-22028	11.9344	5.82002	5.41019	16.3397	19.3017	20.4134	II	black
nrbp2b	-0.519969	-0.467208	0.00517068	0.0241019	1231.41	0.983156	1.17923	1.52566	0.856913	0.865751	0.850298	-1.36388	0.0328777	0.999992	ENSDARG00000009626	chr24	33144501	33144901	217018	7.45902	14.5501	12.9845	4.08494	5.42862	4.08269	III	blue
nrbp2b	-0.519969	-0.467208	0.00517068	0.0241019	1231.41	0.983156	1.17923	1.52566	0.856913	0.865751	0.850298	-1.08339	0.0445921	0.999992	ENSDARG00000009626	chr24	33087399	33087799	274120	23.8689	14.5501	11.9024	9.337	5.42862	8.98191	III	blue
nrbp2b	-0.519969	-0.467208	0.00517068	0.0241019	1231.41	0.983156	1.17923	1.52566	0.856913	0.865751	0.850298	-1.22896	0.0295958	0.999992	ENSDARG00000009626	chr24	33148919	33149658	212431	32.8197	14.5501	8.65631	5.83562	6.63497	11.4315	III	blue
nrbp2b	-0.519969	-0.467208	0.00517068	0.0241019	1231.41	0.983156	1.17923	1.52566	0.856913	0.865751	0.850298	-1.46196	0.0289443	0.999992	ENSDARG00000009626	chr24	33220790	33221190	140729	10.4426	21.8251	10.8204	7.58631	7.23815	0.816537	III	blue
nrbp2b	-0.519969	-0.467208	0.00517068	0.0241019	1231.41	0.983156	1.17923	1.52566	0.856913	0.865751	0.850298	-1.17718	0.0289867	0.999992	ENSDARG00000009626	chr24	33068972	33069372	292547	11.9344	18.9151	17.3126	4.08494	9.04769	8.16537	III	blue
pcdh19	-0.519881	-0.471251	0.00344655	0.0178155	2058.64	0.896613	1.28393	1.32711	0.794695	0.802541	0.849805	-1.09244	0.0264254	0.999992	ENSDARG00000034344	chr14	39944282	39945018	78062	13.4262	26.1901	21.6408	5.83562	11.4604	11.4315	III	blue
pcdh19	-0.519881	-0.471251	0.00344655	0.0178155	2058.64	0.896613	1.28393	1.32711	0.794695	0.802541	0.849805	-0.927765	0.0265948	0.384198	ENSDARG00000034344	chr14	39944851	39944950	77812	11	26	23	15	26	19	III	blue
pcdh19	-0.519881	-0.471251	0.00344655	0.0178155	2058.64	0.896613	1.28393	1.32711	0.794695	0.802541	0.849805	-2.00136	0.00497774	0.999992	ENSDARG00000034344	chr14	39943666	39944066	78846	8.95082	13.095	11.9024	1.16712	2.41272	4.89922	III	blue
pcdh19	-0.519881	-0.471251	0.00344655	0.0178155	2058.64	0.896613	1.28393	1.32711	0.794695	0.802541	0.849805	-1.9495	0.0173073	1	ENSDARG00000034344	chr14	39919225	39919625	103287	4.47541	14.5501	12.9845	4.6685	3.61908	0	III	blue
pcdh19	-0.519881	-0.471251	0.00344655	0.0178155	2058.64	0.896613	1.28393	1.32711	0.794695	0.802541	0.849805	-0.944801	0.0278783	0.391135	ENSDARG00000034344	chr14	39547651	39548000	474886	32	21	28	30	31	20	III	blue
pcdh19	-0.519881	-0.471251	0.00344655	0.0178155	2058.64	0.896613	1.28393	1.32711	0.794695	0.802541	0.849805	-1.1917	0.0211322	0.359018	ENSDARG00000034344	chr14	40020051	40021550	1912	15	27	35	33	22	12	III	blue
pcdh19	-0.519881	-0.471251	0.00344655	0.0178155	2058.64	0.896613	1.28393	1.32711	0.794695	0.802541	0.849805	-1.47919	0.0276621	0.999992	ENSDARG00000034344	chr14	40009194	40009594	13318	17.9016	5.82002	10.8204	4.08494	4.22226	4.08269	III	blue
pcdh19	-0.519881	-0.471251	0.00344655	0.0178155	2058.64	0.896613	1.28393	1.32711	0.794695	0.802541	0.849805	-1.27583	0.0410369	0.999992	ENSDARG00000034344	chr14	40006310	40006710	16202	11.9344	13.095	14.0665	5.25206	8.44451	2.44961	III	blue
pcdh19	-0.519881	-0.471251	0.00344655	0.0178155	2058.64	0.896613	1.28393	1.32711	0.794695	0.802541	0.849805	2.56628	0.0303425	1	ENSDARG00000034344	chr14	39504934	39505334	517578	0	1.45501	2.16408	10.5041	6.0318	4.89922	II	black
pcdh19	-0.519881	-0.471251	0.00344655	0.0178155	2058.64	0.896613	1.28393	1.32711	0.794695	0.802541	0.849805	-1.14815	0.0307544	0.999992	ENSDARG00000034344	chr14	40046116	40046516	-23604	16.4098	18.9151	16.2306	11.0877	4.82544	7.34884	III	blue
pcdh19	-0.519881	-0.471251	0.00344655	0.0178155	2058.64	0.896613	1.28393	1.32711	0.794695	0.802541	0.849805	0.966728	0.0261672	0.382068	ENSDARG00000034344	chr14	39562251	39562350	460412	3	7	18	42	35	27	II	black
pcdh19	-0.519881	-0.471251	0.00344655	0.0178155	2058.64	0.896613	1.28393	1.32711	0.794695	0.802541	0.849805	-0.817616	0.0379919	0.429395	ENSDARG00000034344	chr14	39766401	39766500	256262	21	20	14	33	19	12	III	blue
pcdh19	-0.519881	-0.471251	0.00344655	0.0178155	2058.64	0.896613	1.28393	1.32711	0.794695	0.802541	0.849805	-1.48096	0.047241	1	ENSDARG00000034344	chr14	39784839	39785239	237673	11.9344	8.73003	8.65631	5.25206	3.61908	1.63307	III	blue
cox6b1	-0.519689	-0.475368	0.00209863	0.012397	3126.29	26.6036	37.7567	38.6385	24.0936	23.6643	24.0965	-2.41018	0.00647441	1	ENSDARG00000045230	chr24	39709844	39710506	12556	16.4098	8.73003	4.32816	2.91781	1.80954	0.816537	III	blue
brms1la	-0.517746	-0.466888	0.00458945	0.0221156	732.976	2.7251	3.73368	3.67839	2.65431	2.28887	2.13602	1.10289	0.0294485	0.999992	ENSDARG00000006235	chr17	12664989	12665389	-54895	13.4262	7.27503	8.65631	24.5096	15.6827	22.863	II	black
brms1la	-0.517746	-0.466888	0.00458945	0.0221156	732.976	2.7251	3.73368	3.67839	2.65431	2.28887	2.13602	2.00807	0.0276442	0.999992	ENSDARG00000006235	chr17	12640284	12640684	-30190	0	2.91001	5.41019	6.41919	6.63497	20.4134	II	black
brms1la	-0.517746	-0.466888	0.00458945	0.0221156	732.976	2.7251	3.73368	3.67839	2.65431	2.28887	2.13602	-0.76539	0.0133352	0.302712	ENSDARG00000006235	chr17	12610001	12610550	18	50	46	54	76	62	16	III	blue
magi2a	-0.516519	-0.486806	0.000157285	0.00178266	568.997	0.0893516	0.0813246	0.0880015	0.0611496	0.0530882	0.0667818	-1.10428	0.0386181	0.999992	ENSDARG00000021590	chr4	23248336	23248736	113676	16.4098	17.4601	16.2306	8.75344	9.65087	4.89922	III	blue
magi2a	-0.516519	-0.486806	0.000157285	0.00178266	568.997	0.0893516	0.0813246	0.0880015	0.0611496	0.0530882	0.0667818	-1.40516	0.0332098	0.999992	ENSDARG00000021590	chr4	23199981	23200381	162031	8.95082	13.095	10.8204	3.50137	4.82544	4.08269	III	blue
magi2a	-0.516519	-0.486806	0.000157285	0.00178266	568.997	0.0893516	0.0813246	0.0880015	0.0611496	0.0530882	0.0667818	-2.31104	0.0287668	1	ENSDARG00000021590	chr4	23313939	23314339	48073	8.95082	4.36502	5.41019	1.75069	1.20636	0.816537	III	blue
magi2a	-0.516519	-0.486806	0.000157285	0.00178266	568.997	0.0893516	0.0813246	0.0880015	0.0611496	0.0530882	0.0667818	-1.16789	0.0307399	0.999992	ENSDARG00000021590	chr4	23254129	23254529	107883	16.4098	11.64	17.3126	6.41919	7.23815	6.5323	III	blue
magi2a	-0.516519	-0.486806	0.000157285	0.00178266	568.997	0.0893516	0.0813246	0.0880015	0.0611496	0.0530882	0.0667818	-1.83298	0.00994735	0.999992	ENSDARG00000021590	chr4	23240996	23241396	121016	13.4262	13.095	7.57427	3.50137	3.61908	2.44961	III	blue
cmc2	-0.515802	-0.456118	0.00999029	0.0386587	233.319	0.977201	1.32705	1.38839	0.859156	0.884589	0.841591	-1.31759	0.0449625	0.999992	ENSDARG00000043635	chr18	29806481	29806881	113434	11.9344	11.64	12.9845	7.00275	6.0318	1.63307	III	blue
cmc2	-0.515802	-0.456118	0.00999029	0.0386587	233.319	0.977201	1.32705	1.38839	0.859156	0.884589	0.841591	-1.02807	0.00756552	0.242833	ENSDARG00000043635	chr18	29783201	29783300	136865	18	20	21	21	24	12	III	blue
cmc2	-0.515802	-0.456118	0.00999029	0.0386587	233.319	0.977201	1.32705	1.38839	0.859156	0.884589	0.841591	-0.804495	0.0291739	0.394424	ENSDARG00000043635	chr18	29747451	29747550	172615	15	16	28	32	21	14	III	blue
si:dkey-81h8.1	-0.515707	-0.471609	0.00230221	0.0133028	274.332	2.27907	2.5947	2.86166	1.65834	1.78932	1.97752	1.52925	0.0356487	0.999992	ENSDARG00000094074	chr19	24762362	24762762	-47775	4.47541	4.36502	2.16408	10.5041	11.4604	9.79845	II	black
si:dkey-81h8.1	-0.515707	-0.471609	0.00230221	0.0133028	274.332	2.27907	2.5947	2.86166	1.65834	1.78932	1.97752	1.20738	0.0389134	0.999992	ENSDARG00000094074	chr19	24756064	24756730	-53940	7.45902	7.27503	4.32816	12.2548	18.6986	13.0646	II	black
ndufs4	-0.515048	-0.472181	0.00200723	0.01198	1565.14	3.78936	5.46477	5.13687	3.47177	3.29964	3.30054	-1.99324	0.0263098	1	ENSDARG00000052840	chr5	39796341	39796741	-88836	5.96722	5.82002	9.73835	1.75069	1.20636	2.44961	III	blue
ndufs4	-0.515048	-0.472181	0.00200723	0.01198	1565.14	3.78936	5.46477	5.13687	3.47177	3.29964	3.30054	-1.77516	0.00382213	0.999992	ENSDARG00000052840	chr5	39879126	39879526	-6051	17.9016	14.5501	10.8204	2.91781	4.82544	4.89922	III	blue
ndufs6	-0.514777	-0.488402	6.25e-05	0.000920272	1135.64	18.4105	23.4074	21.5881	15.2862	14.1057	14.999	-1.63093	0.035073	1	ENSDARG00000056583	chr19	28696707	28697107	2744	8.95082	7.27503	9.73835	2.91781	3.0159	2.44961	III	blue
ndufs6	-0.514777	-0.488402	6.25e-05	0.000920272	1135.64	18.4105	23.4074	21.5881	15.2862	14.1057	14.999	-0.725936	0.038687	0.999992	ENSDARG00000056583	chr19	28699504	28699904	-53	43.2623	49.4702	43.2816	30.3452	24.1272	27.7623	III	blue
lysmd2	-0.512712	-0.474688	0.00106092	0.00755566	1614.08	4.50273	5.8566	6.26563	3.67564	3.95232	4.02964	-0.740437	0.0433018	0.999992	ENSDARG00000091771	chr18	39435270	39435670	-26	49.2295	78.5703	66.0044	56.022	28.9526	31.0284	III	blue
lysmd2	-0.512712	-0.474688	0.00106092	0.00755566	1614.08	4.50273	5.8566	6.26563	3.67564	3.95232	4.02964	1.04437	0.0204871	0.355414	ENSDARG00000091771	chr18	39430901	39431000	-4546	7	9	11	24	42	37	II	black
itm2cb	-0.512705	-0.450295	0.0128095	0.0461602	5522.24	13.5638	22.5949	20.6744	13.9811	13.0971	12.7577	1.64545	0.0155715	0.999992	ENSDARG00000039650	chr2	48437960	48438360	6606	4.47541	5.82002	2.16408	17.5069	10.8572	10.615	II	black
c1qtnf4	-0.512121	-0.459939	0.00599953	0.0267684	2833.19	10.3955	14.1684	16.4329	9.22444	9.78475	9.74303	1.3198	0.0063708	0.229036	ENSDARG00000024299	chr7	38340751	38341050	72	4	8	11	54	37	24	II	black
rnpc3	-0.510986	-0.448841	0.0130877	0.04694	542.247	0.644359	0.877866	1.01593	0.597251	0.627187	0.557423	-0.768682	0.0281264	0.999992	ENSDARG00000011247	chr24	28855816	28856216	-61	53.7049	74.2053	51.9379	41.4329	38.0003	26.1292	III	blue
rnpc3	-0.510986	-0.448841	0.0130877	0.04694	542.247	0.644359	0.877866	1.01593	0.597251	0.627187	0.557423	-0.967285	0.0106338	0.277241	ENSDARG00000011247	chr24	28855751	28856500	49	27	37	58	55	39	17	III	blue
akt3a	-0.510012	-0.475553	0.000615429	0.00505506	1112.48	0.270895	0.252086	0.292841	0.176143	0.173794	0.22352	1.26673	0.0066482	0.230028	ENSDARG00000104810	chr13	11197451	11197600	48304	8	8	7	72	26	19	II	black
akt3a	-0.510012	-0.475553	0.000615429	0.00505506	1112.48	0.270895	0.252086	0.292841	0.176143	0.173794	0.22352	-2.01596	0.0336973	1	ENSDARG00000104810	chr13	11107834	11108234	137796	2.98361	8.73003	8.65631	1.16712	0.60318	3.26615	III	blue
akt3a	-0.510012	-0.475553	0.000615429	0.00505506	1112.48	0.270895	0.252086	0.292841	0.176143	0.173794	0.22352	0.980313	0.0237529	0.370397	ENSDARG00000104810	chr13	11227401	11228150	18054	6	19	19	76	61	29	II	black
akt3a	-0.510012	-0.475553	0.000615429	0.00505506	1112.48	0.270895	0.252086	0.292841	0.176143	0.173794	0.22352	1.78151	0.0314538	1	ENSDARG00000104810	chr13	11248167	11248567	-2537	1.4918	2.91001	4.32816	8.75344	11.4604	9.79845	II	black
akt3a	-0.510012	-0.475553	0.000615429	0.00505506	1112.48	0.270895	0.252086	0.292841	0.176143	0.173794	0.22352	0.961993	0.0162053	0.324328	ENSDARG00000104810	chr13	11245351	11245950	180	12	25	31	73	92	53	II	black
arl4aa	-0.509723	-0.45	0.0114529	0.042588	256.592	2.64844	2.57208	2.15271	2.04258	1.49168	1.63492	-1.12612	0.0280869	0.999992	ENSDARG00000099918	chr15	34259316	34259716	47695	22.3771	16.0051	15.1485	5.25206	7.84133	11.4315	III	blue
arl4aa	-0.509723	-0.45	0.0114529	0.042588	256.592	2.64844	2.57208	2.15271	2.04258	1.49168	1.63492	-1.36329	0.0343458	0.999992	ENSDARG00000099918	chr15	34258500	34258900	46879	8.95082	17.4601	10.8204	2.33425	7.23815	4.89922	III	blue
mrpl21	-0.50879	-0.468093	0.00181769	0.011218	396.456	2.35692	3.16669	2.64789	1.92995	1.84244	1.97388	-1.53165	0.0174238	0.999992	ENSDARG00000003846	chr7	72597893	72598293	-436237	10.4426	10.185	14.0665	4.08494	3.0159	4.89922	III	blue
mrpl21	-0.50879	-0.468093	0.00181769	0.011218	396.456	2.35692	3.16669	2.64789	1.92995	1.84244	1.97388	-1.47511	0.0314766	0.999992	ENSDARG00000003846	chr7	72480149	72480549	-318493	11.9344	11.64	9.73835	3.50137	6.0318	2.44961	III	blue
mrpl21	-0.50879	-0.468093	0.00181769	0.011218	396.456	2.35692	3.16669	2.64789	1.92995	1.84244	1.97388	0.928742	0.0426892	0.446028	ENSDARG00000003846	chr7	72133701	72134250	27880	8	17	23	83	59	30	II	black
mrpl21	-0.50879	-0.468093	0.00181769	0.011218	396.456	2.35692	3.16669	2.64789	1.92995	1.84244	1.97388	-1.50011	0.0380745	1	ENSDARG00000003846	chr7	72555682	72556391	-394180	7.45902	10.185	11.9024	1.75069	5.42862	3.26615	III	blue
git2a	-0.508683	-0.468901	0.00159892	0.0101762	1243.56	1.06121	1.4448	1.46475	0.893922	0.939654	0.958657	1.278	0.00759446	0.242833	ENSDARG00000061915	chr5	19425901	19426100	2821	8	7	8	42	35	31	II	black
git2a	-0.508683	-0.468901	0.00159892	0.0101762	1243.56	1.06121	1.4448	1.46475	0.893922	0.939654	0.958657	1.13343	0.0201824	0.353766	ENSDARG00000061915	chr5	19421901	19422200	6771	5	8	13	31	39	36	II	black
si:dkey-15d12.2	-0.508367	-0.452848	0.00869328	0.0349331	450.972	3.50749	4.88612	4.8907	3.219	2.78201	3.34824	-1.97092	0.00493023	0.999992	ENSDARG00000096668	chr1	29902819	29903219	16341	23.8689	8.73003	8.65631	4.6685	4.22226	1.63307	III	blue
mrpl23	-0.508051	-0.460404	0.00431811	0.0211872	1108.15	1.1135	1.52672	1.64551	1.04993	0.965382	0.999294	-1.32148	0.0194554	0.999992	ENSDARG00000045696	chr25	23735003	23735403	55241	16.4098	20.3701	9.73835	5.83562	5.42862	7.34884	III	blue
mrpl23	-0.508051	-0.460404	0.00431811	0.0211872	1108.15	1.1135	1.52672	1.64551	1.04993	0.965382	0.999294	-2.14958	0.0251306	1	ENSDARG00000045696	chr25	23732245	23732645	52483	10.4426	2.91001	8.65631	2.33425	1.80954	0.816537	III	blue
mrpl23	-0.508051	-0.460404	0.00431811	0.0211872	1108.15	1.1135	1.52672	1.64551	1.04993	0.965382	0.999294	-1.63111	0.0255124	0.999992	ENSDARG00000045696	chr25	23587781	23588181	-91981	20.8853	14.5501	3.24612	6.41919	3.61908	2.44961	III	blue
mrpl23	-0.508051	-0.460404	0.00431811	0.0211872	1108.15	1.1135	1.52672	1.64551	1.04993	0.965382	0.999294	-1.61823	0.0213645	0.999992	ENSDARG00000045696	chr25	23806530	23806930	126768	7.45902	16.0051	8.65631	2.33425	2.41272	5.71576	III	blue
mrpl23	-0.508051	-0.460404	0.00431811	0.0211872	1108.15	1.1135	1.52672	1.64551	1.04993	0.965382	0.999294	-1.22661	0.0322906	0.999992	ENSDARG00000045696	chr25	23679549	23679949	-213	22.3771	20.3701	9.73835	10.5041	7.84133	4.08269	III	blue
mrpl23	-0.508051	-0.460404	0.00431811	0.0211872	1108.15	1.1135	1.52672	1.64551	1.04993	0.965382	0.999294	-1.93617	0.0075754	1	ENSDARG00000045696	chr25	23788895	23789295	109133	10.4426	8.73003	12.9845	2.33425	3.61908	2.44961	III	blue
si:rp71-84d19.3	-0.507932	-0.460594	0.00419771	0.0207425	147.179	0.92237	1.0522	0.926523	0.694217	0.68278	0.661374	-1.76413	0.0373228	1	ENSDARG00000075033	chr9	27364108	27364508	-154586	4.47541	13.095	8.65631	4.6685	0.60318	2.44961	III	blue
si:rp71-84d19.3	-0.507932	-0.460594	0.00419771	0.0207425	147.179	0.92237	1.0522	0.926523	0.694217	0.68278	0.661374	-1.44395	0.026516	0.999992	ENSDARG00000075033	chr9	27508680	27509080	-10014	10.4426	10.185	15.1485	4.6685	6.0318	2.44961	III	blue
si:rp71-84d19.3	-0.507932	-0.460594	0.00419771	0.0207425	147.179	0.92237	1.0522	0.926523	0.694217	0.68278	0.661374	-1.4502	0.0144477	0.999992	ENSDARG00000075033	chr9	27113477	27113877	-405217	19.3934	13.095	10.8204	4.6685	3.0159	8.16537	III	blue
si:rp71-84d19.3	-0.507932	-0.460594	0.00419771	0.0207425	147.179	0.92237	1.0522	0.926523	0.694217	0.68278	0.661374	-1.48397	0.00995091	0.999992	ENSDARG00000075033	chr9	27455751	27456151	-62943	14.918	23.2801	10.8204	7.58631	4.22226	5.71576	III	blue
si:rp71-84d19.3	-0.507932	-0.460594	0.00419771	0.0207425	147.179	0.92237	1.0522	0.926523	0.694217	0.68278	0.661374	-1.34298	0.0414111	0.999992	ENSDARG00000075033	chr9	27460887	27461287	-57807	5.96722	17.4601	11.9024	5.83562	4.82544	3.26615	III	blue
si:rp71-84d19.3	-0.507932	-0.460594	0.00419771	0.0207425	147.179	0.92237	1.0522	0.926523	0.694217	0.68278	0.661374	-1.55714	0.0140359	0.999992	ENSDARG00000075033	chr9	27457723	27458123	-60971	10.4426	16.0051	11.9024	2.91781	6.0318	4.08269	III	blue
si:rp71-84d19.3	-0.507932	-0.460594	0.00419771	0.0207425	147.179	0.92237	1.0522	0.926523	0.694217	0.68278	0.661374	-1.1567	0.0422068	0.999992	ENSDARG00000075033	chr9	27013471	27013871	-505223	14.918	10.185	18.3947	7.58631	7.84133	4.08269	III	blue
si:rp71-84d19.3	-0.507932	-0.460594	0.00419771	0.0207425	147.179	0.92237	1.0522	0.926523	0.694217	0.68278	0.661374	-1.32547	0.00833654	0.999992	ENSDARG00000075033	chr9	27131534	27131934	-387160	17.9016	23.2801	17.3126	8.75344	7.23815	7.34884	III	blue
si:rp71-84d19.3	-0.507932	-0.460594	0.00419771	0.0207425	147.179	0.92237	1.0522	0.926523	0.694217	0.68278	0.661374	-1.53385	0.0353965	0.999992	ENSDARG00000075033	chr9	27354001	27354401	-164693	8.95082	7.27503	15.1485	1.75069	6.63497	2.44961	III	blue
fxn	-0.506495	-0.474105	0.000460726	0.00403112	309.542	1.04401	1.14731	1.02832	0.787527	0.682101	0.798042	1.35762	0.0288263	0.999992	ENSDARG00000074356	chr8	11307273	11307673	19856	7.45902	4.36502	4.32816	12.2548	16.889	12.2481	II	black
brdt	-0.505266	-0.483565	1.63e-05	0.000316832	1653.96	2.64683	2.78286	3.27405	2.10717	2.03135	1.99488	1.63619	0.0214972	0.999992	ENSDARG00000102802	chr6	24267829	24268229	25071	2.98361	4.36502	4.32816	12.8384	14.4763	8.98191	II	black
brdt	-0.505266	-0.483565	1.63e-05	0.000316832	1653.96	2.64683	2.78286	3.27405	2.10717	2.03135	1.99488	-1.02066	0.0454723	0.451628	ENSDARG00000102802	chr6	24290351	24290850	2500	12	23	29	26	22	14	III	blue
brdt	-0.505266	-0.483565	1.63e-05	0.000316832	1653.96	2.64683	2.78286	3.27405	2.10717	2.03135	1.99488	1.39481	0.0142696	0.999992	ENSDARG00000102802	chr6	24260633	24261033	32267	8.95082	5.82002	4.32816	19.8411	15.6827	14.6977	II	black
mapk8a	-0.505205	-0.46961	0.000912829	0.00680024	782.803	1.89838	2.50483	2.51238	1.61435	1.60551	1.65575	1.97798	0.0116298	0.999992	ENSDARG00000031888	chr13	31097745	31098145	-63646	4.47541	2.91001	1.08204	11.6712	10.2541	11.4315	II	black
nalcn	-0.503168	-0.458776	0.0034638	0.0178767	2314.32	0.565317	0.765317	0.848521	0.511713	0.513329	0.512797	-2.08224	0.0165775	1	ENSDARG00000001835	chr9	31864413	31864813	71747	10.4426	4.36502	9.73835	1.75069	2.41272	1.63307	III	blue
flot1a	-0.501402	-0.466682	0.000893452	0.00668221	2084.88	5.06693	6.08315	7.10756	4.13723	4.3846	4.38004	-1.47157	0.00145426	0.12478	ENSDARG00000001710	chr19	6985301	6985750	-33905	21	31	41	43	19	6	III	blue
flot1a	-0.501402	-0.466682	0.000893452	0.00668221	2084.88	5.06693	6.08315	7.10756	4.13723	4.3846	4.38004	1.8237	0.0230589	0.999992	ENSDARG00000001710	chr19	6944325	6944725	-74906	4.47541	1.45501	3.24612	7.00275	15.6827	9.79845	II	black
flot1a	-0.501402	-0.466682	0.000893452	0.00668221	2084.88	5.06693	6.08315	7.10756	4.13723	4.3846	4.38004	-1.46092	0.00340876	0.999992	ENSDARG00000001710	chr19	6984984	6985704	-34087	23.8689	29.1001	30.2971	17.5069	7.84133	4.89922	III	blue
flot1a	-0.501402	-0.466682	0.000893452	0.00668221	2084.88	5.06693	6.08315	7.10756	4.13723	4.3846	4.38004	-1.55794	0.00477883	0.999992	ENSDARG00000001710	chr19	6990922	6991630	-28155	16.4098	18.9151	18.3947	9.337	4.82544	4.08269	III	blue
flot1a	-0.501402	-0.466682	0.000893452	0.00668221	2084.88	5.06693	6.08315	7.10756	4.13723	4.3846	4.38004	-0.991773	0.0316944	0.405086	ENSDARG00000001710	chr19	6991301	6991550	-28005	15	21	30	33	19	14	III	blue
tmem177	-0.500784	-0.475584	8.46e-05	0.00113269	386.623	3.35226	3.9445	3.63053	2.63184	2.55302	2.53788	-1.2615	0.0284496	0.999992	ENSDARG00000069301	chr9	29283566	29283966	-55042	10.4426	16.0051	15.1485	6.41919	6.0318	4.89922	III	blue
tmem177	-0.500784	-0.475584	8.46e-05	0.00113269	386.623	3.35226	3.9445	3.63053	2.63184	2.55302	2.53788	-0.793724	0.0438746	0.449003	ENSDARG00000069301	chr9	29336901	29337000	-108226	20	10	26	35	20	10	III	blue
tmem177	-0.500784	-0.475584	8.46e-05	0.00113269	386.623	3.35226	3.9445	3.63053	2.63184	2.55302	2.53788	-1.23891	0.0117763	0.288647	ENSDARG00000069301	chr9	29228651	29230050	-626	19	27	33	35	20	12	III	blue
tmem177	-0.500784	-0.475584	8.46e-05	0.00113269	386.623	3.35226	3.9445	3.63053	2.63184	2.55302	2.53788	-1.42392	0.0233739	0.999992	ENSDARG00000069301	chr9	29235769	29236169	-7245	10.4426	14.5501	11.9024	5.83562	3.0159	4.89922	III	blue
arl2	-0.500772	-0.452575	0.00555424	0.0253629	952.172	17.145	25.1687	23.7057	16.3798	15.5622	14.7201	-2.03744	0.0333276	1	ENSDARG00000069496	chr7	24784731	24785131	-6728	5.96722	5.82002	8.65631	1.75069	2.41272	0.816537	III	blue
arl2	-0.500772	-0.452575	0.00555424	0.0253629	952.172	17.145	25.1687	23.7057	16.3798	15.5622	14.7201	-0.763438	0.0420373	0.999992	ENSDARG00000069496	chr7	24778055	24778455	-52	53.7049	45.1052	67.0864	37.9316	41.0162	18.7804	III	blue
arl2	-0.500772	-0.452575	0.00555424	0.0253629	952.172	17.145	25.1687	23.7057	16.3798	15.5622	14.7201	-1.17294	0.00265026	0.160286	ENSDARG00000069496	chr7	24777801	24778550	27	33	30	46	34	36	18	III	blue
arl2	-0.500772	-0.452575	0.00555424	0.0253629	952.172	17.145	25.1687	23.7057	16.3798	15.5622	14.7201	1.0136	0.0423087	0.999992	ENSDARG00000069496	chr7	24781833	24782233	-3830	13.4262	11.64	6.49223	23.9261	14.4763	25.3127	II	black
arl2	-0.500772	-0.452575	0.00555424	0.0253629	952.172	17.145	25.1687	23.7057	16.3798	15.5622	14.7201	1.45891	0.00560278	0.214103	ENSDARG00000069496	chr7	24781851	24782150	-3797	8	11	4	56	40	32	II	black
uprt	-0.500721	-0.460637	0.0021595	0.0126886	838.216	3.72963	5.14174	4.63106	3.44291	2.9792	3.12169	1.36051	0.019774	0.999992	ENSDARG00000035549	chr5	22622454	22622854	-9440	7.45902	5.82002	8.65631	10.5041	20.5081	25.3127	II	black
ndufa8	-0.499374	-0.459021	0.00233639	0.0134306	1989.94	8.07231	11.6645	10.8253	7.41973	7.04409	7.15932	1.7841	0.0218483	0.999992	ENSDARG00000058041	chr10	9634866	9635266	58288	0	5.82002	4.32816	12.8384	9.04769	13.0646	II	black
rad1	-0.496787	-0.466488	0.000424988	0.00382461	250.539	3.15361	3.11856	2.96076	2.04652	2.19182	2.3121	1.36987	0.0151392	0.999992	ENSDARG00000040559	chr15	23841432	23841832	7621	7.45902	5.82002	7.57427	20.4247	13.8731	19.5969	II	black
lhx4	-0.495001	-0.455561	0.00236601	0.0135297	460.649	0.65514	0.781918	0.897395	0.542727	0.546943	0.568883	-1.64035	0.0202356	0.999992	ENSDARG00000039458	chr8	14409181	14409930	37171	11.9344	20.3701	5.41019	6.41919	2.41272	3.26615	III	blue
rhot1a	-0.494133	-0.459986	0.00104758	0.00750423	2163.04	2.84141	3.92704	3.64009	2.52802	2.52201	2.34013	1.20142	0.0254778	0.999992	ENSDARG00000099996	chr3	26155480	26155880	-2430	10.4426	5.82002	8.65631	23.3425	21.7145	12.2481	II	black
mfsd2ab	-0.494064	-0.44459	0.00743759	0.0313763	2674.67	6.25433	8.93363	9.23895	6.38076	5.5395	5.42401	1.42353	0.0207616	0.999992	ENSDARG00000035909	chr19	31267894	31268294	-12373	8.95082	2.91001	5.41019	12.2548	14.4763	19.5969	II	black
dlg2	-0.492049	-0.436873	0.012337	0.0448563	963.145	0.102615	0.132853	0.153615	0.0799585	0.0960204	0.10088	-2.35187	0.00848362	1	ENSDARG00000099323	chr10	29587626	29588026	135092	10.4426	11.64	4.32816	2.33425	1.20636	1.63307	III	blue
dlg2	-0.492049	-0.436873	0.012337	0.0448563	963.145	0.102615	0.132853	0.153615	0.0799585	0.0960204	0.10088	2.01071	0.0354964	1	ENSDARG00000099323	chr10	29445537	29445937	-6997	1.4918	1.45501	3.24612	8.16987	10.2541	6.5323	II	black
dmxl2	-0.49189	-0.446281	0.00542151	0.0249201	9378.11	3.46891	4.13166	5.3415	2.91441	3.17773	3.11149	-1.80609	0.000188274	0.0437151	ENSDARG00000091293	chr18	39946901	39947050	-150083	18	35	26	31	9	7	III	blue
dmxl2	-0.49189	-0.446281	0.00542151	0.0249201	9378.11	3.46891	4.13166	5.3415	2.91441	3.17773	3.11149	-1.13476	0.0491021	0.999992	ENSDARG00000091293	chr18	40020228	40020628	-223535	8.95082	13.095	18.3947	6.41919	3.0159	8.98191	III	blue
dmxl2	-0.49189	-0.446281	0.00542151	0.0249201	9378.11	3.46891	4.13166	5.3415	2.91441	3.17773	3.11149	-1.35618	0.0383851	0.999992	ENSDARG00000091293	chr18	39905621	39906021	-108928	5.96722	13.095	15.1485	4.6685	5.42862	3.26615	III	blue
dmxl2	-0.49189	-0.446281	0.00542151	0.0249201	9378.11	3.46891	4.13166	5.3415	2.91441	3.17773	3.11149	-1.58677	0.0456901	1	ENSDARG00000091293	chr18	40054628	40055028	-257935	5.96722	11.64	7.57427	2.91781	3.0159	2.44961	III	blue
dmxl2	-0.49189	-0.446281	0.00542151	0.0249201	9378.11	3.46891	4.13166	5.3415	2.91441	3.17773	3.11149	-1.69073	0.00994291	0.999992	ENSDARG00000091293	chr18	39821948	39822702	-25432	13.4262	18.9151	14.0665	9.337	4.22226	0.816537	III	blue
dmxl2	-0.49189	-0.446281	0.00542151	0.0249201	9378.11	3.46891	4.13166	5.3415	2.91441	3.17773	3.11149	-1.06961	0.0458184	0.999992	ENSDARG00000091293	chr18	39970000	39970400	-173307	13.4262	20.3701	12.9845	5.25206	7.23815	9.79845	III	blue
dmxl2	-0.49189	-0.446281	0.00542151	0.0249201	9378.11	3.46891	4.13166	5.3415	2.91441	3.17773	3.11149	-1.53163	0.044815	1	ENSDARG00000091293	chr18	39935426	39935826	-138733	5.96722	14.5501	9.73835	6.41919	2.41272	1.63307	III	blue
dmxl2	-0.49189	-0.446281	0.00542151	0.0249201	9378.11	3.46891	4.13166	5.3415	2.91441	3.17773	3.11149	-1.84891	0.0131256	0.999992	ENSDARG00000091293	chr18	39934851	39935251	-138158	8.95082	13.095	10.8204	4.08494	4.22226	0.816537	III	blue
dmxl2	-0.49189	-0.446281	0.00542151	0.0249201	9378.11	3.46891	4.13166	5.3415	2.91441	3.17773	3.11149	-1.65567	0.0342625	1	ENSDARG00000091293	chr18	39932816	39933216	-136123	10.4426	7.27503	9.73835	4.6685	2.41272	1.63307	III	blue
dmxl2	-0.49189	-0.446281	0.00542151	0.0249201	9378.11	3.46891	4.13166	5.3415	2.91441	3.17773	3.11149	-1.54675	0.0447757	1	ENSDARG00000091293	chr18	39998293	39998693	-201600	4.47541	11.64	9.73835	1.75069	3.0159	4.08269	III	blue
dmxl2	-0.49189	-0.446281	0.00542151	0.0249201	9378.11	3.46891	4.13166	5.3415	2.91441	3.17773	3.11149	-1.10232	0.027841	0.999992	ENSDARG00000091293	chr18	39978115	39978515	-181422	19.3934	18.9151	16.2306	7.58631	9.65087	8.16537	III	blue
dmxl2	-0.49189	-0.446281	0.00542151	0.0249201	9378.11	3.46891	4.13166	5.3415	2.91441	3.17773	3.11149	-1.68948	0.00183898	0.999992	ENSDARG00000091293	chr18	39946752	39947152	-150059	20.8853	34.9201	19.4767	14.0055	3.61908	5.71576	III	blue
sbds	-0.49154	-0.443378	0.00703585	0.0300163	1270.72	7.41281	10.6395	11.0021	7.12181	6.93978	6.60763	1.64615	0.0432786	1	ENSDARG00000027803	chr15	2022501	2022901	94515	2.98361	1.45501	5.41019	9.92056	7.84133	13.0646	II	black
fkbp4	-0.490876	-0.452504	0.002316	0.0133533	5060.36	14.1757	18.6965	20.4599	13.1176	12.8981	11.9366	-1.48575	0.0425411	1	ENSDARG00000008447	chr18	6398916	6399316	3141	8.95082	8.73003	11.9024	3.50137	5.42862	1.63307	III	blue
acat2	-0.490342	-0.436029	0.0120417	0.0440596	2588.26	11.066	17.7197	16.0231	11.1749	10.2284	10.4969	0.991921	0.0405403	0.437718	ENSDARG00000007127	chr20	31029251	31029550	-1140	9	11	8	33	39	35	II	black
kcnq2a	-0.488545	-0.441129	0.00708079	0.0301594	771.347	1.24413	1.49739	1.80883	0.978057	1.12058	1.14763	1.51803	0.0124594	0.999992	ENSDARG00000075307	chr8	25489665	25490065	-86818	4.47541	7.27503	5.41019	12.8384	15.0795	21.23	II	black
ntpcr	-0.487233	-0.440371	0.00695044	0.0297382	580.423	2.6677	3.52826	3.82886	2.21537	2.4442	2.49968	2.03011	0.0114137	1	ENSDARG00000021853	chr13	48463942	48464342	994	2.98361	2.91001	2.16408	12.2548	10.8572	9.79845	II	black
ntpcr	-0.487233	-0.440371	0.00695044	0.0297382	580.423	2.6677	3.52826	3.82886	2.21537	2.4442	2.49968	2.17166	0.0362803	1	ENSDARG00000021853	chr13	48403210	48403610	61726	1.4918	1.45501	2.16408	7.58631	4.82544	10.615	II	black
ntpcr	-0.487233	-0.440371	0.00695044	0.0297382	580.423	2.6677	3.52826	3.82886	2.21537	2.4442	2.49968	1.31319	0.036323	0.999992	ENSDARG00000021853	chr13	48327020	48327420	137916	5.96722	2.91001	8.65631	14.0055	15.6827	13.8811	II	black
wdr45	-0.487064	-0.442379	0.00561523	0.0255708	906.911	2.5554	3.50013	3.74264	2.29812	2.32304	2.37352	-0.849926	0.046029	0.453445	ENSDARG00000090219	chr10	42947351	42947750	77	16	21	34	41	22	15	III	blue
ndufb3	-0.486704	-0.451333	0.00167767	0.0105656	2574.91	23.1032	31.8721	31.1087	20.0767	19.9093	21.4637	2.1465	0.0474825	1	ENSDARG00000075709	chr9	722796	723196	-10321	1.4918	0	0	2.91781	3.0159	7.34884	II	black
ppm1la	-0.485742	-0.440159	0.00637409	0.0279127	3433.71	4.82701	6.81359	7.36855	4.49523	4.54693	4.53472	1.04562	0.0109644	0.280832	ENSDARG00000063218	chr2	6379501	6380800	421	19	16	28	125	77	32	II	black
ppp3ca	-0.483245	-0.443267	0.0036361	0.018592	8263.03	2.72419	3.58846	4.08304	2.44123	2.52495	2.47103	0.873291	0.0496181	0.465417	ENSDARG00000004988	chr21	28890451	28890650	-31227	10	5	15	38	46	24	II	black
ppp3ca	-0.483245	-0.443267	0.0036361	0.018592	8263.03	2.72419	3.58846	4.08304	2.44123	2.52495	2.47103	-2.12611	0.0130898	1	ENSDARG00000004988	chr21	28829135	28829535	-92442	7.45902	10.185	7.57427	2.33425	1.80954	1.63307	III	blue
rnf41	-0.482344	-0.428365	0.0140633	0.0496586	1955.94	2.79559	4.08645	4.48529	2.75783	2.7463	2.63414	2.23316	0.01167	1	ENSDARG00000036831	chr23	32410745	32411145	-3268	4.47541	0	2.16408	9.92056	9.04769	12.2481	II	black
scyl3	-0.481419	-0.470602	9.53e-09	6.21e-07	874.516	2.60682	2.68389	2.76143	1.89178	1.90871	1.97208	-0.773733	0.0393172	0.434269	ENSDARG00000027046	chr20	34125351	34125450	690	18	12	31	29	22	18	III	blue
ppp1r37	-0.480092	-0.449757	0.000835437	0.00637069	2716.19	1.51585	1.94205	2.06661	1.29549	1.35203	1.31396	1.29935	0.0301144	0.999992	ENSDARG00000078458	chr18	49060500	49060900	192001	5.96722	5.82002	6.49223	19.2576	12.6668	13.0646	II	black
ppp1r37	-0.480092	-0.449757	0.000835437	0.00637069	2716.19	1.51585	1.94205	2.06661	1.29549	1.35203	1.31396	1.54763	0.0336392	0.999992	ENSDARG00000078458	chr18	48863288	48863688	-5211	4.47541	4.36502	2.16408	11.0877	9.65087	11.4315	II	black
smyd2a	-0.477612	-0.430942	0.00871738	0.0349911	3420.34	3.79028	5.36582	5.83926	3.66453	3.44389	3.66232	2.57599	0.00159593	0.999992	ENSDARG00000055151	chr17	32794328	32794728	32400	0	2.91001	4.32816	14.5891	13.8731	14.6977	II	black
znf592	-0.477518	-0.453947	0.000152995	0.001749	665.529	2.48182	2.78225	2.97984	2.11262	1.92653	1.88164	0.781711	0.0362075	0.423323	ENSDARG00000060885	chr18	26830101	26830700	-819	23	20	28	95	81	38	II	black
dnajb6b	-0.47644	-0.443369	0.00161697	0.0102709	724.884	1.6391	2.14516	1.95849	1.39551	1.26506	1.47015	1.80971	0.0363257	1	ENSDARG00000020953	chr7	40268058	40268458	39458	4.47541	1.45501	2.16408	4.6685	11.4604	12.2481	II	black
dnajb6b	-0.47644	-0.443369	0.00161697	0.0102709	724.884	1.6391	2.14516	1.95849	1.39551	1.26506	1.47015	-1.08844	0.0134029	0.3031	ENSDARG00000020953	chr7	40310851	40311150	-3284	18	29	22	27	27	12	III	blue
chordc1a	-0.476335	-0.453298	0.000134108	0.00159079	333.73	1.02177	1.01464	1.0073	0.685577	0.774254	0.728434	-1.04406	0.0156538	0.318261	ENSDARG00000003973	chr15	43954401	43955250	-289	31	27	27	35	30	16	III	blue
phf6	-0.476175	-0.460098	4.16e-06	0.000103502	582.362	1.90725	2.00915	2.01365	1.48244	1.34197	1.44002	-0.869771	0.0168376	0.999992	ENSDARG00000004046	chr14	31152730	31153130	-30	65.6394	53.8352	56.266	36.7644	39.8098	19.5969	III	blue
sntb1	-0.475841	-0.437624	0.00362039	0.018526	519.731	0.216507	0.296223	0.266348	0.189957	0.194122	0.176102	-1.49573	0.0201401	0.999992	ENSDARG00000041729	chr16	15374352	15374752	-1628	17.9016	14.5501	6.49223	4.08494	4.82544	4.89922	III	blue
sntb1	-0.475841	-0.437624	0.00362039	0.018526	519.731	0.216507	0.296223	0.266348	0.189957	0.194122	0.176102	-1.04864	0.00868832	0.2528	ENSDARG00000041729	chr16	15373701	15373800	-826	18	24	21	31	27	6	III	blue
tssc4	-0.475809	-0.457646	1.59e-05	0.000310967	942.438	20.3738	22.2767	23.4327	16.985	15.2113	15.3203	1.0057	0.041439	0.441181	ENSDARG00000036144	chr7	32681101	32681300	54611	7	5	17	52	45	20	II	black
tusc3	-0.475534	-0.432607	0.00636883	0.0279081	1624.94	0.44022	0.633804	0.636476	0.416094	0.405037	0.409354	-1.49176	0.0382188	1	ENSDARG00000078854	chr1	15332764	15333164	-54410	7.45902	13.095	8.65631	3.50137	3.61908	3.26615	III	blue
tusc3	-0.475534	-0.432607	0.00636883	0.0279081	1624.94	0.44022	0.633804	0.636476	0.416094	0.405037	0.409354	-1.30506	0.0285612	0.999992	ENSDARG00000078854	chr1	15503700	15504100	116526	14.918	10.185	14.0665	3.50137	6.63497	5.71576	III	blue
tusc3	-0.475534	-0.432607	0.00636883	0.0279081	1624.94	0.44022	0.633804	0.636476	0.416094	0.405037	0.409354	-1.12487	0.0250701	0.378348	ENSDARG00000078854	chr1	15363001	15363350	-24198	19	21	21	16	23	15	III	blue
tusc3	-0.475534	-0.432607	0.00636883	0.0279081	1624.94	0.44022	0.633804	0.636476	0.416094	0.405037	0.409354	-1.07104	0.0442872	0.999992	ENSDARG00000078854	chr1	15541883	15542283	154709	19.3934	7.27503	28.133	10.5041	9.04769	6.5323	III	blue
eaf1	-0.475043	-0.442671	0.00149974	0.00972836	1394.89	5.30547	6.66693	7.05492	4.19162	4.72094	4.78436	1.2228	0.0422358	0.999992	ENSDARG00000070795	chr16	7094511	7094911	90641	10.4426	7.27503	1.08204	17.5069	10.8572	15.5142	II	black
zfpm2a	-0.475001	-0.441574	0.00181521	0.0112079	478.093	0.0692748	0.0738988	0.0855641	0.0556134	0.0595421	0.0493741	-1.87162	0.0301402	1	ENSDARG00000040123	chr16	44021797	44022197	157942	4.47541	17.4601	4.32816	2.91781	1.80954	2.44961	III	blue
zfpm2a	-0.475001	-0.441574	0.00181521	0.0112079	478.093	0.0692748	0.0738988	0.0855641	0.0556134	0.0595421	0.0493741	-1.69036	0.0231243	1	ENSDARG00000040123	chr16	43977094	43977494	202645	16.4098	5.82002	8.65631	3.50137	3.61908	2.44961	III	blue
zfpm2a	-0.475001	-0.441574	0.00181521	0.0112079	478.093	0.0692748	0.0738988	0.0855641	0.0556134	0.0595421	0.0493741	-1.55018	0.0318545	0.999992	ENSDARG00000040123	chr16	43996495	43996895	183244	11.9344	17.4601	5.41019	6.41919	3.0159	2.44961	III	blue
zfpm2a	-0.475001	-0.441574	0.00181521	0.0112079	478.093	0.0692748	0.0738988	0.0855641	0.0556134	0.0595421	0.0493741	-1.30485	0.0479591	0.999992	ENSDARG00000040123	chr16	44023151	44023551	156588	16.4098	7.27503	10.8204	4.6685	6.0318	3.26615	III	blue
zfpm2a	-0.475001	-0.441574	0.00181521	0.0112079	478.093	0.0692748	0.0738988	0.0855641	0.0556134	0.0595421	0.0493741	-1.68258	0.0128633	0.999992	ENSDARG00000040123	chr16	43938775	43939175	240964	14.918	11.64	8.65631	4.08494	3.61908	3.26615	III	blue
zfpm2a	-0.475001	-0.441574	0.00181521	0.0112079	478.093	0.0692748	0.0738988	0.0855641	0.0556134	0.0595421	0.0493741	-1.20081	0.0476725	0.999992	ENSDARG00000040123	chr16	44048552	44048952	131187	17.9016	20.3701	11.9024	9.337	10.8572	1.63307	III	blue
espn	-0.474938	-0.439529	0.00249179	0.0140667	292.825	0.0857726	0.100368	0.103089	0.0672655	0.0654155	0.0759199	-1.66952	0.0242808	1	ENSDARG00000076414	chr8	46952944	46953344	4044	14.918	5.82002	10.8204	4.6685	3.61908	1.63307	III	blue
hdhd2	-0.47463	-0.430217	0.0076068	0.0319172	250.413	0.957959	1.2351	1.27129	0.822857	0.838718	0.834907	-1.37303	0.0148703	0.999992	ENSDARG00000024728	chr10	14582058	14582458	66	25.3607	26.1901	8.65631	10.5041	7.84133	4.89922	III	blue
zgc:65895	-0.474146	-0.422696	0.0140413	0.049594	3407.85	27.188	39.9746	42.7283	24.7401	26.6073	27.7767	-0.834534	0.00823679	0.248515	ENSDARG00000034086	chr6	59762401	59763150	8	43	50	74	81	48	25	III	blue
zgc:65895	-0.474146	-0.422696	0.0140413	0.049594	3407.85	27.188	39.9746	42.7283	24.7401	26.6073	27.7767	-1.64097	0.0406981	1	ENSDARG00000034086	chr6	59758888	59759288	-3680	11.9344	7.27503	10.8204	7.00275	1.80954	0.816537	III	blue
zgc:65895	-0.474146	-0.422696	0.0140413	0.049594	3407.85	27.188	39.9746	42.7283	24.7401	26.6073	27.7767	-0.902117	0.0134812	0.999992	ENSDARG00000034086	chr6	59762477	59762877	-91	52.2131	55.2902	57.3481	40.2658	28.3494	19.5969	III	blue
ppp3ccb	-0.473728	-0.447129	0.000447983	0.00396479	2712	2.05732	2.5893	2.71599	1.80371	1.71092	1.78833	-0.774453	0.0293844	0.999992	ENSDARG00000057456	chr10	20221141	20221541	-1432	50.7213	37.8301	53.0199	30.3452	29.5558	22.863	III	blue
ppp3ccb	-0.473728	-0.447129	0.000447983	0.00396479	2712	2.05732	2.5893	2.71599	1.80371	1.71092	1.78833	-0.742229	0.038277	0.429992	ENSDARG00000057456	chr10	20220851	20221600	-1547	40	27	54	63	45	20	III	blue
zcchc10	-0.471695	-0.429973	0.00618762	0.0273039	218.479	2.5791	2.19333	2.00973	1.60147	1.61403	1.6704	0.633956	0.0317765	0.405167	ENSDARG00000091092	chr21	43203201	43204350	26454	40	47	50	129	136	61	II	black
ccnd2a	-0.470945	-0.44114	0.00105986	0.00755566	900.678	2.91214	3.34552	3.8844	2.35016	2.46996	2.50318	1.21251	0.0415961	0.999992	ENSDARG00000051748	chr25	16882926	16883326	7478	11.9344	2.91001	5.41019	19.2576	18.6986	8.98191	II	black
esm1	-0.470717	-0.425798	0.00881717	0.035274	1024.79	9.35966	12.734	14.005	8.42953	8.67429	8.95989	1.09407	0.0330767	0.999992	ENSDARG00000104370	chr21	9898411	9898811	158	7.45902	14.5501	6.49223	26.8439	19.3017	14.6977	II	black
esm1	-0.470717	-0.425798	0.00881717	0.035274	1024.79	9.35966	12.734	14.005	8.42953	8.67429	8.95989	1.67258	0.00133807	0.120434	ENSDARG00000104370	chr21	9898451	9898750	169	4	9	5	59	41	19	II	black
esm1	-0.470717	-0.425798	0.00881717	0.035274	1024.79	9.35966	12.734	14.005	8.42953	8.67429	8.95989	-1.12287	0.0366029	0.999992	ENSDARG00000104370	chr21	10168832	10169232	-270263	14.918	21.8251	17.3126	11.0877	9.65087	4.08269	III	blue
esm1	-0.470717	-0.425798	0.00881717	0.035274	1024.79	9.35966	12.734	14.005	8.42953	8.67429	8.95989	1.87056	0.0195582	1	ENSDARG00000104370	chr21	10074407	10074807	-175838	2.98361	4.36502	1.08204	8.75344	11.4604	10.615	II	black
esm1	-0.470717	-0.425798	0.00881717	0.035274	1024.79	9.35966	12.734	14.005	8.42953	8.67429	8.95989	-2.17043	0.0433503	1	ENSDARG00000104370	chr21	10122912	10123312	-224343	4.47541	1.45501	7.57427	0.583562	1.20636	0	III	blue
pet100	-0.46864	-0.433392	0.00298474	0.0160162	411.886	6.53022	8.61534	7.64349	5.79574	5.29747	5.37651	0.974487	0.00487107	0.202175	ENSDARG00000098017	chr3	52920701	52921250	-53047	17	28	29	118	81	47	II	black
cacna1ba	-0.468341	-0.453897	2.08e-06	6.07e-05	991.436	0.242036	0.250009	0.267247	0.180143	0.174562	0.194745	-1.29729	0.0468761	0.999992	ENSDARG00000021735	chr5	28807709	28808109	80183	8.95082	10.185	18.3947	7.00275	6.63497	1.63307	III	blue
cacna1ba	-0.468341	-0.453897	2.08e-06	6.07e-05	991.436	0.242036	0.250009	0.267247	0.180143	0.174562	0.194745	-2.16593	0.0315024	1	ENSDARG00000021735	chr5	28832674	28833074	55218	4.47541	10.185	5.41019	0	1.20636	3.26615	III	blue
cacna1ba	-0.468341	-0.453897	2.08e-06	6.07e-05	991.436	0.242036	0.250009	0.267247	0.180143	0.174562	0.194745	-1.58309	0.0207948	0.999992	ENSDARG00000021735	chr5	28813223	28813623	74669	7.45902	14.5501	11.9024	1.16712	3.61908	6.5323	III	blue
katnbl1	-0.467511	-0.419225	0.012778	0.0460788	356.108	3.22869	2.39398	2.34191	1.91966	2.0215	1.81057	-1.72027	0.0467001	1	ENSDARG00000042522	chr20	29284275	29284675	-22308	11.9344	5.82002	8.65631	1.16712	6.0318	0.816537	III	blue
stard4	-0.466576	-0.419472	0.0118679	0.0436528	674.926	6.31214	9.35025	8.6871	6.1734	5.68464	5.76828	1.39257	0.00243562	0.153598	ENSDARG00000102477	chr21	224051	224150	1010	8	7	7	42	30	38	II	black
stard4	-0.466576	-0.419472	0.0118679	0.0436528	674.926	6.31214	9.35025	8.6871	6.1734	5.68464	5.76828	-1.01103	0.00329292	0.999992	ENSDARG00000102477	chr21	222799	223199	-91	62.6558	80.0253	70.3325	23.9261	45.8416	35.9276	III	blue
cacnb4b	-0.466292	-0.42608	0.00608562	0.0270227	4055.32	2.57517	3.42934	3.87642	2.33019	2.40946	2.41341	1.95832	0.0375736	1	ENSDARG00000062174	chr6	14065820	14066220	-48478	1.4918	2.91001	2.16408	6.41919	6.0318	13.0646	II	black
mnat1	-0.463102	-0.432868	0.00154719	0.00994742	238.412	0.322072	0.350471	0.367301	0.252839	0.260729	0.240831	1.14884	0.0289112	0.999992	ENSDARG00000002077	chr13	31527187	31527909	9697	7.45902	11.64	5.41019	17.5069	20.5081	16.3307	II	black
fkrp	-0.462793	-0.433478	0.00130205	0.00878518	383.957	4.45255	5.20422	5.27096	3.86609	3.34375	3.62749	0.747783	0.0305087	0.399331	ENSDARG00000100467	chr15	11809051	11810000	-10072	33	41	34	122	122	50	II	black
fkrp	-0.462793	-0.433478	0.00130205	0.00878518	383.957	4.45255	5.20422	5.27096	3.86609	3.34375	3.62749	1.25457	0.0403326	0.999992	ENSDARG00000100467	chr15	11805942	11806342	-6688	7.45902	4.36502	6.49223	12.2548	12.6668	18.7804	II	black
hspa9	-0.461064	-0.429186	0.00223246	0.0130134	11811	18.7483	26.2678	25.1238	17.0574	17.2219	16.6752	-1.22095	0.0116315	0.288308	ENSDARG00000003035	chr14	11836451	11837100	-139	21	21	42	36	28	8	III	blue
hspa9	-0.461064	-0.429186	0.00223246	0.0130134	11811	18.7483	26.2678	25.1238	17.0574	17.2219	16.6752	-0.871729	0.0311908	0.999992	ENSDARG00000003035	chr14	11836491	11836891	-224	49.2295	59.6552	51.9379	35.0137	39.8098	13.0646	III	blue
ncam2	-0.46073	-0.414689	0.012456	0.0451762	2292.23	0.22046	0.309927	0.33833	0.201333	0.208107	0.221967	-1.0806	0.0294064	0.999992	ENSDARG00000017466	chr9	35751986	35752860	-4300	16.4098	14.5501	22.7228	8.16987	9.04769	8.16537	III	blue
ncam2	-0.46073	-0.414689	0.012456	0.0451762	2292.23	0.22046	0.309927	0.33833	0.201333	0.208107	0.221967	-2.34091	0.00147311	0.999992	ENSDARG00000017466	chr9	35771557	35771957	-23634	13.4262	5.82002	17.3126	1.75069	3.0159	2.44961	III	blue
ncam2	-0.46073	-0.414689	0.012456	0.0451762	2292.23	0.22046	0.309927	0.33833	0.201333	0.208107	0.221967	-1.74687	0.0232167	1	ENSDARG00000017466	chr9	35589055	35589455	158868	11.9344	11.64	5.41019	1.75069	3.61908	3.26615	III	blue
ncam2	-0.46073	-0.414689	0.012456	0.0451762	2292.23	0.22046	0.309927	0.33833	0.201333	0.208107	0.221967	-1.52899	0.0494183	1	ENSDARG00000017466	chr9	35716827	35717227	31096	5.96722	10.185	8.65631	2.91781	2.41272	3.26615	III	blue
vps53	-0.455803	-0.413638	0.00987829	0.0383824	2239.51	1.63808	2.12807	2.46565	1.4851	1.4366	1.62345	1.17947	0.0360539	0.999992	ENSDARG00000069324	chr15	25248033	25248433	-30146	5.96722	7.27503	8.65631	15.1726	18.0954	16.3307	II	black
vps53	-0.455803	-0.413638	0.00987829	0.0383824	2239.51	1.63808	2.12807	2.46565	1.4851	1.4366	1.62345	1.08247	0.0307743	0.400768	ENSDARG00000069324	chr15	25250201	25250400	-32213	11	3	14	33	44	35	II	black
vps53	-0.455803	-0.413638	0.00987829	0.0383824	2239.51	1.63808	2.12807	2.46565	1.4851	1.4366	1.62345	1.13636	0.0238979	0.999992	ENSDARG00000069324	chr15	25266719	25267403	-48974	13.4262	8.73003	6.49223	21.5918	16.889	24.4961	II	black
vps53	-0.455803	-0.413638	0.00987829	0.0383824	2239.51	1.63808	2.12807	2.46565	1.4851	1.4366	1.62345	1.12724	0.0107442	0.278551	ENSDARG00000069324	chr15	25267151	25267250	-49113	13	6	6	43	35	30	II	black
vps53	-0.455803	-0.413638	0.00987829	0.0383824	2239.51	1.63808	2.12807	2.46565	1.4851	1.4366	1.62345	0.971731	0.0409611	0.999992	ENSDARG00000069324	chr15	25269610	25270010	-51723	16.4098	17.4601	8.65631	15.7562	34.9844	32.6615	II	black
ppp2r2ca	-0.454595	-0.411842	0.0107749	0.0408326	2542.49	4.27006	5.30198	6.50873	3.65465	3.97451	4.10864	1.24452	0.00816276	0.247447	ENSDARG00000056797	chr1	13574701	13575300	-22182	12	13	12	53	59	48	II	black
ppp2r2ca	-0.454595	-0.411842	0.0107749	0.0408326	2542.49	4.27006	5.30198	6.50873	3.65465	3.97451	4.10864	-0.890889	0.0357257	0.421629	ENSDARG00000056797	chr1	13592601	13592750	-4506	14	24	19	21	28	12	III	blue
ppp2r2ca	-0.454595	-0.411842	0.0107749	0.0408326	2542.49	4.27006	5.30198	6.50873	3.65465	3.97451	4.10864	0.871239	0.0380056	0.999992	ENSDARG00000056797	chr1	13574810	13575210	-22172	20.8853	20.3701	12.9845	24.5096	40.413	34.2946	II	black
nudt3a	-0.45435	-0.424033	0.0021343	0.0125629	2152.36	8.3713	11.008	11.233	7.32404	7.18264	7.84313	-1.22752	0.00390297	0.185823	ENSDARG00000016256	chr23	3777951	3778750	-13	29	34	29	37	33	9	III	blue
ghitm	-0.453691	-0.429199	0.000598654	0.00494996	2388.92	2.98379	3.81495	3.83705	2.52398	2.65869	2.58501	-0.679524	0.0498854	0.999992		chr12	49011524	49011924	-67	61.164	77.1153	86.5631	53.6877	57.3021	29.3953	III	blue
ghitm	-0.453691	-0.429199	0.000598654	0.00494996	2388.92	2.98379	3.81495	3.83705	2.52398	2.65869	2.58501	1.84845	0.0149752	0.999992		chr12	49047873	49048273	-36416	4.47541	2.91001	2.16408	15.7562	9.65087	8.98191	II	black
lrpprc	-0.453305	-0.426343	0.00112332	0.00788468	4761.91	1.56111	1.97097	2.11669	1.4129	1.34303	1.37018	2.80626	0.00750897	1	ENSDARG00000043970	chr13	10655186	10655586	-11588	2.98361	0	1.08204	12.2548	9.65087	6.5323	II	black
lrpprc	-0.453305	-0.426343	0.00112332	0.00788468	4761.91	1.56111	1.97097	2.11669	1.4129	1.34303	1.37018	1.6682	0.021905	0.999992	ENSDARG00000043970	chr13	10712520	10712920	45746	0	8.73003	3.24612	11.0877	11.4604	15.5142	II	black
ndufaf1	-0.452734	-0.425051	0.00134713	0.00901129	713.729	5.30719	6.91255	6.5777	4.59493	4.56357	4.58277	0.717817	0.0183018	0.338541	ENSDARG00000025549	chr13	33115001	33116050	-227	40	41	54	148	146	53	II	black
ufsp2	-0.452026	-0.42709	0.000723476	0.00571101	1117.94	3.89222	4.98756	4.88718	3.40364	3.35982	3.30322	1.33617	0.0456305	0.999992	ENSDARG00000056369	chr1	17020109	17020509	-1892	7.45902	1.45501	8.65631	16.9233	7.84133	19.5969	II	black
hint2	-0.45191	-0.418606	0.00378811	0.0192094	371.55	0.26119	0.336303	0.326189	0.220575	0.222808	0.232762	-1.69777	0.0137426	0.999992	ENSDARG00000100938	chr5	52600644	52601370	238481	13.4262	7.27503	14.0665	5.25206	3.0159	2.44961	III	blue
dhodh	-0.451298	-0.433194	6.62e-05	0.000954331	372.497	1.46428	1.5093	1.521	1.12253	1.06267	1.10302	3.05856	0.00484955	1	ENSDARG00000051889	chr7	56202944	56203344	-12847	1.4918	0	2.16408	8.16987	10.8572	11.4315	II	black
usp1	-0.448974	-0.428604	0.000197556	0.00211932	825.651	6.32824	5.11336	5.82105	4.28414	4.15429	4.20408	-0.913858	0.020346	0.355044	ENSDARG00000056414	chr6	32424701	32425100	-143	26	31	40	44	37	16	III	blue
ss18	-0.447506	-0.418871	0.00198138	0.0118632	1964.85	4.79108	6.30463	6.39101	4.38834	4.26435	4.17255	1.43321	0.0247824	0.999992	ENSDARG00000002970	chr2	2284082	2284482	-32022	4.47541	8.73003	2.16408	11.0877	13.2699	17.1473	II	black
ss18	-0.447506	-0.418871	0.00198138	0.0118632	1964.85	4.79108	6.30463	6.39101	4.38834	4.26435	4.17255	1.37801	0.0499688	0.999992	ENSDARG00000002970	chr2	2242317	2242717	9743	4.47541	5.82002	2.16408	11.0877	9.04769	12.2481	II	black
tmem203	-0.44523	-0.422869	0.000466324	0.00406398	287.254	8.88338	8.93706	8.47981	6.26013	6.64778	6.40149	-0.739987	0.0133397	0.302712	ENSDARG00000104996	chr5	53853951	53855400	3747	61	73	92	88	90	31	III	blue
tmem203	-0.44523	-0.422869	0.000466324	0.00406398	287.254	8.88338	8.93706	8.47981	6.26013	6.64778	6.40149	-0.71016	0.0348801	0.999992	ENSDARG00000104996	chr5	53854096	53854496	3367	67.1312	93.1203	75.7427	60.1069	50.6671	33.478	III	blue
slc38a4	-0.443717	-0.408122	0.00662691	0.0286931	1182.55	1.26995	1.6953	1.79011	1.21004	1.16666	1.12037	2.03335	0.00563665	0.999992	ENSDARG00000018149	chr4	1612435	1612835	-68335	0	4.36502	6.49223	12.2548	17.4922	14.6977	II	black
mink1	-0.443659	-0.427752	3.22e-05	0.000542993	619.344	0.336043	0.372693	0.38176	0.262257	0.266329	0.274114	1.35399	0.0362379	0.423411	ENSDARG00000035360	chr5	37784051	37785400	-124	6	10	9	55	34	36	II	black
mink1	-0.443659	-0.427752	3.22e-05	0.000542993	619.344	0.336043	0.372693	0.38176	0.262257	0.266329	0.274114	1.78367	0.0370804	1	ENSDARG00000035360	chr5	37762926	37763326	21476	4.47541	1.45501	2.16408	8.16987	6.63497	13.0646	II	black
tomm7	-0.443507	-0.425557	9.54e-05	0.00123863	642.242	2.9307	3.2232	3.3711	2.28337	2.47029	2.25233	1.09382	0.0302534	0.999992	ENSDARG00000067717	chr19	2760393	2760793	5698	11.9344	10.185	10.8204	16.9233	19.9049	33.478	II	black
tomm7	-0.443507	-0.425557	9.54e-05	0.00123863	642.242	2.9307	3.2232	3.3711	2.28337	2.47029	2.25233	1.48053	0.047324	0.999992	ENSDARG00000067717	chr19	2756868	2757268	2173	1.4918	5.82002	4.32816	8.16987	12.0636	12.2481	II	black
tomm7	-0.443507	-0.425557	9.54e-05	0.00123863	642.242	2.9307	3.2232	3.3711	2.28337	2.47029	2.25233	1.46767	0.00560779	0.214103	ENSDARG00000067717	chr19	2760401	2760700	5655	9	5	13	40	40	54	II	black
mbd1a	-0.442358	-0.414842	0.00191038	0.0116042	621.065	0.687957	0.810824	0.897402	0.572093	0.58875	0.60451	1.44446	0.0452028	0.999992	ENSDARG00000101205	chr8	7869744	7870144	33603	1.4918	5.82002	5.41019	14.0055	13.2699	7.34884	II	black
si:dkey-97m3.1	-0.44167	-0.4158	0.00137257	0.00913986	869.691	1.51665	1.73747	1.84162	1.16016	1.20349	1.3931	1.36799	0.04033	0.999992	ENSDARG00000009262	chr4	2089636	2090036	75219	1.4918	5.82002	8.65631	12.2548	15.0795	13.8811	II	black
si:dkey-97m3.1	-0.44167	-0.4158	0.00137257	0.00913986	869.691	1.51665	1.73747	1.84162	1.16016	1.20349	1.3931	1.56917	0.0389761	0.999992	ENSDARG00000009262	chr4	2104503	2104903	60352	1.4918	4.36502	5.41019	10.5041	9.04769	13.8811	II	black
slit1a	-0.441143	-0.421989	0.000182415	0.00199736	5528.76	2.95846	3.13209	3.60339	2.26465	2.28906	2.5881	2.77157	0.00209996	0.999992	ENSDARG00000044954	chr13	490831	491231	17163	4.47541	0	1.08204	17.5069	11.4604	8.98191	II	black
smyd5	-0.440835	-0.418649	0.000539005	0.00455933	382.36	0.786083	0.730453	0.711191	0.539059	0.585855	0.513715	-1.42992	0.0064115	0.999992	ENSDARG00000071669	chr14	22516654	22517054	315342	17.9016	30.5551	14.0665	6.41919	10.2541	6.5323	III	blue
smyd5	-0.440835	-0.418649	0.000539005	0.00455933	382.36	0.786083	0.730453	0.711191	0.539059	0.585855	0.513715	-1.26928	0.0205451	0.999992	ENSDARG00000071669	chr14	22636363	22637137	435238	19.3934	21.8251	12.9845	8.75344	9.65087	4.08269	III	blue
smyd5	-0.440835	-0.418649	0.000539005	0.00455933	382.36	0.786083	0.730453	0.711191	0.539059	0.585855	0.513715	-1.99246	0.0355931	1	ENSDARG00000071669	chr14	22606781	22607181	405469	2.98361	10.185	7.57427	1.16712	2.41272	1.63307	III	blue
smyd5	-0.440835	-0.418649	0.000539005	0.00455933	382.36	0.786083	0.730453	0.711191	0.539059	0.585855	0.513715	-1.44952	0.0371733	0.999992	ENSDARG00000071669	chr14	22538839	22539239	337527	10.4426	10.185	10.8204	5.83562	2.41272	3.26615	III	blue
smyd5	-0.440835	-0.418649	0.000539005	0.00455933	382.36	0.786083	0.730453	0.711191	0.539059	0.585855	0.513715	-1.12045	0.0488144	0.999992	ENSDARG00000071669	chr14	22426753	22427153	225441	17.9016	17.4601	8.65631	5.83562	5.42862	8.98191	III	blue
smyd5	-0.440835	-0.418649	0.000539005	0.00455933	382.36	0.786083	0.730453	0.711191	0.539059	0.585855	0.513715	-1.14414	0.0444254	0.999992	ENSDARG00000071669	chr14	22608457	22608857	407145	13.4262	20.3701	10.8204	7.58631	3.61908	8.98191	III	blue
smyd5	-0.440835	-0.418649	0.000539005	0.00455933	382.36	0.786083	0.730453	0.711191	0.539059	0.585855	0.513715	-2.09915	0.0416282	1	ENSDARG00000071669	chr14	22603352	22603752	402040	8.95082	11.64	2.16408	3.50137	1.80954	0	III	blue
smyd5	-0.440835	-0.418649	0.000539005	0.00455933	382.36	0.786083	0.730453	0.711191	0.539059	0.585855	0.513715	-1.80173	0.0118952	0.999992	ENSDARG00000071669	chr14	22362996	22363396	161684	5.96722	14.5501	12.9845	2.33425	4.82544	2.44961	III	blue
smyd5	-0.440835	-0.418649	0.000539005	0.00455933	382.36	0.786083	0.730453	0.711191	0.539059	0.585855	0.513715	-1.60998	0.0323963	1	ENSDARG00000071669	chr14	22537870	22538270	336558	8.95082	8.73003	10.8204	4.08494	3.61908	1.63307	III	blue
smyd5	-0.440835	-0.418649	0.000539005	0.00455933	382.36	0.786083	0.730453	0.711191	0.539059	0.585855	0.513715	-1.4151	0.0113209	0.999992	ENSDARG00000071669	chr14	22703073	22703473	501761	22.3771	13.095	14.0665	5.83562	7.84133	4.89922	III	blue
smyd5	-0.440835	-0.418649	0.000539005	0.00455933	382.36	0.786083	0.730453	0.711191	0.539059	0.585855	0.513715	-1.07541	0.0371264	0.999992	ENSDARG00000071669	chr14	22707199	22707599	505887	19.3934	27.6451	17.3126	16.3397	6.0318	8.16537	III	blue
smyd5	-0.440835	-0.418649	0.000539005	0.00455933	382.36	0.786083	0.730453	0.711191	0.539059	0.585855	0.513715	-1.2139	0.00677607	0.231838	ENSDARG00000071669	chr14	22522101	22522350	320714	16	19	29	15	30	9	III	blue
smyd5	-0.440835	-0.418649	0.000539005	0.00455933	382.36	0.786083	0.730453	0.711191	0.539059	0.585855	0.513715	-1.61102	0.0353118	1	ENSDARG00000071669	chr14	22234787	22235187	33475	7.45902	16.0051	5.41019	1.75069	3.61908	4.08269	III	blue
smyd5	-0.440835	-0.418649	0.000539005	0.00455933	382.36	0.786083	0.730453	0.711191	0.539059	0.585855	0.513715	-1.0688	0.0300432	0.999992	ENSDARG00000071669	chr14	22566026	22566426	364714	16.4098	17.4601	20.5587	9.337	8.44451	8.16537	III	blue
smyd5	-0.440835	-0.418649	0.000539005	0.00455933	382.36	0.786083	0.730453	0.711191	0.539059	0.585855	0.513715	-1.21639	0.0262355	0.999992	ENSDARG00000071669	chr14	22702234	22702634	500922	19.3934	13.095	15.1485	8.75344	6.0318	5.71576	III	blue
smyd5	-0.440835	-0.418649	0.000539005	0.00455933	382.36	0.786083	0.730453	0.711191	0.539059	0.585855	0.513715	-1.19456	0.0331682	0.999992	ENSDARG00000071669	chr14	22514073	22514473	312761	13.4262	17.4601	15.1485	7.58631	8.44451	4.08269	III	blue
pgm1	-0.440034	-0.398566	0.0136838	0.0485776	4459.6	11.1759	16.9026	15.2133	11.3027	10.767	9.84144	-1.18848	0.0359723	0.999992	ENSDARG00000013561	chr6	31948117	31948517	89969	22.3771	21.8251	7.57427	9.337	6.0318	7.34884	III	blue
zgc:77056	-0.439453	-0.405938	0.00571133	0.0259104	805.494	8.57531	11.3132	11.1637	7.87803	6.99295	8.04291	1.62232	0.0467234	1	ENSDARG00000029615	chr16	39270765	39271165	-21303	1.4918	2.91001	5.41019	13.4219	10.2541	6.5323	II	black
mrpl3	-0.439222	-0.420847	0.000145502	0.00169556	742.974	1.40879	1.69677	1.52257	1.16307	1.11382	1.13698	1.8918	0.0105871	0.999992	ENSDARG00000103318	chr19	19641030	19641430	20290	5.96722	2.91001	1.08204	11.0877	16.889	8.98191	II	black
npdc1a	-0.438006	-0.406363	0.0045595	0.0220367	1009.19	0.818869	1.10056	1.09214	0.726744	0.731208	0.766344	-1.87393	0.00866714	0.999992	ENSDARG00000074697	chr21	13631454	13631854	22995	8.95082	13.095	10.8204	3.50137	3.0159	2.44961	III	blue
rchy1	-0.437059	-0.415193	0.000579505	0.0048234	461.333	1.49365	1.72205	1.61524	1.27866	1.14584	1.14195	-2.26189	7.18e-05	0.446481	ENSDARG00000016710	chr5	8627301	8627701	-15361	25.3607	18.9151	15.1485	4.08494	4.22226	4.08269	III	blue
rchy1	-0.437059	-0.415193	0.000579505	0.0048234	461.333	1.49365	1.72205	1.61524	1.27866	1.14584	1.14195	-0.851793	0.0387805	0.999992	ENSDARG00000016710	chr5	8620321	8620721	-22341	44.7541	34.9201	30.2971	11.6712	22.3176	26.9457	III	blue
pabpn1	-0.436715	-0.405883	0.00418856	0.0207112	8954.33	19.0805	25.6158	26.8568	17.8241	17.2501	17.7936	1.99849	0.0453901	1	ENSDARG00000045373	chr24	14440912	14441312	-7972	2.98361	0	3.24612	7.00275	4.82544	13.0646	II	black
yy1b	-0.435224	-0.418382	8.86e-05	0.00116792	1398.85	4.75106	5.12732	5.80052	3.93384	3.77492	3.89252	-1.67199	0.0137154	0.999992	ENSDARG00000027978	chr20	54709382	54709782	-63558	5.96722	16.0051	12.9845	4.08494	3.61908	3.26615	III	blue
yy1b	-0.435224	-0.418382	8.86e-05	0.00116792	1398.85	4.75106	5.12732	5.80052	3.93384	3.77492	3.89252	1.4135	0.0352298	0.999992	ENSDARG00000027978	chr20	54622023	54622423	23801	1.4918	4.36502	10.8204	12.8384	16.889	14.6977	II	black
yy1b	-0.435224	-0.418382	8.86e-05	0.00116792	1398.85	4.75106	5.12732	5.80052	3.93384	3.77492	3.89252	1.2999	0.0497813	0.999992	ENSDARG00000027978	chr20	54682682	54683082	-36858	5.96722	5.82002	2.16408	11.6712	12.0636	10.615	II	black
yy1b	-0.435224	-0.418382	8.86e-05	0.00116792	1398.85	4.75106	5.12732	5.80052	3.93384	3.77492	3.89252	1.72748	0.0086368	0.999992	ENSDARG00000027978	chr20	54675145	54675545	-29321	5.96722	1.45501	6.49223	17.5069	13.8731	14.6977	II	black
tspo	-0.435171	-0.397242	0.0109276	0.0412489	747.932	5.83263	7.38627	8.42422	5.15942	5.30815	5.55374	1.42236	0.00345187	0.178108	ENSDARG00000026655	chr6	40590151	40590450	-4589	4	10	12	74	53	18	II	black
tspo	-0.435171	-0.397242	0.0109276	0.0412489	747.932	5.83263	7.38627	8.42422	5.15942	5.30815	5.55374	1.32115	0.0201267	0.999992	ENSDARG00000026655	chr6	40590150	40590550	-4639	4.47541	10.185	10.8204	30.3452	23.524	9.79845	II	black
usp33	-0.434835	-0.407141	0.00258637	0.014471	4939.74	3.3057	4.03535	4.58454	2.96226	3.03423	2.82648	2.01147	0.0227438	1	ENSDARG00000016163	chr2	8910718	8911118	-8281	0	0	0	2.33425	2.41272	7.34884	II	black
ncoa4	-0.432989	-0.399664	0.00673186	0.029047	3140.24	5.82103	7.94874	7.68725	5.83547	5.12719	4.93088	1.02203	0.0381684	0.999992	ENSDARG00000021439	chr13	3648139	3648539	157620	17.9016	13.095	7.57427	14.5891	36.794	26.9457	II	black
ncoa4	-0.432989	-0.399664	0.00673186	0.029047	3140.24	5.82103	7.94874	7.68725	5.83547	5.12719	4.93088	1.39776	0.016694	0.999992	ENSDARG00000021439	chr13	3711492	3711892	94267	5.96722	4.36502	9.73835	19.8411	15.0795	17.9638	II	black
ncoa4	-0.432989	-0.399664	0.00673186	0.029047	3140.24	5.82103	7.94874	7.68725	5.83547	5.12719	4.93088	1.5099	0.00113748	0.112993	ENSDARG00000021439	chr13	3657151	3657400	148683	5	10	7	52	45	29	II	black
ncoa4	-0.432989	-0.399664	0.00673186	0.029047	3140.24	5.82103	7.94874	7.68725	5.83547	5.12719	4.93088	1.3412	0.0113695	0.286175	ENSDARG00000021439	chr13	3648101	3648450	157683	11	10	8	36	73	34	II	black
map2k6	-0.432925	-0.400466	0.00599695	0.0267684	1651.23	1.28766	1.6577	1.78227	1.2559	1.11396	1.13272	1.8812	0.023111	1	ENSDARG00000099184	chr12	36402850	36403250	-11766	4.47541	1.45501	2.16408	8.16987	12.6668	8.98191	II	black
map2k6	-0.432925	-0.400466	0.00599695	0.0267684	1651.23	1.28766	1.6577	1.78227	1.2559	1.11396	1.13272	-1.06542	0.0345723	0.999992	ENSDARG00000099184	chr12	36521771	36522171	107155	20.8853	16.0051	16.2306	8.16987	9.04769	8.16537	III	blue
eno1a	-0.432444	-0.398706	0.00721625	0.030628	32836.2	59.5903	83.6961	81.0435	60.1876	53.5532	52.4893	1.34068	0.00842107	0.249934	ENSDARG00000022456	chr23	22937451	22938050	207756	8	4	12	59	40	24	II	black
eno1a	-0.432444	-0.398706	0.00721625	0.030628	32836.2	59.5903	83.6961	81.0435	60.1876	53.5532	52.4893	1.30764	0.0405322	0.999992	ENSDARG00000022456	chr23	22908600	22909000	178806	7.45902	2.91001	6.49223	15.7562	9.65087	16.3307	II	black
eno1a	-0.432444	-0.398706	0.00721625	0.030628	32836.2	59.5903	83.6961	81.0435	60.1876	53.5532	52.4893	1.98411	0.0423629	1	ENSDARG00000022456	chr23	22803680	22804080	73886	1.4918	0	5.41019	7.00275	7.23815	13.0646	II	black
cadm2b	-0.432154	-0.396354	0.00936206	0.0369456	674.807	0.0633588	0.0744957	0.085427	0.049447	0.0598159	0.0563715	-1.40264	0.0312436	0.999992	ENSDARG00000062633	chr15	7922238	7922638	186552	19.3934	7.27503	9.73835	5.25206	3.61908	4.89922	III	blue
cadm2b	-0.432154	-0.396354	0.00936206	0.0369456	674.807	0.0633588	0.0744957	0.085427	0.049447	0.0598159	0.0563715	-1.50855	0.0366415	1	ENSDARG00000062633	chr15	7885922	7886322	150236	13.4262	10.185	6.49223	4.08494	2.41272	4.08269	III	blue
coq5	-0.432059	-0.403492	0.00333908	0.0174233	319.575	1.20661	1.45763	1.4199	0.967684	0.998057	1.06696	1.85916	0.00209664	0.145345	ENSDARG00000035618	chr5	15623401	15624050	15298	3	5	9	31	60	28	II	black
coq5	-0.432059	-0.403492	0.00333908	0.0174233	319.575	1.20661	1.45763	1.4199	0.967684	0.998057	1.06696	1.50454	0.0224631	0.999992	ENSDARG00000035618	chr5	15569697	15570097	69127	5.96722	5.82002	2.16408	11.0877	18.6986	9.79845	II	black
sypa	-0.431198	-0.393572	0.011724	0.0433266	6159.88	14.7306	19.5164	22.4588	14.041	13.965	14.0534	-1.68925	0.0131525	0.999992	ENSDARG00000110528	chr8	22917842	22918242	7818	10.4426	10.185	18.3947	5.25206	6.0318	0.816537	III	blue
slc29a1a	-0.429903	-0.419532	7.73e-07	2.66e-05	758.628	0.770779	0.786832	0.780251	0.57118	0.564581	0.601099	1.30165	0.0271626	0.999992	ENSDARG00000101289	chr13	46533674	46534074	58391	7.45902	5.82002	6.49223	13.4219	13.2699	22.0465	II	black
prmt6	-0.428798	-0.405308	0.00128508	0.00871062	463.256	16.7732	14.9447	13.7317	11.2924	11.6389	10.7824	-1.29474	0.0328937	0.409706	ENSDARG00000069706	chr24	29277901	29279300	422	10	29	34	27	21	11	III	blue
prmt6	-0.428798	-0.405308	0.00128508	0.00871062	463.256	16.7732	14.9447	13.7317	11.2924	11.6389	10.7824	-1.32759	0.0348423	0.999992	ENSDARG00000069706	chr24	29256396	29256796	-21582	11.9344	14.5501	9.73835	3.50137	6.0318	4.89922	III	blue
acadm	-0.428025	-0.410975	0.000145987	0.00169673	5279.83	37.2663	46.9001	42.6069	30.5091	31.4974	32.2322	-0.885178	0.0328849	0.409706	ENSDARG00000038900	chr2	26820201	26820750	9	18	24	30	28	31	17	III	blue
cbsb	-0.427563	-0.392827	0.00936338	0.0369456	3619.95	3.00757	4.26573	4.23881	2.88898	2.92728	2.7438	-2.54709	0.0202601	1	ENSDARG00000010946	chr9	9237931	9238331	12773	4.47541	8.73003	4.32816	1.75069	0.60318	0	III	blue
aif1l	-0.427286	-0.398433	0.00410945	0.0204131	3109.19	4.82178	6.08033	6.40693	3.88699	4.38674	4.60217	-1.44784	0.0174811	0.999992	ENSDARG00000009336	chr5	33912348	33912748	-36716	13.4262	11.64	15.1485	1.75069	4.82544	8.16537	III	blue
aif1l	-0.427286	-0.398433	0.00410945	0.0204131	3109.19	4.82178	6.08033	6.40693	3.88699	4.38674	4.60217	-1.96152	0.0360424	1	ENSDARG00000009336	chr5	33774232	33774632	-174832	11.9344	5.82002	6.49223	0.583562	4.82544	0.816537	III	blue
arfip2a	-0.426575	-0.390584	0.0111016	0.0416679	1515.38	3.25053	4.51647	4.41438	2.86318	3.29678	2.9049	-2.60137	0.0114023	1	ENSDARG00000059244	chr15	32554138	32554538	163230	2.98361	8.73003	6.49223	0.583562	0	1.63307	III	blue
arfip2a	-0.426575	-0.390584	0.0111016	0.0416679	1515.38	3.25053	4.51647	4.41438	2.86318	3.29678	2.9049	-1.52605	0.027462	0.999992	ENSDARG00000059244	chr15	32328135	32328535	-62773	8.95082	8.73003	15.1485	2.91781	6.0318	2.44961	III	blue
arfip2a	-0.426575	-0.390584	0.0111016	0.0416679	1515.38	3.25053	4.51647	4.41438	2.86318	3.29678	2.9049	1.59474	0.0251896	0.999992	ENSDARG00000059244	chr15	32418751	32419151	27843	4.47541	2.91001	4.32816	11.6712	11.4604	12.2481	II	black
fgf13a	-0.42023	-0.400294	0.000667157	0.00536897	771.712	0.442423	0.511195	0.549365	0.369588	0.372399	0.382221	-1.07016	0.0449768	0.999992	ENSDARG00000035056	chr14	31879057	31879640	39097	16.4098	14.5501	15.1485	7.58631	7.84133	6.5323	III	blue
hpca	-0.420085	-0.385761	0.0109228	0.0412489	5712.33	2.46169	3.53548	3.44359	2.29616	2.30636	2.45406	1.43683	0.0478671	0.999992	ENSDARG00000018397	chr19	33119466	33119866	4136	2.98361	4.36502	5.41019	8.16987	10.8572	15.5142	II	black
bmpr2a	-0.420042	-0.400959	0.000501091	0.00429906	1194.59	1.02313	1.07748	1.12229	0.727469	0.784336	0.89963	-1.30362	0.00353209	0.180142	ENSDARG00000011941	chr6	12495701	12496000	120636	27	17	29	34	14	12	III	blue
evlb	-0.419023	-0.390327	0.00522483	0.0243201	2129.42	0.364622	0.475461	0.50182	0.322548	0.339435	0.341978	1.11692	0.035346	0.999992	ENSDARG00000099720	chr20	54876395	54876795	305	8.95082	7.27503	9.73835	23.3425	19.9049	13.0646	II	black
ndufa9a	-0.416955	-0.385347	0.00851168	0.0345319	2908.08	11.9256	16.9823	14.9307	11.6364	10.3085	10.8925	1.2178	0.0449442	0.999992	ENSDARG00000070723	chr25	16705776	16706176	-20241	4.47541	7.27503	7.57427	11.0877	15.0795	18.7804	II	black
rybpb	-0.416588	-0.384557	0.00909608	0.0361618	990.7	1.06307	1.43412	1.46474	1.00238	0.982967	0.984111	1.86132	0.00454384	0.999992	ENSDARG00000053459	chr6	44030557	44030957	16018	2.98361	5.82002	4.32816	21.5918	13.8731	12.2481	II	black
cadm3	-0.416013	-0.392282	0.00223721	0.0130295	2820	0.904798	0.953994	1.18182	0.720528	0.765423	0.793721	1.19566	0.0349431	0.419284	ENSDARG00000057013	chr2	44269651	44270100	60444	9	10	5	65	34	18	II	black
cadm3	-0.416013	-0.392282	0.00223721	0.0130295	2820	0.904798	0.953994	1.18182	0.720528	0.765423	0.793721	-0.689766	0.0426346	0.446014	ENSDARG00000057013	chr2	44337901	44338250	-7756	30	28	37	58	38	16	III	blue
cadm3	-0.416013	-0.392282	0.00223721	0.0130295	2820	0.904798	0.953994	1.18182	0.720528	0.765423	0.793721	0.977615	0.0290196	0.39417	ENSDARG00000057013	chr2	44297751	44297900	32494	5	6	17	39	45	23	II	black
paip2b	-0.414413	-0.387132	0.00478322	0.022739	5070.43	34.0219	44.0512	47.3065	30.8197	31.9879	31.2782	-1.11926	0.0467255	0.456039	ENSDARG00000008706	chr1	40762751	40764000	392	23	23	29	25	24	18	III	blue
paip2b	-0.414413	-0.387132	0.00478322	0.022739	5070.43	34.0219	44.0512	47.3065	30.8197	31.9879	31.2782	1.96337	0.0375954	1	ENSDARG00000008706	chr1	40824909	40825309	62125	2.98361	1.45501	2.16408	5.83562	6.0318	13.8811	II	black
paip2b	-0.414413	-0.387132	0.00478322	0.022739	5070.43	34.0219	44.0512	47.3065	30.8197	31.9879	31.2782	0.806189	0.0421477	0.444429	ENSDARG00000008706	chr1	40810301	40810400	47366	9	9	11	47	42	15	II	black
tm2d1	-0.412576	-0.389732	0.0020752	0.012286	545.226	1.45771	1.60333	1.71437	1.11819	1.31183	1.15943	1.66317	0.0101299	0.999992	ENSDARG00000057042	chr22	16767333	16767733	34788	4.47541	5.82002	3.24612	16.3397	12.6668	13.8811	II	black
tm2d1	-0.412576	-0.389732	0.0020752	0.012286	545.226	1.45771	1.60333	1.71437	1.11819	1.31183	1.15943	2.06687	0.0346066	1	ENSDARG00000057042	chr22	16756512	16756912	23967	1.4918	1.45501	3.24612	4.08494	12.0636	9.79845	II	black
acot7	-0.409207	-0.387837	0.0016321	0.0103377	1053.79	0.32	0.388932	0.409445	0.282873	0.283107	0.276542	-1.57517	0.0124514	0.999992	ENSDARG00000018653	chr8	46853844	46854244	49846	11.9344	8.73003	18.3947	1.75069	4.82544	6.5323	III	blue
macrod2	-0.409025	-0.376138	0.0124232	0.0450817	2446.52	0.0874757	0.111621	0.127633	0.0780825	0.0844019	0.0836524	1.16781	0.0475672	0.999992	ENSDARG00000032601	chr13	33414769	33415169	63393	2.98361	8.73003	9.73835	15.7562	14.4763	17.9638	II	black
ar	-0.407383	-0.379998	0.0061015	0.0270592	1728.8	0.576786	0.760683	0.748925	0.535433	0.552049	0.485657	-1.61425	0.0213811	0.999992	ENSDARG00000067976	chr5	35012169	35012569	51181	13.4262	8.73003	11.9024	0.583562	4.82544	5.71576	III	blue
abcb6a	-0.406934	-0.37855	0.00722526	0.0306372	432.361	0.795978	0.973362	0.893733	0.646963	0.620075	0.744797	-0.644988	0.0496075	0.999992	ENSDARG00000063297	chr1	5436999	5437399	-211	62.6558	59.6552	69.2505	48.4357	42.2226	31.845	III	blue
abhd14a	-0.406792	-0.387294	0.0010514	0.00751941	512.769	2.72629	2.96684	3.24224	2.14881	2.27285	2.32831	1.7275	0.0316969	1	ENSDARG00000058367	chr22	10658276	10658676	-10437	4.47541	2.91001	2.16408	5.25206	10.8572	15.5142	II	black
ncaldb	-0.40524	-0.372993	0.0127476	0.0460193	263.128	0.45135	0.51398	0.545185	0.344386	0.402877	0.395622	1.83832	0.00453452	0.999992	ENSDARG00000011334	chr19	12381672	12382072	20956	2.98361	7.27503	3.24612	14.0055	13.8731	20.4134	II	black
mtif2	-0.405083	-0.389717	0.000227783	0.00237807	683.887	1.50218	1.67846	1.73885	1.28495	1.22118	1.20995	-0.952064	0.0340569	0.414904	ENSDARG00000063213	chr6	6138201	6138400	-10	13	23	28	26	28	12	III	blue
mtif2	-0.405083	-0.389717	0.000227783	0.00237807	683.887	1.50218	1.67846	1.73885	1.28495	1.22118	1.20995	1.77441	0.0246711	1	ENSDARG00000063213	chr6	6210666	6211066	-72576	4.47541	1.45501	3.24612	9.92056	10.8572	10.615	II	black
mtif2	-0.405083	-0.389717	0.000227783	0.00237807	683.887	1.50218	1.67846	1.73885	1.28495	1.22118	1.20995	-1.08339	0.0366676	0.999992	ENSDARG00000063213	chr6	6138104	6138504	-14	11.9344	18.9151	19.4767	8.16987	9.04769	6.5323	III	blue
sh3gl3b	-0.405046	-0.373316	0.0120735	0.0441638	295.39	1.12973	0.962116	1.19252	0.882881	0.836893	0.758288	1.10479	0.0495013	0.999992	ENSDARG00000007302	chr25	19424917	19425317	51	7.45902	7.27503	6.49223	17.5069	15.0795	13.0646	II	black
glud1b	-0.403713	-0.376323	0.00684321	0.0294029	8817.26	9.62645	12.5828	12.6786	9.62892	8.64986	8.09312	1.64468	0.0159434	0.999992	ENSDARG00000101074	chr12	25658095	25658495	-95839	4.47541	2.91001	5.41019	12.2548	13.8731	13.8811	II	black
glud1b	-0.403713	-0.376323	0.00684321	0.0294029	8817.26	9.62645	12.5828	12.6786	9.62892	8.64986	8.09312	1.46208	0.0485056	1	ENSDARG00000101074	chr12	25662906	25663306	-91028	5.96722	2.91001	2.16408	9.337	9.65087	11.4315	II	black
glud1b	-0.403713	-0.376323	0.00684321	0.0294029	8817.26	9.62645	12.5828	12.6786	9.62892	8.64986	8.09312	1.32735	0.0458313	0.999992	ENSDARG00000101074	chr12	25698556	25698956	-55378	5.96722	5.82002	2.16408	11.0877	10.8572	13.0646	II	black
glud1b	-0.403713	-0.376323	0.00684321	0.0294029	8817.26	9.62645	12.5828	12.6786	9.62892	8.64986	8.09312	1.61964	0.0263474	0.999992	ENSDARG00000101074	chr12	25724173	25724573	-29761	2.98361	4.36502	4.32816	10.5041	9.04769	16.3307	II	black
sdhaf2	-0.402879	-0.375828	0.00665476	0.0287719	814.919	4.09866	5.42924	5.259	3.64636	3.84865	3.69404	-2.09427	0.0398331	1	ENSDARG00000062971	chr7	13036405	13036805	73246	7.45902	5.82002	5.41019	1.75069	1.80954	0.816537	III	blue
meaf6	-0.402631	-0.380033	0.00284806	0.0155475	1235.06	5.8547	7.51781	7.36829	5.3976	5.22302	5.07198	-0.953549	0.049508	0.464953	ENSDARG00000101216	chr19	4135451	4135800	42006	20	27	27	43	19	15	III	blue
gripap1	-0.402134	-0.379527	0.00290157	0.0157358	1148.54	0.572962	0.560263	0.659475	0.401	0.461418	0.495442	1.14642	0.0311208	0.999992	ENSDARG00000063069	chr8	9729836	9730594	69496	7.45902	10.185	6.49223	16.3397	17.4922	19.5969	II	black
msl1a	-0.400897	-0.386764	0.00015098	0.00173345	661.158	4.7489	5.40426	5.14442	3.95099	3.91993	3.71202	-0.82558	0.0480761	0.999992	ENSDARG00000074734	chr3	23340262	23340662	-24	23.8689	40.7402	27.051	17.5069	18.6986	15.5142	III	blue
msl1a	-0.400897	-0.386764	0.00015098	0.00173345	661.158	4.7489	5.40426	5.14442	3.95099	3.91993	3.71202	-1.41858	0.000826504	0.0984261	ENSDARG00000074734	chr3	23340201	23340700	-12	27	38	33	38	22	12	III	blue
mbip	-0.400338	-0.373653	0.00676389	0.0291564	217.801	0.863273	0.813683	0.832526	0.602052	0.624395	0.677802	1.22561	0.0475595	0.999992	ENSDARG00000019364	chr17	38373470	38373870	25373	5.96722	10.185	1.08204	14.0055	15.6827	10.615	II	black
cntn4	-0.400033	-0.37329	0.00691607	0.0296198	1231.85	0.143496	0.177922	0.196391	0.128976	0.128573	0.135094	-1.72637	0.0165765	0.999992	ENSDARG00000098161	chr6	45230249	45230649	-263109	10.4426	17.4601	8.65631	7.00275	2.41272	1.63307	III	blue
cntn4	-0.400033	-0.37329	0.00691607	0.0296198	1231.85	0.143496	0.177922	0.196391	0.128976	0.128573	0.135094	-1.37163	0.0339032	0.999992	ENSDARG00000098161	chr6	45506076	45506476	12718	10.4426	14.5501	11.9024	2.33425	7.84133	4.08269	III	blue
cntn4	-0.400033	-0.37329	0.00691607	0.0296198	1231.85	0.143496	0.177922	0.196391	0.128976	0.128573	0.135094	-1.37784	0.00727638	0.999992	ENSDARG00000098161	chr6	45231630	45232030	-261728	32.8197	17.4601	14.0665	8.75344	7.84133	8.16537	III	blue
cntn4	-0.400033	-0.37329	0.00691607	0.0296198	1231.85	0.143496	0.177922	0.196391	0.128976	0.128573	0.135094	-1.50097	0.0422162	1	ENSDARG00000098161	chr6	45510302	45510702	16944	11.9344	8.73003	7.57427	4.08494	1.80954	4.08269	III	blue
lmo4a	-0.399918	-0.371749	0.00865942	0.0348928	362.915	0.700222	0.866942	0.854153	0.638528	0.572552	0.625788	-1.19251	0.00293908	0.164928	ENSDARG00000013853	chr5	32323151	32323250	-1316	18	22	23	17	20	16	III	blue
lmo4a	-0.399918	-0.371749	0.00865942	0.0348928	362.915	0.700222	0.866942	0.854153	0.638528	0.572552	0.625788	1.65484	0.0275316	0.999992	ENSDARG00000013853	chr5	32345939	32346339	21623	5.96722	0	5.41019	11.0877	10.8572	13.8811	II	black
dlgap3	-0.39969	-0.374428	0.00541347	0.0249091	316.686	0.448671	0.433004	0.489501	0.315177	0.357157	0.369135	-1.68466	0.0495258	1	ENSDARG00000055459	chr19	37721078	37721478	-150212	4.47541	17.4601	4.32816	2.91781	3.61908	1.63307	III	blue
adgrl4	-0.398715	-0.37145	0.00784731	0.0325923	355.215	0.576	0.608197	0.703279	0.513712	0.467	0.451073	-2.0819	0.0272925	1	ENSDARG00000013653	chr11	7386796	7387196	13479	14.918	4.36502	6.49223	4.6685	0.60318	0.816537	III	blue
adgrl4	-0.398715	-0.37145	0.00784731	0.0325923	355.215	0.576	0.608197	0.703279	0.513712	0.467	0.451073	-1.85166	0.0228261	1	ENSDARG00000013653	chr11	7389765	7390165	10510	10.4426	11.64	6.49223	4.08494	3.0159	0.816537	III	blue
adgrl4	-0.398715	-0.37145	0.00784731	0.0325923	355.215	0.576	0.608197	0.703279	0.513712	0.467	0.451073	-1.87149	0.0493983	1	ENSDARG00000013653	chr11	7387687	7388087	12588	4.47541	13.095	6.49223	1.75069	4.82544	0	III	blue
mrpl22	-0.398487	-0.379203	0.00140602	0.00930178	398.408	1.9079	2.20894	1.94905	1.54251	1.5433	1.51508	-1.01909	0.0358774	0.999992	ENSDARG00000109961	chr21	36555970	36556370	154919	34.3115	17.4601	18.3947	15.1726	9.65087	9.79845	III	blue
mrpl22	-0.398487	-0.379203	0.00140602	0.00930178	398.408	1.9079	2.20894	1.94905	1.54251	1.5433	1.51508	-1.34381	0.0480095	0.999992	ENSDARG00000109961	chr21	36533774	36534174	177115	11.9344	4.36502	15.1485	4.08494	4.22226	4.08269	III	blue
mrpl22	-0.398487	-0.379203	0.00140602	0.00930178	398.408	1.9079	2.20894	1.94905	1.54251	1.5433	1.51508	-1.28881	0.0435298	0.999992	ENSDARG00000109961	chr21	36567514	36567914	143375	11.9344	14.5501	10.8204	8.16987	3.0159	4.08269	III	blue
mrpl22	-0.398487	-0.379203	0.00140602	0.00930178	398.408	1.9079	2.20894	1.94905	1.54251	1.5433	1.51508	-2.42885	0.00136784	0.999992	ENSDARG00000109961	chr21	36616368	36616768	94521	11.9344	11.64	12.9845	1.75069	4.22226	0.816537	III	blue
mrpl22	-0.398487	-0.379203	0.00140602	0.00930178	398.408	1.9079	2.20894	1.94905	1.54251	1.5433	1.51508	-1.01438	0.0301089	0.397671	ENSDARG00000109961	chr21	36556151	36556500	154763	30	12	20	35	19	10	III	blue
mrpl22	-0.398487	-0.379203	0.00140602	0.00930178	398.408	1.9079	2.20894	1.94905	1.54251	1.5433	1.51508	-2.60942	0.00161801	1	ENSDARG00000109961	chr21	36595812	36596212	115077	8.95082	14.5501	8.65631	0.583562	0.60318	4.08269	III	blue
cd2bp2	-0.397084	-0.36819	0.0104072	0.039749	690.14	3.91136	3.28016	2.91035	2.72317	2.45537	2.48526	1.85612	0.0309158	1	ENSDARG00000027357	chr3	32704632	32705032	4000	2.98361	2.91001	2.16408	6.41919	7.23815	15.5142	II	black
lrfn1	-0.397056	-0.375196	0.00295617	0.0159145	454.224	0.153182	0.144407	0.175182	0.116973	0.125027	0.117231	-1.07806	0.0357352	0.999992	ENSDARG00000027602	chr15	45712669	45713353	-65761	14.918	16.0051	18.3947	8.16987	7.84133	7.34884	III	blue
gne	-0.396653	-0.387773	2.17e-06	6.24e-05	1032.44	1.21243	1.24936	1.32001	0.944221	0.974177	0.955754	1.43491	0.033641	0.999992	ENSDARG00000099771	chr1	11627191	11627591	18933	5.96722	4.36502	4.32816	7.58631	13.2699	18.7804	II	black
opa3	-0.396385	-0.376142	0.00201353	0.0120068	287.83	3.52965	3.73604	3.62214	2.63478	2.82738	2.81726	-0.789106	0.00532234	0.210023	ENSDARG00000061761	chr18	35860951	35861650	246	134	123	154	224	106	36	III	blue
snrnp27	-0.395592	-0.3791	0.000610062	0.00502239	1242.07	4.87471	5.7279	5.66806	4.18031	4.34739	3.83916	-0.61658	0.0251201	0.378348	ENSDARG00000035625	chr5	13266301	13267750	11483	131	139	149	183	171	48	III	blue
snrnp27	-0.395592	-0.3791	0.000610062	0.00502239	1242.07	4.87471	5.7279	5.66806	4.18031	4.34739	3.83916	-0.827192	0.0197019	0.999992	ENSDARG00000035625	chr5	13267029	13267429	11280	174.541	203.701	177.454	132.469	128.477	52.2584	III	blue
hspbp1	-0.394967	-0.381437	0.000150882	0.00173345	520.78	1.3766	1.44407	1.43864	1.12743	1.03166	1.08036	-0.872327	0.0171417	0.999992	ENSDARG00000102937	chr3	13450721	13451121	-28	44.7541	33.4651	50.8558	23.3425	25.9367	21.23	III	blue
hspbp1	-0.394967	-0.381437	0.000150882	0.00173345	520.78	1.3766	1.44407	1.43864	1.12743	1.03166	1.08036	-0.997873	0.00727042	0.238443	ENSDARG00000102937	chr3	13450701	13451200	1	38	24	55	40	42	21	III	blue
ndufb2	-0.394294	-0.371772	0.00378991	0.0192094	1856.77	28.1167	37.4364	31.6896	25.1075	23.7798	25.1109	-0.918392	0.027251	0.999992	ENSDARG00000045490	chr4	22756965	22757365	-2008	29.8361	30.5551	43.2816	24.5096	18.0954	12.2481	III	blue
ndufb2	-0.394294	-0.371772	0.00378991	0.0192094	1856.77	28.1167	37.4364	31.6896	25.1075	23.7798	25.1109	-1.13786	0.040702	0.438672	ENSDARG00000045490	chr4	22754251	22755850	-4123	9	22	33	26	20	11	III	blue
ndufb2	-0.394294	-0.371772	0.00378991	0.0192094	1856.77	28.1167	37.4364	31.6896	25.1075	23.7798	25.1109	-1.59715	0.000482203	0.0735749	ENSDARG00000045490	chr4	22756951	22757400	-1997	22	21	41	29	16	10	III	blue
ndufb2	-0.394294	-0.371772	0.00378991	0.0192094	1856.77	28.1167	37.4364	31.6896	25.1075	23.7798	25.1109	-1.34569	0.0302817	0.999992	ENSDARG00000045490	chr4	22733655	22734055	-25318	8.95082	11.64	15.1485	2.91781	5.42862	5.71576	III	blue
ndufb2	-0.394294	-0.371772	0.00378991	0.0192094	1856.77	28.1167	37.4364	31.6896	25.1075	23.7798	25.1109	1.26633	0.0446841	0.999992	ENSDARG00000045490	chr4	22704926	22705326	-54047	8.95082	2.91001	6.49223	16.9233	8.44451	18.7804	II	black
cox5aa	-0.393549	-0.373269	0.00227856	0.0132122	4274.19	34.9626	45.6867	42.6601	32.6821	30.4809	30.7111	-0.687115	0.047498	0.999992	ENSDARG00000088383	chr25	28636705	28637105	21	77.5738	68.3853	75.7427	61.8576	46.4448	29.3953	III	blue
ngrn	-0.393299	-0.37819	0.000377242	0.00350452	481.399	3.58831	3.59068	3.96921	2.88312	2.78495	2.82523	0.678494	0.0211456	0.359018	ENSDARG00000061314	chr8	25014951	25015600	-136	28	37	44	131	113	42	II	black
poldip2	-0.392546	-0.381846	2.26e-05	0.000410706	1158.15	3.84093	4.32905	4.31396	3.14345	3.14767	3.22483	1.67985	0.0253588	0.999992	ENSDARG00000092305	chr15	24757649	24758049	16185	4.47541	0	7.57427	12.8384	10.2541	15.5142	II	black
armc8	-0.392348	-0.373373	0.00166172	0.0104951	489.449	0.86288	0.913337	1.02949	0.72384	0.69269	0.723435	-1.16624	0.0493823	0.999992	ENSDARG00000062258	chr9	28175115	28175515	109911	13.4262	11.64	11.9024	4.08494	4.22226	8.16537	III	blue
armc8	-0.392348	-0.373373	0.00166172	0.0104951	489.449	0.86288	0.913337	1.02949	0.72384	0.69269	0.723435	-1.53872	0.0192978	0.999992	ENSDARG00000062258	chr9	28122540	28122940	57336	17.9016	7.27503	10.8204	4.08494	4.22226	4.08269	III	blue
ndufs2	-0.391249	-0.365043	0.00831658	0.0339276	3625.06	5.77423	7.96281	7.27631	5.672	5.12704	5.22366	1.72367	0.0242626	0.999992	ENSDARG00000007526	chr7	18835878	18836278	-19806	4.47541	1.45501	4.32816	14.0055	8.44451	11.4315	II	black
ndufs2	-0.391249	-0.365043	0.00831658	0.0339276	3625.06	5.77423	7.96281	7.27631	5.672	5.12704	5.22366	1.18276	0.0373081	0.999992	ENSDARG00000007526	chr7	18843896	18844296	-27824	7.45902	7.27503	5.41019	15.1726	17.4922	13.0646	II	black
dab1a	-0.390394	-0.372982	0.00109114	0.00771196	755.592	0.11911	0.11563	0.131302	0.0886223	0.0890707	0.101971	-1.20074	0.0449984	0.999992	ENSDARG00000059939	chr20	8406487	8406887	24631	10.4426	13.095	12.9845	3.50137	4.22226	8.16537	III	blue
dab1a	-0.390394	-0.372982	0.00109114	0.00771196	755.592	0.11911	0.11563	0.131302	0.0886223	0.0890707	0.101971	1.62024	0.0255345	0.999992	ENSDARG00000059939	chr20	8200276	8200676	230842	1.4918	2.91001	8.65631	14.5891	10.8572	14.6977	II	black
dab1a	-0.390394	-0.372982	0.00109114	0.00771196	755.592	0.11911	0.11563	0.131302	0.0886223	0.0890707	0.101971	1.30699	0.00827926	0.248741	ENSDARG00000059939	chr20	8137551	8137650	293718	9	11	2	57	45	15	II	black
dab1a	-0.390394	-0.372982	0.00109114	0.00771196	755.592	0.11911	0.11563	0.131302	0.0886223	0.0890707	0.101971	1.29413	0.0276231	0.999992	ENSDARG00000059939	chr20	8166382	8166782	264736	4.47541	8.73003	5.41019	17.5069	15.0795	13.0646	II	black
ebf3a	-0.387463	-0.36034	0.0107071	0.0406248	1804.65	0.49972	0.655965	0.680266	0.492707	0.461817	0.449189	-1.09166	0.0457314	0.999992	ENSDARG00000100244	chr12	42738295	42738695	457344	10.4426	26.1901	14.0665	7.00275	10.2541	6.5323	III	blue
ebf3a	-0.387463	-0.36034	0.0107071	0.0406248	1804.65	0.49972	0.655965	0.680266	0.492707	0.461817	0.449189	-1.27273	0.0191378	0.999992	ENSDARG00000100244	chr12	42776499	42776899	495548	13.4262	37.8301	14.0665	12.8384	6.0318	8.16537	III	blue
ebf3a	-0.387463	-0.36034	0.0107071	0.0406248	1804.65	0.49972	0.655965	0.680266	0.492707	0.461817	0.449189	-1.62885	0.0304649	1	ENSDARG00000100244	chr12	42735613	42736013	454662	8.95082	10.185	8.65631	2.91781	3.61908	2.44961	III	blue
ebf3a	-0.387463	-0.36034	0.0107071	0.0406248	1804.65	0.49972	0.655965	0.680266	0.492707	0.461817	0.449189	-1.02133	0.0253689	0.378931	ENSDARG00000100244	chr12	42408701	42408950	127675	27	17	15	25	26	9	III	blue
ebf3a	-0.387463	-0.36034	0.0107071	0.0406248	1804.65	0.49972	0.655965	0.680266	0.492707	0.461817	0.449189	-1.45393	0.0255764	0.999992	ENSDARG00000100244	chr12	42673224	42673624	392273	7.45902	10.185	17.3126	4.6685	4.82544	3.26615	III	blue
ebf3a	-0.387463	-0.36034	0.0107071	0.0406248	1804.65	0.49972	0.655965	0.680266	0.492707	0.461817	0.449189	-1.69449	0.00743572	0.999992	ENSDARG00000100244	chr12	42796992	42797392	516041	13.4262	13.095	16.2306	2.91781	7.84133	2.44961	III	blue
ebf3a	-0.387463	-0.36034	0.0107071	0.0406248	1804.65	0.49972	0.655965	0.680266	0.492707	0.461817	0.449189	-1.00613	0.0229009	0.36598	ENSDARG00000100244	chr12	42428201	42428350	147125	21	13	26	34	19	8	III	blue
ebf3a	-0.387463	-0.36034	0.0107071	0.0406248	1804.65	0.49972	0.655965	0.680266	0.492707	0.461817	0.449189	1.00055	0.0255397	0.378931	ENSDARG00000100244	chr12	42331001	42331200	49949	13	4	11	45	45	23	II	black
ebf3a	-0.387463	-0.36034	0.0107071	0.0406248	1804.65	0.49972	0.655965	0.680266	0.492707	0.461817	0.449189	-0.835097	0.0255281	0.378931	ENSDARG00000100244	chr12	42570751	42570850	289649	20	15	22	27	21	15	III	blue
ebf3a	-0.387463	-0.36034	0.0107071	0.0406248	1804.65	0.49972	0.655965	0.680266	0.492707	0.461817	0.449189	-1.19078	0.036875	0.999992	ENSDARG00000100244	chr12	42750679	42751079	469728	22.3771	16.0051	16.2306	14.5891	3.61908	5.71576	III	blue
ebf3a	-0.387463	-0.36034	0.0107071	0.0406248	1804.65	0.49972	0.655965	0.680266	0.492707	0.461817	0.449189	-1.33173	0.0169337	0.999992	ENSDARG00000100244	chr12	42493242	42493642	212291	20.8853	14.5501	11.9024	6.41919	4.22226	8.16537	III	blue
ebf3a	-0.387463	-0.36034	0.0107071	0.0406248	1804.65	0.49972	0.655965	0.680266	0.492707	0.461817	0.449189	-1.03152	0.0483191	0.999992	ENSDARG00000100244	chr12	42782323	42782723	501372	13.4262	20.3701	15.1485	8.75344	7.84133	7.34884	III	blue
bsdc1	-0.384941	-0.357596	0.0118797	0.0436528	3895.48	7.54433	10.0252	10.6326	7.20415	7.2469	7.14915	1.16702	0.0392821	0.434269	ENSDARG00000052623	chr13	45838001	45838550	-5308	7	10	10	56	55	16	II	black
bsdc1	-0.384941	-0.357596	0.0118797	0.0436528	3895.48	7.54433	10.0252	10.6326	7.20415	7.2469	7.14915	1.38153	0.0415062	0.999992	ENSDARG00000052623	chr13	45910757	45911157	67373	2.98361	7.27503	3.24612	11.0877	12.6668	11.4315	II	black
ndufs3	-0.382664	-0.355659	0.0120848	0.0441809	2107.54	14.3909	20.1525	18.3173	14.0534	13.4012	13.0933	1.55275	0.00902109	0.999992	ENSDARG00000015385	chr7	38315434	38315834	-1991	5.96722	7.27503	3.24612	15.7562	16.2858	16.3307	II	black
srp9	-0.381932	-0.355528	0.0113329	0.042286	453.499	5.36712	6.87929	6.02542	5.00141	4.58687	4.42804	-1.05457	0.001571	0.128104	ENSDARG00000042851	chr20	36720201	36721200	-223	38	44	51	55	43	16	III	blue
anapc13	-0.379921	-0.358985	0.004469	0.0217263	254.106	14.0922	14.9689	15.1884	11.1634	11.4004	11.4745	-1.15131	0.0374178	0.999992	ENSDARG00000078435	chr21	24683872	24684272	184437	11.9344	17.4601	14.0665	7.00275	6.0318	6.5323	III	blue
anapc13	-0.379921	-0.358985	0.004469	0.0217263	254.106	14.0922	14.9689	15.1884	11.1634	11.4004	11.4745	-1.79817	0.00708578	0.999992	ENSDARG00000078435	chr21	24700030	24700430	200595	13.4262	13.095	10.8204	4.6685	3.61908	2.44961	III	blue
cpeb3	-0.379248	-0.357564	0.00536534	0.0247765	571.98	0.428518	0.406623	0.41998	0.291178	0.308063	0.367264	-1.49252	0.0443797	0.999992	ENSDARG00000060103	chr13	42346316	42346716	65693	11.9344	14.5501	4.32816	4.6685	3.0159	3.26615	III	blue
podxl	-0.378636	-0.365342	0.000334505	0.00318116	1358.06	3.07284	3.66665	3.55527	2.60693	2.6853	2.6287	2.2096	0.0266563	1	ENSDARG00000031228	chr4	11737902	11738302	14086	0	0	6.49223	9.337	8.44451	12.2481	II	black
podxl	-0.378636	-0.365342	0.000334505	0.00318116	1358.06	3.07284	3.66665	3.55527	2.60693	2.6853	2.6287	1.54975	0.0313873	0.999992	ENSDARG00000031228	chr4	11746652	11747052	5336	4.47541	2.91001	4.32816	12.2548	13.8731	8.16537	II	black
dnajc19	-0.378268	-0.351455	0.0133427	0.0476295	251.223	1.67943	2.00539	1.8616	1.38832	1.50884	1.37013	0.945927	0.0316767	0.405022	ENSDARG00000044420	chr22	37508101	37508550	-90890	16	10	13	64	70	19	II	black
ndufb8	-0.378204	-0.356753	0.00531353	0.0246376	3055.83	16.9303	22.7714	20.5473	15.4988	15.0442	15.8193	-1.55472	0.0447765	1	ENSDARG00000010113	chr12	48452717	48453117	40774	8.95082	8.73003	7.57427	2.91781	2.41272	3.26615	III	blue
uba3	-0.377614	-0.368866	9.36e-06	0.00020121	1099.77	2.84011	2.86015	3.09389	2.20696	2.26641	2.30084	-1.16507	0.0278433	0.999992	ENSDARG00000057987	chr11	17743108	17743508	-74872	28.3443	11.64	15.1485	7.58631	9.65087	7.34884	III	blue
uba3	-0.377614	-0.368866	9.36e-06	0.00020121	1099.77	2.84011	2.86015	3.09389	2.20696	2.26641	2.30084	-1.29148	0.0280739	0.999992	ENSDARG00000057987	chr11	17748945	17749345	-80709	13.4262	11.64	14.0665	5.83562	3.61908	6.5323	III	blue
ptcd3	-0.376495	-0.354879	0.0058402	0.0263174	1080.75	1.81355	2.31301	2.29617	1.71635	1.61167	1.62076	1.34596	0.0314372	0.999992	ENSDARG00000103856	chr14	15883623	15884023	-38335	5.96722	5.82002	4.32816	17.5069	14.4763	8.98191	II	black
ptcd3	-0.376495	-0.354879	0.0058402	0.0263174	1080.75	1.81355	2.31301	2.29617	1.71635	1.61167	1.62076	-2.11623	0.00988829	1	ENSDARG00000103856	chr14	15826790	15827190	18498	7.45902	14.5501	6.49223	2.91781	1.20636	2.44961	III	blue
trmt44	-0.375659	-0.359552	0.00134006	0.00897761	361.345	0.384986	0.405319	0.421876	0.309382	0.311017	0.314805	1.05325	0.0441954	0.450559	ENSDARG00000033957	chr7	59371951	59372500	166	12	4	15	74	39	20	II	black
eif4ba	-0.375619	-0.358617	0.00182489	0.0112572	1868.94	1.48479	1.71264	1.88651	1.34496	1.27696	1.29776	1.3226	0.00710771	0.236218	ENSDARG00000017439	chr23	10457701	10458250	-3942	8	6	12	54	49	27	II	black
ptk2ab	-0.375351	-0.351954	0.00851976	0.0345455	1242.39	0.374215	0.461673	0.505221	0.344269	0.347829	0.342219	1.69762	0.016448	0.326501	ENSDARG00000004672	chr16	30966151	30966650	-54595	4	9	7	22	60	40	II	black
ptk2ab	-0.375351	-0.351954	0.00851976	0.0345455	1242.39	0.374215	0.461673	0.505221	0.344269	0.347829	0.342219	-1.30506	0.00300761	0.16748	ENSDARG00000004672	chr16	30949701	30949900	-37995	22	27	16	28	14	12	III	blue
fstl4	-0.37422	-0.349525	0.0109513	0.0413148	939.901	0.156508	0.184667	0.210095	0.13651	0.1396	0.149588	-1.32417	0.0465168	0.999992	ENSDARG00000044319	chr21	44960615	44961015	127768	10.4426	16.0051	9.73835	8.16987	3.0159	3.26615	III	blue
fstl4	-0.37422	-0.349525	0.0109513	0.0413148	939.901	0.156508	0.184667	0.210095	0.13651	0.1396	0.149588	-1.37773	0.0471406	0.999992	ENSDARG00000044319	chr21	44943186	44943586	110339	11.9344	13.095	7.57427	4.6685	5.42862	2.44961	III	blue
fstl4	-0.37422	-0.349525	0.0109513	0.0413148	939.901	0.156508	0.184667	0.210095	0.13651	0.1396	0.149588	-1.87749	0.0378663	1	ENSDARG00000044319	chr21	44912650	44913050	79803	7.45902	7.27503	6.49223	2.33425	1.80954	1.63307	III	blue
fstl4	-0.37422	-0.349525	0.0109513	0.0413148	939.901	0.156508	0.184667	0.210095	0.13651	0.1396	0.149588	-2.72552	0.00599577	1	ENSDARG00000044319	chr21	44839169	44839569	6322	8.95082	18.9151	1.08204	1.75069	1.80954	0.816537	III	blue
si:ch211-68a17.7	-0.372998	-0.348022	0.0118604	0.0436376	230.203	5.85885	6.52415	6.24834	4.95999	4.48446	4.9548	-1.30874	0.00650061	0.22962	ENSDARG00000045797	chr25	18855251	18855900	-209	25	20	28	22	17	18	III	blue
fam122b	-0.372216	-0.358271	0.000651275	0.00527959	876.092	2.55044	2.58976	2.97433	2.08865	2.03638	2.14991	1.2992	0.0422637	0.445172	ENSDARG00000036500	chr14	31188951	31190150	-94	7	7	9	48	40	25	II	black
ttc9b	-0.368152	-0.346028	0.008502	0.0345063	541.36	0.397014	0.424881	0.481288	0.311628	0.333446	0.366409	-2.48976	0.0222876	1	ENSDARG00000068421	chr18	36986327	36986727	160919	7.45902	2.91001	9.73835	1.16712	2.41272	0	III	blue
nfixb	-0.366717	-0.351497	0.00144544	0.00947051	1938.55	0.32561	0.325231	0.302115	0.240204	0.223419	0.275728	1.36578	0.0256639	0.999992	ENSDARG00000061836	chr3	14718119	14718519	99755	4.47541	7.27503	6.49223	23.3425	13.8731	9.79845	II	black
nfixb	-0.366717	-0.351497	0.00144544	0.00947051	1938.55	0.32561	0.325231	0.302115	0.240204	0.223419	0.275728	1.21719	0.00737689	0.240357	ENSDARG00000061836	chr3	14718201	14718300	99686	6	8	9	64	38	11	II	black
rab4a	-0.365749	-0.345764	0.00597396	0.0267125	910.017	2.3444	2.98038	2.91989	2.10703	2.14734	2.14747	1.16374	0.0354306	0.999992	ENSDARG00000019144	chr13	24188564	24188964	-7584	13.4262	2.91001	7.57427	16.3397	21.7145	15.5142	II	black
zranb2	-0.365434	-0.346828	0.00435664	0.021323	2239.15	14.7731	18.1874	18.9898	13.6628	13.7554	12.9126	-1.23406	0.0168039	0.999992	ENSDARG00000044332	chr6	37186755	37187155	-136492	14.918	20.3701	19.4767	10.5041	5.42862	7.34884	III	blue
zranb2	-0.365434	-0.346828	0.00435664	0.021323	2239.15	14.7731	18.1874	18.9898	13.6628	13.7554	12.9126	-1.01328	0.0249118	0.999992	ENSDARG00000044332	chr6	37323254	37323654	7	28.3443	37.8301	30.2971	23.3425	16.2858	8.16537	III	blue
zranb2	-0.365434	-0.346828	0.00435664	0.021323	2239.15	14.7731	18.1874	18.9898	13.6628	13.7554	12.9126	-1.10255	0.0394177	0.999992	ENSDARG00000044332	chr6	37152972	37153372	-170275	10.4426	23.2801	25.9689	12.2548	11.4604	4.08269	III	blue
zranb2	-0.365434	-0.346828	0.00435664	0.021323	2239.15	14.7731	18.1874	18.9898	13.6628	13.7554	12.9126	-0.833124	0.0481112	0.460311	ENSDARG00000044332	chr6	37166301	37166500	-157047	13	18	26	27	24	12	III	blue
zranb2	-0.365434	-0.346828	0.00435664	0.021323	2239.15	14.7731	18.1874	18.9898	13.6628	13.7554	12.9126	-0.903394	0.0260053	0.380985	ENSDARG00000044332	chr6	37176651	37176750	-146747	15	11	35	19	24	18	III	blue
zranb2	-0.365434	-0.346828	0.00435664	0.021323	2239.15	14.7731	18.1874	18.9898	13.6628	13.7554	12.9126	-1.10859	0.0114746	0.286793	ENSDARG00000044332	chr6	37323301	37323750	79	20	24	32	38	25	9	III	blue
uqcrfs1	-0.364345	-0.349217	0.00155882	0.0100011	5711.16	84.3446	105.711	100.557	78.1236	74.6971	72.938	-1.33508	0.0241565	0.999992	ENSDARG00000007745	chr7	45259846	45260246	131563	19.3934	18.9151	8.65631	4.6685	9.04769	4.89922	III	blue
uqcrfs1	-0.364345	-0.349217	0.00155882	0.0100011	5711.16	84.3446	105.711	100.557	78.1236	74.6971	72.938	1.59298	0.00533496	0.999992	ENSDARG00000007745	chr7	45224915	45225315	96632	5.96722	8.73003	3.24612	18.674	17.4922	17.9638	II	black
uqcrfs1	-0.364345	-0.349217	0.00155882	0.0100011	5711.16	84.3446	105.711	100.557	78.1236	74.6971	72.938	-1.26115	0.0224574	0.999992	ENSDARG00000007745	chr7	45287661	45288061	159378	19.3934	20.3701	10.8204	8.75344	6.63497	5.71576	III	blue
uqcrfs1	-0.364345	-0.349217	0.00155882	0.0100011	5711.16	84.3446	105.711	100.557	78.1236	74.6971	72.938	-3.26306	6.87e-06	1	ENSDARG00000007745	chr7	45337350	45337750	209067	7.45902	7.27503	14.0665	0	0	0	III	blue
uqcrfs1	-0.364345	-0.349217	0.00155882	0.0100011	5711.16	84.3446	105.711	100.557	78.1236	74.6971	72.938	-2.05785	0.0156434	1	ENSDARG00000007745	chr7	45338688	45339088	210405	11.9344	8.73003	5.41019	0.583562	2.41272	3.26615	III	blue
uqcrfs1	-0.364345	-0.349217	0.00155882	0.0100011	5711.16	84.3446	105.711	100.557	78.1236	74.6971	72.938	-1.80336	0.00530017	0.999992	ENSDARG00000007745	chr7	45043652	45044052	-84631	7.45902	23.2801	12.9845	5.25206	4.82544	2.44961	III	blue
uqcrfs1	-0.364345	-0.349217	0.00155882	0.0100011	5711.16	84.3446	105.711	100.557	78.1236	74.6971	72.938	1.78133	0.0286607	0.999992	ENSDARG00000007745	chr7	45080599	45080999	-47684	2.98361	0	7.57427	15.1726	7.23815	13.8811	II	black
slc30a10	-0.362515	-0.343731	0.00505953	0.0237258	404.24	2.75211	2.5969	2.88118	1.98145	2.12017	2.31192	1.20533	0.00435974	0.19297	ENSDARG00000103983	chr13	51772801	51772900	-8544	4	9	12	45	40	28	II	black
asb3	-0.361365	-0.341435	0.00686214	0.0294651	285.715	0.901406	0.790148	0.826661	0.650513	0.651518	0.65733	-1.88779	0.00883622	0.999992	ENSDARG00000005246	chr12	24053042	24053442	113479	14.918	10.185	10.8204	4.6685	4.22226	0.816537	III	blue
bcl11aa	-0.360405	-0.338862	0.00978968	0.03815	704.842	0.399698	0.480322	0.512562	0.351494	0.353041	0.381459	1.72813	0.000579	0.083569	ENSDARG00000061352	chr13	25784201	25784400	61543	5	4	9	70	35	19	II	black
bcl11aa	-0.360405	-0.338862	0.00978968	0.03815	704.842	0.399698	0.480322	0.512562	0.351494	0.353041	0.381459	1.51478	0.0455211	1	ENSDARG00000061352	chr13	25941007	25941407	218450	4.47541	2.91001	3.24612	10.5041	8.44451	11.4315	II	black
bcl11aa	-0.360405	-0.338862	0.00978968	0.03815	704.842	0.399698	0.480322	0.512562	0.351494	0.353041	0.381459	1.5116	0.0096167	0.999992	ENSDARG00000061352	chr13	25784134	25784534	61577	11.9344	2.91001	5.41019	28.011	17.4922	12.2481	II	black
bcl11aa	-0.360405	-0.338862	0.00978968	0.03815	704.842	0.399698	0.480322	0.512562	0.351494	0.353041	0.381459	1.31774	0.0427528	0.999992	ENSDARG00000061352	chr13	25789842	25790242	67285	8.95082	1.45501	5.41019	11.6712	13.8731	13.8811	II	black
bcl11aa	-0.360405	-0.338862	0.00978968	0.03815	704.842	0.399698	0.480322	0.512562	0.351494	0.353041	0.381459	1.47867	0.0175399	0.999992	ENSDARG00000061352	chr13	25742714	25743114	20157	8.95082	7.27503	1.08204	9.337	19.3017	19.5969	II	black
bcl11aa	-0.360405	-0.338862	0.00978968	0.03815	704.842	0.399698	0.480322	0.512562	0.351494	0.353041	0.381459	1.99081	0.0142045	1	ENSDARG00000061352	chr13	25726386	25726786	3829	4.47541	1.45501	2.16408	9.92056	13.2699	8.98191	II	black
ahsa1b	-0.359775	-0.349329	0.000170022	0.00189138	1573.94	5.18839	5.78242	6.01598	4.27711	4.50515	4.46231	-0.865648	0.0256796	0.999992	ENSDARG00000100317	chr17	43749626	43750026	109	53.7049	55.2902	57.3481	42.6001	33.1749	15.5142	III	blue
ahsa1b	-0.359775	-0.349329	0.000170022	0.00189138	1573.94	5.18839	5.78242	6.01598	4.27711	4.50515	4.46231	-0.990245	0.0130785	0.300403	ENSDARG00000100317	chr17	43749451	43750100	159	26	35	48	39	45	16	III	blue
tubgcp5	-0.359655	-0.345131	0.00153506	0.00989824	1182.32	1.79763	2.0423	2.11936	1.52899	1.65144	1.46422	1.2811	0.00153984	0.127064	ENSDARG00000077442	chr6	37629601	37630050	-15984	10	10	19	87	61	32	II	black
chuk	-0.358287	-0.338228	0.00784345	0.03259	2030.68	5.58159	6.90489	7.33683	5.29833	4.94489	5.22529	1.46248	0.0449374	0.999992	ENSDARG00000011662	chr13	25240027	25240427	5608	7.45902	2.91001	2.16408	9.337	7.23815	17.9638	II	black
nosip	-0.35806	-0.345667	0.000632708	0.00516705	710.479	8.29928	9.31874	9.45623	7.15975	6.8628	7.1158	1.25928	0.0399067	0.999992	ENSDARG00000037958	chr3	32396271	32396671	-4460	7.45902	5.82002	4.32816	9.92056	15.0795	17.1473	II	black
[truncated: 2,186 more rows]
