# Supplementary material for: Spinal cord repair is modulated by the neurogenic factor Hb-egf under direction of a regeneration-associated enhancer
Source: Nat Commun. 2023 Aug 11;14:4857. doi: 10.1038/s41467-023-40486-5 (PMC10421883; doi:10.1038/s41467-023-40486-5)
Supplement: Supplementary file 6 — Supplementary Data 3 [file 41467_2023_40486_MOESM6_ESM.xlsx]

## Sheet: Sheet1
Supplementary Data 3. Top 20 GO analyses terms of ATAC-peaks assigned to differentially expressed genes at 1 wpi.
# Genes	% in GO	Canonical Name	Cluster Label	LogP	Log(q-value)	Z-score	Enrichment	GeneID	GiniIndex	GROUP_ID	Hits
117	8.37509	GO:0007417	central nervous system development	-15.723	-11.6628	9.30894	2.20504	30105|30120|30131|30197|30210|30221|30250|30291|30381|30394|30397|30416|30425|30436|30463|30466|30478|30510|30602|30603|30630|30676|30718|57930|58118|60309|60641|64264|65231|80353|80959|114378|114407|114412|116713|117604|142986|170455|170846|245949|252845|286830|321099|321756|322795|323011|323285|323465|323487|323630|323919|324188|324215|324948|335625|335916|336623|336712|337298|352940|360138|373…	0	1	wnt5b|dlc|dla|dkk1b|mafba|psen1|sema3d|cdh2|cyp26a1|dbx1a|pou3f2b|dbx1b|pax2a|eya1|lhx1a|ascl1a|ascl1b|tcf7l2|sox11a|sox11b|anos1a|glra1|notch1a|foxh1|bdnf|robo2|sox9a|plp1a|mdkb|slit2|pard6gb|efnb3b|angpt1|lmo4a|aldh1a2|ywhag1|ptk2ab|meis1a|appb|vangl2|pals1a|lamb1a|gsna|tgif1|csrnp1b|lgi1a|scinla|vcanb|zc4h2|dvl2|alcamb|cyp26b1|igf2b|adgrg1|adcyap1b|jun|gsnb|rpl10|sulf1|fgfr2|pcdh10b|mvp|sox2|l…
85	6.08447	GO:0002009	morphogenesis of an epithelium	-12.2769	-8.51769	8.21521	2.27458	30105|30265|30267|30277|30291|30369|30370|30412|30425|30436|30463|30602|30603|30682|30767|57930|60641|64603|64812|80353|80959|116713|118437|170457|170581|170846|245949|252845|266983|282667|286739|286829|321243|321496|321938|322275|323630|324004|325004|334597|336346|338313|353224|373882|378480|386700|386704|393150|393287|393875|402998|405787|406575|406659|415205|432388|494453|503589|555688|557551|…	0	2	wnt5b|ctnnb1|sema3ab|mdka|cdh2|fzd7a|fzd2|fzd7b|pax2a|eya1|lhx1a|sox11a|sox11b|vegfaa|stat3|foxh1|sox9a|eomesa|sox19b|slit2|pard6gb|aldh1a2|gpc4|s1pr2|cacna1c|appb|vangl2|pals1a|neo1a|sdc2|msna|dag1|lama5|cfl1|cyth1a|rad21a|dvl2|ctnnb2|sdcbp2|ppp1cbl|sox4a|mcamb|nrarpa|mmp14a|pdgfaa|stm|sox8b|sh3gl3b|chuk|sox4b|plxnd1|fibpb|lta4h|rhoac|eaf1|dnaaf11|tln1|gna12a|pcdh19|hipk2|ryk|dsg2.1|dsc2l|cep290…
68	4.86757	GO:0048589	developmental growth	-11.1583	-7.79698	7.90192	2.41804	30037|30105|30158|30197|30250|30267|30277|30291|30370|30466|30512|30767|58065|58118|60309|65237|80353|80959|116713|118437|170581|170846|245699|245949|266987|280650|286830|321756|323561|323630|324215|325004|325958|334597|334724|336613|352937|369197|373085|378723|393549|405899|406471|406625|406646|415205|436780|445319|493635|503589|544659|553729|554105|556123|556360|558502|559630|561336|561411|5624…	0	3	tncb|wnt5b|lfng|dkk1b|sema3d|sema3ab|mdka|cdh2|fzd2|ascl1a|ret|stat3|notch2|bdnf|robo2|mapk14a|slit2|pard6gb|aldh1a2|gpc4|cacna1c|appb|insra|vangl2|cbsb|klf6a|lamb1a|tgif1|col4a5|dvl2|igf2b|sdcbp2|tsku|ppp1cbl|anxa1a|cyfip1|dio2|stat5a|hspa9|sox2|asah1b|dip2ba|tnfrsf1a|lgmn|tmem59l|eaf1|nrn1a|ncaldb|hapln1a|gna12a|sema3ga|dbnlb|prdx5|slit1a|stim1a|ryk|fgf20a|pcdh17|yap1|swap70b|akap12b|hspa8|notc…
99	7.08661	GO:0000902	cell morphogenesis	-10.7059	-7.49074	7.43511	1.99704	30037|30105|30250|30267|30291|30461|30463|30512|30630|30682|30718|30767|58118|60309|65237|80353|80959|114377|114378|118437|142986|170846|245949|266749|266983|286829|286830|321243|323561|323919|324096|324416|324948|325938|334613|334724|336613|337767|368305|373882|393202|393207|393468|393549|393757|403306|403308|405899|406508|406564|406646|406659|432372|436598|436780|436944|445319|447816|503589|541…	0	4	tncb|wnt5b|sema3d|sema3ab|cdh2|cdh11|lhx1a|ret|anos1a|vegfaa|notch1a|stat3|bdnf|robo2|mapk14a|slit2|pard6gb|efnb1|efnb3b|gpc4|ptk2ab|appb|vangl2|pak2a|neo1a|dag1|lamb1a|lama5|col4a5|alcamb|slitrk6|dpysl5a|adgrg1|plxna4|fn1b|anxa1a|cyfip1|lamb2|nptna|mmp14a|hif1ab|vil1|vstm2l|asah1b|chchd10|rtn4r|rtn4rl1b|dip2ba|usp33|sfpq|tmem59l|rhoac|cpsf1|pls3|nrn1a|clrn1|ncaldb|rtn4a|gna12a|cdh6|islr2|sema3ga…
87	6.22763	GO:0001944	vasculature development	-10.0534	-6.94736	7.2234	2.04956	30083|30105|30120|30131|30210|30221|30267|30291|30381|30573|30603|30682|30718|57930|58065|79375|114407|114408|142986|170455|170457|170846|266749|282667|286739|323613|324215|327301|334724|335098|335817|337298|338313|353224|386792|393150|393202|393533|394203|402998|403031|405830|405869|407086|415100|436625|445502|447816|492647|494099|541479|544667|553788|554154|556641|556734|556984|558924|559679|56…	0	5	nme2b.1|wnt5b|dlc|dla|mafba|psen1|sema3ab|cdh2|cyp26a1|hsp90ab1|sox11b|vegfaa|notch1a|foxh1|notch2|foxc1b|angpt1|angpt2b|ptk2ab|meis1a|s1pr2|appb|pak2a|sdc2|msna|hexb|igf2b|ppp1cab|anxa1a|spry2|pkma|sulf1|mcamb|nrarpa|padi2|sh3gl3b|hif1ab|fzd6|sox7|plxnd1|rab4a|lgals2a|pdcd10b|junba|nfkb2|rspo1|tmem230a|rtn4a|angptl4|ephx2|hmgcrb|flt1|map3k7|uqcrb|pld1a|itgb1a|tnmd|abca1a|ptprja|hsp70l|arhgef9b|y…
83	5.9413	GO:0043009	chordate embryonic development	-9.95745	-6.8972	7.20832	2.08172	30105|30120|30131|30173|30250|30277|30291|30381|30425|30478|30568|30691|30718|57930|65231|65237|80959|116713|118437|142986|170457|170581|192301|195819|245699|245949|252845|266983|322056|322275|323473|323630|324188|324215|325102|325255|326929|326961|334613|335096|336550|336687|337148|337240|337298|352937|360138|373102|373882|393287|393533|393639|393723|393727|393857|394060|403060|405869|406564|436…	0	6	wnt5b|dlc|dla|nog3|sema3d|mdka|cdh2|cyp26a1|pax2a|ascl1b|dlx1a|ephb4b|notch1a|foxh1|mdkb|mapk14a|pard6gb|aldh1a2|gpc4|ptk2ab|s1pr2|cacna1c|rpl24|rpl36a|insra|vangl2|pals1a|neo1a|sulf2b|rad21a|prdm1a|dvl2|cyp26b1|igf2b|eif3ea|rab18a|eef2b|rpl5a|fn1b|ptprub|rps3|rps14|rps15|rps3a|sulf1|dio2|pcdh10b|mcl1b|mmp14a|chuk|fzd6|ilvbl|rps19|hsbp1b|gne|hmgcs1|smc1al|pdcd10b|sfpq|pls3|rpl38|sumo2b|rps4x|tln1…
33	2.3622	dre03010	Ribosome	-9.00879	-6.2273	7.48256	3.24891	192297|192301|195819|322571|323305|326961|336283|336550|336687|336712|337148|337240|393686|393723|394035|394121|394194|406387|415142|415196|436759|445038|449547|554098|556272|619204|751746|767765|768187|768305|791211|100093703|100142645	0	7	rps5|rpl24|rpl36a|rpl3|rpl10a|rpl5a|mrpl3|rps3|rps14|rpl10|rps15|rps3a|rpl8|rps19|rpl18a|rps10|rps24|rpl26|mrpl23|rpl5b|rpl38|rpl18|rps4x|mrpl28|mrps11|mrps7|mrps6|rps16|mrpl18|mrpl21|mrps2|mrpl36|mrpl22
100	7.1582	GO:0016477	cell migration	-8.53274	-5.8527	6.44852	1.81966	30037|30105|30197|30250|30267|30291|30369|30370|30463|30512|30532|30548|30573|30630|30682|30685|30744|30767|57930|64603|79375|80353|118437|140815|170457|245949|252845|259186|280650|282667|286830|317741|321243|323630|323919|324307|325938|333957|334724|336504|337298|337767|353224|373882|378480|378958|393202|393995|399482|402948|402998|406455|406471|406508|406575|406659|414329|415205|447816|494455|4…	0	8	tncb|wnt5b|dkk1b|sema3d|sema3ab|cdh2|fzd7a|fzd2|lhx1a|ret|pax3a|foxd3|hsp90ab1|anos1a|vegfaa|aanat2|cbfb|stat3|foxh1|eomesa|foxc1b|slit2|gpc4|cebpa|s1pr2|vangl2|pals1a|pcdh10a|klf6a|sdc2|lamb1a|coro1ca|lama5|dvl2|alcamb|atp6v0a1a|plxna4|ndel1b|anxa1a|arpc5a|sulf1|lamb2|nrarpa|mmp14a|pdgfaa|dmxl2|hif1ab|gpc1b|arpc5b|cd151l|plxnd1|rcc2|tnfrsf1a|usp33|lta4h|rhoac|rap2b|eaf1|rtn4a|fgf6b|pomgnt2|gna12…
38	2.72011	GO:0060560	developmental growth involved in morphogenesis	-7.95118	-5.3823	6.73293	2.72455	30037|30105|30250|30267|30291|30512|30767|58118|60309|65237|80353|80959|118437|170846|245949|266987|323561|323630|334597|336613|393549|405899|406646|415205|436780|445319|503589|544659|553729|556123|556360|558502|561336|562490|567365|796377|100003889|100151255	0	9	tncb|wnt5b|sema3d|sema3ab|cdh2|ret|stat3|bdnf|robo2|mapk14a|slit2|pard6gb|gpc4|appb|vangl2|cbsb|col4a5|dvl2|ppp1cbl|cyfip1|asah1b|dip2ba|tmem59l|eaf1|nrn1a|ncaldb|gna12a|sema3ga|dbnlb|slit1a|stim1a|ryk|pcdh17|swap70b|akap12b|sema4e|zeb2a|itgav
26	1.86113	GO:0002011	morphogenesis of an epithelial sheet	-7.86233	-5.33796	7.04197	3.46471	30369|30412|30602|30603|64603|64812|252845|282667|321496|321938|325004|336346|393287|393875|406575|406659|494453|503589|560026|560091|561935|568593|678560|799355|100003206|100148408	0	10	fzd7a|fzd7b|sox11a|sox11b|eomesa|sox19b|pals1a|sdc2|cfl1|cyth1a|sdcbp2|sox4a|chuk|sox4b|lta4h|rhoac|tln1|gna12a|dsg2.1|dsc2l|aplnra|sdc4|cacnb4b|pfn1|arf6b|foxc1a
78	5.58339	GO:0009719	response to endogenous stimulus	-7.28417	-4.82599	5.9387	1.87094	30173|30491|30548|30573|30607|30628|30676|30702|30767|57930|58118|58129|83496|83908|321756|321795|321837|322056|324215|324309|334724|335098|335817|337298|352937|352940|360149|368305|369197|378719|393510|393541|393801|393995|394104|404629|405896|406840|407669|414273|436804|436853|445065|446167|492520|494107|494455|541493|550528|555721|557176|557714|559630|560140|560194|561411|561647|562822|562912|…	0	11	nog3|c3a.2|foxd3|hsp90ab1|thrb|smad1|glra1|cpeb1b|stat3|foxh1|bdnf|fgfr3|bambia|ucp1|tgif1|fkbp4|keap1a|sulf2b|igf2b|fstl1b|anxa1a|spry2|pkma|sulf1|dio2|fgfr2|nfe2l2a|nptna|stat5a|drd2b|slc2a12|tsc22d3|gnao1b|gpc1b|ncoa4|nbl1|sp9|sesn3|asic2|rgmb|rgs8|pmepa1|crhbp|grb10a|pgrmc1|zdhhc13|fgf6b|lifra|baiap2l1b|sall1a|pik3r1|pparab|fgf20a|adipor2|gsk3aa|yap1|htr1b|bmpr2a|ltbp3|fgf20b|fstb|wwtr1|drd1b…
93	6.65712	GO:0051239	regulation of multicellular organismal process	-7.23907	-4.79161	5.8449	1.75775	30037|30083|30250|30265|30267|30463|30466|30478|30568|30573|30603|30682|30685|30718|30767|58118|60309|60641|80353|170457|170581|266752|321243|322056|323656|323738|324188|324254|325938|333939|334724|337298|337597|352938|369197|393202|393723|403126|403139|405830|405877|405899|406625|407657|436895|436926|445065|447875|492486|494101|494532|497616|544659|544667|553729|556123|556734|556984|557556|55963…	0	12	tncb|nme2b.1|sema3d|ctnnb1|sema3ab|lhx1a|ascl1a|ascl1b|dlx1a|hsp90ab1|sox11b|vegfaa|aanat2|notch1a|stat3|bdnf|robo2|sox9a|slit2|s1pr2|cacna1c|adra2c|lama5|sulf2b|her8a|ankhb|cyp26b1|mtor|plxna4|lrpap1|anxa1a|sulf1|lgals9l1|chrm2a|stat5a|hif1ab|rps19|tlr3|tlr5b|lgals2a|mafgb|dip2ba|lgmn|nmu|irf8|serpinb1|crhbp|smyd5|adra1bb|bmp2k|foxo3a|numbl|sema3ga|flt1|dbnlb|slit1a|itgb1a|tnmd|dlgap3|fgf20a|yap…
95	6.80029	GO:0007423	sensory organ development	-7.14974	-4.72296	5.79148	1.73827	30105|30131|30197|30222|30291|30297|30369|30412|30425|30436|30461|30463|30466|30478|30568|30602|30603|30607|30630|30767|57930|60635|60641|79375|114377|114412|114426|114428|116713|118437|142986|170455|170457|192121|245949|252845|286830|323260|323285|325102|325255|327244|335625|336346|337298|337767|352937|373081|373882|378723|386700|393476|393875|402998|404629|405890|406407|406504|406689|415149|431…	0	13	wnt5b|dla|dkk1b|ccnd1|cdh2|cdh4|fzd7a|fzd7b|pax2a|eya1|cdh11|lhx1a|ascl1a|ascl1b|dlx1a|sox11a|sox11b|thrb|anos1a|stat3|foxh1|cldn7b|sox9a|foxc1b|efnb1|lmo4a|odc1|arf1|aldh1a2|gpc4|ptk2ab|meis1a|s1pr2|dacha|vangl2|pals1a|lamb1a|gas8|scinla|eif3ea|rab18a|dnajb1b|adcyap1b|sox4a|sulf1|lamb2|dio2|mvp|mmp14a|sox2|stm|prpf31|sox4b|plxnd1|nbl1|esrrga|marcksl1a|marcksl1b|mcoln1a|lum|impdh1a|ift172|cdk5r1b…
99	7.08661	GO:0032879	regulation of localization	-6.71631	-4.37207	5.55381	1.6809	30105|30197|30250|30267|30630|30682|30718|80959|118437|170457|170581|245697|280650|321243|322977|323260|323490|325938|327396|327415|333939|334724|335625|337298|378480|378719|378958|393964|393984|393995|403031|403310|406689|414329|436911|437003|445065|447816|450073|492345|492758|494101|494455|503756|541540|544659|550345|553313|555941|556304|556360|556608|556784|557714|558502|558924|559080|559096|5…	0	14	wnt5b|dkk1b|sema3d|sema3ab|anos1a|vegfaa|notch1a|pard6gb|gpc4|s1pr2|cacna1c|flot1b|klf6a|lama5|mid1ip1l|gas8|ptbp1a|plxna4|rrad|kcnd3|lrpap1|anxa1a|adcyap1b|sulf1|pdgfaa|drd2b|dmxl2|pacsin3|aacs|gpc1b|rab4a|cacna1da|mcoln1a|rap2b|preb|ica1|crhbp|rtn4a|scp2b|hmgn3|fgf13a|bmp2k|fgf6b|gpm6bb|kcnab1a|sema3ga|syt13|dzip1l|cacna1ba|kcnh5a|stim1a|kcnj1b|dtnbp1b|pparab|ryk|abca1a|cftr|kcnc3a|scn1lab|gpc5…
45	3.22119	dre04810	Regulation of actin cytoskeleton	-6.69008	-4.36223	5.88129	2.25728	57935|58129|142986|266749|286739|321099|321496|322221|323285|327301|334597|335474|336504|336613|336623|352938|352940|360144|378480|386705|394056|394235|399482|403065|406493|406604|406659|415204|447840|492758|494455|503589|550286|553978|556734|557176|557983|564770|572187|793949|795517|100000160|100000252|100151255|100331874	0	15	actb2|fgfr3|ptk2ab|pak2a|msna|gsna|cfl1|actn4|scinla|ppp1cab|ppp1cbl|arpc1b|arpc5a|cyfip1|gsnb|chrm2a|fgfr2|mapk1|pdgfaa|ptk2aa|wasf2|pfn2b|arpc5b|braf|myl9b|gng12a|rhoac|arpc3|pip5k1bb|fgf13a|fgf6b|gna12a|hrasa|chrm5a|itgb1a|pik3r1|arhgef1b|fgf20b|dock1|tmsb4x|mos|fgfr4|pik3r3b|itgav|itga3b
32	2.29062	GO:0060026	convergent extension	-6.59795	-4.2835	6.04438	2.67191	30105|30265|30291|30369|30370|30412|30682|80353|118437|170457|170846|245949|323630|324004|334597|338313|373882|378480|405787|415205|432388|557551|558502|560026|560091|562490|566945|567365|570926|768182|799355|100003889	0	16	wnt5b|ctnnb1|cdh2|fzd7a|fzd2|fzd7b|vegfaa|slit2|gpc4|s1pr2|appb|vangl2|dvl2|ctnnb2|ppp1cbl|mcamb|mmp14a|pdgfaa|fibpb|eaf1|dnaaf11|hipk2|ryk|dsg2.1|dsc2l|swap70b|mmp14b|akap12b|lzts2a|mcu|pfn1|zeb2a
51	3.65068	dre04010	MAPK signaling pathway	-6.57638	-4.2835	5.74798	2.11579	58118|58129|65237|65239|114436|170581|266749|321378|335916|352940|360144|378480|393287|393854|402991|403065|403310|406471|406523|406604|415100|431763|492758|494455|497646|503589|550286|550548|553520|553788|554561|555941|560210|560549|562720|563441|563560|564770|565241|570240|573376|678560|777728|790934|794574|795517|798771|100000160|100006675|100007679|100034540	0	17	bdnf|fgfr3|mapk14a|map2k6|dusp5|cacna1c|pak2a|arrb2a|jun|fgfr2|mapk1|pdgfaa|chuk|dusp8a|gadd45ga|braf|cacna1da|tnfrsf1a|dusp16|gng12a|nfkb2|gadd45ab|fgf13a|fgf6b|gadd45bb|gna12a|hrasa|stmn1b|rasgrf2b|map3k7|traf6|cacna1ba|hsp70l|akt3a|mapk8a|rasgrp3|ikbkb|fgf20b|ppp3ccb|ntrk2b|hspa8|cacnb4b|rps6ka1|mapkapk3|ppp3ca|mos|mef2cb|fgfr4|prkcba|map2k5|cacng7a
70	5.01074	GO:0048585	negative regulation of response to stimulus	-6.35084	-4.07592	5.48039	1.84327	30119|30120|30131|30173|30197|30250|30267|30436|30602|30603|30637|60309|83496|192307|245949|321378|322056|323490|324188|334724|335098|336346|337298|368779|373078|373102|393275|393287|393303|393875|393995|403016|404629|406564|406596|406840|436773|436804|436814|436853|445065|446167|497616|544659|553453|556984|557714|559679|560194|561935|565492|566028|566538|567365|568008|570418|570926|723994|751108…	0	18	frzb|dlc|dla|nog3|dkk1b|sema3d|sema3ab|eya1|sox11a|sox11b|mdm2|robo2|bambia|csnk1a1|vangl2|arrb2a|sulf2b|ptbp1a|cyp26b1|anxa1a|spry2|sox4a|sulf1|phlda3|nucb2a|mcl1b|dnajb6b|chuk|tnfaip8l1|sox4b|gpc1b|rfx4|nbl1|sfpq|socs3b|sesn3|otub1b|rgs8|rgs7a|pmepa1|crhbp|grb10a|numbl|sema3ga|samhd1|tnmd|pparab|ptprja|gsk3aa|aplnra|aplnrb|trabd2b|fstb|akap12b|wwtr1|dkk3a|lzts2a|crb2a|nkd1|rgs7bpa|pros1|tpbgb|y…
37	2.64853	R-DRE-1266738	Developmental Biology	-6.19606	-3.95536	5.69469	2.3811	30221|30265|30267|30291|30297|30512|30573|30691|57935|140815|142986|266983|286829|323011|325938|335474|393897|394235|399482|405794|406508|406659|407719|407985|415204|436788|494532|553411|557176|664768|678652|692351|794479|795289|798771|799355|100150664	0	19	psen1|ctnnb1|sema3ab|cdh2|cdh4|ret|hsp90ab1|ephb4b|actb2|cebpa|ptk2ab|neo1a|dag1|lgi1a|plxna4|arpc1b|vldlr|pfn2b|arpc5b|gfra2a|usp33|rhoac|sdcbp|tcf12|arpc3|cdk5r1b|foxo3a|dpysl4|pik3r1|tcf3b|kalrnb|dab1a|col8a2|dok6|mef2cb|pfn1|met
18	1.28848	WP1384	Toll-like receptor signaling pathway	-6.11752	-3.90237	6.22043	3.71041	65237|65239|335916|360144|393287|403126|403139|415100|437024|553788|554167|554561|557176|560549|562720|563560|100000252|100270764	0	20	mapk14a|map2k6|jun|mapk1|chuk|tlr3|tlr5b|nfkb2|ikbke|map3k7|tnfb|traf6|pik3r1|akt3a|mapk8a|ikbkb|pik3r3b|cd40
