# Supplementary material for: Spinal cord repair is modulated by the neurogenic factor Hb-egf under direction of a regeneration-associated enhancer
Source: Nat Commun. 2023 Aug 11;14:4857. doi: 10.1038/s41467-023-40486-5 (PMC10421883; doi:10.1038/s41467-023-40486-5)
Supplement: Supplementary file 7 — Supplementary Data 4 [file 41467_2023_40486_MOESM7_ESM.xlsx]

## Sheet: Sheet1
Supplementary Data 4. Merged ATAC-seq peaks and RNA-seq at 2 wpi.
gene_name	log2FoldChangeWithoutShrink	log2FoldChange	pvalue	padj	baseMean	fpkm.sham.rep1	fpkm.sham.rep2	fpkm.transected.rep1	fpkm.transected.rep2	Fold	p.value	FDR	ensembl_gene_id	seqnames	start	end	distancetoFeature	uninj.rep1	uninj.rep2	uninj.rep3	inj15dpi.rep1	inj15dpi.rep2	inj15dpi.rep3	quadrant	col
aacs	-0.620638	-0.616497	0.00856143	0.016402	277.495	9.89381	9.95315	5.45349	7.5325	-0.948081	0.00966752	0.999995	ENSDARG00000012468	chr5	18394679	18395079	-1189	67.1312	49.4702	58.4301	26.9122	30.9601	32.8503	III	blue
aacs	-0.620638	-0.616497	0.00856143	0.016402	277.495	9.89381	9.95315	5.45349	7.5325	-1.87454	0.0213242	0.999995	ENSDARG00000012468	chr5	18310793	18311193	82697	16.4098	18.9151	12.9845	2.44657	5.89716	4.83092	III	blue
aacs	-0.620638	-0.616497	0.00856143	0.016402	277.495	9.89381	9.95315	5.45349	7.5325	0.985831	0.0410819	0.749501	ENSDARG00000012468	chr5	17979451	17979550	414190	6	9	14	21	11	11	II	black
aacs	-0.620638	-0.616497	0.00856143	0.016402	277.495	9.89381	9.95315	5.45349	7.5325	-0.890985	0.0302464	0.706731	ENSDARG00000012468	chr5	18394651	18395100	-1186	40	31	40	7	17	24	III	blue
aanat2	1.14386	1.11538	0.0131174	0.0242335	42.4809	1.61969	1.47101	3.49825	3.33827	2.29987	0.0228479	0.999995	ENSDARG00000079802	chr3	54614147	54614547	-18876	2.98361	4.36502	0	14.6794	14.7429	6.76329	I	red
aatf	-1.54373	-1.53601	4.65433e-14	2.78523e-13	348.911	18.6249	17.997	7.01229	5.4623	-1.64116	0.0452402	0.999995	ENSDARG00000025467	chr5	55607447	55607847	-2	7.45902	13.095	20.5587	4.89313	4.42287	3.86474	III	blue
aatf	-1.54373	-1.53601	4.65433e-14	2.78523e-13	348.911	18.6249	17.997	7.01229	5.4623	-2.82219	0.0313369	0.999995	ENSDARG00000025467	chr5	55634814	55635214	27365	8.95082	4.36502	10.8204	2.44657	0	0.966184	III	blue
abca5	-0.824628	-0.821003	1.70137e-05	4.87756e-05	276.422	5.46801	5.36659	3.13903	2.96944	-2.62841	0.0419473	0.999995	ENSDARG00000074041	chr12	39037820	39038220	404876	11.9344	18.9151	2.16408	0	1.47429	3.86474	III	blue
abca5	-0.824628	-0.821003	1.70137e-05	4.87756e-05	276.422	5.46801	5.36659	3.13903	2.96944	-1.60042	0.00358237	0.375122	ENSDARG00000074041	chr12	39514851	39515050	881806	21	19	21	1	5	11	III	blue
abca5	-0.824628	-0.821003	1.70137e-05	4.87756e-05	276.422	5.46801	5.36659	3.13903	2.96944	-2.39104	0.0279353	0.999995	ENSDARG00000074041	chr12	39411884	39412284	778940	8.95082	13.095	8.65631	2.44657	1.47429	1.93237	III	blue
abcc8	1.02396	1.02143	9.27494e-13	5.05381e-12	679.338	7.01454	7.85705	15.2336	14.9544	-1.62119	0.0370932	0.999995	ENSDARG00000051879	chr25	22660267	22660965	27754	26.8525	21.8251	14.0665	2.44657	4.42287	13.5266	VI	black
abcg2a	0.686278	0.682865	0.000756961	0.00175333	364.547	13.2017	13.8937	19.2821	24.4289	1.61707	0.0334394	0.999995	ENSDARG00000100075	chr23	46151904	46152304	86862	1.4918	10.185	6.49223	24.4657	20.64	10.628	I	red
abcg2c	-1.08694	-1.07991	3.10467e-06	9.66573e-06	205.376	10.3207	11.0648	5.44937	4.55686	-2.18462	0.0390386	0.999995	ENSDARG00000058574	chr13	5184105	5184505	-248397	7.45902	11.64	11.9024	2.44657	1.47429	2.89855	III	blue
abhd17c	-1.19888	-1.19595	4.6183e-17	3.36916e-16	590.258	24.5749	23.7468	10.443	10.6235	-1.46945	0.0488712	0.999995	ENSDARG00000058452	chr7	10825049	10825449	155472	14.918	16.0051	15.1485	4.89313	8.84573	2.89855	III	blue
abhd17c	-1.19888	-1.19595	4.6183e-17	3.36916e-16	590.258	24.5749	23.7468	10.443	10.6235	1.44688	0.0382585	0.999995	ENSDARG00000058452	chr7	10898162	10898562	228585	11.9344	4.36502	5.41019	22.0191	26.5372	10.628	II	black
abhd6b	-4.23792	-4.09563	5.06416e-15	3.2418e-14	62.2109	7.53699	7.21616	0.393478	0.387728	2.78802	0.00922792	0.999995	ENSDARG00000070894	chr23	19727123	19727523	-1635	2.98361	1.45501	1.08204	19.5725	11.7943	6.76329	II	black
abi2a	1.02992	1.02533	9.34482e-08	3.41147e-07	396.304	13.2954	16.6861	31.2044	29.8037	-1.14792	0.028077	0.702128	ENSDARG00000058207	chr9	13762351	13762600	87	21	20	26	5	6	14	VI	black
ablim1a	1.0507	1.0483	2.51477e-14	1.53339e-13	816.542	10.2243	9.0202	19.8564	20.0754	-1.90203	0.0267578	0.999995	ENSDARG00000060149	chr13	43407835	43408235	58060	17.9016	24.7351	11.9024	0	5.89716	8.69565	VI	black
abrab	2.69446	2.29116	0.0249821	0.0435326	20.2333	0.0705866	0.361329	0.310927	2.45107	1.78486	0.0290621	0.999995	ENSDARG00000033854	chr19	47234886	47235286	-48719	2.98361	4.36502	5.41019	14.6794	17.6915	11.5942	I	red
acaca	0.908172	0.907183	1.48149e-21	1.38402e-20	4355.91	30.8224	28.6614	54.4704	57.2242	-0.679452	0.0345235	0.999995	ENSDARG00000078512	chr5	55745859	55746259	-4014	76.082	66.9302	56.266	46.4847	38.3315	39.6135	VI	black
acad9	-1.22651	-1.21989	7.36912e-09	2.96177e-08	345.598	16.2933	17.3826	6.25761	8.22155	-1.65627	0.0433101	0.999995	ENSDARG00000055620	chr11	26677451	26677851	-213656	11.9344	23.2801	10.8204	4.89313	2.94858	6.76329	III	blue
ace2	-5.29909	-4.13041	0.00131565	0.00292688	9.6938	0.564273	0.525179	0.0225961	0	1.72322	0.034563	0.999995	ENSDARG00000016918	chr11	29774029	29774429	-25069	5.96722	5.82002	1.08204	14.6794	16.2172	11.5942	II	black
ache	1.59242	1.56886	6.62739e-06	1.99153e-05	6394.54	54.5814	54.0912	123.661	204.08	2.30204	0.0353054	0.999995	ENSDARG00000031796	chr7	25858263	25858663	-41839	2.98361	0	3.24612	4.89313	13.2686	12.5604	I	red
ache	1.59242	1.56886	6.62739e-06	1.99153e-05	6394.54	54.5814	54.0912	123.661	204.08	1.88835	0.030407	0.999995	ENSDARG00000031796	chr7	25824230	25824630	-7806	2.98361	1.45501	7.57427	14.6794	19.1658	10.628	I	red
acot7	1.06826	1.06141	3.94063e-06	1.21396e-05	352.943	17.3012	18.0507	31.0961	43.2362	-2.15801	0.0264098	0.999995	ENSDARG00000018653	chr8	46853844	46854244	49846	11.9344	8.73003	18.3947	2.44657	1.47429	4.83092	VI	black
acot7	1.06826	1.06141	3.94063e-06	1.21396e-05	352.943	17.3012	18.0507	31.0961	43.2362	-1.77363	0.0377676	0.999995	ENSDARG00000018653	chr8	46779678	46780078	124012	19.3934	8.73003	11.9024	4.89313	2.94858	3.86474	VI	black
acsl4a	0.309472	0.308792	0.0222718	0.0392182	1452.78	28.8001	26.3818	31.5939	36.9091	-0.842448	0.0347257	0.726424	ENSDARG00000004078	chr14	28132751	28133650	211	39	43	65	11	27	24	VI	black
acsl4a	0.309472	0.308792	0.0222718	0.0392182	1452.78	28.8001	26.3818	31.5939	36.9091	-0.877258	0.0121082	0.999995	ENSDARG00000004078	chr14	28132748	28133148	-41	55.1967	61.1102	70.3325	29.3588	44.2287	28.0193	VI	black
actb2	0.408452	0.407883	0.000149993	0.000380641	89304.1	3356.6	3469.96	4883.24	4177.05	1.20777	0.00310269	0.368343	ENSDARG00000037870	chr3	40384201	40388300	2912	19	31	26	17	35	90	I	red
actr2a	-0.811885	-0.809608	1.0867e-07	3.94211e-07	701.379	42.5085	45.0805	23.0338	26.9929	1.10093	0.0231636	0.658824	ENSDARG00000052438	chr1	50763551	50763950	29	11	13	17	20	24	25	II	black
actr2a	-0.811885	-0.809608	1.0867e-07	3.94211e-07	701.379	42.5085	45.0805	23.0338	26.9929	1.21315	0.00611808	0.432127	ENSDARG00000052438	chr1	50764201	50764300	529	11	8	9	13	22	18	II	black
actr2a	-0.811885	-0.809608	1.0867e-07	3.94211e-07	701.379	42.5085	45.0805	23.0338	26.9929	1.75996	0.0357285	0.999995	ENSDARG00000052438	chr1	50745043	50745443	-18478	5.96722	2.91001	3.24612	12.2328	19.1658	9.66184	II	black
actr3b	1.52449	1.48826	0.000693717	0.00161476	60.7827	1.9011	2.00357	4.38412	6.91209	-0.813465	0.0434161	0.999995	ENSDARG00000008790	chr24	7389948	7390348	-97539	50.7213	46.5602	43.2816	22.0191	28.0115	29.9517	VI	black
actr8	-1.36159	-1.35668	4.39834e-15	2.82378e-14	559.193	27.9428	32.094	12.5286	10.7322	2.2266	0.0114151	0.999995	ENSDARG00000103610	chr8	53493365	53493765	60304	4.47541	1.45501	3.24612	14.6794	14.7429	13.5266	II	black
actr8	-1.36159	-1.35668	4.39834e-15	2.82378e-14	559.193	27.9428	32.094	12.5286	10.7322	2.73685	0.0383696	0.999995	ENSDARG00000103610	chr8	53477021	53477421	76648	0	0	4.32816	9.78626	13.2686	5.7971	II	black
acvr1ba	-0.706226	-0.702621	0.000623184	0.00146036	263.591	17.6258	17.6126	9.95496	11.7378	1.90636	0.0291516	0.999995	ENSDARG00000018968	chr23	27880916	27881316	15163	2.98361	2.91001	6.49223	24.4657	13.2686	8.69565	II	black
acvrl1	1.54923	1.54478	1.40668e-23	1.45743e-22	651.554	10.5622	9.76018	28.036	31.5893	1.82118	0.0340247	0.999995	ENSDARG00000018179	chr23	27963834	27964234	-33640	2.98361	2.91001	5.41019	12.2328	10.32	17.3913	I	red
acvrl1	1.54923	1.54478	1.40668e-23	1.45743e-22	651.554	10.5622	9.76018	28.036	31.5893	1.07417	0.0200883	0.640641	ENSDARG00000018179	chr23	27985501	27985600	-55156	6	4	18	11	16	20	I	red
adamts15a	1.20808	1.17051	0.0193525	0.0345751	39.6305	0.560546	0.815173	1.79575	1.34482	-2.00256	0.0094621	0.999995	ENSDARG00000029124	chr5	29645685	29646085	67028	28.3443	14.5501	19.4767	2.44657	4.42287	8.69565	VI	black
adat3	-2.93295	-2.89851	1.173e-20	1.04206e-19	126.666	12.3664	12.5207	1.66262	1.58658	1.44636	0.0019576	0.289215	ENSDARG00000005640	chr9	41238601	41238700	55	9	9	6	17	16	20	II	black
adcy1a	-3.97938	-3.72161	2.38336e-07	8.30407e-07	27.8606	1.09002	1.19567	0.0857403	0.0540719	-2.8117	0.0266153	0.999995	ENSDARG00000069026	chr20	6949620	6950020	60516	10.4426	7.27503	12.9845	0	1.47429	2.89855	III	blue
adcyap1b	-0.695909	-0.695182	8.9079e-14	5.18966e-13	3780.99	118.906	115.684	74.8554	69.8826	-2.23453	0.0223563	0.999995	ENSDARG00000027740	chr2	31266273	31266673	52970	7.45902	21.8251	11.9024	2.44657	1.47429	4.83092	III	blue
adgrl4	1.12928	1.12289	2.11791e-07	7.41632e-07	231.237	5.1204	4.40617	10.2404	10.6681	-1.96156	0.0121423	0.999995	ENSDARG00000013653	chr11	7499491	7499891	-99216	19.3934	21.8251	11.9024	4.89313	2.94858	5.7971	VI	black
adgrl4	1.12928	1.12289	2.11791e-07	7.41632e-07	231.237	5.1204	4.40617	10.2404	10.6681	1.98538	0.0479521	0.999995	ENSDARG00000013653	chr11	7719027	7719427	-318752	1.4918	5.82002	1.08204	14.6794	11.7943	6.76329	I	red
adoa	-0.615336	-0.612516	0.00166486	0.00364127	257.027	15.6317	15.3311	9.9655	10.2683	1.44819	0.0471141	0.999995	ENSDARG00000042827	chr12	8283048	8283448	-153777	4.47541	5.82002	8.65631	22.0191	13.2686	16.4251	II	black
adprm	-0.619654	-0.616427	0.00297151	0.00620054	233.342	14.0202	15.3281	9.36588	9.73681	2.2447	2.42784e-05	0.0451358	ENSDARG00000026090	chr12	96051	96200	-2959	3	6	6	16	19	23	II	black
adra1bb	1.10205	1.08431	0.00283441	0.00593694	72.5619	2.0485	2.10751	4.91866	3.96111	-0.845583	0.0404867	0.74791	ENSDARG00000041173	chr14	43156201	43156400	13483	21	17	31	5	15	11	VI	black
adra1bb	1.10205	1.08431	0.00283441	0.00593694	72.5619	2.0485	2.10751	4.91866	3.96111	-2.40571	0.0186618	0.999995	ENSDARG00000041173	chr14	43076155	43076555	-66462	10.4426	14.5501	16.2306	0	2.94858	4.83092	VI	black
adra2a	1.23698	1.2247	1.8147e-05	5.1811e-05	130.951	2.24485	2.58909	5.20055	6.19758	1.2097	0.00772812	0.471762	ENSDARG00000040841	chr22	29637401	29637500	-36	9	8	9	7	21	23	I	red
adra2c	1.67829	1.64931	1.09243e-05	3.19769e-05	91.2796	2.31368	3.17755	7.3578	10.1896	1.92466	0.0437217	0.999995	ENSDARG00000069669	chr1	40343194	40343594	-51964	4.47541	2.91001	1.08204	4.89313	11.7943	15.4589	I	red
agpat4	-1.01535	-1.01054	3.47873e-07	1.1904e-06	259.041	15.4304	15.0237	7.78276	7.25319	0.805483	0.0256635	0.678809	ENSDARG00000069044	chr13	35639151	35639650	-85	22	20	43	24	42	46	II	black
agpat4	-1.01535	-1.01054	3.47873e-07	1.1904e-06	259.041	15.4304	15.0237	7.78276	7.25319	1.17188	0.0151582	0.59498	ENSDARG00000069044	chr13	35643501	35643800	4165	7	9	14	11	24	20	II	black
agrn	1.38104	1.37727	4.98573e-20	4.2852e-19	1763.86	12.5013	13.2017	29.6658	37.3227	2.07114	0.0172537	0.999995	ENSDARG00000079388	chr23	23694230	23694630	135123	1.4918	4.36502	5.41019	24.4657	10.32	12.5604	I	red
agrn	1.38104	1.37727	4.98573e-20	4.2852e-19	1763.86	12.5013	13.2017	29.6658	37.3227	-1.38968	0.0313915	0.999995	ENSDARG00000079388	chr23	23524520	23524920	-34587	17.9016	17.4601	25.9689	7.3397	7.37144	8.69565	VI	black
ahcy	-2.45348	-2.44694	1.13439e-60	4.34654e-59	1983.85	138.752	147.597	29.2322	22.8321	1.58725	0.0388026	0.999995	ENSDARG00000005191	chr6	49918818	49919597	-8254	2.98361	10.185	3.24612	22.0191	14.7429	12.5604	II	black
ahr1a	-6.32512	-4.5068	0.000555114	0.00130967	7.29695	0.412691	0.42911	0	0	-0.779579	0.0271011	0.999995	ENSDARG00000020046	chr16	20249806	20250206	-17562	70.1148	75.6603	73.5786	24.4657	53.0744	50.2416	III	blue
aif1l	0.594101	0.593492	1.30511e-10	6.08114e-10	2656.28	80.5478	77.4489	118.778	119.807	2.04306	0.0316034	0.999995	ENSDARG00000009336	chr5	33896173	33896573	-52891	2.98361	1.45501	4.32816	12.2328	13.2686	10.628	I	red
aif1l	0.594101	0.593492	1.30511e-10	6.08114e-10	2656.28	80.5478	77.4489	118.778	119.807	1.70683	0.0403352	0.999995	ENSDARG00000009336	chr5	33837797	33838197	-111267	2.98361	2.91001	7.57427	14.6794	17.6915	11.5942	I	red
aifm1	-0.632154	-0.631339	1.06539e-09	4.6327e-09	1571.73	64.2166	64.7552	40.8277	42.4379	-0.686128	0.0441526	0.999995	ENSDARG00000058088	chr5	22069779	22070179	-106	58.1803	71.2953	66.0044	31.8053	47.1772	42.5121	III	blue
ak1	1.63087	1.62623	3.34711e-26	3.97176e-25	3853.62	193.119	203.678	531.099	698.176	1.4704	0.0155012	0.999995	ENSDARG00000001950	chr5	70904963	70905363	43115	7.45902	8.73003	8.65631	22.0191	26.5372	20.2899	I	red
akr7a3	-0.891059	-0.888665	2.66301e-09	1.11718e-08	503.345	41.5278	40.4502	22.3165	21.8736	1.70039	0.0486539	0.999995	ENSDARG00000016649	chr11	41179032	41179432	-47339	4.47541	2.91001	4.32816	14.6794	11.7943	11.5942	II	black
akt1	1.14241	1.13018	0.000140766	0.000358809	113.471	4.79404	3.99495	9.28178	10.2204	1.65545	0.0297055	0.999995		chr17	1747603	1748003	39604	2.98361	7.27503	5.41019	17.126	20.64	11.5942	I	red
aktip	-0.429234	-0.428555	0.000184714	0.000463766	1178.75	47.0376	46.8454	33.7532	36.0522	3.4023	0.00929535	0.999995	ENSDARG00000026862	chr7	36070498	36070898	-125139	1.4918	0	1.08204	17.126	5.89716	8.69565	II	black
aktip	-0.429234	-0.428555	0.000184714	0.000463766	1178.75	47.0376	46.8454	33.7532	36.0522	2.58409	0.0455286	0.999995	ENSDARG00000026862	chr7	36309472	36309872	113835	2.98361	0	1.08204	9.78626	5.89716	8.69565	II	black
alcama	0.630675	0.629008	2.1528e-05	6.08593e-05	728.631	23.6626	21.8449	33.059	37.569	2.21373	0.0129386	0.999995	ENSDARG00000026531	chr10	28923939	28924339	25006	2.98361	2.91001	3.24612	17.126	8.84573	16.4251	I	red
alcama	0.630675	0.629008	2.1528e-05	6.08593e-05	728.631	23.6626	21.8449	33.059	37.569	2.09207	0.0186256	0.999995	ENSDARG00000026531	chr10	28999915	29000315	-50970	2.98361	4.36502	2.16408	14.6794	16.2172	9.66184	I	red
alg13	-6.99557	-6.88504	3.09713e-79	2.07822e-77	584.016	31.6935	35.4563	0.342174	0.143861	-1.20761	0.0473452	0.999995	ENSDARG00000054374	chr21	34274506	34274906	-47412	23.8689	17.4601	18.3947	12.2328	5.89716	7.72947	III	blue
alg13	-6.99557	-6.88504	3.09713e-79	2.07822e-77	584.016	31.6935	35.4563	0.342174	0.143861	-2.53561	0.027477	0.999995	ENSDARG00000054374	chr21	34261540	34261940	-34446	10.4426	17.4601	8.65631	0	1.47429	4.83092	III	blue
alkbh2	-1.57427	-1.56159	1.47819e-09	6.34008e-09	183.431	18.8676	16.1943	6.47805	5.22546	-0.997774	0.0461699	0.764595	ENSDARG00000059856	chr5	41204151	41204300	10	19	13	29	3	11	11	III	blue
alox5ap	0.832592	0.81992	0.0204162	0.0362939	82.0722	3.73524	3.12036	6.85558	5.33226	2.80504	0.0205951	0.999995	ENSDARG00000054755	chr10	36556334	36556734	41716	0	0	1.08204	7.3397	5.89716	7.72947	I	red
ambra1a	-1.17638	-1.16892	3.22235e-07	1.1064e-06	195.302	4.8583	5.13883	2.09636	2.34116	1.82177	0.0472617	0.999995	ENSDARG00000008322	chr7	39020344	39020744	68764	2.98361	2.91001	4.32816	14.6794	11.7943	9.66184	II	black
amy2a	1.38209	1.32844	0.0168859	0.0305147	30.4316	0.731214	0.994247	1.89229	2.60256	-1.24995	0.0240176	0.999995	ENSDARG00000013856	chr2	16144049	16144449	200076	25.3607	17.4601	29.215	14.6794	8.84573	6.76329	VI	black
amy2a	1.38209	1.32844	0.0168859	0.0305147	30.4316	0.731214	0.994247	1.89229	2.60256	-0.997227	0.0368495	0.734477	ENSDARG00000013856	chr2	16026401	16026500	82277	11	24	19	7	3	12	VI	black
anapc7	-0.72941	-0.725991	0.000225939	0.000561408	293.26	16.807	18.4201	9.98497	11.313	2.62603	0.0328651	0.999995	ENSDARG00000063005	chr8	11834788	11835188	-102703	1.4918	0	0	4.89313	5.89716	7.72947	II	black
anapc7	-0.72941	-0.725991	0.000225939	0.000561408	293.26	16.807	18.4201	9.98497	11.313	2.76233	0.0400318	0.999995	ENSDARG00000063005	chr8	11763896	11764296	-31811	0	0	4.32816	12.2328	13.2686	3.86474	II	black
angpt2b	1.26111	1.23589	0.00217051	0.00464799	64.3988	1.65165	2.48668	4.79318	5.0605	2.58319	0.0374747	0.999995	ENSDARG00000053906	chr19	36394483	36394883	182110	4.47541	0	0	9.78626	7.37144	9.66184	I	red
angpt2b	1.26111	1.23589	0.00217051	0.00464799	64.3988	1.65165	2.48668	4.79318	5.0605	-2.28134	0.0226141	0.999995	ENSDARG00000053906	chr19	36260000	36260400	47627	14.918	14.5501	10.8204	0	4.42287	3.86474	VI	black
angptl1a	1.6487	1.59534	0.00174073	0.0037859	38.1912	0.812797	1.30021	3.17751	3.38686	1.83479	0.0234644	0.999995	ENSDARG00000012071	chr20	16136466	16136866	38957	5.96722	0	8.65631	19.5725	13.2686	19.3237	I	red
ankra2	0.384997	0.384242	0.00259419	0.0054763	826.716	38.4661	36.0716	48.0249	49.4228	-1.68445	0.0274457	0.999995	ENSDARG00000035399	chr5	34371661	34372061	-10304	19.3934	11.64	12.9845	7.3397	4.42287	1.93237	VI	black
ankrd46b	1.17531	1.1734	6.10348e-24	6.47528e-23	1035.24	38.1916	38.5748	86.471	86.8861	-1.18515	0.0157288	0.602903	ENSDARG00000015780	chr7	50606901	50607300	32356	22	18	38	5	4	19	VI	black
anos1a	1.29556	1.29082	1.28262e-13	7.38512e-13	433.608	9.39161	7.97287	21.1351	21.612	1.70797	0.0290298	0.999995	ENSDARG00000012896	chr1	31236348	31236748	26099	7.45902	1.45501	6.49223	19.5725	19.1658	11.5942	I	red
anp32a	0.601932	0.600988	1.39173e-07	4.99111e-07	2196.46	88.4557	79.4879	132.117	122.803	-0.7876	0.0177143	0.999995	ENSDARG00000006487	chr7	33101349	33101749	-22697	76.082	56.7452	59.5121	51.3779	36.8572	23.1884	VI	black
anp32a	0.601932	0.600988	1.39173e-07	4.99111e-07	2196.46	88.4557	79.4879	132.117	122.803	-1.00078	0.0265538	0.683428	ENSDARG00000006487	chr7	33078251	33080700	-624	38	34	62	11	18	22	VI	black
anp32a	0.601932	0.600988	1.39173e-07	4.99111e-07	2196.46	88.4557	79.4879	132.117	122.803	-0.926988	0.0114479	0.553903	ENSDARG00000006487	chr7	33101351	33101950	-22798	55	44	60	14	28	21	VI	black
anxa13	0.56172	0.561139	1.41059e-09	6.06394e-09	3916	129.005	126.607	182.179	195.301	-1.75913	0.0253102	0.999995	ENSDARG00000013976	chr24	6397508	6397908	-51339	17.9016	21.8251	16.2306	2.44657	4.42287	9.66184	VI	black
anxa13l	0.57851	0.577961	7.4787e-11	3.5434e-10	3198.05	175.335	173.008	256.071	264.286	0.987803	0.0227668	0.65586	ENSDARG00000013613	chr2	10023851	10024050	-16	12	9	15	16	21	20	I	red
anxa4	1.35031	1.34165	5.70002e-09	2.3106e-08	212.468	7.94266	6.77635	17.9307	19.7659	1.95681	0.0486968	0.999995	ENSDARG00000036456	chr10	41171649	41172049	-65622	2.98361	2.91001	2.16408	4.89313	17.6915	8.69565	I	red
aoc1	1.34871	1.33761	2.78174e-07	9.61605e-07	264.309	4.35331	4.99602	9.84777	14.0048	1.78884	9.16631e-05	0.0720965	ENSDARG00000061355	chr24	39997851	39998150	123572	10	11	4	11	25	39	I	red
ap1m2	-4.01136	-3.97164	1.89197e-43	4.32699e-42	284.211	26.535	26.6893	2.07186	1.10939	-1.27445	0.0133486	0.563637	ENSDARG00000096454	chr6	93501	93800	-993	18	23	20	3	8	10	III	blue
ap3s2	0.477571	0.476471	0.000570071	0.0013416	676.227	47.1082	47.0479	68.1856	62.7443	-1.12504	0.0361924	0.730899	ENSDARG00000039882	chr25	10671801	10672050	-24779	18	15	28	3	8	12	VI	black
ap5m1	-1.38884	-1.37529	1.27541e-06	4.13226e-06	130.056	8.42759	8.3432	3.53717	2.81599	1.95175	0.0274064	0.999995	ENSDARG00000031533	chr17	44332204	44332604	5117	2.98361	2.91001	4.32816	14.6794	13.2686	11.5942	II	black
aph1b	-0.858846	-0.857086	5.07008e-11	2.43095e-10	948.854	50.1475	53.7793	29.8651	27.313	2.87332	0.0170072	0.999995	ENSDARG00000005612	chr7	28906801	28907201	920	0	0	1.08204	7.3397	8.84573	5.7971	II	black
aph1b	-0.858846	-0.857086	5.07008e-11	2.43095e-10	948.854	50.1475	53.7793	29.8651	27.313	2.26508	0.0376073	0.999995	ENSDARG00000005612	chr7	28930951	28931351	25070	1.4918	1.45501	3.24612	9.78626	10.32	9.66184	II	black
api5	-0.725444	-0.724364	7.28325e-11	3.45575e-10	1517.41	55.4245	53.9416	31.7769	34.4662	-1.46209	0.0146011	0.999995	ENSDARG00000033597	chr25	29526920	29527320	-160918	29.8361	20.3701	23.8049	7.3397	11.7943	7.72947	III	blue
apln	0.962824	0.961592	1.09308e-20	9.73023e-20	2702.48	34.1722	33.555	63.0066	69.0953	-1.66976	0.0439589	0.999995	ENSDARG00000053279	chr14	33395552	33395952	13116	20.8853	10.185	17.3126	2.44657	11.7943	0.966184	VI	black
aplnra	1.14353	1.13909	2.13973e-10	9.83033e-10	327.577	11.155	11.5988	25.4458	24.7626	2.62126	0.0372269	0.999995	ENSDARG00000002172	chr8	40235187	40235587	52425	0	4.36502	0	4.89313	13.2686	8.69565	I	red
aplp2	0.618378	0.617721	4.87139e-11	2.33823e-10	4736.06	57.5469	57.5693	92.0884	84.5608	1.01131	0.0300106	0.706188	ENSDARG00000054864	chr18	44477801	44478050	55503	7	10	20	11	27	22	I	red
apnl	2.66786	2.49874	0.000380356	0.000917839	22.5058	0.223625	0.400653	2.32471	1.55304	2.00853	0.000110522	0.0798533	ENSDARG00000090900	chr3	31111301	31112200	16532	1	10	13	19	27	31	I	red
apnl	2.66786	2.49874	0.000380356	0.000917839	22.5058	0.223625	0.400653	2.32471	1.55304	-2.26333	0.0225283	0.999995	ENSDARG00000090900	chr3	31265462	31265862	-137380	14.918	11.64	10.8204	2.44657	1.47429	3.86474	VI	black
arcn1a	-0.803901	-0.802673	1.00679e-12	5.46787e-12	1551.28	54.5076	51.8765	29.2925	31.7383	1.98421	0.0377999	0.999995	ENSDARG00000002792	chr5	29900423	29900823	15870	4.47541	2.91001	3.24612	26.9122	10.32	4.83092	II	black
arfip2b	-0.635595	-0.631416	0.00670106	0.0131232	195.489	12.0736	12.024	7.07776	8.51105	-1.74359	0.0459587	0.999995	ENSDARG00000056664	chr10	26281109	26281509	-17473	17.9016	13.095	9.73835	4.89313	1.47429	5.7971	III	blue
arhgap10	-0.862894	-0.86035	3.78849e-08	1.42963e-07	555.596	17.2445	15.1607	8.9585	8.87322	-1.04667	0.0410668	0.749501	ENSDARG00000078326	chr1	36039751	36040050	-149	23	20	17	3	6	16	III	blue
arhgap12a	0.898842	0.896811	5.70482e-11	2.72442e-10	775.602	11.5703	11.925	20.8481	23.0006	1.12689	0.0288604	0.703928	ENSDARG00000008548	chr2	43896101	43896250	-47	5	11	11	6	13	32	I	red
arhgap12a	0.898842	0.896811	5.70482e-11	2.72442e-10	775.602	11.5703	11.925	20.8481	23.0006	1.11228	0.0191234	0.634791	ENSDARG00000008548	chr2	43972801	43972900	76627	7	13	7	18	14	14	I	red
arhgap12b	1.15575	1.15417	2.31471e-27	2.89481e-26	4916.93	62.2166	57.1154	139.652	126.219	2.84981	0.0287256	0.999995	ENSDARG00000026482	chr12	26554654	26555054	24162	1.4918	0	2.16408	7.3397	10.32	8.69565	I	red
arhgap17b	0.510492	0.507843	0.0143396	0.0262761	263.044	5.87544	5.35804	8.55899	7.42184	1.8255	0.0385771	0.999995	ENSDARG00000062263	chr3	18470105	18470505	40239	1.4918	2.91001	7.57427	17.126	11.7943	13.5266	I	red
arhgef1a	0.940872	0.93897	4.238e-13	2.3519e-12	1031.98	13.3029	14.0395	27.5639	24.8364	1.88101	0.0483332	0.999995	ENSDARG00000040380	chr19	11184944	11185344	3173	2.98361	2.91001	3.24612	2.44657	17.6915	13.5266	I	red
arhgef3	1.60298	1.55498	0.00155443	0.00341669	43.439	1.25306	1.0485	2.84473	4.21729	-1.07712	0.0374703	0.735382	ENSDARG00000013834	chr22	38984001	38984150	-7263	14	17	26	5	4	13	VI	black
arhgef9b	1.05808	1.05541	2.93658e-13	1.64835e-12	562.075	6.4951	6.46265	13.7525	13.2124	-1.10746	0.0316419	0.999995	ENSDARG00000078624	chr14	8933625	8934025	-39871	19.3934	29.1001	32.4612	19.5725	7.37144	10.628	VI	black
arih1l	-2.28928	-2.27957	4.23272e-34	7.02037e-33	382.029	28.6255	29.4008	5.51993	6.42758	1.92102	0.04218	0.999995	ENSDARG00000036870	chr7	13258962	13259362	20370	2.98361	2.91001	3.24612	14.6794	7.37144	12.5604	II	black
arl1	0.4312	0.430519	0.000169666	0.000428019	1191.66	79.5854	77.1151	108.606	102.584	0.817491	0.0227786	0.65586	ENSDARG00000101680	chr4	5957001	5957350	-52334	21	19	35	22	26	55	I	red
arl6ip5a	-2.15745	-2.13929	4.05111e-16	2.79206e-15	195.675	19.6207	21.4276	3.95385	5.3546	-1.112	0.0166557	0.604872	ENSDARG00000077044	chr6	43297201	43297300	60386	16	19	21	4	10	7	III	blue
arl6ip5a	-2.15745	-2.13929	4.05111e-16	2.79206e-15	195.675	19.6207	21.4276	3.95385	5.3546	-1.02367	0.0436207	0.999995	ENSDARG00000077044	chr6	43297355	43297755	60691	29.8361	34.9201	32.4612	9.78626	20.64	17.3913	III	blue
arl6ip5a	-2.15745	-2.13929	4.05111e-16	2.79206e-15	195.675	19.6207	21.4276	3.95385	5.3546	-1.2309	0.0201971	0.640641	ENSDARG00000077044	chr6	43297451	43297750	60736	17	22	30	3	11	10	III	blue
arl8ba	0.312279	0.311757	0.00816613	0.015713	1256.35	63.7406	57.9013	75.8276	75.3179	1.24118	0.0269243	0.687393	ENSDARG00000006915	chr6	42969251	42969650	3936	9	4	16	19	16	18	I	red
armc1l	-3.06819	-3.04959	2.15315e-42	4.72014e-41	302.763	27.5886	29.0122	3.0536	3.77342	2.34399	0.040085	0.999995	ENSDARG00000020887	chr23	32000448	32000848	13830	1.4918	2.91001	1.08204	12.2328	8.84573	6.76329	II	black
arntl1a	-1.39039	-1.38674	5.34129e-21	4.83606e-20	562.361	28.2375	29.119	10.6615	11.2498	1.98529	0.0457929	0.999995	ENSDARG00000006791	chr25	17805988	17806388	15948	2.98361	1.45501	4.32816	14.6794	13.2686	6.76329	II	black
arntl1b	-1.05141	-1.03667	0.00217709	0.00465904	127.371	6.94213	8.08102	2.79879	4.52158	-1.18408	0.0117752	0.55531	ENSDARG00000035732	chr7	65708051	65708250	-140782	14	16	36	6	6	11	III	blue
arpp19a	0.721932	0.720694	1.52611e-09	6.53293e-09	2111.2	30.0009	29.0016	45.3298	52.0937	1.47037	0.0441772	0.999995	ENSDARG00000032532	chr18	38908430	38908830	4329	7.45902	4.36502	7.57427	24.4657	17.6915	11.5942	I	red
arpp19b	-0.670258	-0.667711	0.000169289	0.000427288	432.338	19.7651	21.4778	13.9607	11.8482	1.74495	0.0469846	0.999995	ENSDARG00000039880	chr25	7571637	7572037	-32395	4.47541	1.45501	5.41019	12.2328	10.32	15.4589	II	black
arrdc3a	0.95187	0.950697	5.58266e-21	5.04423e-20	2872.82	43.4509	46.0808	83.5662	89.6334	-0.89224	0.0266304	0.684159	ENSDARG00000052690	chr5	48342101	48342500	2144	35	28	56	14	21	13	VI	black
as3mt	0.589592	0.586798	0.00307473	0.00639202	308.894	17.0395	14.4886	24.8344	22.6349	-1.78452	0.0303117	0.999995	ENSDARG00000027572	chr1	31046401	31046801	72492	16.4098	7.27503	18.3947	4.89313	4.42287	2.89855	VI	black
asb6	-1.62393	-1.60765	2.20423e-08	8.48259e-08	127.916	9.60571	11.3615	3.41917	3.3692	2.19887	0.0243683	0.999995	ENSDARG00000007125	chr8	6864441	6864841	10532	1.4918	2.91001	3.24612	12.2328	10.32	12.5604	II	black
asb7	-1.19326	-1.16941	0.00375236	0.00766416	56.8821	4.52844	3.80311	1.70384	1.96559	-1.72451	0.0444255	0.999995	ENSDARG00000006494	chr7	9889147	9889547	-260877	11.9344	7.27503	19.4767	4.89313	2.94858	3.86474	III	blue
ascc1	-0.737794	-0.735671	1.9276e-06	6.13406e-06	471.965	55.3854	57.8221	34.669	33.1055	-1.44781	0.0109512	0.543575	ENSDARG00000077760	chr12	48212351	48212550	36	10	25	25	4	2	12	III	blue
ascc2	-1.043	-1.03965	1.82175e-10	8.39963e-10	455.328	18.9248	17.1452	8.64926	8.88388	1.75735	0.0463475	0.999995	ENSDARG00000013058	chr5	17530936	17531336	22947	5.96722	1.45501	3.24612	7.3397	13.2686	15.4589	II	black
ascc2	-1.043	-1.03965	1.82175e-10	8.39963e-10	455.328	18.9248	17.1452	8.64926	8.88388	-1.52115	0.0257744	0.999995	ENSDARG00000013058	chr5	17695248	17695648	187259	20.8853	24.7351	17.3126	4.89313	7.37144	9.66184	III	blue
asf1bb	-0.858865	-0.85559	1.50768e-06	4.85033e-06	354.914	24.4031	24.1347	14.1098	12.5709	2.39101	0.0374677	0.999995	ENSDARG00000043713	chr1	55265282	55265682	-54226	1.4918	2.91001	1.08204	14.6794	4.42287	9.66184	II	black
asic1b	0.747348	0.743359	0.000399791	0.000961929	292.321	6.57399	6.82895	10.1049	12.455	2.64878	0.028179	0.999995	ENSDARG00000101866	chr22	7204072	7204472	-65547	2.98361	0	2.16408	19.5725	8.84573	3.86474	I	red
asl	-1.2273	-1.22081	5.34557e-09	2.17224e-08	274.88	16.149	19.0969	7.63573	7.38218	-1.52436	0.0272222	0.999995	ENSDARG00000033361	chr21	31270792	31271192	54507	19.3934	16.0051	15.1485	12.2328	1.47429	3.86474	III	blue
asmtl	-1.06902	-1.06498	1.81289e-09	7.7335e-09	381.002	19.403	20.4203	10.0498	8.85576	-1.908	0.0434605	0.999995	ENSDARG00000021433	chr9	35068057	35068457	5042	4.47541	10.185	18.3947	4.89313	2.94858	0.966184	III	blue
asz1	-6.44239	-6.36252	6.93684e-87	5.23989e-85	529.201	50.4871	49.1386	0.600043	0.532146	-1.5292	0.0169107	0.999995	ENSDARG00000004823	chr18	20682290	20682690	2565	26.8525	18.9151	16.2306	9.78626	5.89716	5.7971	III	blue
atat1	0.619073	0.616381	0.00115754	0.00259831	279.621	6.47592	6.77441	9.9426	10.4131	1.10423	0.0273463	0.69248	ENSDARG00000004472	chr19	27900201	27900450	4959	11	12	10	12	23	24	I	red
atf1	-1.63253	-1.62754	1.80586e-24	1.97287e-23	656.22	39.1625	40.5256	13.9649	11.6064	-0.986982	0.0291719	0.704898	ENSDARG00000044301	chr6	39523651	39524400	174	30	37	36	6	14	22	III	blue
atf4a	-1.06258	-1.05991	2.23947e-13	1.27054e-12	3344.28	262.3	265.284	141.974	110.29	0.706251	0.0225113	0.999995	ENSDARG00000111939	chr6	251021	251421	68	44.7541	46.5602	45.4456	73.397	84.0345	65.7005	II	black
atf4a	-1.06258	-1.05991	2.23947e-13	1.27054e-12	3344.28	262.3	265.284	141.974	110.29	1.03338	0.037366	0.735382	ENSDARG00000111939	chr6	207501	207650	-43577	16	8	4	6	22	22	II	black
atf4a	-1.06258	-1.05991	2.23947e-13	1.27054e-12	3344.28	262.3	265.284	141.974	110.29	1.31586	0.00742948	0.460403	ENSDARG00000111939	chr6	252951	253200	1923	5	15	7	7	23	28	II	black
atf4a	-1.06258	-1.05991	2.23947e-13	1.27054e-12	3344.28	262.3	265.284	141.974	110.29	1.18067	8.77953e-05	0.0718166	ENSDARG00000111939	chr6	250801	252300	397	26	39	39	39	59	78	II	black
atf4a	-1.06258	-1.05991	2.23947e-13	1.27054e-12	3344.28	262.3	265.284	141.974	110.29	1.16838	0.04445	0.7594	ENSDARG00000111939	chr6	254301	254600	3297	9	6	13	4	29	20	II	black
atf5a	-0.73409	-0.732158	7.16897e-07	2.38407e-06	581.571	25.669	25.2597	14.5691	16.1269	-0.617763	0.0386966	0.999995	ENSDARG00000068096	chr5	29818548	29818948	-265	96.9672	77.1153	81.1529	48.9313	57.4973	59.9034	III	blue
atg10	-2.1198	-2.10563	3.11926e-19	2.5787e-18	202.109	25.4816	26.9464	5.84801	6.24586	2.05095	0.0417002	0.999995	ENSDARG00000104846	chr10	43225739	43226139	17216	1.4918	4.36502	2.16408	14.6794	11.7943	6.76329	II	black
atp13a1	-1.17889	-1.17725	6.05187e-28	7.7745e-27	1479	41.706	40.6441	17.8096	18.6029	1.85938	0.0472912	0.999995	ENSDARG00000029931	chr3	52682591	52682991	37653	1.4918	2.91001	5.41019	4.89313	16.2172	14.4928	II	black
atp1a1a.3	-1.00568	-0.981139	0.0277109	0.0477899	44.1073	1.52577	1.43572	0.810457	0.654473	1.96935	0.018706	0.999995	ENSDARG00000039131	chr1	1652743	1653470	-4394	5.96722	1.45501	5.41019	26.9122	8.84573	14.4928	II	black
atp1a1b	1.11433	1.11168	2.55503e-15	1.6679e-14	18517.4	290.554	294.946	551.923	715.798	-1.79691	0.0282108	0.999995	ENSDARG00000019856	chr9	36318439	36318839	226161	16.4098	14.5501	9.73835	7.3397	1.47429	2.89855	VI	black
atp1a3a	0.966175	0.965103	8.92769e-24	9.35885e-23	5112.77	52.7486	54.113	99.6423	109.18	2.25759	0.0489548	0.999995	ENSDARG00000018259	chr19	6460733	6461133	5577	2.98361	1.45501	1.08204	4.89313	14.7429	6.76329	I	red
atp1a3b	1.19247	1.19091	4.39989e-30	6.24057e-29	36254.7	384.698	371.047	802.017	925.332	-1.05417	0.0157728	0.602903	ENSDARG00000104139	chr16	10885551	10885900	-60	27	25	36	10	13	10	VI	black
atp1a3b	1.19247	1.19091	4.39989e-30	6.24057e-29	36254.7	384.698	371.047	802.017	925.332	-1.12228	0.0205119	0.999995	ENSDARG00000104139	chr16	10885562	10885962	-24	38.7869	27.6451	31.3791	14.6794	17.6915	12.5604	VI	black
atp1b2b	1.3397	1.32989	6.33968e-08	2.34812e-07	1031.79	19.6824	19.6723	37.0695	62.6729	2.24063	0.0354184	0.999995	ENSDARG00000034424	chr5	37947824	37948224	-41196	2.98361	1.45501	2.16408	14.6794	5.89716	10.628	I	red
atp2a2b	-0.427656	-0.426545	0.00366285	0.00750453	2886.32	61.9376	63.999	40.9993	52.7285	1.98716	0.0363479	0.999995	ENSDARG00000005122	chr21	17064063	17064463	49421	2.98361	1.45501	5.41019	19.5725	8.84573	10.628	II	black
atp2a2b	-0.427656	-0.426545	0.00366285	0.00750453	2886.32	61.9376	63.999	40.9993	52.7285	1.83161	0.0133947	0.999995	ENSDARG00000005122	chr21	17046962	17047362	32320	5.96722	2.91001	6.49223	19.5725	20.64	14.4928	II	black
atp2b2	1.2905	1.28802	2.08574e-24	2.26552e-23	3663.97	35.234	34.2573	77.1503	92.9434	2.87993	0.00896223	0.999995	ENSDARG00000063433	chr11	1305787	1306187	-41563	1.4918	1.45501	2.16408	19.5725	10.32	7.72947	I	red
atp2b4	-0.894918	-0.886457	0.00146309	0.00322934	183.211	9.50308	10.3015	4.36659	6.36682	1.16994	0.0163035	0.604872	ENSDARG00000044902	chr11	22826651	22827000	1110	17	9	11	14	18	38	II	black
atp6ap1lb	0.964231	0.962765	1.08107e-17	8.19886e-17	1381.55	34.4793	31.906	65.0267	64.5886	-0.651344	0.0380839	0.999995	ENSDARG00000090963	chr23	19560143	19560543	-77708	61.164	75.6603	80.0709	41.5916	50.1258	46.3768	VI	black
atp6ap2	0.554434	0.553842	4.07799e-09	1.67413e-08	3237.9	135.787	129.735	190.069	200.113	-1.16774	0.0289875	0.704435	ENSDARG00000008735	chr22	11109651	11109900	-2710	14	25	25	4	13	6	VI	black
atp6v0d1	0.602908	0.602131	5.97359e-09	2.41705e-08	4049.17	129.649	119.101	181.39	196.664	2.28969	0.0413022	0.999995	ENSDARG00000069090	chr7	34817616	34818016	2897	1.4918	2.91001	1.08204	7.3397	8.84573	10.628	I	red
atp6v1aa	0.872872	0.871955	1.03842e-20	9.26867e-20	4882.23	105.756	110.925	191.536	205.313	1.68446	0.0336363	0.999995	ENSDARG00000034534	chr5	23745613	23746013	3931	1.4918	8.73003	5.41019	24.4657	10.32	15.4589	I	red
atp6v1b2	1.0075	1.00667	2.37422e-34	3.97276e-33	7791.01	179.465	176.253	349.271	366.03	-1.69325	0.0480249	0.999995	ENSDARG00000043465	chr10	19666759	19667159	69789	7.45902	18.9151	16.2306	2.44657	5.89716	4.83092	VI	black
atp6v1d	0.759719	0.758736	2.4766e-13	1.39967e-12	2182.79	62.885	58.884	100.437	105.926	1.53556	0.0332376	0.999995	ENSDARG00000011175	chr20	51256097	51256810	30995	7.45902	4.36502	7.57427	22.0191	23.5886	10.628	I	red
atp6v1e1b	0.944968	0.943767	4.07734e-20	3.52507e-19	4971.95	225.958	216.038	448.779	401.94	1.93084	0.0359908	0.999995	ENSDARG00000030694	chr4	5237112	5237512	1384	1.4918	5.82002	2.16408	12.2328	13.2686	10.628	I	red
atp6v1h	1.1453	1.14415	4.69538e-36	8.3876e-35	4089.54	113.197	116.116	261.085	245.905	1.27691	0.0107278	0.543259	ENSDARG00000006370	chr2	30803951	30804050	773	1	17	8	12	11	30	I	red
b3galt2	-0.373302	-0.372027	0.0270865	0.0468844	547.11	21.4151	22.8585	18.5843	15.4727	-1.59575	0.0472325	0.769654	ENSDARG00000102061	chr22	24130901	24132000	-412	25	25	9	0	8	9	III	blue
b3gat1a	0.637653	0.634228	0.00261288	0.0055096	232.906	10.1347	9.88469	14.6929	16.5368	-1.23412	0.0282463	0.702128	ENSDARG00000040547	chr18	36218901	36219100	-64178	21	20	17	5	10	5	VI	black
b3gat1a	0.637653	0.634228	0.00261288	0.0055096	232.906	10.1347	9.88469	14.6929	16.5368	-1.33458	0.0178614	0.620909	ENSDARG00000040547	chr18	36285851	36286250	-131228	17	26	24	3	9	10	VI	black
b3glcta	0.458088	0.456076	0.0167713	0.0303366	273.752	9.78433	10.4178	13.9641	13.7532	-1.31531	0.00631262	0.999995	ENSDARG00000073917	chr15	31707121	31707681	-2082	28.3443	39.2851	35.7073	14.6794	16.2172	10.628	VI	black
b3glcta	0.458088	0.456076	0.0167713	0.0303366	273.752	9.78433	10.4178	13.9641	13.7532	-1.69207	0.000154471	0.0939107	ENSDARG00000073917	chr15	31707001	31707500	-2233	25	30	44	6	8	10	VI	black
b4galt1l	-2.25022	-2.2387	1.42415e-27	1.79464e-26	277.422	21.939	22.6726	4.56352	4.83693	1.77161	0.037076	0.999995	ENSDARG00000104404	chr14	51723093	51723493	-1155	1.4918	7.27503	3.24612	14.6794	14.7429	11.5942	II	black
b4galt1l	-2.25022	-2.2387	1.42415e-27	1.79464e-26	277.422	21.939	22.6726	4.56352	4.83693	1.19238	0.0125826	0.556936	ENSDARG00000104404	chr14	51724151	51725100	178	14	16	17	17	21	50	II	black
b9d2	-1.07034	-1.05652	0.00116768	0.00261931	84.7875	9.7791	10.3121	4.68667	4.88984	1.56505	0.0296244	0.999995	ENSDARG00000017385	chr21	21569033	21569433	-6405	2.98361	10.185	6.49223	24.4657	22.1143	11.5942	II	black
babam1	0.459659	0.458416	0.00220511	0.00471671	533.44	20.6141	22.3853	29.9915	29.0482	-0.74057	0.00925866	0.999995	ENSDARG00000077526	chr11	6074690	6075090	-3733	89.5082	91.6653	99.5476	51.3779	69.2916	47.343	VI	black
bag3	1.47489	1.4633	8.86314e-09	3.53323e-08	378.638	7.24498	8.04711	16.9503	25.6323	-0.987178	0.0448489	0.760459	ENSDARG00000039486	chr13	25356001	25356350	-70	22	25	36	9	10	14	VI	black
baiap2a	-0.756775	-0.750495	0.00409178	0.00830395	183.251	7.60678	6.4431	3.66409	4.71271	-1.49677	0.0410263	0.999995	ENSDARG00000062799	chr3	51543620	51544020	113501	17.9016	11.64	22.7228	4.89313	5.89716	7.72947	III	blue
baiap2a	-0.756775	-0.750495	0.00409178	0.00830395	183.251	7.60678	6.4431	3.66409	4.71271	1.07331	0.0354245	0.726424	ENSDARG00000062799	chr3	51522251	51522500	92057	10	8	12	22	13	13	II	black
baiap2a	-0.756775	-0.750495	0.00409178	0.00830395	183.251	7.60678	6.4431	3.66409	4.71271	2.36952	0.0486159	0.999995	ENSDARG00000062799	chr3	51394150	51394550	-35969	1.4918	1.45501	2.16408	9.78626	11.7943	4.83092	II	black
banp	-0.596253	-0.592368	0.0107295	0.0201211	176	7.26983	7.0939	4.93687	4.54392	-1.00662	0.0257181	0.678809	ENSDARG00000017562	chr25	30202451	30202600	185205	13	23	23	6	5	13	III	blue
barhl2	1.27131	1.25232	0.000349605	0.000849058	96.2015	2.78642	2.63327	7.66647	5.35881	1.87033	0.0314421	0.999995	ENSDARG00000104361	chr6	24795919	24796319	78076	2.98361	1.45501	7.57427	17.126	13.2686	13.5266	I	red
bcar1	0.737758	0.735472	4.44994e-06	1.36451e-05	468.018	5.42486	5.31199	8.5205	9.41872	-0.974267	0.0455091	0.762068	ENSDARG00000056525	chr18	22634951	22635150	17904	15	22	22	3	10	12	VI	black
bcl2a	-2.84968	-2.75066	1.6982e-07	6.01351e-07	45.3644	5.46366	6.07643	0.573022	1.08412	-0.831069	0.0108667	0.999995	ENSDARG00000094704	chr24	28174093	28174493	-24535	96.9672	71.2953	70.3325	36.6985	47.1772	50.2416	III	blue
bcl2a	-2.84968	-2.75066	1.6982e-07	6.01351e-07	45.3644	5.46366	6.07643	0.573022	1.08412	-2.65907	0.0320587	0.999995	ENSDARG00000094704	chr24	28009628	28010028	139930	11.9344	17.4601	4.32816	0	1.47429	3.86474	III	blue
bcl2l10	-0.914972	-0.913642	9.17247e-17	6.56215e-16	1372.15	106.863	112.726	58.5991	57.7903	2.79373	0.0162148	0.999995	ENSDARG00000026766	chr18	39142184	39142584	16658	2.98361	1.45501	0	7.3397	14.7429	8.69565	II	black
bcl2l10	-0.914972	-0.913642	9.17247e-17	6.56215e-16	1372.15	106.863	112.726	58.5991	57.7903	1.0229	0.0252035	0.677282	ENSDARG00000026766	chr18	39129201	39129300	3524	6	5	18	6	17	26	II	black
bcl9l	0.617736	0.616455	2.63417e-06	8.25536e-06	696.666	8.6008	8.73323	13.2041	13.3955	-1.48815	0.0224672	0.999995	ENSDARG00000055054	chr18	43782267	43782667	217713	17.9016	17.4601	19.4767	9.78626	5.89716	3.86474	VI	black
bcl9l	0.617736	0.616455	2.63417e-06	8.25536e-06	696.666	8.6008	8.73323	13.2041	13.3955	0.969014	0.0392469	0.739872	ENSDARG00000055054	chr18	43987301	43987400	12830	4	4	22	10	19	17	I	red
bcl9l	0.617736	0.616455	2.63417e-06	8.25536e-06	696.666	8.6008	8.73323	13.2041	13.3955	1.12064	0.0111297	0.548437	ENSDARG00000055054	chr18	43919001	43919450	80954	14	8	19	11	37	24	I	red
bdh2	-0.787514	-0.783586	0.000114658	0.000296318	242.503	22.8903	24.603	13.5861	13.9278	-0.639997	0.0379119	0.999995	ENSDARG00000052696	chr1	43011709	43012109	14482	62.6558	90.2103	69.2505	48.9313	50.1258	43.4783	III	blue
becn1	0.45032	0.448758	0.0081188	0.0156287	420.179	15.8598	14.2269	19.8218	21.3964	0.780263	0.00231291	0.321159	ENSDARG00000079128	chr12	14352401	14352850	-165163	44	55	78	35	65	133	I	red
becn1	0.45032	0.448758	0.0081188	0.0156287	420.179	15.8598	14.2269	19.8218	21.3964	-3.04371	0.0277723	0.999995	ENSDARG00000079128	chr12	14428240	14428640	-89349	5.96722	14.5501	7.57427	0	1.47429	1.93237	VI	black
bgnb	0.452272	0.450183	0.021344	0.0377705	259.028	6.60681	6.20703	8.63833	8.92176	-2.47829	0.035773	0.999995	ENSDARG00000002945	chr23	20096180	20096580	28612	11.9344	7.27503	10.8204	0	4.42287	0.966184	VI	black
bmi1b	-0.770913	-0.769046	5.87347e-08	2.18094e-07	611.47	36.9426	34.6343	21.2462	20.6979	-1.42481	0.00881604	0.507854	ENSDARG00000013076	chr2	21513651	21513850	-1543	13	27	27	0	9	12	III	blue
bmpr1ba	-3.28519	-3.26188	2.39874e-41	5.14755e-40	243.782	16.2576	15.5732	1.61662	1.65448	-1.21668	0.0118237	0.55585	ENSDARG00000104100	chr5	7134301	7134400	72516	25	13	17	3	5	12	III	blue
bnc2	0.689147	0.684318	0.00443584	0.00896184	162.662	1.6814	1.81454	2.77465	2.85828	-1.86818	0.00598101	0.999995	ENSDARG00000069989	chr1	26419033	26419433	88879	31.3279	16.0051	23.8049	4.89313	5.89716	8.69565	VI	black
bnc2	0.689147	0.684318	0.00443584	0.00896184	162.662	1.6814	1.81454	2.77465	2.85828	-1.48579	0.00753367	0.463428	ENSDARG00000069989	chr1	26514101	26514550	183972	13	26	30	5	3	12	VI	black
bnc2	0.689147	0.684318	0.00443584	0.00896184	162.662	1.6814	1.81454	2.77465	2.85828	-1.67688	0.0392891	0.999995	ENSDARG00000069989	chr1	26211233	26211633	-118921	17.9016	11.64	14.0665	4.89313	2.94858	5.7971	VI	black
bnc2	0.689147	0.684318	0.00443584	0.00896184	162.662	1.6814	1.81454	2.77465	2.85828	-1.4718	0.0023943	0.324261	ENSDARG00000069989	chr1	26541451	26541550	211146	19	17	22	4	5	8	VI	black
bnc2	0.689147	0.684318	0.00443584	0.00896184	162.662	1.6814	1.81454	2.77465	2.85828	-0.965545	0.0442589	0.999995	ENSDARG00000069989	chr1	26514036	26514436	183882	25.3607	32.0101	30.2971	19.5725	11.7943	13.5266	VI	black
bnc2	0.689147	0.684318	0.00443584	0.00896184	162.662	1.6814	1.81454	2.77465	2.85828	-1.14813	0.0252871	0.677748	ENSDARG00000069989	chr1	26509401	26509550	179122	14	20	25	4	4	14	VI	black
bnc2	0.689147	0.684318	0.00443584	0.00896184	162.662	1.6814	1.81454	2.77465	2.85828	-1.96256	0.0111123	0.999995	ENSDARG00000069989	chr1	26684476	26684876	354322	22.3771	14.5501	16.2306	4.89313	2.94858	5.7971	VI	black
bnc2	0.689147	0.684318	0.00443584	0.00896184	162.662	1.6814	1.81454	2.77465	2.85828	1.95029	0.0435145	0.999995	ENSDARG00000069989	chr1	26242434	26242834	-87720	4.47541	2.91001	1.08204	12.2328	11.7943	8.69565	I	red
bnip3	1.36181	1.35414	3.44016e-10	1.54942e-09	424.487	24.9193	30.2956	62.0184	79.8963	-1.74179	0.0432795	0.999995	ENSDARG00000099961	chr12	39954715	39955115	-579370	25.3607	13.095	11.9024	2.44657	2.94858	9.66184	VI	black
bnip3	1.36181	1.35414	3.44016e-10	1.54942e-09	424.487	24.9193	30.2956	62.0184	79.8963	-2.16973	0.0312496	0.999995	ENSDARG00000099961	chr12	40004120	40004520	-529965	8.95082	13.095	12.9845	2.44657	1.47429	3.86474	VI	black
bnip3la	0.74968	0.745737	0.000347631	0.000844731	273.16	19.1045	19.1713	29.3611	35.186	1.69007	0.0446148	0.999995	ENSDARG00000025468	chr8	5220896	5221296	-1016	0	7.27503	6.49223	14.6794	16.2172	13.5266	I	red
bnip3la	0.74968	0.745737	0.000347631	0.000844731	273.16	19.1045	19.1713	29.3611	35.186	0.898461	0.0482321	0.771833	ENSDARG00000025468	chr8	5237351	5237600	15364	11	13	13	17	19	19	I	red
bpgm	0.878626	0.877102	2.71719e-13	1.5304e-12	945.239	27.1179	26.1423	48.6947	49.2937	1.47368	0.00501073	0.414856	ENSDARG00000070826	chr25	20023551	20023950	1892	5	8	10	5	27	22	I	red
braf	0.530349	0.528617	0.0013139	0.00292399	531.503	6.8483	6.45032	8.89297	10.3682	1.67629	0.0315938	0.999995	ENSDARG00000017661	chr4	12096737	12097137	6250	1.4918	7.27503	7.57427	24.4657	13.2686	14.4928	I	red
brat1	-0.927905	-0.923902	1.04805e-06	3.43148e-06	392.622	16.9315	15.5389	9.33202	7.66956	1.47143	0.0406449	0.999995	ENSDARG00000062585	chr1	11011053	11011781	-8719	7.45902	2.91001	7.57427	12.2328	19.1658	18.3575	II	black
brd2a	-1.94753	-1.9453	1.735e-88	1.37335e-86	2246.42	73.0659	73.2136	19.2334	18.6627	-0.606195	0.00992948	0.999995	ENSDARG00000022280	chr19	7235245	7235645	-131	150.672	181.876	130.927	107.649	97.3031	99.5169	III	blue
brd2b	-1.74172	-1.71316	2.82667e-06	8.83143e-06	73.3977	6.34066	6.66302	1.77117	2.14805	-0.603754	0.0296161	0.999995	ENSDARG00000046087	chr16	48771779	48772179	-81	107.41	82.9353	97.3835	58.7176	67.8173	62.802	III	blue
brd4	0.315826	0.315168	0.0165084	0.0299184	753.484	9.85373	10.5898	12.7576	12.6657	0.963889	0.0432906	0.755351	ENSDARG00000078904	chr3	52903101	52903200	41641	12	14	3	6	24	19	I	red
brd4	0.315826	0.315168	0.0165084	0.0299184	753.484	9.85373	10.5898	12.7576	12.6657	2.9389	0.0386053	0.999995	ENSDARG00000078904	chr3	52890802	52891202	29493	1.4918	0	1.08204	9.78626	10.32	2.89855	I	red
brd7	-0.559401	-0.557751	0.00036703	0.000888929	656.224	32.4774	29.4288	22.472	19.4593	-1.39646	0.00561902	0.425588	ENSDARG00000008380	chr7	37470851	37471150	-38	22	18	30	8	5	8	III	blue
brdt	-1.26959	-1.26806	9.44957e-37	1.71821e-35	1807.38	42.3949	42.0528	17.3072	17.7395	-3.12165	0.012616	0.999995	ENSDARG00000102802	chr6	24211203	24211603	81697	14.918	1.45501	9.73835	0	1.47429	0	III	blue
brinp2	0.827929	0.823807	4.86561e-05	0.000131962	361.186	6.16154	7.01546	10.5171	12.9002	2.25759	0.0489548	0.999995	ENSDARG00000014302	chr2	34508450	34508850	-8271	2.98361	1.45501	1.08204	4.89313	14.7429	6.76329	I	red
brinp2	0.827929	0.823807	4.86561e-05	0.000131962	361.186	6.16154	7.01546	10.5171	12.9002	-1.41509	0.0398636	0.999995	ENSDARG00000014302	chr2	34700990	34701390	-200811	14.918	11.64	21.6408	9.78626	4.42287	3.86474	VI	black
brms1	0.647015	0.644228	0.000651868	0.00152352	329.523	14.1145	12.003	20.497	20.49	-1.56349	0.0494354	0.999995	ENSDARG00000051955	chr7	60243353	60243753	151833	14.918	11.64	23.8049	2.44657	5.89716	8.69565	VI	black
brox	0.8939	0.892393	4.71565e-14	2.81809e-13	1156.16	43.4744	41.6666	81.6986	76.461	0.868237	0.0378496	0.736057	ENSDARG00000013659	chr20	51915701	51916000	74	10	12	26	12	28	30	I	red
bscl2	0.846638	0.842997	7.81435e-06	2.33231e-05	503.149	15.5043	17.725	26.7351	33.0777	1.36782	0.00674737	0.446549	ENSDARG00000037008	chr21	26640551	26640700	14638	12	8	5	8	27	20	I	red
btbd6a	1.7817	1.77721	9.68596e-35	1.65211e-33	970.019	17.3633	16.1924	53.675	61.9405	-1.21107	0.0379519	0.736057	ENSDARG00000076440	chr13	33268451	33268700	-291	17	23	20	4	12	5	VI	black
btf3l4	-0.506397	-0.505559	1.61237e-05	4.63345e-05	1115.67	126.678	120.505	84.9653	89.2661	-2.8678	0.0444594	0.999995	ENSDARG00000089681	chr11	13004804	13005204	21259	5.96722	7.27503	8.65631	0	0	1.93237	III	blue
btg1	0.93096	0.928474	4.38253e-10	1.95719e-09	1307.9	50.8497	50.3843	86.3575	106.922	1.39735	0.00324122	0.368343	ENSDARG00000027249	chr4	16553051	16554200	2446	12	11	16	6	36	45	I	red
btg2	-1.5874	-1.58547	2.93518e-56	9.84777e-55	2010.6	117.131	121.921	39.5468	40.0085	-0.426864	0.037441	0.999995	ENSDARG00000020298	chr22	760027	760427	-79	179.016	176.056	179.618	139.454	132.686	125.604	III	blue
btg2	-1.5874	-1.58547	2.93518e-56	9.84777e-55	2010.6	117.131	121.921	39.5468	40.0085	1.34095	2.05398e-05	0.0441529	ENSDARG00000020298	chr22	758401	760950	472	29	43	32	29	83	91	II	black
btg3	-0.942575	-0.94016	1.15921e-10	5.41855e-10	643.193	52.2765	48.506	27.2951	25.0661	1.84163	0.0356767	0.999995	ENSDARG00000069065	chr10	28509489	28510174	-15538	2.98361	2.91001	5.41019	17.126	11.7943	11.5942	II	black
btg3	-0.942575	-0.94016	1.15921e-10	5.41855e-10	643.193	52.2765	48.506	27.2951	25.0661	1.07195	0.019179	0.634791	ENSDARG00000069065	chr10	28495051	28495250	-856	8	7	19	17	18	21	II	black
bub3	-2.24233	-2.22873	2.91405e-23	2.9677e-22	646.737	68.5524	82.9453	18.9218	12.8482	-2.74997	0.0300978	0.999995	ENSDARG00000075883	chr12	49153177	49153577	43010	8.95082	5.82002	5.41019	0	1.47429	0	III	blue
c1qtnf1	1.39958	1.3887	4.21783e-08	1.58351e-07	151.542	2.5941	2.60584	7.00349	6.70259	1.62017	0.0411969	0.999995	ENSDARG00000088878	chr12	32973641	32974041	240070	5.96722	2.91001	5.41019	17.126	13.2686	13.5266	I	red
cab39	0.70639	0.702113	0.00168478	0.00367814	402.214	13.8774	14.5595	19.3849	27.1474	0.981869	0.0494501	0.774084	ENSDARG00000043451	chr15	40127601	40127800	-2709	10	11	13	13	19	23	I	red
cab39l1	-0.672337	-0.670155	4.35517e-05	0.000118801	453.812	19.4627	19.3279	11.44	12.9759	-1.19158	0.0140072	0.568884	ENSDARG00000021374	chr14	31148251	31148450	708	20	19	25	3	12	8	III	blue
cacna2d1a	0.820942	0.813827	0.00231454	0.00493111	138.331	2.37324	2.58297	4.08385	4.68267	2.19467	0.0352848	0.999995	ENSDARG00000014804	chr4	19891656	19892056	3153	2.98361	1.45501	2.16408	9.78626	8.84573	11.5942	I	red
cacna2d1a	0.820942	0.813827	0.00231454	0.00493111	138.331	2.37324	2.58297	4.08385	4.68267	2.25666	0.0250097	0.999995	ENSDARG00000014804	chr4	19849770	19850170	45039	4.47541	1.45501	2.16408	17.126	17.6915	3.86474	I	red
cacna2d2b	0.93554	0.930064	2.34117e-05	6.58887e-05	257.517	4.03546	3.92489	6.84369	8.43573	1.45072	0.00320821	0.368343	ENSDARG00000078169	chr22	8819401	8819650	-623606	3	11	13	6	25	32	I	red
cadm2b	1.13251	1.1268	3.41485e-08	1.2938e-07	244.564	10.0292	10.8123	22.5975	23.0482	-1.64958	0.0316095	0.999995	ENSDARG00000062633	chr15	7685475	7685875	-50211	11.9344	16.0051	19.4767	4.89313	4.42287	5.7971	VI	black
cadm2b	1.13251	1.1268	3.41485e-08	1.2938e-07	244.564	10.0292	10.8123	22.5975	23.0482	-1.11675	0.0464139	0.765562	ENSDARG00000062633	chr15	7622151	7622350	-113636	24	12	22	5	6	11	VI	black
cadm2b	1.13251	1.1268	3.41485e-08	1.2938e-07	244.564	10.0292	10.8123	22.5975	23.0482	-1.70345	0.0483408	0.999995	ENSDARG00000062633	chr15	7847104	7847504	111418	19.3934	18.9151	21.6408	0	2.94858	15.4589	VI	black
cahz	0.630128	0.629461	1.91681e-11	9.45457e-11	3102.39	128.437	131.407	206.848	195.089	-1.39556	0.0469116	0.999995	ENSDARG00000011166	chr2	29390893	29391293	110479	20.8853	11.64	16.2306	9.78626	2.94858	5.7971	VI	black
cahz	0.630128	0.629461	1.91681e-11	9.45457e-11	3102.39	128.437	131.407	206.848	195.089	-2.32944	0.0105793	0.999995	ENSDARG00000011166	chr2	29410417	29410817	90955	19.3934	11.64	12.9845	4.89313	0	3.86474	VI	black
calca	-1.66404	-1.63902	3.01629e-06	9.40386e-06	10313.9	1240.11	1173.55	474.311	287.192	-1.67706	0.0479739	0.999995	ENSDARG00000056590	chr7	27244167	27244567	170461	8.95082	20.3701	9.73835	4.89313	4.42287	2.89855	III	blue
calcrla	1.92901	1.87678	6.1087e-05	0.000163596	48.1446	1.056	0.900937	3.17859	4.33916	-1.47157	0.0201746	0.999995	ENSDARG00000011473	chr9	42609627	42610027	6852	20.8853	23.2801	19.4767	7.3397	8.84573	6.76329	VI	black
calcrla	1.92901	1.87678	6.1087e-05	0.000163596	48.1446	1.056	0.900937	3.17859	4.33916	2.24727	0.0435783	0.999995	ENSDARG00000011473	chr9	42537561	42537961	78918	2.98361	1.45501	2.16408	12.2328	16.2172	2.89855	I	red
calm2a	0.911019	0.910188	1.40839e-25	1.62457e-24	10407	427.172	400.61	796.075	760.535	2.04931	0.0493431	0.999995	ENSDARG00000031427	chr13	8449127	8449527	3947	1.4918	4.36502	2.16408	19.5725	5.89716	7.72947	I	red
calm2a	0.911019	0.910188	1.40839e-25	1.62457e-24	10407	427.172	400.61	796.075	760.535	-1.19826	0.0348555	0.999995	ENSDARG00000031427	chr13	8463518	8463918	-10444	34.3115	20.3701	22.7228	9.78626	16.2172	7.72947	VI	black
calr	-0.709713	-0.709039	1.44843e-15	9.64087e-15	6282.98	209.75	196.658	122.034	126.551	1.13009	0.0133019	0.563637	ENSDARG00000076290	chr8	16551851	16552700	4566	35	8	22	25	43	43	II	black
calr	-0.709713	-0.709039	1.44843e-15	9.64087e-15	6282.98	209.75	196.658	122.034	126.551	1.09327	0.00956966	0.520477	ENSDARG00000076290	chr8	16527401	16527700	29292	13	11	23	7	42	33	II	black
camk2d1	1.15634	1.14438	8.78783e-05	0.000230489	114.967	1.65281	1.91507	4.13215	3.7848	-1.85998	0.0137723	0.999995	ENSDARG00000043010	chr7	57423970	57424370	860	14.918	17.4601	17.3126	4.89313	5.89716	2.89855	VI	black
camk2d1	1.15634	1.14438	8.78783e-05	0.000230489	114.967	1.65281	1.91507	4.13215	3.7848	-0.956661	0.0469839	0.999995	ENSDARG00000043010	chr7	57422682	57423082	-428	29.8361	32.0101	28.133	17.126	14.7429	14.4928	VI	black
camk2d1	1.15634	1.14438	8.78783e-05	0.000230489	114.967	1.65281	1.91507	4.13215	3.7848	-1.59339	0.0248393	0.999995	ENSDARG00000043010	chr7	57514631	57515031	91521	17.9016	20.3701	16.2306	4.89313	7.37144	5.7971	VI	black
camk2d2	1.38243	1.37933	4.80655e-24	5.12402e-23	1505.56	30.8563	30.0443	72.5765	86.3974	-1.38086	0.0402335	0.999995	ENSDARG00000014273	chr1	13455379	13455779	91984	14.918	18.9151	19.4767	12.2328	1.47429	6.76329	VI	black
camsap1b	0.415346	0.414135	0.00772827	0.0149291	503.057	5.59445	5.97644	7.40349	8.03733	-2.20037	0.0421556	0.999995	ENSDARG00000035122	chr5	64949415	64949815	34266	10.4426	14.5501	8.65631	0	4.42287	2.89855	VI	black
camsap1b	0.415346	0.414135	0.00772827	0.0149291	503.057	5.59445	5.97644	7.40349	8.03733	-1.9562	0.0344586	0.999995	ENSDARG00000035122	chr5	65013108	65013508	-29427	7.45902	17.4601	12.9845	2.44657	4.42287	2.89855	VI	black
cand1	-0.282964	-0.282577	0.00806326	0.0155286	2461.48	48.5595	46.6327	37.2121	41.1122	-1.48154	0.041525	0.999995	ENSDARG00000017841	chr4	13357340	13357740	-55641	14.918	20.3701	15.1485	4.89313	7.37144	5.7971	III	blue
cand1	-0.282964	-0.282577	0.00806326	0.0155286	2461.48	48.5595	46.6327	37.2121	41.1122	-1.61156	0.0296687	0.999995	ENSDARG00000017841	chr4	13336123	13336831	-76704	17.9016	14.5501	22.7228	2.44657	8.84573	6.76329	III	blue
capgb	-0.505744	-0.503604	0.00718819	0.0139777	308.642	18.1217	18.7155	13.6842	12.1752	0.926944	0.0289127	0.703928	ENSDARG00000099672	chr12	22432751	22433150	-22422	21	16	22	25	27	35	II	black
caprin2	-4.41463	-4.40602	3.47525e-262	5.10436e-259	5246.28	226.929	226.438	11.7223	9.40933	1.72003	0.0483989	0.999995	ENSDARG00000020749	chr4	16619683	16620083	19942	7.45902	0	5.41019	17.126	8.84573	16.4251	II	black
capsla	-2.796	-2.76136	6.97911e-18	5.35443e-17	183.56	28.7736	26.0097	4.9625	2.74896	-1.42895	0.00539114	0.425588	ENSDARG00000103521	chr2	54119901	54120100	-98470	19	20	25	6	6	7	III	blue
caskb	0.792772	0.789836	6.52044e-06	1.96073e-05	681.355	19.0034	23.6356	39.1982	34.4515	-1.21402	0.00520112	0.420586	ENSDARG00000100119	chr6	59818101	59818450	9323	28	28	30	7	8	15	VI	black
casq1b	1.70738	1.61969	0.0109066	0.0204213	73.4296	1.91299	1.19802	2.1156	8.14087	1.92787	0.0228374	0.999995	ENSDARG00000018105	chr7	73529690	73530090	755	4.47541	2.91001	3.24612	12.2328	11.7943	16.4251	I	red
cav2	1.29292	1.28832	6.18202e-14	3.65835e-13	365.362	10.2982	10.2874	25.495	24.9262	-1.39411	0.0372417	0.999995	ENSDARG00000052000	chr25	18428796	18429196	-31210	23.8689	13.095	19.4767	7.3397	7.37144	6.76329	VI	black
cbln2b	0.731277	0.729926	3.79852e-09	1.56377e-08	1387.72	60.8177	64.8819	110.051	98.3038	2.69828	0.0389282	0.999995	ENSDARG00000077151	chr24	15266268	15266668	237119	0	2.91001	1.08204	12.2328	8.84573	4.83092	I	red
cbln2b	0.731277	0.729926	3.79852e-09	1.56377e-08	1387.72	60.8177	64.8819	110.051	98.3038	-1.46191	0.0259097	0.999995	ENSDARG00000077151	chr24	15418117	15418517	85270	22.3771	13.095	18.3947	12.2328	4.42287	2.89855	VI	black
cbx2	-1.81578	-1.79565	2.98301e-09	1.24236e-08	140.934	8.04771	9.17951	2.83595	1.99261	-1.08778	0.00863911	0.503493	ENSDARG00000044938	chr3	10182651	10183150	78	23	48	41	8	20	13	III	blue
cbx2	-1.81578	-1.79565	2.98301e-09	1.24236e-08	140.934	8.04771	9.17951	2.83595	1.99261	2.42395	0.0433839	0.999995	ENSDARG00000044938	chr3	10103407	10103807	-79215	4.47541	1.45501	0	19.5725	10.32	1.93237	II	black
cbx8b	-0.779743	-0.776919	7.44494e-06	2.22658e-05	433.139	27.7246	27.2704	17.2713	14.6433	-0.663108	0.0234735	0.999995	ENSDARG00000098771	chr6	21887785	21888185	-26	85.0328	88.7553	70.3325	63.6107	41.2801	49.2754	III	blue
ccbe1	-2.71569	-2.66045	6.74156e-11	3.20333e-10	67.3788	6.18228	6.65587	0.994197	0.954112	-1.99303	0.0462796	0.999995	ENSDARG00000086158	chr21	10325413	10325813	-159433	16.4098	20.3701	7.57427	2.44657	0	8.69565	III	blue
ccbe1	-2.71569	-2.66045	6.74156e-11	3.20333e-10	67.3788	6.18228	6.65587	0.994197	0.954112	-1.20165	0.0467953	0.999995	ENSDARG00000086158	chr21	10391314	10391714	-93532	25.3607	20.3701	22.7228	7.3397	11.7943	10.628	III	blue
ccbe1	-2.71569	-2.66045	6.74156e-11	3.20333e-10	67.3788	6.18228	6.65587	0.994197	0.954112	-1.83364	0.0319798	0.999995	ENSDARG00000086158	chr21	10518431	10518831	33585	14.918	14.5501	17.3126	2.44657	2.94858	7.72947	III	blue
ccdc12	-1.00094	-0.996225	4.59103e-07	1.55573e-06	286.966	41.4721	44.5919	22.7356	20.0845	2.09608	0.0476205	0.999995	ENSDARG00000023003	chr16	16542802	16543202	-78805	2.98361	2.91001	1.08204	12.2328	11.7943	5.7971	II	black
ccdc146	-1.59062	-1.57986	2.32704e-11	1.13762e-10	182.226	7.95736	8.43468	2.69082	2.75383	1.83795	0.0427214	0.999995	ENSDARG00000004794	chr4	20455806	20456206	-545	2.98361	1.45501	6.49223	12.2328	16.2172	10.628	II	black
ccdc151	-1.06546	-1.05556	0.000137819	0.000351976	143.335	7.86679	9.40643	4.44532	3.75262	2.41064	0.0155786	0.999995	ENSDARG00000062978	chr6	8045677	8046077	-16666	2.98361	1.45501	2.16408	9.78626	11.7943	13.5266	II	black
ccdc187	-0.625722	-0.623384	0.000397117	0.000955669	340.717	16.9136	15.7254	10.5766	10.5937	-0.942698	0.0449463	0.760459	ENSDARG00000053857	chr23	30118751	30118900	321	19	18	15	2	9	12	III	blue
ccdc9	0.577849	0.57616	0.0002163	0.000538773	605.407	12.6543	10.8701	17.9632	17.1853	-1.97999	0.0411483	0.999995	ENSDARG00000004636	chr15	26863247	26863647	135231	22.3771	13.095	8.65631	0	4.42287	6.76329	VI	black
ccdc92	0.993405	0.991457	7.77514e-15	4.90829e-14	769.522	20.5409	20.5724	41.1018	40.7369	-1.60921	0.0364964	0.999995	ENSDARG00000041750	chr8	43192119	43192519	-40620	10.4426	27.6451	18.3947	2.44657	7.37144	8.69565	VI	black
ccne1	-3.42347	-3.37965	3.70298e-25	4.16948e-24	187.689	13.4145	13.6975	1.61294	0.831362	1.90767	0.0215184	0.999995	ENSDARG00000098622	chr7	45817175	45817575	69671	4.47541	1.45501	8.65631	29.3588	14.7429	10.628	II	black
ccne1	-3.42347	-3.37965	3.70298e-25	4.16948e-24	187.689	13.4145	13.6975	1.61294	0.831362	1.86702	0.0410279	0.999995	ENSDARG00000098622	chr7	46085785	46086185	338281	7.45902	0	5.41019	26.9122	13.2686	6.76329	II	black
ccne1	-3.42347	-3.37965	3.70298e-25	4.16948e-24	187.689	13.4145	13.6975	1.61294	0.831362	-1.6215	0.0470822	0.999995	ENSDARG00000098622	chr7	45800749	45801149	53245	22.3771	7.27503	18.3947	2.44657	7.37144	5.7971	III	blue
ccnf	-1.55758	-1.55018	5.32041e-15	3.39925e-14	276.626	9.57355	10.2463	3.30935	3.4287	-0.576497	0.0357722	0.999995	ENSDARG00000105046	chr3	12401461	12401861	-197	101.443	78.5703	95.2194	63.6107	67.8173	53.1401	III	blue
ccng2	0.5244	0.521332	0.0177209	0.0318972	764.146	28.0077	25.7634	31.0036	46.5329	1.29013	0.0478635	0.999995	ENSDARG00000017602	chr21	5696265	5696665	3028	10.4426	5.82002	6.49223	9.78626	26.5372	19.3237	I	red
ccnh	-2.23915	-2.2325	6.5658e-46	1.62231e-44	523.545	54.3287	54.7828	11.4432	11.6878	-2.00792	0.0250759	0.999995	ENSDARG00000007657	chr5	47318273	47318673	5456	11.9344	10.185	15.1485	4.89313	1.47429	2.89855	III	blue
ccr9a	1.09493	1.08955	6.83987e-08	2.52771e-07	292.387	8.81252	7.8944	18.9857	16.6914	-1.45072	0.0261135	0.999995	ENSDARG00000055186	chr2	32816222	32816622	2744	32.8197	16.0051	20.5587	4.89313	11.7943	8.69565	VI	black
ccr9a	1.09493	1.08955	6.83987e-08	2.52771e-07	292.387	8.81252	7.8944	18.9857	16.6914	-1.45154	0.00268923	0.350285	ENSDARG00000055186	chr2	32816451	32816550	2822	26	13	21	4	6	8	VI	black
cd151l	-1.15312	-1.14525	1.46316e-06	4.71515e-06	248.17	24.0196	21.4792	11.5992	8.73191	-1.87045	0.0366803	0.999995	ENSDARG00000068629	chr18	31020721	31021121	497	10.4426	16.0051	12.9845	2.44657	7.37144	0.966184	III	blue
cd226	0.400721	0.399927	0.00180729	0.00391776	786.448	34.9203	37.0383	47.4838	47.4489	-2.9113	0.0391297	0.999995	ENSDARG00000045391	chr24	14917169	14917569	70045	8.95082	10.185	6.49223	0	1.47429	1.93237	VI	black
cd226	0.400721	0.399927	0.00180729	0.00391776	786.448	34.9203	37.0383	47.4838	47.4489	1.67465	0.0453994	0.999995	ENSDARG00000045391	chr24	14950057	14950457	37157	5.96722	1.45501	5.41019	14.6794	11.7943	14.4928	I	red
cd82b	-0.879412	-0.877266	7.18353e-10	3.15688e-09	779.598	27.0821	28.6923	16.0797	14.1489	-1.55445	0.0342655	0.999995	ENSDARG00000026070	chr18	27537108	27537508	-55918	17.9016	17.4601	11.9024	9.78626	1.47429	4.83092	III	blue
cd83	-1.82026	-1.73368	0.00498051	0.00998443	30.9028	3.59708	2.30166	1.10433	0.529904	-2.81784	0.034081	0.999995	ENSDARG00000079553	chr16	38491217	38491617	47079	14.918	7.27503	5.41019	0	2.94858	0.966184	III	blue
cd9b	0.562972	0.562404	8.24215e-10	3.60891e-09	8375.81	495.08	490.397	760.891	694.621	-3.01913	0.0345753	0.999995	ENSDARG00000016691	chr4	4247661	4248061	-474	14.918	2.91001	6.49223	0	0	1.93237	VI	black
cdc14b	-0.620964	-0.620105	7.2488e-09	2.91695e-08	1306.96	65.9218	65.4677	42.3885	43.0766	-0.516681	0.023621	0.999995	ENSDARG00000021483	chr8	1200392	1200792	847	128.295	149.866	173.126	124.775	104.675	85.9904	III	blue
cdc27	-1.81204	-1.80973	4.60019e-69	2.32099e-67	1703.12	73.3781	72.7146	20.8608	20.7399	-1.72772	0.0118772	0.999995	ENSDARG00000056258	chr3	21632199	21632599	-273166	20.8853	14.5501	22.7228	7.3397	4.42287	5.7971	III	blue
cdc40	-1.73219	-1.72652	1.29925e-25	1.50261e-24	644.215	40.218	41.3065	13.473	10.9272	0.989789	0.0118922	0.556936	ENSDARG00000041226	chr20	53563151	53563500	118	13	14	29	18	31	38	II	black
cdc42	0.730515	0.729755	4.27997e-15	2.75314e-14	5697.95	132.048	121.169	212.596	207.635	-1.50049	0.0423178	0.999995	ENSDARG00000044573	chr11	38879131	38879531	20986	7.45902	27.6451	17.3126	7.3397	4.42287	6.76329	VI	black
cdc42ep4a	0.902345	0.89683	6.52179e-05	0.000174059	262.232	7.8059	8.36685	13.4046	16.8962	-1.15177	0.0497687	0.999995	ENSDARG00000101457	chr3	50002056	50002853	-87864	14.918	34.9201	21.6408	14.6794	5.89716	11.5942	VI	black
cdc73	-0.679703	-0.678157	8.09153e-07	2.67338e-06	700.674	26.0352	25.4666	16.7559	15.3393	-1.10741	0.0330417	0.721018	ENSDARG00000020201	chr2	12266101	12266250	103231	14	18	24	5	6	10	III	blue
cdh11	0.536268	0.535214	2.78018e-05	7.76392e-05	843.109	20.2984	20.8429	28.8382	30.8684	-1.48559	0.0427214	0.999995	ENSDARG00000021442	chr7	43145764	43146164	302272	25.3607	16.0051	17.3126	2.44657	8.84573	9.66184	VI	black
cdh11	0.536268	0.535214	2.78018e-05	7.76392e-05	843.109	20.2984	20.8429	28.8382	30.8684	-1.48828	0.0354674	0.999995	ENSDARG00000021442	chr7	43001247	43001647	446789	17.9016	16.0051	19.4767	4.89313	7.37144	6.76329	VI	black
cdh11	0.536268	0.535214	2.78018e-05	7.76392e-05	843.109	20.2984	20.8429	28.8382	30.8684	-2.12347	0.0190974	0.999995	ENSDARG00000021442	chr7	42675014	42675414	773022	19.3934	13.095	14.0665	2.44657	1.47429	6.76329	VI	black
cdh2	-0.20913	-0.208963	0.0102441	0.0193094	5793.97	110.137	107.929	95.5214	93.0983	2.20894	0.0188294	0.999995	ENSDARG00000018693	chr20	17887861	17888261	47540	1.4918	4.36502	2.16408	7.3397	16.2172	13.5266	II	black
cdipt	0.320582	0.320001	0.00907429	0.0172818	1207.7	60.1824	58.2052	70.0988	77.9732	-2.88804	0.042652	0.999995	ENSDARG00000070686	chr3	20975926	20976326	30611	8.95082	4.36502	11.9024	0	1.47429	1.93237	VI	black
cdk1	-3.90005	-3.879	1.02404e-74	5.93721e-73	486.594	54.9647	54.5567	4.20452	2.97929	-0.722242	0.0121682	0.999995	ENSDARG00000087554	chr17	20903520	20903920	-135	80.5574	87.3003	80.0709	56.271	45.703	48.3092	III	blue
cdk8	-1.26064	-1.25784	2.11762e-20	1.86246e-19	671.074	28.5555	28.9984	12.1835	11.812	2.06035	0.0292234	0.999995	ENSDARG00000016496	chr24	21358236	21358636	-10676	2.98361	4.36502	1.08204	12.2328	13.2686	9.66184	II	black
cdk8	-1.26064	-1.25784	2.11762e-20	1.86246e-19	671.074	28.5555	28.9984	12.1835	11.812	0.992659	0.0429871	0.755351	ENSDARG00000016496	chr24	21353701	21353850	-15336	11	8	12	7	16	30	II	black
cdk9	-0.551115	-0.549978	2.66154e-05	7.45085e-05	836.457	47.9017	47.0963	33.8883	30.8358	1.14153	0.0359411	0.729431	ENSDARG00000044811	chr21	6126051	6126250	94628	6	15	5	11	23	13	II	black
cdk9	-0.551115	-0.549978	2.66154e-05	7.45085e-05	836.457	47.9017	47.0963	33.8883	30.8358	0.911161	0.0420599	0.753864	ENSDARG00000044811	chr21	6101001	6101100	69528	5	10	16	12	19	15	II	black
cdkl5	1.31587	1.31141	5.25225e-15	3.36057e-14	494.055	6.80514	6.64046	15.5875	17.9591	1.1072	0.0383921	0.736632	ENSDARG00000015240	chr11	29910801	29911100	-4253	10	9	13	11	29	16	I	red
cds2	0.57636	0.575596	4.13982e-08	1.55643e-07	1636.76	39.0678	37.2315	55.9522	57.9082	1.39462	0.00656542	0.445111	ENSDARG00000035577	chr5	20640251	20641250	281	7	9	18	12	21	41	I	red
cdv3	-0.431834	-0.431338	1.00439e-05	2.95702e-05	1852.98	83.5465	82.8052	61.1612	62.1974	1.54095	0.0468724	0.999995	ENSDARG00000023028	chr24	9753558	9753958	12850	8.95082	2.91001	3.24612	12.2328	19.1658	12.5604	II	black
cdv3	-0.431834	-0.431338	1.00439e-05	2.95702e-05	1852.98	83.5465	82.8052	61.1612	62.1974	1.87359	0.0441993	0.999995	ENSDARG00000023028	chr24	9785086	9785486	44378	4.47541	1.45501	3.24612	7.3397	11.7943	14.4928	II	black
cebpa	0.568434	0.565821	0.00375579	0.00766998	546.998	13.4438	11.6652	20.9508	16.2328	1.78596	0.0449444	0.999995	ENSDARG00000036074	chr7	37757150	37757550	59257	7.45902	1.45501	5.41019	31.8053	11.7943	5.7971	I	red
cebpa	0.568434	0.565821	0.00375579	0.00766998	546.998	13.4438	11.6652	20.9508	16.2328	2.643	0.0385236	0.999995	ENSDARG00000036074	chr7	37796241	37796641	20166	2.98361	0	1.08204	9.78626	8.84573	6.76329	I	red
cebpa	0.568434	0.565821	0.00375579	0.00766998	546.998	13.4438	11.6652	20.9508	16.2328	0.980783	0.0257582	0.678809	ENSDARG00000036074	chr7	37815501	37816800	457	24	17	30	15	39	58	I	red
celf4	0.878385	0.872039	0.000354196	0.000859577	171.262	4.43571	4.41509	7.55503	8.76241	-1.55228	0.0468838	0.999995	ENSDARG00000070045	chr21	12246314	12246714	-66599	17.9016	29.1001	8.65631	4.89313	4.42287	9.66184	VI	black
celf4	0.878385	0.872039	0.000354196	0.000859577	171.262	4.43571	4.41509	7.55503	8.76241	1.69677	0.0358951	0.999995	ENSDARG00000070045	chr21	12071352	12071752	108363	1.4918	8.73003	7.57427	34.2519	14.7429	8.69565	I	red
cenpl	-4.26957	-4.19907	8.94041e-30	1.25194e-28	157.282	12.4096	14.2522	0.876012	0.441964	-1.57844	0.0314568	0.999995	ENSDARG00000038802	chr2	34199943	34200343	-45234	10.4426	18.9151	17.3126	7.3397	4.42287	3.86474	III	blue
cep44	-0.936855	-0.925088	0.00396185	0.00806091	86.1562	4.1669	4.26603	2.14384	2.26878	-2.2122	0.0443906	0.999995	ENSDARG00000053106	chr1	37669014	37669414	26044	14.918	5.82002	12.9845	2.44657	0	4.83092	III	blue
cep57l1	-3.2566	-3.2384	2.24164e-51	6.65893e-50	339.421	29.414	28.1914	2.77245	3.32203	-0.620806	0.043439	0.999995	ENSDARG00000002826	chr20	32249168	32249568	-3246	74.5902	109.125	69.2505	51.3779	61.9201	51.2077	III	blue
cers2a	-0.570451	-0.567983	0.00271264	0.00570085	327.065	15.821	17.1616	11.8141	10.3073	-1.40514	0.00659081	0.445111	ENSDARG00000013704	chr19	8886151	8886450	7612	30	13	25	6	5	10	III	blue
cfap36	0.688448	0.683175	0.00660305	0.0129485	362.193	15.778	20.0443	33.7863	23.6747	1.60446	0.00557428	0.425588	ENSDARG00000037079	chr13	19051	20300	-5787	9	10	6	13	24	27	I	red
cfd	1.96494	1.95367	3.21127e-19	2.65311e-18	283.804	11.0648	9.9953	44.5821	37.6306	-1.83021	0.0201969	0.999995	ENSDARG00000039579	chr13	13509075	13509475	-41412	11.9344	16.0051	20.5587	4.89313	2.94858	5.7971	VI	black
cftr	-0.673141	-0.671979	2.00374e-08	7.74033e-08	1013.35	22.6588	23.1684	14.7904	13.9091	-2.0104	0.0455795	0.999995	ENSDARG00000041107	chr18	20734077	20734477	46159	5.96722	16.0051	7.57427	4.89313	1.47429	0.966184	III	blue
chaf1a	-4.10188	-4.09251	1.7656e-193	9.3358e-191	1533.26	72.7306	76.017	4.6085	3.98346	-0.564836	0.0217514	0.999995	ENSDARG00000062152	chr22	22276850	22277250	-106	126.803	109.125	117.942	105.202	69.2916	64.7343	III	blue
chchd10	0.653137	0.651925	1.50002e-07	5.34614e-07	1113.75	98.6704	109.629	166.184	160.937	1.27808	0.0235377	0.661191	ENSDARG00000010717	chr21	15603451	15603650	-5128	6	13	8	13	31	8	I	red
chchd10	0.653137	0.651925	1.50002e-07	5.34614e-07	1113.75	98.6704	109.629	166.184	160.937	3.15544	0.0117209	0.999995	ENSDARG00000010717	chr21	15597714	15598114	-10764	0	1.45501	2.16408	4.89313	17.6915	9.66184	I	red
chfr	-2.22686	-2.22204	1.05417e-61	4.18471e-60	804.041	40.0084	39.2216	8.36401	8.58074	-1.05404	0.0445008	0.759633	ENSDARG00000075347	chr5	17271151	17271500	-5153	25	17	35	5	11	14	III	blue
chrnb3a	0.824823	0.820264	0.000124076	0.000319159	255.645	7.13397	7.05671	11.4768	13.7384	-1.67939	0.0421764	0.999995	ENSDARG00000052764	chr1	21749811	21750211	-28708	31.3279	16.0051	4.32816	4.89313	7.37144	3.86474	VI	black
chrnb3a	0.824823	0.820264	0.000124076	0.000319159	255.645	7.13397	7.05671	11.4768	13.7384	-1.46891	0.044105	0.999995	ENSDARG00000052764	chr1	21505963	21506363	215140	23.8689	14.5501	12.9845	4.89313	8.84573	4.83092	VI	black
chrnb3a	0.824823	0.820264	0.000124076	0.000319159	255.645	7.13397	7.05671	11.4768	13.7384	-1.23704	0.0359543	0.729431	ENSDARG00000052764	chr1	21720801	21721200	303	17	16	28	5	4	12	VI	black
chrnd	3.02456	2.66921	0.00410471	0.0083285	16.1976	0.141925	0.13622	0.468874	1.82345	-2.41563	0.0131557	0.999995	ENSDARG00000019342	chr24	25494126	25494526	51743	10.4426	18.9151	9.73835	2.44657	2.94858	1.93237	VI	black
chrnd	3.02456	2.66921	0.00410471	0.0083285	16.1976	0.141925	0.13622	0.468874	1.82345	-2.47387	0.0343	0.999995	ENSDARG00000019342	chr24	25494706	25495106	51163	11.9344	10.185	7.57427	2.44657	0	2.89855	VI	black
chst1	1.04458	1.03811	4.4741e-06	1.37096e-05	201.425	4.16562	3.77317	7.86393	8.56618	-1.91861	0.0464802	0.999995	ENSDARG00000088593	chr25	13879593	13879993	-41416	11.9344	7.27503	14.0665	2.44657	4.42287	1.93237	VI	black
chst2a	-0.333978	-0.333481	0.00270878	0.00569365	1335.48	55.2836	57.8061	45.9233	43.6966	-0.628965	0.0333268	0.721217	ENSDARG00000075007	chr2	8314101	8315200	206	71	75	106	35	39	43	III	blue
chst2a	-0.333978	-0.333481	0.00270878	0.00569365	1335.48	55.2836	57.8061	45.9233	43.6966	-0.70054	0.0172204	0.999995	ENSDARG00000075007	chr2	8314179	8314579	-65	73.0984	88.7553	77.9068	56.271	54.5487	36.715	III	blue
chtopa	-0.398513	-0.397781	0.00127771	0.00284824	2009.14	116.087	112.71	93.4788	79.875	-1.71397	0.0312681	0.999995	ENSDARG00000057234	chr19	24290808	24291208	42888	8.95082	27.6451	12.9845	4.89313	4.42287	5.7971	III	blue
chtopa	-0.398513	-0.397781	0.00127771	0.00284824	2009.14	116.087	112.71	93.4788	79.875	1.40529	0.0483926	0.999995	ENSDARG00000057234	chr19	24264879	24265279	68817	5.96722	7.27503	6.49223	22.0191	17.6915	12.5604	II	black
cib2	0.677108	0.674885	4.32066e-05	0.000117933	441.288	17.814	18.4085	30.4644	27.3233	2.2827	0.0251031	0.999995	ENSDARG00000102820	chr25	25625113	25625513	16567	4.47541	0	3.24612	19.5725	7.37144	10.628	I	red
cirbpa	-0.372288	-0.37189	7.92141e-05	0.000209008	8117.21	573.085	575.852	466.139	421.136	1.19471	0.0245715	0.999995	ENSDARG00000103672	chr2	58658103	58658503	3646	7.45902	16.0051	16.2306	22.0191	42.7544	26.087	II	black
cirbpa	-0.372288	-0.37189	7.92141e-05	0.000209008	8117.21	573.085	575.852	466.139	421.136	1.28019	0.0102428	0.539858	ENSDARG00000103672	chr2	58657901	58658500	3543	6	10	14	9	23	29	II	black
cited4b	-2.44154	-2.43337	3.48538e-48	9.21466e-47	914.086	77.8973	82.4698	16.5536	12.7594	1.05436	0.0055926	0.425588	ENSDARG00000101009	chr16	35582101	35584000	720	20	23	27	15	44	57	II	black
cited4b	-2.44154	-2.43337	3.48538e-48	9.21466e-47	914.086	77.8973	82.4698	16.5536	12.7594	-0.600781	0.0269051	0.999995	ENSDARG00000101009	chr16	35582210	35582610	80	108.902	94.5754	107.122	63.6107	64.8687	76.3285	III	blue
ckma	2.68019	2.47806	0.00112816	0.00253581	9057.31	123.663	130.798	350.657	1280.31	2.78012	0.00961012	0.999995	ENSDARG00000035327	chr5	36217770	36218170	19718	1.4918	1.45501	2.16408	9.78626	11.7943	13.5266	I	red
ckmb	2.91935	2.68872	0.000540667	0.00127649	11819.4	156.621	158.66	494.9	1890.26	1.0229	0.0408407	0.749052	ENSDARG00000040565	chr15	23698601	23698800	11845	8	10	10	5	18	26	I	red
clasp2	1.05877	1.0573	7.7715e-23	7.74163e-22	16611.3	137.697	146.379	316.564	275.098	-1.10021	0.0450512	0.760459	ENSDARG00000020345	chr19	43163151	43163350	39129	14	11	32	1	6	15	VI	black
clasrp	0.347029	0.346434	0.0037055	0.00758016	1070.07	27.3229	28.7077	36.6216	34.5544	-0.781727	0.0476094	0.769654	ENSDARG00000061742	chr18	36620251	36620750	-48	46	38	61	10	24	31	VI	black
clcn4	0.90771	0.906383	1.9114e-16	1.34255e-15	1876.76	36.2726	40.1565	72.2572	70.9923	2.99185	0.0275564	0.999995	ENSDARG00000035808	chr11	43885600	43886000	-24872	0	1.45501	1.08204	7.3397	5.89716	10.628	I	red
cldn11a	0.848717	0.84333	0.000230055	0.00057099	191.027	8.27348	9.40322	16.0047	15.7508	-2.60313	0.0217409	0.999995	ENSDARG00000020031	chr2	26388981	26389381	-43689	11.9344	10.185	7.57427	2.44657	1.47429	0.966184	VI	black
cldnb	1.50165	1.46591	0.000853228	0.00195779	57.3414	2.40235	1.9111	5.03366	7.30488	-1.51215	0.00363322	0.375249	ENSDARG00000009544	chr21	25729001	25729150	-31	14	19	28	5	4	8	VI	black
cldnd1a	0.623457	0.620432	0.00195898	0.00422235	682.806	22.8057	31.6754	44.0497	39.6585	-1.10302	0.0339985	0.999995	ENSDARG00000104439	chr7	73897444	73897844	136	35.8033	33.4651	24.8869	22.0191	4.42287	17.3913	VI	black
cldnd1a	0.623457	0.620432	0.00195898	0.00422235	682.806	22.8057	31.6754	44.0497	39.6585	-1.61365	0.0154437	0.600423	ENSDARG00000104439	chr7	73897201	73898100	130	25	23	22	6	0	13	VI	black
clic2	1.14639	1.14496	2.62739e-29	3.60284e-28	2342.37	88.773	84.4223	186.059	197.654	0.995868	0.0298449	0.706098	ENSDARG00000010625	chr14	33540051	33540150	-2609	8	14	6	8	15	25	I	red
clic2	1.14639	1.14496	2.62739e-29	3.60284e-28	2342.37	88.773	84.4223	186.059	197.654	1.6645	0.00131177	0.241672	ENSDARG00000010625	chr14	33544051	33544400	1517	4	8	12	16	22	23	I	red
clic2	1.14639	1.14496	2.62739e-29	3.60284e-28	2342.37	88.773	84.4223	186.059	197.654	1.14959	0.00397041	0.378751	ENSDARG00000010625	chr14	33542401	33542950	-33	13	19	18	18	30	41	I	red
clic4	0.649637	0.64862	1.28892e-08	5.06188e-08	1303	29.0984	27.1748	45.0199	43.2767	1.03658	0.0342007	0.724092	ENSDARG00000022995	chr17	25437001	25437150	11043	11	6	12	7	27	15	I	red
clk4b	0.401466	0.399908	0.0257786	0.0448084	423.439	14.3619	15.4406	21.2589	17.9737	2.55139	0.036026	0.999995	ENSDARG00000005908	chr21	32280115	32280515	-12464	1.4918	0	3.24612	4.89313	10.32	12.5604	I	red
clk4b	0.401466	0.399908	0.0257786	0.0448084	423.439	14.3619	15.4406	21.2589	17.9737	-2.48087	0.0320066	0.999995	ENSDARG00000005908	chr21	32236399	32236799	31252	13.4262	11.64	7.57427	0	2.94858	2.89855	VI	black
cltca	-0.472002	-0.471518	3.29885e-07	1.13118e-06	7654.51	110.131	113.603	77.115	84.2411	0.843615	0.033025	0.721018	ENSDARG00000043493	chr10	28482001	28482750	-29	14	31	30	19	38	48	II	black
cltca	-0.472002	-0.471518	3.29885e-07	1.13118e-06	7654.51	110.131	113.603	77.115	84.2411	1.27622	0.0439738	0.999995	ENSDARG00000043493	chr10	28483730	28484130	-1583	8.95082	5.82002	10.8204	22.0191	20.64	19.3237	II	black
cmss1	-1.59782	-1.59063	1.69798e-16	1.19833e-15	302.648	36.2763	33.2226	11.4955	11.4817	-1.40056	0.038098	0.999995	ENSDARG00000112579	chr9	30168511	30168911	-5531	26.8525	8.73003	24.8869	9.78626	4.42287	8.69565	III	blue
cmtr1	-0.388971	-0.388182	0.00276301	0.0057975	910.661	28.144	27.3126	20.1361	22.2997	-1.05089	0.0376763	0.736057	ENSDARG00000030830	chr23	35297801	35297950	81	20	14	21	4	6	12	III	blue
cnep1r1	-0.859767	-0.857809	4.37492e-10	1.95445e-09	635.947	65.0268	63.5575	34.7926	36.1476	1.74391	0.000264362	0.111323	ENSDARG00000036064	chr7	37969101	37969350	-19982	5	13	7	15	22	33	II	black
cnksr3	1.03117	1.01412	0.00582889	0.0115503	64.7749	1.87763	1.76538	3.67965	3.7789	-1.70662	0.0107623	0.999995	ENSDARG00000105277	chr20	4222000	4222400	101848	25.3607	21.8251	22.7228	4.89313	5.89716	10.628	VI	black
cnksr3	1.03117	1.01412	0.00582889	0.0115503	64.7749	1.87763	1.76538	3.67965	3.7789	-1.13737	0.0135879	0.563637	ENSDARG00000105277	chr20	4222051	4222150	101748	18	15	25	2	7	13	VI	black
cnot3a	-0.456239	-0.455402	0.00022523	0.00055977	820.795	18.326	18.5619	13.4668	13.4148	-0.873521	0.023074	0.658107	ENSDARG00000007135	chr16	32173901	32174550	89	38	44	67	15	19	27	III	blue
cntfr	0.65031	0.649044	3.3281e-07	1.14034e-06	819.077	21.7931	20.9747	32.8451	34.3561	-1.00961	0.0482542	0.999995	ENSDARG00000028661	chr10	13650671	13651071	163857	29.8361	33.4651	18.3947	22.0191	11.7943	6.76329	VI	black
cntfr	0.65031	0.649044	3.3281e-07	1.14034e-06	819.077	21.7931	20.9747	32.8451	34.3561	-2.35889	0.0470347	0.999995	ENSDARG00000028661	chr10	13719361	13719761	95167	8.95082	8.73003	9.73835	2.44657	0	2.89855	VI	black
cntfr	0.65031	0.649044	3.3281e-07	1.14034e-06	819.077	21.7931	20.9747	32.8451	34.3561	-1.31776	0.0472592	0.999995	ENSDARG00000028661	chr10	14018401	14018801	-203873	14.918	36.3751	11.9024	12.2328	4.42287	8.69565	VI	black
cntfr	0.65031	0.649044	3.3281e-07	1.14034e-06	819.077	21.7931	20.9747	32.8451	34.3561	-2.36623	0.00499909	0.999995	ENSDARG00000028661	chr10	13962987	13963387	-148459	13.4262	17.4601	19.4767	2.44657	4.42287	2.89855	VI	black
cntfr	0.65031	0.649044	3.3281e-07	1.14034e-06	819.077	21.7931	20.9747	32.8451	34.3561	-1.8765	0.0457344	0.999995	ENSDARG00000028661	chr10	13679920	13680320	134608	16.4098	7.27503	8.65631	4.89313	2.94858	0.966184	VI	black
cntfr	0.65031	0.649044	3.3281e-07	1.14034e-06	819.077	21.7931	20.9747	32.8451	34.3561	-1.83808	0.0181831	0.999995	ENSDARG00000028661	chr10	13993402	13993802	-178874	19.3934	18.9151	14.0665	2.44657	7.37144	4.83092	VI	black
cntfr	0.65031	0.649044	3.3281e-07	1.14034e-06	819.077	21.7931	20.9747	32.8451	34.3561	-1.53391	0.0201012	0.999995	ENSDARG00000028661	chr10	13749117	13749517	65411	20.8853	26.1901	20.5587	7.3397	4.42287	11.5942	VI	black
cntfr	0.65031	0.649044	3.3281e-07	1.14034e-06	819.077	21.7931	20.9747	32.8451	34.3561	-1.89048	0.0103941	0.999995	ENSDARG00000028661	chr10	14095472	14095872	-280944	28.3443	16.0051	17.3126	2.44657	10.32	3.86474	VI	black
cntfr	0.65031	0.649044	3.3281e-07	1.14034e-06	819.077	21.7931	20.9747	32.8451	34.3561	-1.56809	0.0479959	0.999995	ENSDARG00000028661	chr10	13725672	13726072	88856	22.3771	11.64	15.1485	2.44657	7.37144	6.76329	VI	black
cntfr	0.65031	0.649044	3.3281e-07	1.14034e-06	819.077	21.7931	20.9747	32.8451	34.3561	-2.5032	0.047815	0.999995	ENSDARG00000028661	chr10	13929050	13929450	-114522	8.95082	13.095	10.8204	0	0	5.7971	VI	black
cntfr	0.65031	0.649044	3.3281e-07	1.14034e-06	819.077	21.7931	20.9747	32.8451	34.3561	-1.37026	0.0356541	0.999995	ENSDARG00000028661	chr10	14157212	14157612	-342684	16.4098	21.8251	24.8869	4.89313	11.7943	7.72947	VI	black
cntfr	0.65031	0.649044	3.3281e-07	1.14034e-06	819.077	21.7931	20.9747	32.8451	34.3561	-1.68364	0.0188753	0.999995	ENSDARG00000028661	chr10	14027429	14027829	-212901	20.8853	21.8251	18.3947	2.44657	8.84573	7.72947	VI	black
cntn2	1.22871	1.22245	2.55643e-09	1.07451e-08	406.174	5.39624	6.09332	11.8756	15.0786	-1.6953	0.0114931	0.999995	ENSDARG00000000472	chr11	23695168	23695568	209	22.3771	27.6451	16.2306	7.3397	4.42287	8.69565	VI	black
cntn4	0.959834	0.948749	0.00206182	0.0044303	224.312	3.763	3.4553	5.28174	8.82929	-2.5617	0.0380925	0.999995	ENSDARG00000098161	chr6	45153479	45153879	-339879	11.9344	13.095	6.49223	0	1.47429	3.86474	VI	black
cntn4	0.959834	0.948749	0.00206182	0.0044303	224.312	3.763	3.4553	5.28174	8.82929	-1.16414	0.015991	0.604872	ENSDARG00000098161	chr6	45493451	45493550	-58	15	26	13	4	8	8	VI	black
cntn5	0.383291	0.382436	0.00494264	0.00991002	817.974	13.3104	14.6037	17.5352	18.8786	2.07327	0.0227329	0.999995	ENSDARG00000021584	chr18	42282442	42282842	126819	2.98361	2.91001	4.32816	22.0191	13.2686	7.72947	I	red
cntnap2a	1.18439	1.17972	6.65756e-11	3.16456e-10	580.753	6.46376	6.27595	12.8338	16.1916	-1.82233	0.0239295	0.999995	ENSDARG00000058969	chr24	17945034	17945434	90190	19.3934	14.5501	22.7228	2.44657	2.94858	10.628	VI	black
cntnap2a	1.18439	1.17972	6.65756e-11	3.16456e-10	580.753	6.46376	6.27595	12.8338	16.1916	-1.84472	0.03283	0.999995	ENSDARG00000058969	chr24	17875475	17875875	159749	11.9344	13.095	11.9024	4.89313	4.42287	0.966184	VI	black
cntnap2a	1.18439	1.17972	6.65756e-11	3.16456e-10	580.753	6.46376	6.27595	12.8338	16.1916	-1.26997	0.0332382	0.999995	ENSDARG00000058969	chr24	18016440	18016840	18784	23.8689	20.3701	20.5587	9.78626	10.32	6.76329	VI	black
cntnap2b	1.05693	1.03673	0.00855873	0.0163992	96.4143	1.06484	1.08622	1.63148	2.87232	-2.05712	0.0338276	0.999995	ENSDARG00000074558	chr2	50641447	50641847	-3410	13.4262	17.4601	9.73835	0	5.89716	3.86474	VI	black
cobl	0.525338	0.523389	0.00284813	0.00596379	515.649	6.98327	5.71677	8.81924	9.51267	-2.17348	0.0470637	0.999995	ENSDARG00000091006	chr16	9056040	9056440	-306472	8.95082	8.73003	15.1485	2.44657	0	4.83092	VI	black
cog8	-1.41531	-1.41	1.21511e-15	8.1247e-15	361.064	19.0724	19.8657	7.07161	7.55568	-1.05973	0.0478852	0.999995	ENSDARG00000002798	chr18	5235915	5236315	31	34.3115	30.5551	33.5432	9.78626	13.2686	24.1546	III	blue
col1a1a	0.621926	0.619371	0.000790601	0.00182581	2309.61	27.7699	26.032	48.7898	33.9452	2.43286	0.031229	0.999995	ENSDARG00000012405	chr3	23193968	23194368	103542	5.96722	0	0	14.6794	8.84573	8.69565	I	red
commd9	-1.19094	-1.18565	6.49589e-10	2.86421e-09	360.916	50.5546	44.1015	22.0461	19.3102	1.61256	0.000904365	0.210162	ENSDARG00000094258	chr17	24614501	24614700	14323	8	9	7	14	22	25	II	black
cotl1	0.566884	0.566206	1.33427e-08	5.23373e-08	3849.01	199.915	203.54	313.321	283.974	0.941883	0.038599	0.736632	ENSDARG00000026829	chr18	13236801	13236900	1396	5	10	15	14	17	14	I	red
cox6b2	0.37928	0.378605	0.00184019	0.00398451	3206.21	272.597	251.704	315.409	367.174	2.11816	0.0279113	0.999995	ENSDARG00000037860	chr16	12598649	12599049	22848	1.4918	1.45501	6.49223	19.5725	8.84573	12.5604	I	red
cox7c	1.1048	1.10338	1.2176e-26	1.4699e-25	3812.9	527.952	571.696	1229.16	1134.09	-1.6495	0.0248251	0.999995	ENSDARG00000104537	chr5	46625773	46626173	480792	20.8853	16.0051	15.1485	4.89313	5.89716	5.7971	VI	black
cox7c	1.1048	1.10338	1.2176e-26	1.4699e-25	3812.9	527.952	571.696	1229.16	1134.09	-0.875573	0.0430998	0.999995	ENSDARG00000104537	chr5	47211024	47211424	-104459	38.7869	24.7351	42.1995	26.9122	16.2172	14.4928	VI	black
cox8a	1.07625	1.07481	2.4059e-24	2.60685e-23	4815.51	397.36	450.884	909.074	878.451	-1.78118	0.0421778	0.999995	ENSDARG00000095273	chr21	28454126	28454526	-5172	13.4262	11.64	15.1485	2.44657	4.42287	4.83092	VI	black
cpdb	-8.19245	-5.28085	1.63233e-05	4.68676e-05	769.349	31.0161	32.15	0.210938	0	0.755642	0.0147763	0.584477	ENSDARG00000053877	chr21	39239101	39240150	87266	45	44	69	51	64	78	II	black
cpm	-3.62829	-3.61652	1.17633e-107	1.48095e-105	705.805	53.9315	57.231	4.49308	4.4935	-0.962532	0.0358086	0.729431	ENSDARG00000011769	chr4	23733501	23733600	304667	18	17	19	5	5	13	III	blue
cpm	-3.62829	-3.61652	1.17633e-107	1.48095e-105	705.805	53.9315	57.231	4.49308	4.4935	2.77916	0.0444166	0.999995	ENSDARG00000011769	chr4	23952129	23952529	85888	0	1.45501	2.16408	12.2328	2.94858	9.66184	II	black
cpm	-3.62829	-3.61652	1.17633e-107	1.48095e-105	705.805	53.9315	57.231	4.49308	4.4935	-1.82779	0.0409531	0.999995	ENSDARG00000011769	chr4	23815909	23816309	222108	13.4262	18.9151	10.8204	2.44657	2.94858	6.76329	III	blue
crb2a	-1.4469	-1.40082	0.00548207	0.0109056	43.699	0.967336	1.05589	0.263181	0.493971	-2.57583	0.0202693	0.999995	ENSDARG00000060106	chr21	8737371	8737771	-316918	5.96722	14.5501	8.65631	4.89313	0	0	III	blue
creld2	-1.44386	-1.43664	1.66231e-12	8.86411e-12	253.969	19.6455	20.9509	7.44818	7.46661	-1.58051	0.0377425	0.999995	ENSDARG00000029071	chr4	26746873	26747600	362700	20.8853	17.4601	18.3947	2.44657	5.89716	10.628	III	blue
creld2	-1.44386	-1.43664	1.66231e-12	8.86411e-12	253.969	19.6455	20.9509	7.44818	7.46661	-2.22581	0.0379025	0.999995	ENSDARG00000029071	chr4	26867511	26867911	242225	7.45902	11.64	15.1485	0	4.42287	2.89855	III	blue
crlf3	-0.45366	-0.452418	0.00267228	0.00562141	645.215	21.0999	23.2567	15.3538	17.0743	1.65242	0.0406695	0.999995	ENSDARG00000070261	chr3	35626459	35626859	-55882	5.96722	2.91001	4.32816	9.78626	19.1658	12.5604	II	black
crls1	-1.36831	-1.36129	3.90438e-11	1.88503e-10	247.745	21.4258	19.9836	7.86107	8.21456	-1.40902	0.0268397	0.999995	ENSDARG00000038000	chr17	4512097	4512497	301537	22.3771	17.4601	24.8869	7.3397	7.37144	9.66184	III	blue
crygmxl1	-6.91852	-5.74406	2.43186e-06	7.6558e-06	29.6084	5.37178	5.49958	0.0728067	0	-2.30615	0.0397899	0.999995	ENSDARG00000018797	chr9	22233813	22234213	12776	10.4426	13.095	5.41019	2.44657	1.47429	1.93237	III	blue
cse1l	-1.7442	-1.74175	1.63161e-58	5.84507e-57	2471.98	85.9197	92.4692	25.6251	27.681	-2.05293	0.0276189	0.999995	ENSDARG00000006963	chr11	5503440	5503840	-18826	13.4262	13.095	11.9024	2.44657	2.94858	3.86474	III	blue
csnk1da	-0.717633	-0.71685	5.11872e-14	3.05063e-13	2055.68	59.0443	59.1107	35.7764	36.0824	1.01115	0.0283395	0.702477	ENSDARG00000008370	chr3	36079101	36079200	1565	10	3	18	6	28	17	II	black
csrnp1b	0.92962	0.923881	4.29728e-05	0.000117392	833.172	32.4633	28.5085	46.1283	70.2804	-0.983318	0.0343171	0.724092	ENSDARG00000038429	chr24	19596251	19596350	-22642	12	15	27	3	10	9	VI	black
csrnp1b	0.92962	0.923881	4.29728e-05	0.000117392	833.172	32.4633	28.5085	46.1283	70.2804	2.0234	5.11229e-05	0.0718166	ENSDARG00000038429	chr24	19570401	19571050	2932	5	4	13	8	29	39	I	red
csrnp1b	0.92962	0.923881	4.29728e-05	0.000117392	833.172	32.4633	28.5085	46.1283	70.2804	2.99752	0.0119581	0.999995	ENSDARG00000038429	chr24	19618372	19618772	-44914	0	0	1.08204	4.89313	13.2686	5.7971	I	red
csrp3	-2.6625	-2.40744	0.00507872	0.0101597	16.1941	1.3099	1.86975	0.399461	0.0699776	2.40259	0.023293	0.999995	ENSDARG00000101706	chr7	16324653	16325053	-14622	1.4918	2.91001	2.16408	17.126	11.7943	5.7971	II	black
cst14b.1	-0.883035	-0.880842	8.43211e-10	3.6872e-09	644.722	40.6547	37.6528	20.6034	21.9469	1.38898	0.0403396	0.999995	ENSDARG00000117133	chr5	4072648	4073432	18976	7.45902	8.73003	4.32816	17.126	22.1143	14.4928	II	black
cstf2	-0.560316	-0.559159	1.94636e-05	5.5319e-05	1011.06	55.1635	62.3912	40.0309	39.6125	-1.06613	0.0214015	0.648013	ENSDARG00000090788	chr14	41020801	41020900	37	20	16	23	9	8	5	III	blue
cstf2	-0.560316	-0.559159	1.94636e-05	5.5319e-05	1011.06	55.1635	62.3912	40.0309	39.6125	-0.992021	0.03457	0.72591	ENSDARG00000090788	chr14	41030801	41030950	-9989	11	16	30	4	8	11	III	blue
ctnna1	-2.13507	-2.13095	1.23069e-63	5.33392e-62	1158.63	40.0698	42.8832	9.77692	9.05771	-1.72053	0.0485044	0.999995	ENSDARG00000102441	chr24	34859070	34859470	-64581	14.918	16.0051	10.8204	2.44657	4.42287	5.7971	III	blue
ctnna1	-2.13507	-2.13095	1.23069e-63	5.33392e-62	1158.63	40.0698	42.8832	9.77692	9.05771	1.07422	0.0183759	0.626016	ENSDARG00000102441	chr24	34787701	34787800	6939	4	10	15	13	20	15	II	black
ctnna1	-2.13507	-2.13095	1.23069e-63	5.33392e-62	1158.63	40.0698	42.8832	9.77692	9.05771	-1.57513	0.0208436	0.999995	ENSDARG00000102441	chr24	34863974	34864646	-69621	23.8689	17.4601	18.3947	4.89313	10.32	4.83092	III	blue
ctnna2	0.615695	0.614023	4.26504e-05	0.000116535	1079.14	24.8862	28.8869	38.2059	44.2071	-1.30502	0.0399764	0.999995	ENSDARG00000024785	chr1	41784203	41784603	205851	22.3771	17.4601	21.6408	7.3397	8.84573	8.69565	VI	black
ctnna2	0.615695	0.614023	4.26504e-05	0.000116535	1079.14	24.8862	28.8869	38.2059	44.2071	-2.76975	0.0179802	0.999995	ENSDARG00000024785	chr1	41856952	41857352	278600	7.45902	11.64	17.3126	0	1.47429	3.86474	VI	black
ctnna2	0.615695	0.614023	4.26504e-05	0.000116535	1079.14	24.8862	28.8869	38.2059	44.2071	-1.50503	0.0457462	0.999995	ENSDARG00000024785	chr1	41419591	41419991	-158761	11.9344	18.9151	16.2306	4.89313	5.89716	5.7971	VI	black
ctnnb2	-1.0565	-1.05408	1.9983e-14	1.22977e-13	2357.09	100.567	121.594	55.8682	50.822	1.3249	0.00901483	0.513519	ENSDARG00000023472	chr19	48345901	48346150	936	8	9	9	11	15	29	II	black
ctnnd2b	0.641353	0.640457	2.73902e-09	1.14652e-08	1496.16	16.2885	15.6376	24.3506	25.4925	-1.90717	0.0238148	0.999995	ENSDARG00000003779	chr2	30715487	30715887	-5478	13.4262	21.8251	8.65631	4.89313	2.94858	3.86474	VI	black
ctnnd2b	0.641353	0.640457	2.73902e-09	1.14652e-08	1496.16	16.2885	15.6376	24.3506	25.4925	-1.31225	0.0309568	0.999995	ENSDARG00000003779	chr2	30651916	30652316	58093	23.8689	17.4601	21.6408	14.6794	2.94858	7.72947	VI	black
ctps1b	0.636136	0.634953	3.22334e-07	1.10645e-06	839.287	28.4413	27.8246	44.4132	43.0132	-1.73688	0.0239452	0.999995	ENSDARG00000098386	chr16	35504482	35504882	-30590	14.918	16.0051	16.2306	4.89313	4.42287	4.83092	VI	black
ctsba	-1.79213	-1.79026	2.73366e-82	1.91197e-80	6194.33	543.225	537.077	162.888	148.783	-2.62663	0.00910321	0.999995	ENSDARG00000055120	chr17	32701269	32701669	31077	11.9344	10.185	14.0665	4.89313	0	0.966184	III	blue
ctsc	-1.39624	-1.39391	2.85871e-32	4.45104e-31	1040.72	38.7725	39.838	15.0261	14.8227	2.20057	0.0347569	0.999995	ENSDARG00000101334	chr15	43659654	43660054	-23100	0	5.82002	2.16408	17.126	14.7429	4.83092	II	black
ctsd	0.212792	0.212616	0.0103786	0.0195322	4563.38	142.879	143.702	164.04	168.138	1.15834	0.0180811	0.620909	ENSDARG00000057698	chr18	16165151	16165300	20692	11	8	8	11	13	27	I	red
ctu1	-2.73823	-2.71583	1.66887e-25	1.915e-24	186.939	16.8247	17.8715	2.7713	2.38324	-1.3345	0.0206682	0.646277	ENSDARG00000020986	chr8	3429951	3430150	57083	20	20	17	8	4	6	III	blue
cuedc1a	0.824689	0.821315	8.17323e-06	2.43283e-05	376.925	9.19858	10.0728	18.2126	15.8061	-2.4549	0.0281113	0.999995	ENSDARG00000068716	chr10	37044717	37045117	-156332	13.4262	11.64	17.3126	0	0	7.72947	VI	black
cul1b	-0.709839	-0.708631	2.50665e-09	1.05426e-08	1212.52	41.9667	42.1521	24.5231	26.9915	-1.51018	0.0379989	0.999995	ENSDARG00000007691	chr24	17526425	17526825	-270915	25.3607	14.5501	12.9845	4.89313	8.84573	4.83092	III	blue
cutc	0.517914	0.515387	0.0102954	0.0193949	260.633	14.5317	16.4478	21.7921	22.5164	0.832874	0.00953279	0.520477	ENSDARG00000077306	chr13	542701	543450	85	32	43	39	25	70	59	I	red
cwc27	-0.602958	-0.600844	0.000419832	0.00100722	473.299	25.3539	27.1264	15.9545	18.6941	-2.13175	0.0399563	0.999995	ENSDARG00000043727	chr10	11523002	11523402	83237	19.3934	5.82002	15.1485	2.44657	0	6.76329	III	blue
cxadr	-2.38348	-2.35949	2.0921e-16	1.46403e-15	169.203	13.2129	11.8465	2.02138	2.85726	-1.68988	0.0422856	0.999995	ENSDARG00000043658	chr10	27551030	27551430	416823	16.4098	11.64	9.73835	7.3397	1.47429	2.89855	III	blue
cxcl12b	1.76467	1.76231	9.57896e-63	4.04551e-61	2300.32	31.3538	28.6323	103.21	100.784	-2.00439	0.0421336	0.999995	ENSDARG00000055100	chr22	27085122	27085522	-2263	11.9344	7.27503	14.0665	2.44657	2.94858	2.89855	VI	black
cxcr3.1	1.48285	1.44985	0.000667445	0.00155827	74.5796	1.28948	1.18384	4.34647	2.53083	-2.49092	0.0189942	0.999995	ENSDARG00000007358	chr16	11987484	11987884	-19277	10.4426	11.64	10.8204	2.44657	1.47429	1.93237	VI	black
cxcr3.1	1.48285	1.44985	0.000667445	0.00155827	74.5796	1.28948	1.18384	4.34647	2.53083	1.12121	0.0146642	0.583428	ENSDARG00000007358	chr16	12001351	12001500	-33019	4	8	17	11	16	24	I	red
cxcr4b	0.636179	0.634156	9.47697e-05	0.000247532	418.95	17.1073	16.0009	26.2056	25.2663	-1.94903	0.0415725	0.999995	ENSDARG00000041959	chr9	10490579	10490979	-230803	7.45902	7.27503	17.3126	4.89313	1.47429	1.93237	VI	black
cyb5a	-0.652555	-0.64986	0.000448061	0.00107008	389.544	28.2289	25.7023	18.5404	15.6696	-1.05202	0.0216241	0.648013	ENSDARG00000098589	chr24	2811351	2811450	32895	15	14	29	7	6	9	III	blue
cyb5b	0.68411	0.678932	0.00656498	0.0128834	193.176	6.94591	6.71962	9.65234	12.4041	-1.67635	0.0476546	0.999995	ENSDARG00000099774	chr7	67494775	67495175	-15457	8.95082	16.0051	17.3126	2.44657	8.84573	1.93237	VI	black
cyb5r4	-0.651314	-0.648198	0.00113483	0.00254995	268.551	10.4642	9.76161	6.76848	6.0815	2.8766	0.0193089	0.999995	ENSDARG00000020898	chr16	3037583	3037983	-133031	0	0	1.08204	7.3397	11.7943	2.89855	II	black
cyc1	0.560325	0.559681	1.03384e-08	4.09293e-08	3323.93	155.597	165.845	230.035	243.99	-1.25322	0.0284832	0.70348	ENSDARG00000038075	chr6	50382101	50382700	47	27	17	22	3	12	8	VI	black
cyc1	0.560325	0.559681	1.03384e-08	4.09293e-08	3323.93	155.597	165.845	230.035	243.99	-0.996745	0.0236561	0.999995	ENSDARG00000038075	chr6	50382207	50382607	54	47.7377	48.0152	28.133	22.0191	26.5372	13.5266	VI	black
cygb2	0.646807	0.641007	0.0184398	0.033083	135.822	6.91047	5.64629	9.69396	10.0415	0.939548	0.0461208	0.764595	ENSDARG00000070148	chr6	20830601	20830750	293470	6	8	22	10	20	26	I	red
cygb2	0.646807	0.641007	0.0184398	0.033083	135.822	6.91047	5.64629	9.69396	10.0415	-2.03615	0.0453113	0.999995	ENSDARG00000070148	chr6	20799527	20799927	262521	7.45902	14.5501	14.0665	0	5.89716	2.89855	VI	black
cyp11a1	-6.83658	-6.20888	8.66362e-14	5.0518e-13	866.422	63.4744	65.4309	0.916232	0.186393	-2.95067	0.033839	0.999995	ENSDARG00000002347	chr25	22337998	22338398	115804	8.95082	8.73003	8.65631	0	1.47429	1.93237	III	blue
cyp27c1	-2.19299	-2.18862	7.91136e-65	3.58152e-63	1242.29	64.4581	61.2587	14.5425	12.8611	-0.511855	0.0368661	0.999995	ENSDARG00000092660	chr6	9329830	9330230	16417	119.344	120.765	130.927	80.7367	100.252	79.2271	III	blue
cyth1a	0.528179	0.527383	2.42323e-06	7.63045e-06	1208.69	15.9168	16.1288	23.6086	22.5703	-1.31697	0.00560664	0.425588	ENSDARG00000076742	chr3	57377151	57377450	82499	22	25	35	5	15	6	VI	black
cyth1a	0.528179	0.527383	2.42323e-06	7.63045e-06	1208.69	15.9168	16.1288	23.6086	22.5703	-1.19985	0.033623	0.999995	ENSDARG00000076742	chr3	57377081	57377481	82518	25.3607	26.1901	24.8869	9.78626	17.6915	5.7971	VI	black
d2hgdh	-1.38656	-1.37346	8.33354e-07	2.74853e-06	146.914	10.4778	8.78333	3.36315	4.06141	-1.40754	0.0369079	0.999995	ENSDARG00000060210	chr2	41773006	41773406	-59706	17.9016	17.4601	15.1485	9.78626	4.42287	4.83092	III	blue
daam1b	1.34169	1.33769	1.78949e-17	1.34405e-16	809.09	11.5839	11.5525	26.5892	32.1479	-0.988626	0.035221	0.999995	ENSDARG00000009689	chr20	22036491	22036891	-26321	40.2787	29.1001	30.2971	19.5725	13.2686	17.3913	VI	black
daam1b	1.34169	1.33769	1.78949e-17	1.34405e-16	809.09	11.5839	11.5525	26.5892	32.1479	-1.2559	0.0262187	0.680611	ENSDARG00000009689	chr20	22036601	22036950	-26406	25	15	28	7	5	11	VI	black
daam1b	1.34169	1.33769	1.78949e-17	1.34405e-16	809.09	11.5839	11.5525	26.5892	32.1479	-2.18374	0.019661	0.999995	ENSDARG00000009689	chr20	22019037	22019437	-8867	16.4098	16.0051	7.57427	2.44657	4.42287	1.93237	VI	black
dacha	0.977493	0.973187	3.44472e-07	1.17968e-06	288.63	5.40727	5.67953	10.5386	11.3012	-1.08441	0.0169311	0.606376	ENSDARG00000010132	chr21	34553451	34553600	70255	23	23	16	3	9	13	VI	black
dact1	0.897885	0.894821	1.03207e-07	3.75323e-07	520.043	9.21202	8.44458	15.2719	17.7258	-1.50689	0.0103475	0.541795	ENSDARG00000101635	chr17	11014201	11014500	-152538	21	18	19	3	4	10	VI	black
dact1	0.897885	0.894821	1.03207e-07	3.75323e-07	520.043	9.21202	8.44458	15.2719	17.7258	-1.63954	0.00443202	0.999995	ENSDARG00000101635	chr17	11014168	11014568	-152556	34.3115	23.2801	25.9689	9.78626	7.37144	9.66184	VI	black
dap	-0.729309	-0.727196	2.7606e-06	8.63317e-06	687.305	80.2855	75.5259	50.7769	42.9595	-1.37941	0.0236606	0.999995	ENSDARG00000000069	chr24	22154624	22155024	-196443	16.4098	29.1001	20.5587	9.78626	8.84573	6.76329	III	blue
dap1b	-1.21541	-1.21339	5.68281e-25	6.36619e-24	2782.14	429.946	429.731	199.222	170.427	-1.41407	0.0314687	0.999995	ENSDARG00000086842	chr9	52511876	52512276	335079	28.3443	14.5501	18.3947	7.3397	11.7943	3.86474	III	blue
dap1b	-1.21541	-1.21339	5.68281e-25	6.36619e-24	2782.14	429.946	429.731	199.222	170.427	-1.82549	0.0488675	0.999995	ENSDARG00000086842	chr9	52539705	52540105	307250	17.9016	14.5501	17.3126	2.44657	0	11.5942	III	blue
dap1b	-1.21541	-1.21339	5.68281e-25	6.36619e-24	2782.14	429.946	429.731	199.222	170.427	3.33811	0.0130884	0.999995	ENSDARG00000086842	chr9	52763514	52763914	83441	0	0	2.16408	14.6794	11.7943	3.86474	II	black
dazl	-6.43428	-6.26472	3.20564e-40	6.56981e-39	230.583	17.6894	16.9458	0.239294	0.141478	1.52987	0.0476817	0.999995	ENSDARG00000036214	chr19	20797461	20797861	21651	4.47541	5.82002	5.41019	19.5725	10.32	15.4589	II	black
dbpb	0.873907	0.857977	0.0259839	0.0451533	78.3691	4.11601	3.92966	5.87087	8.98388	-0.541239	0.0117104	0.999995	ENSDARG00000057652	chr16	13723652	13724052	-1322	164.098	157.141	179.618	129.668	114.995	99.5169	VI	black
dcaf5	-0.503322	-0.50194	0.000880914	0.00201467	508.503	17.4961	18.8038	12.8488	12.7366	2.18021	0.0317721	0.999995	ENSDARG00000060320	chr13	36311620	36312020	1257	5.96722	1.45501	0	12.2328	8.84573	12.5604	II	black
dcps	-2.03459	-2.01343	5.78123e-12	2.96095e-11	136.932	9.1475	11.2297	2.44316	2.52962	-1.30199	0.046923	0.768197	ENSDARG00000009862	chr10	39362201	39362700	-62	24	16	21	2	6	13	III	blue
dctd	-3.35795	-3.31652	1.95526e-25	2.23393e-24	139.571	15.0829	14.1637	1.31517	1.57302	-1.26809	0.0242085	0.999995	ENSDARG00000036990	chr1	39003132	39003532	138052	22.3771	24.7351	28.133	9.78626	11.7943	9.66184	III	blue
dctn2	0.445211	0.444667	1.00496e-05	2.95804e-05	1782.63	60.701	63.3865	84.7142	84.1588	1.85983	0.045191	0.999995	ENSDARG00000031388	chr6	58835067	58835467	-2706	4.47541	2.91001	2.16408	14.6794	10.32	9.66184	I	red
dctpp1	-4.08433	-4.06135	2.22614e-78	1.44962e-76	620.031	72.3158	71.6751	5.07929	3.20324	-1.73527	0.0308825	0.999995	ENSDARG00000054334	chr1	23870189	23870589	3804	34.3115	13.095	14.0665	2.44657	4.42287	11.5942	III	blue
dctpp1	-4.08433	-4.06135	2.22614e-78	1.44962e-76	620.031	72.3158	71.6751	5.07929	3.20324	1.92598	0.0316293	0.999995	ENSDARG00000054334	chr1	23932030	23932430	65645	1.4918	7.27503	2.16408	19.5725	13.2686	8.69565	II	black
dctpp1	-4.08433	-4.06135	2.22614e-78	1.44962e-76	620.031	72.3158	71.6751	5.07929	3.20324	-0.680701	0.0155457	0.999995	ENSDARG00000054334	chr1	23866316	23866716	-69	95.4754	104.76	87.6451	88.0763	41.2801	50.2416	III	blue
ddx28	-2.33366	-2.32438	1.68422e-37	3.15798e-36	461.253	30.9361	35.5865	6.77099	6.3837	3.03974	0.00919322	0.999995	ENSDARG00000060411	chr7	34720229	34720629	28151	1.4918	1.45501	1.08204	12.2328	7.37144	13.5266	II	black
ddx39aa	-1.21068	-1.20909	5.00708e-31	7.33798e-30	1661.09	120.897	115.571	50.8042	51.4152	-1.93488	0.0395948	0.999995	ENSDARG00000006225	chr1	44534668	44535068	-20887	10.4426	13.095	17.3126	2.44657	1.47429	6.76329	III	blue
ddx43	-3.84985	-3.77638	1.14198e-21	1.07444e-20	101.381	6.05965	6.39956	0.388721	0.490292	-1.89208	0.0337661	0.999995	ENSDARG00000022614	chr13	27388499	27388899	-165146	11.9344	16.0051	11.9024	2.44657	4.42287	3.86474	III	blue
ddx47	-1.44826	-1.44266	8.33587e-16	5.64797e-15	478.426	40.1819	43.067	16.6944	13.6395	-1.24777	0.0073675	0.458622	ENSDARG00000102353	chr3	1580101	1580200	11370	12	26	22	3	6	12	III	blue
dedd1	0.830636	0.826926	1.73106e-05	4.95838e-05	632.887	14.516	13.9057	28.8902	21.5554	-1.16518	0.0302856	0.999995	ENSDARG00000002758	chr16	11144071	11144471	194112	26.8525	33.4651	25.9689	14.6794	7.37144	16.4251	VI	black
dedd1	0.830636	0.826926	1.73106e-05	4.95838e-05	632.887	14.516	13.9057	28.8902	21.5554	-1.06736	0.0204741	0.999995	ENSDARG00000002758	chr16	10950243	10950643	284	47.7377	29.1001	33.5432	19.5725	14.7429	18.3575	VI	black
dedd1	0.830636	0.826926	1.73106e-05	4.95838e-05	632.887	14.516	13.9057	28.8902	21.5554	-1.01881	0.0112565	0.553353	ENSDARG00000002758	chr16	10950601	10950900	591	30	26	47	5	10	26	VI	black
degs2	-6.90441	-6.79774	3.89116e-79	2.59784e-77	550.231	37.7184	40.0007	0.392581	0.221054	2.04671	0.0424296	0.999995	ENSDARG00000042544	chr17	30881565	30881965	4297	2.98361	1.45501	3.24612	9.78626	13.2686	8.69565	II	black
dek	0.657237	0.655418	1.52597e-05	4.39898e-05	568.533	15.0989	13.6791	21.9982	23.487	-0.91456	0.0433802	0.999995	ENSDARG00000070108	chr16	41065097	41065497	136	41.7705	32.0101	34.6252	22.0191	13.2686	22.2222	VI	black
dennd2da	0.592628	0.590666	0.000363707	0.000881365	494.934	17.3451	14.9702	23.648	25.2124	1.23259	0.0132581	0.563637	ENSDARG00000058666	chr8	12991401	12991500	-19144	12	7	6	20	7	20	I	red
dexi	0.467923	0.465446	0.0261337	0.0453917	220.261	11.7099	12.513	16.867	16.59	-0.918533	0.0480885	0.771833	ENSDARG00000055474	chr3	26750151	26750300	-23927	20	13	21	6	9	8	VI	black
dexi	0.467923	0.465446	0.0261337	0.0453917	220.261	11.7099	12.513	16.867	16.59	1.84052	0.0360178	0.999995	ENSDARG00000055474	chr3	26730757	26731157	-43196	4.47541	2.91001	4.32816	22.0191	7.37144	12.5604	I	red
dhrs13a.1	0.573384	0.570024	0.00965014	0.0182665	221.533	13.9381	11.7263	19.2715	19.0011	1.69229	0.0265588	0.999995	ENSDARG00000026322	chr10	36921513	36921913	-57429	5.96722	4.36502	4.32816	17.126	17.6915	12.5604	I	red
dhrs13a.2	-4.56311	-4.52098	6.13903e-61	2.37286e-59	404.561	60.5525	62.9047	1.88279	3.56212	2.0872	0.0267017	0.999995	ENSDARG00000111240	chr10	36808439	36808839	41015	1.4918	2.91001	4.32816	12.2328	13.2686	11.5942	II	black
dhx32a	-5.76433	-5.38812	6.16699e-14	3.65239e-13	280.634	17.004	19.0312	0.514783	0.121743	-1.11543	0.0355336	0.999995	ENSDARG00000077461	chr12	44680039	44680439	-92008	17.9016	29.1001	30.2971	14.6794	13.2686	7.72947	III	blue
dhx36	0.453419	0.452312	0.00148292	0.00326713	567.171	12.6882	12.502	16.9019	17.6235	0.678904	0.043129	0.755351	ENSDARG00000101059	chr18	31606251	31606650	-25481	13	50	44	30	38	60	I	red
dhx36	0.453419	0.452312	0.00148292	0.00326713	567.171	12.6882	12.502	16.9019	17.6235	0.928169	0.000186087	0.102851	ENSDARG00000101059	chr18	31592551	31593400	-38955	60	88	60	60	102	144	I	red
diaph3	-6.98554	-6.24056	2.29443e-10	1.04948e-09	60.8616	6.3113	7.67958	0.0911497	0	1.81901	0.0279817	0.999995	ENSDARG00000090785	chr11	31707481	31707881	290120	10.4426	1.45501	1.08204	14.6794	11.7943	19.3237	II	black
diaph3	-6.98554	-6.24056	2.29443e-10	1.04948e-09	60.8616	6.3113	7.67958	0.0911497	0	-2.29871	0.0286304	0.999995	ENSDARG00000090785	chr11	31842122	31842522	424761	8.95082	13.095	16.2306	0	2.94858	4.83092	III	blue
dio2	1.55939	1.54949	1.32267e-11	6.58545e-11	1426.68	26.7772	27.0221	60.3251	98.3941	-1.6031	0.0389463	0.999995	ENSDARG00000094857	chr17	16948177	16948577	82928	14.918	18.9151	15.1485	2.44657	8.84573	4.83092	VI	black
dio2	1.55939	1.54949	1.32267e-11	6.58545e-11	1426.68	26.7772	27.0221	60.3251	98.3941	-2.18889	0.0259822	0.999995	ENSDARG00000094857	chr17	16979778	16980178	114529	10.4426	10.185	19.4767	0	5.89716	2.89855	VI	black
diras1a	0.827125	0.826043	2.33001e-15	1.52553e-14	2261.69	65.3971	60.4927	114.284	109.107	1.2505	0.0463008	0.999995	ENSDARG00000028066	chr11	7330589	7330989	15809	8.95082	10.185	10.8204	36.6985	16.2172	18.3575	I	red
dkc1	-3.06032	-3.0529	1.61348e-102	1.77738e-100	1722.81	119.965	117.66	15.7496	12.5594	2.11739	0.0215226	0.999995	ENSDARG00000016484	chr21	43746837	43747237	40197	2.98361	4.36502	1.08204	9.78626	13.2686	13.5266	II	black
dkc1	-3.06032	-3.0529	1.61348e-102	1.77738e-100	1722.81	119.965	117.66	15.7496	12.5594	2.17294	0.041224	0.999995	ENSDARG00000016484	chr21	43633248	43633648	-73392	2.98361	1.45501	2.16408	12.2328	8.84573	8.69565	II	black
dkc1	-3.06032	-3.0529	1.61348e-102	1.77738e-100	1722.81	119.965	117.66	15.7496	12.5594	1.88046	0.0174495	0.999995	ENSDARG00000016484	chr21	43621064	43621464	-85576	2.98361	5.82002	4.32816	19.5725	16.2172	12.5604	II	black
dkk1b	1.9137	1.86578	3.52081e-05	9.71033e-05	46.4747	2.00475	1.78473	7.06459	7.26402	-1.78983	0.0487097	0.999995	ENSDARG00000045219	chr12	6632306	6632706	200399	16.4098	8.73003	8.65631	4.89313	2.94858	1.93237	VI	black
dkk1b	1.9137	1.86578	3.52081e-05	9.71033e-05	46.4747	2.00475	1.78473	7.06459	7.26402	-2.15474	0.049318	0.999995	ENSDARG00000045219	chr12	6585172	6585572	153265	8.95082	16.0051	5.41019	2.44657	1.47429	2.89855	VI	black
dlg2	0.791185	0.783178	0.0066198	0.0129736	180.774	4.1678	3.86954	5.66361	8.32398	2.35664	0.0350094	0.999995	ENSDARG00000099323	chr10	29445537	29445937	-6997	1.4918	1.45501	3.24612	17.126	5.89716	8.69565	I	red
dmrt3a	1.18029	1.16576	0.000247287	0.000610892	129.414	3.89428	2.83385	6.72704	8.64387	-1.20851	0.0414059	0.999995	ENSDARG00000035290	chr5	44400480	44400880	236	16.4098	26.1901	21.6408	14.6794	4.42287	8.69565	VI	black
dmxl2	1.26632	1.2636	3.03849e-21	2.78542e-20	1382.54	6.94013	7.60983	16.3161	18.6893	-2.03373	0.0331107	0.999995	ENSDARG00000091293	chr18	39873491	39873891	-76798	8.95082	16.0051	22.7228	0	2.94858	8.69565	VI	black
dnaja1	0.511151	0.509387	0.00259765	0.00548272	417.785	11.9774	13.2758	18.6243	17.2726	-0.989241	0.0177163	0.620438	ENSDARG00000030972	chr1	44301501	44301950	31	31	31	66	12	22	14	VI	black
dnaja3a	-0.855559	-0.853322	6.69685e-09	2.7039e-08	967.912	41.7128	43.7257	21.4815	25.8591	-0.92062	0.0413762	0.999995	ENSDARG00000058494	chr3	11872056	11872456	-113614	29.8361	32.0101	37.8714	22.0191	13.2686	17.3913	III	blue
dnaja3a	-0.855559	-0.853322	6.69685e-09	2.7039e-08	967.912	41.7128	43.7257	21.4815	25.8591	-1.3511	0.00131144	0.241672	ENSDARG00000058494	chr3	11872051	11872450	-113620	26	32	50	6	14	13	III	blue
dnajc10	-2.09853	-2.09257	2.06495e-42	4.54021e-41	854.609	39.9301	39.9684	8.43628	10.3251	2.75086	0.0420006	0.999995	ENSDARG00000074727	chr9	45088929	45089329	7422	0	1.45501	2.16408	2.44657	10.32	11.5942	II	black
dnajc17	-0.918532	-0.909742	0.00121413	0.00271568	133.378	13.3687	11.6239	7.21308	5.95267	-1.66425	0.0276645	0.999995	ENSDARG00000104959	chr17	1130400	1130800	-159499	17.9016	13.095	18.3947	9.78626	0	5.7971	III	blue
dnajc24	-1.43489	-1.41846	3.74902e-06	1.15764e-05	102.091	6.34633	7.04218	2.44164	2.51057	-1.24846	0.0331557	0.999995	ENSDARG00000023927	chr25	14730435	14730835	-43019	19.3934	26.1901	19.4767	12.2328	10.32	4.83092	III	blue
dnase2	-0.594097	-0.590173	0.0114678	0.0213994	196.386	14.097	13.4301	8.32543	10.0077	1.16254	0.0242457	0.666431	ENSDARG00000073893	chr16	45370401	45370700	-464	11	8	9	9	26	17	II	black
dnm1b	0.950278	0.942211	0.000364933	0.000884173	164.373	3.44191	3.67669	6.08958	7.70446	2.58632	0.0439483	0.999995	ENSDARG00000009281	chr5	63087221	63087621	99744	2.98361	0	1.08204	4.89313	11.7943	7.72947	I	red
dock1	-0.6234	-0.620079	0.00311368	0.00646556	267.774	8.84174	9.80204	5.57033	6.56886	-1.59063	0.00162023	0.267207	ENSDARG00000099093	chr12	43716051	43716150	-57835	12	22	29	4	1	12	III	blue
dock1	-0.6234	-0.620079	0.00311368	0.00646556	267.774	8.84174	9.80204	5.57033	6.56886	-1.42889	0.0411133	0.999995	ENSDARG00000099093	chr12	43036679	43037079	621386	16.4098	16.0051	16.2306	7.3397	5.89716	4.83092	III	blue
dock1	-0.6234	-0.620079	0.00311368	0.00646556	267.774	8.84174	9.80204	5.57033	6.56886	-1.32612	0.0349241	0.999995	ENSDARG00000099093	chr12	43728070	43728832	-70186	19.3934	27.6451	22.7228	4.89313	13.2686	9.66184	III	blue
dock1	-0.6234	-0.620079	0.00311368	0.00646556	267.774	8.84174	9.80204	5.57033	6.56886	-1.28504	0.0454968	0.999995	ENSDARG00000099093	chr12	43715869	43716269	-57804	13.4262	29.1001	22.7228	12.2328	2.94858	11.5942	III	blue
dok6	-1.69487	-1.67652	1.78762e-08	6.92573e-08	150.843	13.698	15.7695	3.78692	5.41328	-1.98813	0.0433359	0.999995	ENSDARG00000063032	chr24	14740510	14740910	-52076	10.4426	11.64	10.8204	2.44657	2.94858	2.89855	III	blue
dpagt1	-0.626277	-0.624384	7.97363e-05	0.00021026	438.879	20.398	19.8702	12.6954	13.4378	1.25565	0.0135003	0.563637	ENSDARG00000061061	chr5	29985501	29985700	-2772	9	8	10	9	22	23	II	black
dph5	-0.711743	-0.708827	0.000118999	0.000307056	294.666	20.2473	20.0481	12.1087	12.5219	-0.906659	0.0497465	0.774084	ENSDARG00000100242	chr22	16070951	16071050	68	18	21	15	3	13	8	III	blue
dpysl5b	0.550221	0.549357	1.50881e-06	4.8516e-06	1234.52	22.738	24.4148	34.6895	34.2994	1.00157	0.0405272	0.74791	ENSDARG00000059311	chr4	798351	798600	3928	5	8	19	15	16	19	I	red
draxin	0.883612	0.870959	0.0109472	0.0204944	105.002	2.64467	2.46869	3.8375	5.66132	-2.56521	0.0269957	0.999995	ENSDARG00000058256	chr11	15817044	15817444	20691	13.4262	8.73003	9.73835	0	4.42287	0.966184	VI	black
drd2b	1.38854	1.34431	0.00797478	0.0153761	46.3828	1.86728	1.16068	3.14908	4.89079	-1.82114	0.0383684	0.999995	ENSDARG00000011091	chr5	57553074	57553474	-111459	16.4098	10.185	9.73835	4.89313	4.42287	0.966184	VI	black
drd2b	1.38854	1.34431	0.00797478	0.0153761	46.3828	1.86728	1.16068	3.14908	4.89079	-1.11931	0.00969463	0.999995	ENSDARG00000011091	chr5	57460177	57461554	-19051	49.2295	34.9201	34.6252	26.9122	13.2686	14.4928	VI	black
drd2b	1.38854	1.34431	0.00797478	0.0153761	46.3828	1.86728	1.16068	3.14908	4.89079	-1.78726	0.0261356	0.999995	ENSDARG00000011091	chr5	57480201	57480601	-38586	17.9016	13.095	16.2306	2.44657	7.37144	3.86474	VI	black
dsc2l	1.01499	1.00237	0.00170768	0.00372075	268.422	4.75417	3.72719	6.2825	10.9462	-1.20396	0.00871572	0.503493	ENSDARG00000039677	chr20	7303901	7304000	7	18	19	22	5	5	11	VI	black
dsc2l	1.01499	1.00237	0.00170768	0.00372075	268.422	4.75417	3.72719	6.2825	10.9462	-1.22753	0.0300946	0.999995	ENSDARG00000039677	chr20	7303785	7304185	-28	23.8689	27.6451	23.8049	12.2328	7.37144	12.5604	VI	black
dtna	1.18977	1.17965	8.35235e-06	2.48503e-05	158.546	3.51885	3.18811	6.9408	8.43432	-1.58984	0.0465061	0.999995	ENSDARG00000031015	chr24	35921423	35921823	-42219	11.9344	17.4601	16.2306	2.44657	8.84573	3.86474	VI	black
dtnbp1b	1.49873	1.49269	2.99794e-16	2.07703e-15	402.897	15.1688	18.1481	47.8598	45.9599	-1.50157	0.0407251	0.999995	ENSDARG00000055206	chr19	26580890	26581290	69907	14.918	26.1901	14.0665	4.89313	5.89716	8.69565	VI	black
dtwd1	-1.06024	-1.05383	2.34893e-06	7.40708e-06	268.623	28.1996	31.6479	12.7468	16.098	1.85046	0.044972	0.999995	ENSDARG00000111509	chr18	5361306	5361706	31582	5.96722	0	5.41019	19.5725	11.7943	9.66184	II	black
dtx2	0.432433	0.430661	0.0193565	0.0345775	436.666	8.19449	8.64382	10.2391	12.537	-1.75427	0.0343093	0.999995	ENSDARG00000032933	chr5	59264448	59264848	380678	19.3934	18.9151	17.3126	4.89313	0	11.5942	VI	black
dzip1l	-1.37447	-1.34103	0.00254874	0.00538638	45.2317	1.66649	1.44912	0.583494	0.62319	-1.43139	0.00690113	0.450306	ENSDARG00000074265	chr6	26375351	26375500	51523	14	19	25	6	4	7	III	blue
dzip1l	-1.37447	-1.34103	0.00254874	0.00538638	45.2317	1.66649	1.44912	0.583494	0.62319	-1.10426	0.047328	0.999995	ENSDARG00000074265	chr6	26375169	26375569	51466	26.8525	24.7351	24.8869	12.2328	8.84573	14.4928	III	blue
dzip1l	-1.37447	-1.34103	0.00254874	0.00538638	45.2317	1.66649	1.44912	0.583494	0.62319	1.62385	0.000664522	0.178519	ENSDARG00000074265	chr6	26269701	26269800	-54153	2	9	11	9	18	30	II	black
dzip1l	-1.37447	-1.34103	0.00254874	0.00538638	45.2317	1.66649	1.44912	0.583494	0.62319	-0.99211	0.0326056	0.720982	ENSDARG00000074265	chr6	26261451	26261550	-62403	19	16	19	7	5	10	III	blue
dzip1l	-1.37447	-1.34103	0.00254874	0.00538638	45.2317	1.66649	1.44912	0.583494	0.62319	-1.51136	0.0140517	0.999995	ENSDARG00000074265	chr6	26419956	26420356	96253	38.7869	17.4601	21.6408	7.3397	10.32	9.66184	III	blue
dzip1l	-1.37447	-1.34103	0.00254874	0.00538638	45.2317	1.66649	1.44912	0.583494	0.62319	0.970602	0.0297901	0.705918	ENSDARG00000074265	chr6	26269351	26269450	-54503	8	4	19	10	17	22	II	black
dzip1l	-1.37447	-1.34103	0.00254874	0.00538638	45.2317	1.66649	1.44912	0.583494	0.62319	-2.39827	0.0404526	0.999995	ENSDARG00000074265	chr6	26395587	26395987	71884	10.4426	8.73003	14.0665	0	1.47429	4.83092	III	blue
e2f4	-0.521718	-0.519686	0.0038285	0.0078052	331.249	9.95138	9.10452	6.72904	6.54735	1.81346	0.0384623	0.999995	ENSDARG00000101578	chr25	17353985	17354385	45384	5.96722	1.45501	3.24612	9.78626	10.32	17.3913	II	black
e2f5	-3.54632	-3.53134	1.23747e-79	8.346e-78	498.903	22.6841	23.2237	1.85076	2.11085	1.92431	0.0227392	0.999995	ENSDARG00000038812	chr2	31678167	31678567	24823	7.45902	2.91001	1.08204	17.126	14.7429	11.5942	II	black
ebna1bp2	-1.82946	-1.82595	2.31989e-47	5.98958e-46	973.602	120.027	112.747	32.5312	33.0193	-1.7649	0.0303245	0.999995	ENSDARG00000054980	chr2	13834108	13834508	-177363	17.9016	18.9151	16.2306	0	8.84573	6.76329	III	blue
ebna1bp2	-1.82946	-1.82595	2.31989e-47	5.98958e-46	973.602	120.027	112.747	32.5312	33.0193	-1.72883	0.0260705	0.999995	ENSDARG00000054980	chr2	13875934	13876334	-135537	17.9016	16.0051	12.9845	4.89313	4.42287	4.83092	III	blue
ebp	0.843575	0.839487	2.79473e-05	7.80058e-05	271.893	11.6535	11.752	22.2835	19.6176	-1.28106	0.0367742	0.733689	ENSDARG00000046098	chr23	19205901	19206400	20779	21	27	17	6	8	8	VI	black
ebp	0.843575	0.839487	2.79473e-05	7.80058e-05	271.893	11.6535	11.752	22.2835	19.6176	-0.645029	0.0113024	0.999995	ENSDARG00000046098	chr23	19226993	19227393	-264	111.885	136.771	128.763	78.2901	72.2401	90.8213	VI	black
ech1	-0.481288	-0.4799	0.00191956	0.00414416	489.984	31.1356	28.5379	21.4167	21.3635	-2.70491	0.0142134	0.999995	ENSDARG00000012915	chr15	6949294	6949694	-5	14.918	14.5501	8.65631	0	2.94858	2.89855	III	blue
edn1	1.11452	1.10684	3.54056e-06	1.09583e-05	172.795	7.69694	7.19211	15.6067	16.715	2.29797	0.0180881	0.999995	ENSDARG00000036912	chr19	3409745	3410145	30559	1.4918	2.91001	3.24612	14.6794	13.2686	9.66184	I	red
ednraa	1.39916	1.35831	0.00526788	0.0105159	62.3386	1.23788	0.826521	3.53244	1.90627	-2.24984	0.00702779	0.999995	ENSDARG00000011876	chr1	35900409	35900809	-32907	20.8853	13.095	17.3126	2.44657	7.37144	0.966184	VI	black
eed	-2.01651	-2.00595	6.44312e-22	6.12305e-21	766.55	59.4688	69.6223	18.6756	13.0285	1.04647	0.011684	0.55531	ENSDARG00000099640	chr1	22301	22550	-5262	4	16	18	12	22	30	II	black
eef1da	-0.687719	-0.686868	1.26749e-11	6.32021e-11	2410.39	273.653	266.471	174.143	160.901	1.91102	0.0464112	0.999995	ENSDARG00000102291	chr2	51297580	51297980	32296	5.96722	0	3.24612	9.78626	13.2686	11.5942	II	black
eef1g	-0.453476	-0.453162	2.36425e-09	9.96906e-09	11497.3	731.596	749.46	542.934	538.573	1.0742	0.0237749	0.999995	ENSDARG00000056119	chr14	26448883	26449283	27448	13.4262	18.9151	17.3126	26.9122	48.6515	28.9855	II	black
eef1g	-0.453476	-0.453162	2.36425e-09	9.96906e-09	11497.3	731.596	749.46	542.934	538.573	1.57637	0.000387919	0.132216	ENSDARG00000056119	chr14	26448851	26449250	27415	7	9	17	11	32	38	II	black
efcab11	-3.50482	-3.47141	3.05704e-35	5.29634e-34	188.549	21.1731	21.6485	1.80199	1.99642	-1.49023	0.0385185	0.999995	ENSDARG00000043740	chr17	16480580	16480980	64992	17.9016	18.9151	19.4767	2.44657	11.7943	5.7971	III	blue
efhd1	1.18697	1.18584	2.09677e-40	4.3444e-39	6723.97	264.177	253.215	570.635	607.771	1.38311	0.00380049	0.377257	ENSDARG00000043446	chr15	40328701	40328900	-12225	8	6	14	13	19	28	I	red
efhd2	0.767062	0.765819	4.12284e-11	1.98776e-10	1815.21	26.3269	26.5169	47.6102	42.2306	1.18234	0.0402068	0.746799	ENSDARG00000055759	chr8	25829051	25829350	-2151	6	7	15	13	16	22	I	red
efna1a	1.179	1.1688	1.19055e-05	3.47492e-05	152.322	1.67707	2.10005	4.40063	4.10776	-1.43205	0.0250689	0.999995	ENSDARG00000030326	chr19	8537941	8538341	-24736	17.9016	20.3701	24.8869	7.3397	7.37144	8.69565	VI	black
efna1b	0.388373	0.387037	0.0219109	0.0386496	355.41	13.953	14.0559	18.3489	18.3068	-1.57648	0.0381072	0.999995	ENSDARG00000018787	chr16	23346033	23346433	-21395	16.4098	21.8251	9.73835	7.3397	2.94858	5.7971	VI	black
egfl6	1.6878	1.66512	5.2432e-07	1.76676e-06	98.8803	1.99781	2.01584	5.7201	7.25742	1.02088	0.0193246	0.634791	ENSDARG00000045958	chr9	54675701	54676350	-12240	12	16	29	20	30	40	I	red
ehd1a	0.342211	0.341425	0.0133582	0.0246211	698.159	14.3623	15.4182	18.2934	19.4682	0.857234	0.0378072	0.999995	ENSDARG00000098853	chr14	46476624	46477024	165	34.3115	20.3701	21.6408	48.9313	54.5487	34.7826	I	red
ehd1a	0.342211	0.341425	0.0133582	0.0246211	698.159	14.3623	15.4182	18.2934	19.4682	1.23077	0.00527351	0.421263	ENSDARG00000098853	chr14	46476251	46477050	339	17	17	12	21	27	39	I	red
ehd1a	0.342211	0.341425	0.0133582	0.0246211	698.159	14.3623	15.4182	18.2934	19.4682	2.89561	0.039152	0.999995	ENSDARG00000098853	chr14	46474254	46474654	2535	0	1.45501	2.16408	14.6794	10.32	1.93237	I	red
eif2s1a	-1.47079	-1.46768	1.67904e-28	2.21952e-27	1210.66	96.0222	95.658	37.1873	31.7552	-2.84452	0.0024508	0.999995	ENSDARG00000005827	chr17	34388998	34389398	92799	14.918	18.9151	15.1485	2.44657	1.47429	2.89855	III	blue
eif2s1a	-1.47079	-1.46768	1.67904e-28	2.21952e-27	1210.66	96.0222	95.658	37.1873	31.7552	1.69198	0.0191442	0.999995	ENSDARG00000005827	chr17	34271041	34271441	-25158	7.45902	4.36502	5.41019	24.4657	17.6915	13.5266	II	black
eif2s1a	-1.47079	-1.46768	1.67904e-28	2.21952e-27	1210.66	96.0222	95.658	37.1873	31.7552	2.81121	0.0386898	0.999995	ENSDARG00000005827	chr17	34276234	34276634	-19965	0	1.45501	2.16408	12.2328	7.37144	5.7971	II	black
eif3d	-0.461317	-0.460897	1.19317e-07	4.30824e-07	3784.17	195.721	200.874	141.847	146.264	1.23119	0.022803	0.65586	ENSDARG00000021257	chr3	29509951	29510800	222	10	6	12	9	15	32	II	black
eif3ha	-0.605339	-0.604299	4.22206e-07	1.434e-06	954.523	75.567	77.8829	51.1496	49.6267	1.65709	0.0393566	0.999995	ENSDARG00000102452	chr16	48424990	48425755	33260	4.47541	4.36502	5.41019	19.5725	14.7429	10.628	II	black
eif3ha	-0.605339	-0.604299	4.22206e-07	1.434e-06	954.523	75.567	77.8829	51.1496	49.6267	-1.97882	0.0365781	0.999995	ENSDARG00000102452	chr16	48300307	48300707	158125	10.4426	10.185	14.0665	2.44657	4.42287	1.93237	III	blue
eif3ha	-0.605339	-0.604299	4.22206e-07	1.434e-06	954.523	75.567	77.8829	51.1496	49.6267	-1.75672	0.0428314	0.999995	ENSDARG00000102452	chr16	48277815	48278215	180617	22.3771	18.9151	9.73835	0	7.37144	7.72947	III	blue
eif3ha	-0.605339	-0.604299	4.22206e-07	1.434e-06	954.523	75.567	77.8829	51.1496	49.6267	-2.36823	0.0317867	0.999995	ENSDARG00000102452	chr16	48170730	48171130	287702	13.4262	13.095	8.65631	0	2.94858	3.86474	III	blue
eif3s6ip	-0.461846	-0.461268	6.10611e-06	1.84285e-05	1858.81	90.7331	85.6099	64.1925	63.8774	-1.90552	0.0310504	0.999995	ENSDARG00000101082	chr13	43172515	43172915	-55900	13.4262	11.64	15.1485	2.44657	4.42287	3.86474	III	blue
eif4enif1	-1.38959	-1.38626	8.815e-23	8.7416e-22	935.343	32.5493	31.0462	13.0342	11.1641	-1.09866	0.0494843	0.999995	ENSDARG00000016177	chr6	40954301	40954701	29365	34.3115	23.2801	27.051	7.3397	17.6915	14.4928	III	blue
eif4h	-0.351027	-0.350556	0.000902739	0.00205924	2076.33	83.6483	89.0156	69.8371	65.3915	-1.04207	0.0385608	0.999995	ENSDARG00000042252	chr15	4714078	4714478	-88609	23.8689	21.8251	36.7893	17.126	13.2686	9.66184	III	blue
eif4h	-0.351027	-0.350556	0.000902739	0.00205924	2076.33	83.6483	89.0156	69.8371	65.3915	-1.65555	0.0411499	0.999995	ENSDARG00000042252	chr15	4742445	4742845	-116976	10.4426	18.9151	22.7228	2.44657	4.42287	9.66184	III	blue
ek1	-2.616	-2.58926	3.74855e-19	3.08929e-18	150.524	4.71519	4.64488	0.67092	0.877736	-2.25239	0.0213452	0.999995	ENSDARG00000020080	chr24	27480261	27480661	11133	22.3771	8.73003	12.9845	0	4.42287	4.83092	III	blue
elac1	-1.40889	-1.40375	7.11863e-16	4.83314e-15	380.141	34.8607	35.4426	13.8277	12.5593	-2.04032	0.0403589	0.999995	ENSDARG00000045095	chr5	6274862	6275262	-16918	11.9344	11.64	8.65631	2.44657	4.42287	0.966184	III	blue
elavl4	1.06112	1.05923	3.11387e-18	2.44722e-17	9130.44	86.2092	75.7438	156.848	181.203	-1.2108	0.00973804	0.526833	ENSDARG00000045639	chr8	16054651	16054750	86258	17	14	26	3	8	9	VI	black
elavl4	1.06112	1.05923	3.11387e-18	2.44722e-17	9130.44	86.2092	75.7438	156.848	181.203	-1.62598	0.030146	0.999995	ENSDARG00000045639	chr8	16021458	16021858	53216	23.8689	29.1001	12.9845	4.89313	2.94858	13.5266	VI	black
elavl4	1.06112	1.05923	3.11387e-18	2.44722e-17	9130.44	86.2092	75.7438	156.848	181.203	-1.30481	0.0250521	0.677282	ENSDARG00000045639	chr8	15990751	15991100	22484	13	21	23	6	9	3	VI	black
elf2b	-0.985393	-0.983494	7.7815e-15	4.90996e-14	872.675	35.0225	34.2899	18.0748	16.883	-1.58477	0.0233381	0.999995	ENSDARG00000079626	chr1	13121347	13121747	160093	20.8853	14.5501	21.6408	4.89313	7.37144	6.76329	III	blue
elf2b	-0.985393	-0.983494	7.7815e-15	4.90996e-14	872.675	35.0225	34.2899	18.0748	16.883	-0.497855	0.0420133	0.999995	ENSDARG00000079626	chr1	13280292	13280692	1148	113.377	106.215	116.86	105.202	69.2916	63.7681	III	blue
elf2b	-0.985393	-0.983494	7.7815e-15	4.90996e-14	872.675	35.0225	34.2899	18.0748	16.883	2.6182	0.0247596	0.999995	ENSDARG00000079626	chr1	13177913	13178313	103527	1.4918	0	4.32816	17.126	14.7429	3.86474	II	black
elk3	1.11814	1.10464	0.000445594	0.00106458	107.151	4.0625	4.96956	8.89482	10.7045	1.11976	0.0231105	0.65823	ENSDARG00000018688	chr4	7700001	7700200	9805	10	12	7	11	19	23	I	red
elmo2	1.05866	1.05707	2.99511e-21	2.74756e-20	4227.17	64.9415	68.6714	148.364	129.767	1.56221	0.0418378	0.999995	ENSDARG00000063527	chr11	67731	68131	35486	4.47541	4.36502	8.65631	24.4657	8.84573	18.3575	I	red
elovl4b	-3.8235	-3.76921	3.06251e-28	3.99243e-27	145.615	10.1025	8.41137	0.670191	0.633981	-1.4797	0.0117335	0.999995	ENSDARG00000027495	chr23	40569107	40569507	51443	20.8853	24.7351	23.8049	12.2328	5.89716	6.76329	III	blue
elovl4b	-3.8235	-3.76921	3.06251e-28	3.99243e-27	145.615	10.1025	8.41137	0.670191	0.633981	-1.26121	0.0124173	0.556936	ENSDARG00000027495	chr23	40559251	40559750	41636	23	22	28	5	7	13	III	blue
elovl4b	-3.8235	-3.76921	3.06251e-28	3.99243e-27	145.615	10.1025	8.41137	0.670191	0.633981	-1.05307	0.0290432	0.999995	ENSDARG00000027495	chr23	40559273	40559673	41609	38.7869	34.9201	33.5432	12.2328	19.1658	20.2899	III	blue
elp2	-1.94156	-1.93424	8.15461e-28	1.03849e-26	422.356	19.5727	20.441	5.54412	4.81494	-1.91556	0.0411848	0.999995	ENSDARG00000017199	chr19	35051466	35051866	103654	20.8853	8.73003	16.2306	0	4.42287	7.72947	III	blue
elp4	-1.04188	-1.03602	1.55644e-06	4.9987e-06	216.685	15.2438	15.9612	7.87248	7.23474	-2.75441	0.0125765	0.999995	ENSDARG00000008852	chr7	15863156	15863556	-81482	13.4262	8.73003	10.8204	2.44657	1.47429	0.966184	III	blue
emc4	0.589395	0.586888	0.00178226	0.00386859	414.872	52.8015	51.3979	86.3535	70.0238	2.5111	0.0479451	0.999995	ENSDARG00000039268	chr7	1176759	1177159	-144430	1.4918	0	0	7.3397	5.89716	3.86474	I	red
emp2	0.981956	0.972738	0.000467815	0.00111448	159.673	3.38812	2.8906	5.43755	7.04076	2.66102	0.0338393	0.999995	ENSDARG00000044588	chr3	26910783	26911183	14044	4.47541	0	0	14.6794	5.89716	7.72947	I	red
enkur	-1.19532	-1.19145	3.59271e-13	1.99966e-12	406.143	42.3036	41.2798	18.4014	18.0866	-1.48604	0.0468209	0.999995	ENSDARG00000031248	chr24	6758156	6758556	-109222	14.918	21.8251	9.73835	7.3397	4.42287	4.83092	III	blue
enkur	-1.19532	-1.19145	3.59271e-13	1.99966e-12	406.143	42.3036	41.2798	18.4014	18.0866	-2.23847	0.0481402	0.999995	ENSDARG00000031248	chr24	6953265	6953665	-304331	2.98361	21.8251	11.9024	0	2.94858	4.83092	III	blue
enkur	-1.19532	-1.19145	3.59271e-13	1.99966e-12	406.143	42.3036	41.2798	18.4014	18.0866	-1.15947	0.0275986	0.696778	ENSDARG00000031248	chr24	6653451	6653600	-4392	18	16	23	5	3	13	III	blue
enkur	-1.19532	-1.19145	3.59271e-13	1.99966e-12	406.143	42.3036	41.2798	18.4014	18.0866	-2.12856	0.0425985	0.999995	ENSDARG00000031248	chr24	6720651	6721051	-71717	17.9016	8.73003	5.41019	2.44657	2.94858	1.93237	III	blue
enosf1	0.772445	0.76806	0.000392	0.000944559	232.613	7.93232	7.34565	12.1855	14.0075	-1.40934	0.0286239	0.999995	ENSDARG00000038359	chr7	56889396	56889796	81793	28.3443	11.64	24.8869	7.3397	10.32	6.76329	VI	black
enosf1	0.772445	0.76806	0.000392	0.000944559	232.613	7.93232	7.34565	12.1855	14.0075	-2.24712	0.0338861	0.999995	ENSDARG00000038359	chr7	56868766	56869166	61163	11.9344	13.095	11.9024	0	2.94858	4.83092	VI	black
eny2	-0.570675	-0.568792	0.000586377	0.00137801	401.493	73.3042	68.456	48.6383	46.7809	-2.75931	0.0175336	0.999995	ENSDARG00000070046	chr16	38903016	38903416	-87459	10.4426	11.64	14.0665	0	1.47429	3.86474	III	blue
eny2	-0.570675	-0.568792	0.000586377	0.00137801	401.493	73.3042	68.456	48.6383	46.7809	1.51109	0.00355744	0.375122	ENSDARG00000070046	chr16	39007501	39007700	16925	6	5	12	9	23	22	II	black
eomesa	-3.91465	-3.88229	9.68647e-50	2.71283e-48	265.575	15.4786	17.0802	1.1578	0.973552	2.36426	0.0186264	0.999995	ENSDARG00000006640	chr19	846714	847114	20348	1.4918	5.82002	0	9.78626	19.1658	8.69565	II	black
epb41l5	-0.455249	-0.454559	5.06937e-05	0.000137039	1385.89	33.1923	31.3623	22.9394	24.2029	-1.43558	0.00586633	0.429729	ENSDARG00000032324	chr9	29128151	29128450	122	28	17	19	3	6	11	III	blue
epha7	0.906544	0.893501	0.00922265	0.017538	99.405	1.83771	1.65496	2.7183	3.87606	-2.91378	0.0416655	0.999995	ENSDARG00000004635	chr20	25151684	25152084	-87936	4.47541	11.64	6.49223	0	0	1.93237	VI	black
epha7	0.906544	0.893501	0.00922265	0.017538	99.405	1.83771	1.65496	2.7183	3.87606	-1.96646	0.0260617	0.999995	ENSDARG00000004635	chr20	24863545	24863945	200203	17.9016	11.64	8.65631	4.89313	2.94858	1.93237	VI	black
ercc4	-1.64664	-1.63918	2.88314e-17	2.13155e-16	359.12	13.7017	14.1446	4.86862	3.96485	1.71854	0.0497681	0.999995	ENSDARG00000014161	chr12	19834787	19835187	-2176	5.96722	0	6.49223	9.78626	17.6915	13.5266	II	black
ercc4	-1.64664	-1.63918	2.88314e-17	2.13155e-16	359.12	13.7017	14.1446	4.86862	3.96485	1.76268	0.0256912	0.999995	ENSDARG00000014161	chr12	19881096	19881496	44133	4.47541	4.36502	5.41019	22.0191	14.7429	11.5942	II	black
erlec1	-0.687776	-0.686756	6.18941e-10	2.73273e-09	1152.65	56.1306	55.7997	34.6925	34.8027	2.12396	0.0496146	0.999995	ENSDARG00000086309	chr13	35576182	35576582	58703	4.47541	0	3.24612	19.5725	4.42287	9.66184	II	black
esm1	0.388371	0.387234	0.0129973	0.0240263	536.367	28.3124	26.9194	38.1862	34.0129	1.75192	0.0451996	0.999995	ENSDARG00000104370	chr21	10160189	10160589	-261620	0	5.82002	6.49223	12.2328	14.7429	14.4928	I	red
esm1	0.388371	0.387234	0.0129973	0.0240263	536.367	28.3124	26.9194	38.1862	34.0129	-1.87458	0.0280881	0.999995	ENSDARG00000104370	chr21	10177998	10178398	-279429	13.4262	10.185	19.4767	2.44657	7.37144	1.93237	VI	black
esrrga	1.70283	1.68611	3.00206e-09	1.2495e-08	176.691	5.21199	5.16386	14.2194	19.694	-1.56647	0.0365073	0.999995	ENSDARG00000004861	chr17	29972933	29973333	-112760	14.918	23.2801	15.1485	4.89313	4.42287	8.69565	VI	black
esrrga	1.70283	1.68611	3.00206e-09	1.2495e-08	176.691	5.21199	5.16386	14.2194	19.694	-3.04748	0.0258626	0.999995	ENSDARG00000004861	chr17	29689714	29690114	170459	8.95082	11.64	7.57427	0	1.47429	1.93237	VI	black
esrrga	1.70283	1.68611	3.00206e-09	1.2495e-08	176.691	5.21199	5.16386	14.2194	19.694	-1.23069	0.046038	0.999995	ENSDARG00000004861	chr17	29861263	29861663	-1090	26.8525	14.5501	23.8049	9.78626	7.37144	10.628	VI	black
esrrga	1.70283	1.68611	3.00206e-09	1.2495e-08	176.691	5.21199	5.16386	14.2194	19.694	-0.991487	0.0407	0.748895	ENSDARG00000004861	chr17	29860101	29860200	223	28	13	12	6	9	7	VI	black
esrrga	1.70283	1.68611	3.00206e-09	1.2495e-08	176.691	5.21199	5.16386	14.2194	19.694	-1.11783	0.0196855	0.637755	ENSDARG00000004861	chr17	29745551	29745650	114773	17	17	21	1	12	8	VI	black
esrrga	1.70283	1.68611	3.00206e-09	1.2495e-08	176.691	5.21199	5.16386	14.2194	19.694	-1.64374	0.0431444	0.999995	ENSDARG00000004861	chr17	29841055	29841455	19118	10.4426	10.185	20.5587	4.89313	4.42287	3.86474	VI	black
etv1	-1.55698	-1.53309	1.45394e-05	4.20468e-05	87.1415	7.58131	8.2363	2.25836	3.18179	-1.68589	0.0493256	0.999995	ENSDARG00000101959	chr15	34393253	34393653	-37524	17.9016	10.185	9.73835	4.89313	5.89716	0.966184	III	blue
etv1	-1.55698	-1.53309	1.45394e-05	4.20468e-05	87.1415	7.58131	8.2363	2.25836	3.18179	-2.92529	0.0369244	0.999995	ENSDARG00000101959	chr15	34383216	34383616	-27487	13.4262	7.27503	8.65631	0	0	3.86474	III	blue
etv4	0.733879	0.731395	1.25464e-05	3.65552e-05	502.692	15.5043	18.4536	28.3442	28.0067	-1.69018	0.0290207	0.999995	ENSDARG00000018303	chr12	27668950	27669350	224283	22.3771	17.4601	15.1485	2.44657	5.89716	8.69565	VI	black
etv4	0.733879	0.731395	1.25464e-05	3.65552e-05	502.692	15.5043	18.4536	28.3442	28.0067	-1.02583	0.049709	0.999995	ENSDARG00000018303	chr12	27496768	27497168	52101	23.8689	32.0101	31.3791	17.126	7.37144	18.3575	VI	black
etv4	0.733879	0.731395	1.25464e-05	3.65552e-05	502.692	15.5043	18.4536	28.3442	28.0067	-1.28728	0.032104	0.999995	ENSDARG00000018303	chr12	27681408	27682486	237080	25.3607	23.2801	21.6408	7.3397	11.7943	9.66184	VI	black
etv4	0.733879	0.731395	1.25464e-05	3.65552e-05	502.692	15.5043	18.4536	28.3442	28.0067	1.34951	0.0125841	0.556936	ENSDARG00000018303	chr12	27460251	27460500	15509	12	5	10	24	18	10	I	red
etv4	0.733879	0.731395	1.25464e-05	3.65552e-05	502.692	15.5043	18.4536	28.3442	28.0067	1.76339	0.045777	0.999995	ENSDARG00000018303	chr12	27592474	27592874	147807	4.47541	5.82002	1.08204	14.6794	16.2172	7.72947	I	red
ewsr1b	0.268674	0.268252	0.0187978	0.0336659	3546.65	122.574	131.479	163.05	142.75	1.06647	0.0248111	0.673819	ENSDARG00000020465	chr5	24373951	24374600	4281	14	13	18	15	22	40	I	red
exoc6b	-0.606512	-0.605261	3.6939e-06	1.14115e-05	796.797	18.9922	19.4532	12.1471	13.1401	2.17559	0.0348917	0.999995	ENSDARG00000098874	chr7	24875777	24876177	11395	2.98361	1.45501	3.24612	17.126	11.7943	5.7971	II	black
exosc9	-1.25575	-1.25157	4.93097e-14	2.94411e-13	438.211	35.2049	37.4432	14.5571	15.9341	-1.8165	0.0377579	0.999995	ENSDARG00000006392	chr1	18437304	18437704	46940	5.96722	14.5501	17.3126	4.89313	2.94858	2.89855	III	blue
extl2	-3.7345	-3.69239	1.27387e-33	2.07381e-32	187.503	17.8067	20.8256	1.61231	1.23665	-1.95384	0.0233907	0.999995	ENSDARG00000063191	chr2	7235201	7235601	24689	11.9344	24.7351	10.8204	2.44657	8.84573	0.966184	III	blue
eya1	1.09158	1.07681	0.00120944	0.00270655	111.447	1.09434	1.549	2.51248	3.1091	-2.05276	0.0184115	0.999995	ENSDARG00000014259	chr24	13868506	13868906	87996	14.918	23.2801	16.2306	0	4.42287	8.69565	VI	black
faah2a	0.650455	0.647996	0.000251538	0.000620468	406.53	11.8484	10.1751	16.7836	17.8862	-0.643385	0.0462053	0.999995	ENSDARG00000008457	chr1	39509001	39509401	-10003	73.0984	53.8352	60.5942	46.4847	36.8572	36.715	VI	black
faf2	-1.12696	-1.12405	1.5681e-14	9.72267e-14	826.071	60.2017	65.4829	26.8025	30.883	2.36915	0.0342311	0.999995	ENSDARG00000052374	chr14	45861871	45862271	989	1.4918	2.91001	1.08204	4.89313	14.7429	8.69565	II	black
fam155b	0.909568	0.905675	1.51334e-06	4.86499e-06	345.837	9.51954	10.4286	19.9058	17.4412	-1.47517	0.0238653	0.999995	ENSDARG00000060152	chr5	35815392	35815792	122	14.918	40.7402	27.051	2.44657	14.7429	12.5604	VI	black
fam155b	0.909568	0.905675	1.51334e-06	4.86499e-06	345.837	9.51954	10.4286	19.9058	17.4412	-1.5204	0.00383714	0.377257	ENSDARG00000060152	chr5	35815351	35815550	-20	10	26	24	2	8	7	VI	black
fam98b	-0.612988	-0.609356	0.00592497	0.0117121	239.772	16.9907	19.9256	12.8158	11.2078	-2.43988	0.0233557	0.999995	ENSDARG00000060068	chr17	52518587	52518987	31815	13.4262	11.64	11.9024	0	2.94858	3.86474	III	blue
fancg	-3.07374	-3.04884	2.99378e-32	4.65586e-31	234.098	14.7258	15.6419	1.54647	2.12214	-0.914515	0.0426874	0.755236	ENSDARG00000024967	chr5	40894551	40894700	-1815	14	22	25	7	9	10	III	blue
fat1a	0.74197	0.739916	1.04026e-06	3.40712e-06	536.265	2.38034	2.25817	3.73364	4.03934	-3.10292	0.0126901	0.999995	ENSDARG00000017591	chr1	16445962	16446362	-237823	11.9344	8.73003	8.65631	2.44657	0	0.966184	VI	black
fbxl14a	-2.17968	-2.17518	4.4907e-62	1.82654e-60	843.638	53.1516	53.8843	11.836	11.7833	-1.59183	0.0290935	0.704898	ENSDARG00000034497	chr25	20968051	20969200	-144	14	28	18	5	6	5	III	blue
fbxl16	1.27417	1.26547	9.78685e-08	3.56889e-07	226.026	4.7956	4.38365	9.9311	12.3703	-1.31859	0.0405115	0.999995	ENSDARG00000060915	chr3	28297009	28297409	237240	17.9016	18.9151	22.7228	9.78626	4.42287	9.66184	VI	black
fbxl16	1.27417	1.26547	9.78685e-08	3.56889e-07	226.026	4.7956	4.38365	9.9311	12.3703	-1.84655	0.0417322	0.999995	ENSDARG00000060915	chr3	28296176	28296576	238073	14.918	10.185	15.1485	2.44657	2.94858	5.7971	VI	black
fbxl16	1.27417	1.26547	9.78685e-08	3.56889e-07	226.026	4.7956	4.38365	9.9311	12.3703	-1.43554	0.0120664	0.556936	ENSDARG00000060915	chr3	28537551	28537900	-3277	11	24	26	5	5	8	VI	black
fbxl3a	0.766607	0.757808	0.0135098	0.0248727	220	2.04419	2.48842	2.9539	4.77837	-2.0727	0.0306048	0.999995	ENSDARG00000103505	chr9	16703161	16703561	166509	16.4098	13.095	5.41019	4.89313	1.47429	1.93237	VI	black
fbxl3b	-0.520703	-0.517535	0.0210735	0.0373069	210.102	29.5269	33.7016	22.9996	20.9019	1.18249	0.00848876	0.500315		chr6	60012101	60012200	276	5	9	14	8	25	19	II	black
fbxo18	-0.827677	-0.824244	8.6165e-06	2.55671e-05	422.029	15.6522	13.7809	7.63683	9.02179	-0.935127	0.025644	0.678809	ENSDARG00000062983	chr4	9866751	9867100	-366	23	25	43	5	15	18	III	blue
fbxo36a	-1.65738	-1.60497	0.00143184	0.00316408	41.5475	6.39893	4.97556	1.42717	2.25011	-1.6741	0.00169359	0.277072	ENSDARG00000010662	chr18	41174051	41174200	67953	14	23	23	4	6	5	III	blue
fbxo36a	-1.65738	-1.60497	0.00143184	0.00316408	41.5475	6.39893	4.97556	1.42717	2.25011	-1.02754	0.0296476	0.705034	ENSDARG00000010662	chr18	41150851	41151350	90979	18	33	40	9	10	16	III	blue
fbxo8	0.83097	0.828251	4.95363e-07	1.67345e-06	388.239	12.7324	13.0248	23.0149	22.7787	-0.803709	0.00310384	0.999995	ENSDARG00000007477	chr1	37641962	37642362	120	122.328	107.67	108.204	53.8244	75.1887	64.7343	VI	black
fbxw11b	-0.616012	-0.615198	4.33231e-09	1.77413e-08	1598.25	62.4974	64.2391	42.2618	40.3527	0.897579	0.0373268	0.735382	ENSDARG00000017230	chr10	21491501	21491600	4266	7	8	18	13	15	21	II	black
fbxw11b	-0.616012	-0.615198	4.33231e-09	1.77413e-08	1598.25	62.4974	64.2391	42.2618	40.3527	-0.469761	0.03715	0.999995	ENSDARG00000017230	chr10	21486980	21487380	-104	143.213	154.231	138.501	107.649	107.623	99.5169	III	blue
fgf12b	0.88482	0.877873	0.000555554	0.00131024	183.848	9.28336	10.5602	16.3569	20.3444	1.41984	0.038493	0.999995	ENSDARG00000113525	chr15	45375103	45375880	116668	5.96722	8.73003	6.49223	22.0191	22.1143	12.5604	I	red
fgf13a	0.984647	0.981305	4.92645e-09	2.00748e-08	427.052	12.2603	11.3081	22.4131	24.3421	-1.33021	0.0136377	0.563767	ENSDARG00000035056	chr14	31893401	31893550	24969	23	23	11	5	5	9	VI	black
fgf14	0.776324	0.768931	0.00598441	0.0118195	202.61	15.5048	17.2048	22.8233	33.3939	-1.571	0.039333	0.999995	ENSDARG00000040982	chr9	32129402	32129802	-24925	20.8853	16.0051	19.4767	2.44657	5.89716	10.628	VI	black
fgf6a	1.06447	1.05379	0.000242221	0.000599161	165.674	5.23276	5.6484	9.50054	13.3355	2.07886	0.0325713	0.999995	ENSDARG00000009351	chr25	16844928	16845328	-3820	4.47541	1.45501	2.16408	12.2328	13.2686	8.69565	I	red
fibpa	0.88128	0.879734	3.17657e-13	1.77552e-12	1093.47	44.1105	40.5733	79.0222	77.0639	-2.3699	0.0295756	0.999995	ENSDARG00000016058	chr14	30374779	30375179	8771	7.45902	8.73003	14.0665	2.44657	1.47429	1.93237	VI	black
ficd	-1.30885	-1.30345	1.69061e-12	9.0041e-12	388.807	27.5118	28.7483	10.376	12.4429	1.57286	0.0409252	0.999995	ENSDARG00000035595	chr5	19976595	19976995	10603	2.98361	7.27503	4.32816	9.78626	16.2172	17.3913	II	black
fign	-1.69873	-1.60031	0.0177694	0.0319671	19.2659	0.922214	0.635488	0.249985	0.22991	1.09414	0.0398324	0.744958	ENSDARG00000008662	chr9	50907051	50907400	236	5	7	21	18	18	18	II	black
fign	-1.69873	-1.60031	0.0177694	0.0319671	19.2659	0.922214	0.635488	0.249985	0.22991	-1.88463	0.0126248	0.999995	ENSDARG00000008662	chr9	50663078	50663478	-243712	19.3934	16.0051	15.1485	4.89313	5.89716	2.89855	III	blue
fkbp10b	-3.17993	-3.16451	6.88826e-56	2.25945e-54	491.901	38.0345	36.0992	4.64104	3.42505	-1.56191	0.0316511	0.999995	ENSDARG00000045129	chr12	13862824	13863224	-7091	17.9016	13.095	19.4767	4.89313	7.37144	4.83092	III	blue
flot2a	0.908811	0.907722	9.6444e-20	8.21981e-19	2325.35	44.693	42.0517	82.9131	79.9803	-2.21768	0.0394895	0.999995	ENSDARG00000004830	chr5	42174457	42174857	97902	10.4426	16.0051	9.73835	0	2.94858	4.83092	VI	black
flrt3	0.765947	0.764311	9.59457e-09	3.80987e-08	853.405	12.8963	11.5793	20.5238	21.1628	2.12951	0.037673	0.999995	ENSDARG00000076895	chr13	33889088	33889488	-192753	4.47541	1.45501	1.08204	9.78626	7.37144	13.5266	I	red
flrt3	0.765947	0.764311	9.59457e-09	3.80987e-08	853.405	12.8963	11.5793	20.5238	21.1628	1.67367	0.0270279	0.999995	ENSDARG00000076895	chr13	33895776	33896176	-199441	5.96722	4.36502	7.57427	31.8053	11.7943	13.5266	I	red
fmr1	-0.438007	-0.436733	0.00491217	0.0098549	880.647	37.0339	34.9752	23.9651	29.3432	-2.90299	0.04696	0.999995	ENSDARG00000037433	chr14	19022057	19022457	-837082	2.98361	16.0051	6.49223	0	1.47429	1.93237	III	blue
fmr1	-0.438007	-0.436733	0.00491217	0.0098549	880.647	37.0339	34.9752	23.9651	29.3432	-1.4744	0.0424234	0.999995	ENSDARG00000037433	chr14	19304684	19305400	-554297	20.8853	16.0051	11.9024	7.3397	4.42287	5.7971	III	blue
fmr1	-0.438007	-0.436733	0.00491217	0.0098549	880.647	37.0339	34.9752	23.9651	29.3432	0.702312	0.00154545	0.261586	ENSDARG00000037433	chr14	19788701	19789550	-70213	67	132	204	105	157	232	II	black
fmr1	-0.438007	-0.436733	0.00491217	0.0098549	880.647	37.0339	34.9752	23.9651	29.3432	1.88054	0.0131634	0.999995	ENSDARG00000037433	chr14	19425845	19426245	-433294	1.4918	7.27503	6.49223	22.0191	20.64	13.5266	II	black
fmr1	-0.438007	-0.436733	0.00491217	0.0098549	880.647	37.0339	34.9752	23.9651	29.3432	0.84142	0.031211	0.711696	ENSDARG00000037433	chr14	19800701	19801250	-58363	12	33	62	35	39	65	II	black
fmr1	-0.438007	-0.436733	0.00491217	0.0098549	880.647	37.0339	34.9752	23.9651	29.3432	-1.5256	0.0327937	0.999995	ENSDARG00000037433	chr14	19557734	19558478	-301233	14.918	21.8251	15.1485	9.78626	1.47429	6.76329	III	blue
fmr1	-0.438007	-0.436733	0.00491217	0.0098549	880.647	37.0339	34.9752	23.9651	29.3432	2.41294	0.0369862	0.999995	ENSDARG00000037433	chr14	18939166	18939566	-919973	0	2.91001	3.24612	17.126	11.7943	3.86474	II	black
fmr1	-0.438007	-0.436733	0.00491217	0.0098549	880.647	37.0339	34.9752	23.9651	29.3432	-2.06894	0.012719	0.999995	ENSDARG00000037433	chr14	18602175	18602757	-1256873	19.3934	14.5501	15.1485	2.44657	4.42287	4.83092	III	blue
fosb	2.15128	2.0298	0.00233581	0.00497457	20.4168	0.432048	0.368605	1.64938	1.93366	-0.931187	0.026439	0.999995	ENSDARG00000055751	chr18	36752053	36752453	-36497	28.3443	45.1052	53.0199	29.3588	14.7429	22.2222	VI	black
fosb	2.15128	2.0298	0.00233581	0.00497457	20.4168	0.432048	0.368605	1.64938	1.93366	-1.39897	0.0188612	0.63128	ENSDARG00000055751	chr18	36752051	36752550	-36450	12	25	34	4	3	15	VI	black
foxd3	0.645198	0.640584	0.00840151	0.016119	170.004	6.4788	5.57959	9.18976	9.73462	-1.31079	0.0459398	0.999995	ENSDARG00000021032	chr6	32172144	32172544	-65428	22.3771	23.2801	17.3126	4.89313	11.7943	8.69565	VI	black
foxm1	-3.71863	-3.69782	9.00729e-66	4.1778e-64	423.308	18.8682	19.3449	1.64315	1.20494	0.807786	0.0320027	0.719181	ENSDARG00000003200	chr4	5822851	5823250	-103	16	28	28	26	33	37	II	black
foxo3a	0.698428	0.697439	1.26393e-10	5.89344e-10	1779.48	20.3212	19.031	31.0151	32.9118	-0.802299	0.0376712	0.999995	ENSDARG00000023058	chr17	6659867	6660267	24296	68.623	66.9302	45.4456	26.9122	32.4344	44.4445	VI	black
foxo3b	1.16938	1.16114	1.47844e-06	4.76206e-06	1137.68	12.7091	12.6546	21.3218	35.8004	-0.717861	0.0172924	0.999995	ENSDARG00000042904	chr20	32409758	32410158	19899	76.082	85.8453	72.4966	46.4847	51.6001	44.4445	VI	black
foxo3b	1.16938	1.16114	1.47844e-06	4.76206e-06	1137.68	12.7091	12.6546	21.3218	35.8004	1.79092	0.0325345	0.999995	ENSDARG00000042904	chr20	32421561	32421961	8096	7.45902	2.91001	2.16408	19.5725	7.37144	16.4251	I	red
foxo3b	1.16938	1.16114	1.47844e-06	4.76206e-06	1137.68	12.7091	12.6546	21.3218	35.8004	-0.808133	0.0168489	0.605554	ENSDARG00000042904	chr20	32409701	32410250	19881	54	52	62	16	30	26	VI	black
fpgs	-1.78037	-1.77381	3.56834e-24	3.82562e-23	381.471	17.9332	17.8884	5.39356	5.00433	2.42911	0.019419	0.999995	ENSDARG00000044809	chr21	5950102	5950502	-58900	0	4.36502	2.16408	12.2328	13.2686	9.66184	II	black
fpgs	-1.78037	-1.77381	3.56834e-24	3.82562e-23	381.471	17.9332	17.8884	5.39356	5.00433	2.95737	0.0132691	0.999995	ENSDARG00000044809	chr21	6010611	6011011	1609	1.4918	1.45501	1.08204	9.78626	14.7429	6.76329	II	black
fryl	1.04623	1.04469	2.78733e-21	2.56051e-20	3218.02	17.9509	18.5451	35.3273	40.0726	-1.7235	0.000294549	0.115837	ENSDARG00000040001	chr20	23392501	23392900	-23442	31	23	42	7	3	13	VI	black
fryl	1.04623	1.04469	2.78733e-21	2.56051e-20	3218.02	17.9509	18.5451	35.3273	40.0726	-1.05053	0.0369683	0.999995	ENSDARG00000040001	chr20	23392735	23393135	-23207	29.8361	21.8251	29.215	19.5725	8.84573	10.628	VI	black
fscn1a	0.463986	0.463402	5.81336e-06	1.7561e-05	3903.25	107.019	112.833	144.288	159.053	2.3234	0.0308298	0.999995	ENSDARG00000059680	chr3	40420239	40420639	-14150	0	4.36502	2.16408	14.6794	7.37144	10.628	I	red
fsd1	0.621556	0.620161	5.4921e-06	1.66514e-05	702.88	22.1617	20.8813	32.2132	34.1163	-1.51216	0.0206862	0.999995	ENSDARG00000062017	chr8	18593578	18593978	114	26.8525	27.6451	15.1485	4.89313	11.7943	7.72947	VI	black
fsd1	0.621556	0.620161	5.4921e-06	1.66514e-05	702.88	22.1617	20.8813	32.2132	34.1163	-1.87928	0.000467088	0.143141	ENSDARG00000062017	chr8	18593601	18593750	12	23	19	20	2	4	8	VI	black
ftsj3	-2.01438	-2.0101	1.00664e-51	3.00379e-50	829.374	41.0939	39.9652	10.2991	9.72753	1.89523	0.0395242	0.999995	ENSDARG00000104938	chr22	3184338	3184738	17311	5.96722	1.45501	2.16408	7.3397	17.6915	10.628	II	black
fzd3b	-1.10334	-1.09281	9.58614e-05	0.000250087	147.541	7.24263	9.22185	3.60924	4.06457	-1.39556	0.0469116	0.999995	ENSDARG00000058692	chr17	8378840	8379240	26323	20.8853	11.64	16.2306	9.78626	2.94858	5.7971	III	blue
fzd7a	0.860167	0.85097	0.00414529	0.00840696	259.034	5.19964	5.86527	12.4673	7.51997	-2.14159	0.0251377	0.999995	ENSDARG00000060004	chr9	13453018	13453418	-69379	13.4262	10.185	12.9845	2.44657	2.94858	2.89855	VI	black
g2e3	-4.43305	-4.39049	1.36817e-54	4.35804e-53	260.171	12.9065	12.5119	0.62386	0.539388	-1.5546	0.0482541	0.999995	ENSDARG00000001313	chr17	28838580	28838980	-44143	7.45902	23.2801	15.1485	4.89313	5.89716	4.83092	III	blue
g2e3	-4.43305	-4.39049	1.36817e-54	4.35804e-53	260.171	12.9065	12.5119	0.62386	0.539388	1.07338	0.0483723	0.771833	ENSDARG00000001313	chr17	28794551	28794950	-113	13	8	13	17	15	26	II	black
g3bp1	-1.37351	-1.37205	2.15123e-48	5.74486e-47	4547.73	257.298	267.649	97.6416	105.097	-0.640385	0.0162823	0.999995	ENSDARG00000017741	chr14	25637809	25638209	-87	92.4918	148.411	108.204	80.7367	70.7659	72.4638	III	blue
g3bp1	-1.37351	-1.37205	2.15123e-48	5.74486e-47	4547.73	257.298	267.649	97.6416	105.097	-0.725846	0.0305901	0.710872	ENSDARG00000017741	chr14	25637251	25638350	122	59	93	95	25	31	55	III	blue
gad2	0.947053	0.946124	1.10862e-25	1.2889e-24	2661.65	23.2684	23.2221	44.9368	44.691	-1.91687	0.0450267	0.999995	ENSDARG00000015537	chr24	6111588	6111988	17816	19.3934	10.185	5.41019	4.89313	1.47429	2.89855	VI	black
gadd45ba	1.51558	1.51362	1.91128e-48	5.11441e-47	2005.18	63.957	67.7839	191.643	184.672	1.2381	0.00187939	0.289212	ENSDARG00000027744	chr11	6446001	6447950	669	22	26	22	12	52	70	I	red
galca	-1.21318	-1.20509	2.72758e-07	9.4387e-07	243.014	10.9004	10.3277	3.97451	5.25434	-0.595195	0.0390924	0.999995	ENSDARG00000037064	chr20	4750473	4750873	-317	114.869	82.9353	73.5786	66.0573	60.4458	53.1401	III	blue
galnt14	1.05774	1.05215	4.75901e-07	1.61017e-06	295.879	8.45309	10.4797	18.9666	20.3635	-1.75179	0.0323983	0.999995	ENSDARG00000023448	chr20	38208147	38208547	78648	10.4426	16.0051	16.2306	4.89313	2.94858	4.83092	VI	black
gapvd1	-0.479198	-0.47831	0.000114825	0.000296633	1023.47	18.7263	19.3547	13.0595	14.2957	1.57066	0.0129063	0.999995	ENSDARG00000090183	chr8	34472627	34473027	36475	7.45902	5.82002	11.9024	24.4657	33.9086	16.4251	II	black
gapvd1	-0.479198	-0.47831	0.000114825	0.000296633	1023.47	18.7263	19.3547	13.0595	14.2957	1.86564	0.000330008	0.120512	ENSDARG00000090183	chr8	34472701	34472950	36476	5	5	11	9	34	20	II	black
gata3	0.757006	0.752239	0.000987891	0.00224419	239.425	6.3045	5.09758	10.2499	9.0354	-1.78849	0.0145766	0.999995	ENSDARG00000016526	chr4	24885442	24885842	189670	22.3771	17.4601	17.3126	7.3397	1.47429	7.72947	VI	black
gatad1	0.590758	0.587032	0.0101355	0.0191293	183.693	10.2313	9.47343	14.5278	15.2141	2.80433	0.0299504	0.999995	ENSDARG00000027612	chr19	44355089	44355489	-18528	2.98361	0	1.08204	12.2328	13.2686	2.89855	I	red
gatad2ab	-1.10604	-1.10019	1.48077e-07	5.2818e-07	289.746	14.5027	15.9649	7.72048	6.34867	1.98095	0.0305262	0.999995	ENSDARG00000006192	chr22	18317479	18317879	22982	2.98361	2.91001	3.24612	12.2328	10.32	13.5266	II	black
gatad2ab	-1.10604	-1.10019	1.48077e-07	5.2818e-07	289.746	14.5027	15.9649	7.72048	6.34867	-1.94135	0.034998	0.999995	ENSDARG00000006192	chr22	18269470	18269870	-25027	16.4098	7.27503	11.9024	4.89313	1.47429	2.89855	III	blue
gatb	-0.799136	-0.792687	0.00209658	0.00449913	215.851	10.9301	10.1488	5.07281	7.13584	-0.747337	0.0485994	0.771833	ENSDARG00000037309	chr1	23866101	23867050	-138	60	62	72	20	23	44	III	blue
gbx2	0.896814	0.888311	0.00148027	0.00326237	127.264	3.21601	3.75777	6.80596	6.11778	-2.06584	0.0200676	0.999995	ENSDARG00000002933	chr6	15783624	15784024	-120422	11.9344	14.5501	20.5587	0	7.37144	3.86474	VI	black
gbx2	0.896814	0.888311	0.00148027	0.00326237	127.264	3.21601	3.75777	6.80596	6.11778	-1.973	0.0493556	0.999995	ENSDARG00000002933	chr6	15774939	15775339	-129107	10.4426	13.095	10.8204	2.44657	1.47429	4.83092	VI	black
gchfr	0.83516	0.831729	6.64182e-06	1.99541e-05	385.171	30.6767	27.577	55.6263	48.2293	1.14427	0.0187447	0.62985	ENSDARG00000098588	chr17	835401	835500	-24583	3	9	15	19	14	12	I	red
gcsha	-0.584972	-0.583171	0.00026408	0.000650311	498.416	51.1526	46.3455	33.7663	31.1727	-1.38881	0.0320163	0.999995	ENSDARG00000091655	chr18	6024325	6025073	-13305	19.3934	21.8251	23.8049	7.3397	5.89716	11.5942	III	blue
gdap1	1.19273	1.19032	4.03102e-20	3.4873e-19	816.912	28.6929	26.7573	63.5245	63.3499	-2.15073	0.0111516	0.999995	ENSDARG00000058601	chr24	14612359	14612759	43178	17.9016	14.5501	12.9845	4.89313	1.47429	3.86474	VI	black
gdf6a	-1.82979	-1.7973	2.5299e-06	7.94742e-06	71.7314	3.53978	3.45992	1.12953	0.81299	-1.9553	0.0256079	0.999995	ENSDARG00000053479	chr16	39166005	39166405	15429	23.8689	17.4601	9.73835	0	7.37144	5.7971	III	blue
gdpd1	0.458506	0.457608	0.000333669	0.000812446	753.435	21.2142	20.7206	28.945	28.6861	-0.797215	0.0485728	0.999995	ENSDARG00000017261	chr15	16961209	16961609	11048	49.2295	33.4651	41.1175	26.9122	22.1143	22.2222	VI	black
gemin2	-0.768415	-0.765893	3.46265e-06	1.07347e-05	467.697	49.2677	43.3523	27.5531	26.8454	1.12154	0.0105647	0.54303	ENSDARG00000015638	chr17	13012601	13012850	-65652	10	7	16	11	16	33	II	black
gfra1a	1.14269	1.13644	8.98491e-08	3.28643e-07	487.775	25.2747	26.5795	48.2329	66.4995	-1.09	0.0166858	0.604872	ENSDARG00000099732	chr13	20226401	20226500	161200	16	24	18	3	7	13	VI	black
gfra1b	1.52151	1.49756	2.9525e-05	8.2253e-05	137.272	3.80208	4.21691	8.53022	14.5755	1.55056	0.0424843	0.999995	ENSDARG00000102564	chr12	29709891	29710291	61337	8.95082	4.36502	2.16408	17.126	11.7943	16.4251	I	red
gfra1b	1.52151	1.49756	2.9525e-05	8.2253e-05	137.272	3.80208	4.21691	8.53022	14.5755	-1.31227	0.043294	0.999995	ENSDARG00000102564	chr12	29742756	29743156	94202	17.9016	20.3701	24.8869	4.89313	14.7429	5.7971	VI	black
gfra1b	1.52151	1.49756	2.9525e-05	8.2253e-05	137.272	3.80208	4.21691	8.53022	14.5755	-1.89221	0.00932799	0.999995	ENSDARG00000102564	chr12	29397340	29397740	-251214	23.8689	13.095	22.7228	4.89313	4.42287	6.76329	VI	black
gfra2a	1.23944	1.19406	0.0272775	0.0471533	32.2842	1.03453	1.07176	1.99641	3.01073	-1.61188	0.0268151	0.999995	ENSDARG00000042723	chr8	42147922	42148322	83634	20.8853	17.4601	18.3947	2.44657	10.32	5.7971	VI	black
ggctb	0.969497	0.965347	2.94949e-07	1.018e-06	807.422	47.1552	59.454	115.184	92.9795	-0.790928	0.0481759	0.999995	ENSDARG00000005085	chr16	53978097	53978497	-22616	41.7705	53.8352	41.1175	24.4657	26.5372	28.0193	VI	black
ghdc	-0.475191	-0.472801	0.0205335	0.0364779	230.365	9.99007	9.64089	7.15627	6.9607	-1.38818	0.0334808	0.999995	ENSDARG00000055569	chr12	13466111	13466511	44895	20.8853	27.6451	14.0665	7.3397	8.84573	7.72947	III	blue
gins3	-4.52806	-4.47508	8.5216e-47	2.15386e-45	219.169	37.7628	39.5876	1.812	1.48555	-1.04425	0.0496777	0.774084	ENSDARG00000038847	chr25	13307151	13307700	-171	25	20	32	3	10	18	III	blue
gins3	-4.52806	-4.47508	8.5216e-47	2.15386e-45	219.169	37.7628	39.5876	1.812	1.48555	-0.961187	0.0485381	0.999995	ENSDARG00000038847	chr25	13307168	13307568	-113	37.2951	29.1001	31.3791	14.6794	16.2172	19.3237	III	blue
gkap1	-1.12592	-1.12348	6.00688e-17	4.35095e-16	1321.91	99.2811	96.2771	48.4878	40.901	-1.29366	0.0186636	0.628782	ENSDARG00000068123	chr8	49739801	49740150	9	19	19	30	3	6	14	III	blue
glg1b	-1.48088	-1.46021	1.50825e-05	4.35221e-05	113.206	7.42268	8.1574	2.21669	3.43663	-0.775296	0.0325674	0.720982	ENSDARG00000101210	chr18	5302751	5303400	36	51	63	57	9	36	32	III	blue
glg1b	-1.48088	-1.46021	1.50825e-05	4.35221e-05	113.206	7.42268	8.1574	2.21669	3.43663	-0.814009	0.0267917	0.999995	ENSDARG00000101210	chr18	5302766	5303166	-74	55.1967	69.8403	56.266	26.9122	50.1258	26.087	III	blue
glra4a	1.3811	1.36844	6.46488e-07	2.15752e-06	128.293	2.87326	2.84969	7.75208	7.1337	-1.58412	0.0306875	0.999995	ENSDARG00000006865	chr14	39083552	39084284	-393124	25.3607	20.3701	14.0665	4.89313	4.42287	10.628	VI	black
glra4a	1.3811	1.36844	6.46488e-07	2.15752e-06	128.293	2.87326	2.84969	7.75208	7.1337	-1.91566	0.0312441	0.999995	ENSDARG00000006865	chr14	39320317	39320717	-629723	17.9016	14.5501	15.1485	2.44657	1.47429	8.69565	VI	black
glra4a	1.3811	1.36844	6.46488e-07	2.15752e-06	128.293	2.87326	2.84969	7.75208	7.1337	-1.79756	0.0294481	0.999995	ENSDARG00000006865	chr14	39243307	39243915	-552817	13.4262	14.5501	16.2306	2.44657	7.37144	2.89855	VI	black
glrbb	0.764324	0.761945	2.1191e-06	6.71117e-06	412.531	11.098	10.7644	18.6244	18.5244	-2.46619	0.0379604	0.999995	ENSDARG00000052769	chr14	35278229	35278629	-73146	13.4262	16.0051	5.41019	0	1.47429	4.83092	VI	black
glrx3	0.553822	0.553078	1.62403e-07	5.76633e-07	1603.25	75.3909	80.1152	113.651	114.526	-0.719395	0.0258532	0.999995	ENSDARG00000098785	chr12	42244716	42245116	-3278	55.1967	81.4803	78.9888	46.4847	54.5487	29.9517	VI	black
glrx5	-0.586628	-0.58506	8.62717e-05	0.00022641	633.226	76.4103	74.6165	53.4775	46.8409	-1.59098	0.0405618	0.999995	ENSDARG00000043665	chr20	10437707	10438107	62740	14.918	13.095	20.5587	2.44657	8.84573	4.83092	III	blue
glrx5	-0.586628	-0.58506	8.62717e-05	0.00022641	633.226	76.4103	74.6165	53.4775	46.8409	-1.28572	0.0457323	0.999995	ENSDARG00000043665	chr20	10411655	10412055	88792	13.4262	17.4601	22.7228	9.78626	7.37144	4.83092	III	blue
glyctk	-0.441175	-0.439111	0.0257491	0.0447748	279.113	13.3597	14.52	10.7803	9.68152	-1.02054	0.0352038	0.726424	ENSDARG00000060120	chr6	43030401	43031400	-166	36	21	45	8	10	22	III	blue
gna11b	-1.80169	-1.77909	3.1194e-08	1.18526e-07	97.2114	5.24036	5.06871	1.58362	1.35418	1.63163	0.045964	0.999995	ENSDARG00000053326	chr2	52978618	52979018	-22396	2.98361	5.82002	6.49223	24.4657	13.2686	9.66184	II	black
gna11b	-1.80169	-1.77909	3.1194e-08	1.18526e-07	97.2114	5.24036	5.06871	1.58362	1.35418	1.66584	0.0452004	0.999995	ENSDARG00000053326	chr2	53059418	53059818	-103196	4.47541	5.82002	3.24612	22.0191	10.32	10.628	II	black
gna13b	0.717733	0.714925	7.09368e-05	0.000188296	346.538	12.9936	14.304	21.6633	23.2226	1.09225	0.0475382	0.769654	ENSDARG00000037924	chr3	36209851	36210100	25329	7	8	15	10	22	20	I	red
gnao1b	1.16415	1.16247	2.75379e-26	3.28837e-25	1315.04	30.5544	29.5595	66.7692	68.0317	-1.45573	0.00551256	0.425588	ENSDARG00000036058	chr7	28862151	28862350	-104	18	20	24	7	3	8	VI	black
gnb1l	-1.10913	-1.08897	0.00468113	0.00942572	61.2242	4.92128	5.78532	2.41984	2.54345	-1.06609	0.0442239	0.758549	ENSDARG00000036293	chr5	14807901	14808050	-24684	16	20	18	5	8	8	III	blue
gnl2	-1.15789	-1.15324	2.46837e-10	1.12748e-09	1148.98	47.9192	48.3296	18.0823	25.1904	2.10456	0.0477059	0.999995	ENSDARG00000098080	chr16	33957285	33957685	9433	1.4918	2.91001	2.16408	7.3397	7.37144	13.5266	II	black
gnl3	-0.635111	-0.633689	3.3778e-06	1.0479e-05	761.953	38.6863	35.3044	24.3352	23.298	2.14446	0.0403813	0.999995	ENSDARG00000006219	chr11	3916062	3916462	-23880	1.4918	1.45501	4.32816	12.2328	7.37144	12.5604	II	black
golga2	-0.815744	-0.81134	0.000121735	0.000313687	696.514	21.5377	25.5873	11.1503	15.6997	1.29138	0.0288661	0.703928	ENSDARG00000063197	chr5	1432551	1433000	10	8	4	13	13	11	26	II	black
gphnb	1.51951	1.51591	2.76822e-27	3.45545e-26	699.114	16.4171	17.9151	48.5842	49.7302	1.85984	0.040194	0.999995	ENSDARG00000100851	chr20	51056984	51057384	22873	2.98361	2.91001	4.32816	14.6794	11.7943	10.628	I	red
gphnb	1.51951	1.51591	2.76822e-27	3.45545e-26	699.114	16.4171	17.9151	48.5842	49.7302	-1.73416	0.0240154	0.999995	ENSDARG00000100851	chr20	51032251	51032651	-1860	13.4262	17.4601	12.9845	7.3397	2.94858	2.89855	VI	black
gpib	3.688	3.1586	0.0016924	0.00369111	143.887	0.840819	0.929297	3.13134	19.6946	2.97551	0.0112032	0.999995	ENSDARG00000103826	chr18	547476	547876	34856	1.4918	1.45501	1.08204	4.89313	13.2686	13.5266	I	red
gpib	3.688	3.1586	0.0016924	0.00369111	143.887	0.840819	0.929297	3.13134	19.6946	2.27364	0.0199308	0.999995	ENSDARG00000103826	chr18	520667	521067	8047	4.47541	1.45501	2.16408	17.126	16.2172	5.7971	I	red
gpm6ab	0.964183	0.963412	3.24737e-32	5.03838e-31	13150	221.707	209.115	423.3	417.298	-1.25729	0.0453803	0.999995	ENSDARG00000004621	chr1	38038260	38038660	106	14.918	21.8251	20.5587	9.78626	10.32	3.86474	VI	black
gpm6ba	1.01261	1.00968	6.95052e-11	3.30025e-10	644.921	8.74111	7.77505	15.8132	17.5987	-2.73218	0.0134878	0.999995	ENSDARG00000005739	chr1	28237777	28238177	3614	7.45902	20.3701	14.0665	0	1.47429	4.83092	VI	black
gpr176	1.0276	1.01439	0.00180339	0.0039106	92.1428	3.08519	2.47423	5.50847	5.88507	-1.64246	0.0330789	0.999995	ENSDARG00000042515	chr20	29170804	29171204	113543	19.3934	16.0051	16.2306	4.89313	2.94858	8.69565	VI	black
gpr176	1.0276	1.01439	0.00180339	0.0039106	92.1428	3.08519	2.47423	5.50847	5.88507	-1.95541	0.0237693	0.999995	ENSDARG00000042515	chr20	29175462	29175862	118201	16.4098	10.185	20.5587	2.44657	2.94858	6.76329	VI	black
gpr176	1.0276	1.01439	0.00180339	0.0039106	92.1428	3.08519	2.47423	5.50847	5.88507	-1.64344	0.0177476	0.999995	ENSDARG00000042515	chr20	29147169	29147569	89908	10.4426	23.2801	22.7228	7.3397	5.89716	4.83092	VI	black
gpr22a	1.00536	1.0024	1.37854e-10	6.41428e-10	482.112	10.3668	10.7416	20.4714	21.9261	2.34444	0.0129054	0.999995	ENSDARG00000004592	chr4	2664691	2665450	-25570	2.98361	1.45501	3.24612	12.2328	13.2686	13.5266	I	red
gpt2l	1.19769	1.19615	4.99711e-31	7.33151e-30	2321.19	48.2727	52.5304	114.176	116.915	2.64584	0.0428733	0.999995	ENSDARG00000019541	chr2	3719926	3720326	18184	2.98361	0	1.08204	9.78626	11.7943	3.86474	I	red
gpx4b	0.528171	0.527378	2.33902e-06	7.37934e-06	3278.21	240.761	260.192	381.6	340.202	1.05302	0.0400424	0.746799	ENSDARG00000076836	chr2	56705401	56705550	-173552	8	5	15	8	17	23	I	red
gpx4b	0.528171	0.527378	2.33902e-06	7.37934e-06	3278.21	240.761	260.192	381.6	340.202	2.39256	0.0386959	0.999995	ENSDARG00000076836	chr2	56529564	56529964	2160	1.4918	0	5.41019	17.126	16.2172	2.89855	I	red
grapb	1.22251	1.20017	0.00186489	0.00403404	67.2154	0.869129	1.20007	2.29706	2.50969	1.18369	0.0374634	0.735382	ENSDARG00000022668	chr1	7456351	7456700	51781	10	9	9	5	24	26	I	red
grapb	1.22251	1.20017	0.00186489	0.00403404	67.2154	0.869129	1.20007	2.29706	2.50969	-3.25491	0.00501651	0.999995	ENSDARG00000022668	chr1	7409981	7410381	98126	14.918	16.0051	10.8204	0	1.47429	2.89855	VI	black
grcc10	0.780205	0.777902	6.59245e-07	2.19787e-06	499.659	25.7089	24.9319	41.4961	45.6423	-1.24399	0.0317616	0.999995	ENSDARG00000030038	chr20	14477209	14477609	89606	16.4098	29.1001	22.7228	12.2328	8.84573	7.72947	VI	black
grcc10	0.780205	0.777902	6.59245e-07	2.19787e-06	499.659	25.7089	24.9319	41.4961	45.6423	-1.59161	0.0170987	0.999995	ENSDARG00000030038	chr20	14458027	14458427	108788	28.3443	21.8251	17.3126	7.3397	4.42287	10.628	VI	black
grcc10	0.780205	0.777902	6.59245e-07	2.19787e-06	499.659	25.7089	24.9319	41.4961	45.6423	-1.82092	0.0223061	0.999995	ENSDARG00000030038	chr20	14557725	14558125	9090	19.3934	10.185	20.5587	2.44657	8.84573	2.89855	VI	black
gria3b	1.12258	1.11984	3.51526e-15	2.27785e-14	725.377	14.401	13.1985	28.9034	31.3197	-0.988559	0.0354465	0.726424	ENSDARG00000037498	chr14	12388501	12388600	142488	15	17	22	7	3	12	VI	black
gria3b	1.12258	1.11984	3.51526e-15	2.27785e-14	725.377	14.401	13.1985	28.9034	31.3197	-1.42295	0.0438194	0.999995	ENSDARG00000037498	chr14	12762195	12762595	-231357	17.9016	11.64	22.7228	7.3397	4.42287	7.72947	VI	black
gria3b	1.12258	1.11984	3.51526e-15	2.27785e-14	725.377	14.401	13.1985	28.9034	31.3197	-1.78741	0.0207334	0.999995	ENSDARG00000037498	chr14	12774018	12774418	-243180	11.9344	13.095	23.8049	4.89313	4.42287	4.83092	VI	black
gria4b	1.0881	1.08612	1.10224e-18	8.85743e-18	1084.45	16.9904	18.6036	37.1479	38.4721	-1.1092	0.0488777	0.773046	ENSDARG00000059368	chr21	21892451	21892750	22565	13	21	24	8	7	6	VI	black
grid2	0.838463	0.834141	5.3087e-05	0.000143303	297.128	4.52471	4.67689	7.44428	9.05103	-1.35905	0.037023	0.999995	ENSDARG00000055302	chr8	28919439	28919839	28182	13.4262	23.2801	18.3947	9.78626	5.89716	5.7971	VI	black
grid2	0.838463	0.834141	5.3087e-05	0.000143303	297.128	4.52471	4.67689	7.44428	9.05103	-1.24063	0.025169	0.677282	ENSDARG00000055302	chr8	28891501	28891700	143	16	22	19	4	5	11	VI	black
grid2	0.838463	0.834141	5.3087e-05	0.000143303	297.128	4.52471	4.67689	7.44428	9.05103	-1.27852	0.0245328	0.999995	ENSDARG00000055302	chr8	28891441	28891841	184	32.8197	30.5551	20.5587	9.78626	10.32	14.4928	VI	black
grid2	0.838463	0.834141	5.3087e-05	0.000143303	297.128	4.52471	4.67689	7.44428	9.05103	-2.18178	0.0277296	0.999995	ENSDARG00000055302	chr8	29108376	29108776	217119	19.3934	20.3701	4.32816	2.44657	1.47429	5.7971	VI	black
grik5	0.51112	0.508311	0.0170227	0.0307317	278.722	4.50212	5.09214	6.22097	7.47283	-1.91161	0.0464744	0.999995	ENSDARG00000101449	chr16	11554043	11554443	-38666	17.9016	11.64	10.8204	0	5.89716	4.83092	VI	black
grinaa	0.970595	0.966802	7.68315e-08	2.83144e-07	1461.09	45.7434	44.5991	74.3206	102.955	1.21199	0.0129372	0.561696	ENSDARG00000101317	chr19	46672601	46672750	5299	4	11	15	17	22	15	I	red
grip1	0.814188	0.811681	3.72107e-07	1.27037e-06	556.342	9.09894	10.1682	16.0508	17.8299	-1.44828	0.0283996	0.999995	ENSDARG00000015053	chr4	13329049	13329449	-72398	17.9016	26.1901	18.3947	7.3397	5.89716	9.66184	VI	black
grm8b	0.875791	0.866208	0.00386798	0.00788204	133.371	2.97179	2.63819	4.41066	5.94988	-1.35588	0.0412711	0.999995	ENSDARG00000076508	chr25	26650786	26651186	170995	22.3771	16.0051	21.6408	4.89313	11.7943	6.76329	VI	black
grm8b	0.875791	0.866208	0.00386798	0.00788204	133.371	2.97179	2.63819	4.41066	5.94988	-2.44543	0.0196036	0.999995	ENSDARG00000076508	chr25	26684305	26684705	204514	11.9344	20.3701	7.57427	0	4.42287	2.89855	VI	black
grm8b	0.875791	0.866208	0.00386798	0.00788204	133.371	2.97179	2.63819	4.41066	5.94988	-1.80464	0.00644167	0.999995	ENSDARG00000076508	chr25	26653344	26653744	173553	20.8853	27.6451	16.2306	12.2328	1.47429	4.83092	VI	black
gsk3aa	0.688184	0.68613	1.28075e-05	3.72421e-05	525.097	7.24537	7.45123	11.1523	12.5625	1.86314	0.0244519	0.999995	ENSDARG00000029501	chr19	6213090	6213490	-48493	7.45902	5.82002	1.08204	31.8053	8.84573	11.5942	I	red
gsk3aa	0.688184	0.68613	1.28075e-05	3.72421e-05	525.097	7.24537	7.45123	11.1523	12.5625	1.88674	0.0287413	0.999995	ENSDARG00000029501	chr19	6166874	6167274	-2277	2.98361	5.82002	2.16408	14.6794	16.2172	9.66184	I	red
gsnb	-4.27237	-4.24819	2.48958e-85	1.83853e-83	461.158	29.7929	28.7384	1.65521	1.32553	-1.10424	0.0146961	0.583563	ENSDARG00000045262	chr5	62591851	62592150	17525	15	32	39	4	14	14	III	blue
gtf2a1	-1.75486	-1.75268	1.49461e-66	7.15843e-65	1845.57	85.0339	87.4659	25.4882	25.6237	-0.693775	0.0475287	0.999995	ENSDARG00000011000	chr20	16553248	16553648	541	62.6558	65.4752	51.9379	31.8053	45.703	33.8164	III	blue
gtf2a1	-1.75486	-1.75268	1.49461e-66	7.15843e-65	1845.57	85.0339	87.4659	25.4882	25.6237	-1.88569	0.0447129	0.999995	ENSDARG00000011000	chr20	16549118	16549518	4671	16.4098	11.64	9.73835	2.44657	2.94858	4.83092	III	blue
gtf2e1	-1.66369	-1.65876	3.29893e-26	3.92164e-25	546.112	31.6292	29.8699	9.25904	10.2232	1.03745	0.0473157	0.769654	ENSDARG00000000542	chr9	27903551	27903700	5626	11	6	11	15	13	18	II	black
gtf2e2	-0.458798	-0.457571	0.00213928	0.00458706	698.134	54.5082	48.4722	39.1893	35.6796	-0.782083	0.0404129	0.74791	ENSDARG00000012672	chr1	22160551	22161100	-181	40	40	52	15	14	30	III	blue
gtpbp1l	-2.58816	-2.58017	2.00797e-58	7.17146e-57	602.736	29.1705	31.1255	5.23618	4.74327	-1.72955	0.0393647	0.999995	ENSDARG00000042900	chr22	14956526	14956926	144957	17.9016	13.095	23.8049	0	5.89716	10.628	III	blue
h3f3c	0.658389	0.657619	2.57686e-11	1.25742e-10	2766.94	99.929	106.285	166.689	158.542	2.4272	0.0248714	0.999995	ENSDARG00000033009	chr5	36357927	36358327	-8804	0	0	0	7.3397	5.89716	2.89855	I	red
h3f3c	0.658389	0.657619	2.57686e-11	1.25742e-10	2766.94	99.929	106.285	166.689	158.542	-0.626371	0.0194924	0.999995	ENSDARG00000033009	chr5	36348581	36348981	542	105.918	112.035	99.5476	68.5038	84.0345	53.1401	VI	black
h3f3d	-1.01626	-1.01506	1.48023e-24	1.62383e-23	2940.82	356.108	371.539	186.385	172.986	0.863668	0.0490649	0.773614	ENSDARG00000045248	chr24	37804601	37804700	3781	7	7	19	5	21	24	II	black
hadhb	0.435249	0.43438	0.000739953	0.00171634	2976.56	108.294	105.464	130.89	158.394	-1.58609	0.0392652	0.999995	ENSDARG00000102055	chr20	48407205	48407605	76858	16.4098	26.1901	12.9845	2.44657	7.37144	8.69565	VI	black
hapln1a	-1.25011	-1.23573	5.87837e-05	0.000157875	103.521	2.61801	2.22723	1.00906	1.03305	-0.891113	0.0477655	0.771567	ENSDARG00000089769	chr5	46382701	46382800	-477201	16	19	19	4	10	10	III	blue
hapln1a	-1.25011	-1.23573	5.87837e-05	0.000157875	103.521	2.61801	2.22723	1.00906	1.03305	-1.6671	0.0285495	0.999995	ENSDARG00000089769	chr5	45945302	45945702	-39953	8.95082	13.095	25.9689	7.3397	2.94858	4.83092	III	blue
haus5	-5.48895	-5.42896	3.12688e-72	1.72226e-70	372.993	27.0426	28.513	0.719216	0.47247	1.52779	0.0491643	0.999995	ENSDARG00000019156	chr8	20928938	20929338	-46480	1.4918	7.27503	8.65631	22.0191	11.7943	16.4251	II	black
haus6	-4.21361	-4.20258	1.17279e-178	5.5368e-176	1103.12	58.8094	58.9976	3.17023	3.1807	-0.710531	0.0181201	0.999995	ENSDARG00000101652	chr7	58863047	58863447	-43	73.0984	78.5703	82.235	46.4847	47.1772	49.2754	III	blue
hdac11	-1.82411	-1.80853	9.72575e-12	4.87542e-11	147.939	14.6962	15.7861	4.47169	4.09893	-1.73899	0.0483875	0.999995	ENSDARG00000087573	chr11	26839753	26840153	-56105	14.918	18.9151	5.41019	4.89313	5.89716	0.966184	III	blue
hdlbpa	-0.944771	-0.94393	4.92175e-28	6.35979e-27	10727	227.316	225.666	113.283	122.125	0.876459	0.0441166	0.758549	ENSDARG00000009830	chr6	26915151	26915250	-10011	11	6	15	11	15	22	II	black
hdlbpa	-0.944771	-0.94393	4.92175e-28	6.35979e-27	10727	227.316	225.666	113.283	122.125	-0.806436	0.0151385	0.999995	ENSDARG00000009830	chr6	26904855	26905255	134	80.5574	88.7553	67.0864	31.8053	56.023	47.343	III	blue
heatr1	-1.27948	-1.27667	3.50148e-21	3.20319e-20	1176.5	19.4496	20.3686	8.82127	7.53214	3.04007	0.0161623	0.999995	ENSDARG00000099742	chr12	9706893	9707293	-44331	0	1.45501	2.16408	9.78626	10.32	9.66184	II	black
heatr5a	-1.16946	-1.16749	5.81586e-23	5.84638e-22	1012.61	18.5364	18.6103	8.10247	8.42853	-1.24143	0.0235917	0.661796	ENSDARG00000023999	chr17	28607301	28607600	-3991	19	13	36	5	7	11	III	blue
herpud2	0.498619	0.49704	0.00214301	0.0045943	567.305	19.7666	20.3149	26.0537	30.6883	2.12155	0.0415999	0.999995	ENSDARG00000021033	chr16	42575416	42575816	-2101	1.4918	2.91001	3.24612	12.2328	16.2172	4.83092	I	red
hexb	0.475321	0.474131	0.00100878	0.00228693	597.008	18.326	17.9318	26.2033	24.1478	-1.50126	0.0258794	0.999995	ENSDARG00000034368	chr5	34034073	34034473	-17801	22.3771	14.5501	18.3947	7.3397	7.37144	4.83092	VI	black
hexim1	-0.487947	-0.487385	6.30542e-07	2.1059e-06	1823.24	128.336	127.51	91.7087	90.6951	-0.524562	0.0118752	0.999995	ENSDARG00000036482	chr12	15524594	15524994	-179	244.656	260.446	208.833	173.706	193.132	129.469	III	blue
hexim1	-0.487947	-0.487385	6.30542e-07	2.1059e-06	1823.24	128.336	127.51	91.7087	90.6951	-2.5216	0.0293345	0.999995	ENSDARG00000036482	chr12	15431161	15431561	93254	7.45902	17.4601	8.65631	0	2.94858	2.89855	III	blue
hey1	-0.589506	-0.587005	0.00174875	0.00380271	795.88	22.5175	25.0369	18.0768	13.4173	1.65166	0.0462548	0.999995	ENSDARG00000070538	chr19	32220025	32220425	-5263	4.47541	5.82002	3.24612	17.126	17.6915	7.72947	II	black
hibch	0.514706	0.513061	0.00161319	0.00353527	546.966	17.0109	17.3544	22.6299	26.5693	-1.00649	0.0144751	0.999995	ENSDARG00000054867	chr9	41072157	41072557	-77	41.7705	52.3802	44.3636	22.0191	32.4344	14.4928	VI	black
hid1b	-6.57254	-6.49706	2.60633e-97	2.4966e-95	622.82	37.2512	37.8446	0.455799	0.302578	1.8478	0.0499629	0.999995	ENSDARG00000100583	chr12	46281605	46282005	39225	2.98361	4.36502	2.16408	9.78626	17.6915	6.76329	II	black
hint2	0.383701	0.382421	0.0215197	0.038056	426.543	47.3795	45.189	63.4967	57.1171	-1.5213	0.0316901	0.999995	ENSDARG00000100938	chr5	52561332	52561732	199006	11.9344	16.0051	18.3947	9.78626	4.42287	1.93237	VI	black
hivep2a	0.935663	0.933368	6.0168e-11	2.8703e-10	740.671	5.39527	5.02575	9.47394	10.5016	1.09523	0.0310382	0.711696	ENSDARG00000039987	chr20	37604651	37604900	14914	8	5	15	9	12	29	I	red
hk2	-3.61833	-3.6021	1.59718e-77	1.01506e-75	985.205	45.4202	47.9597	4.47741	3.02081	1.14229	0.0332749	0.721217	ENSDARG00000101482	chr5	13369901	13371250	453	8	23	18	12	37	39	II	black
hlfa	0.671388	0.668631	0.000288218	0.000705808	345.352	12.6132	11.7394	18.2555	20.6479	-0.524404	0.0445657	0.999995	ENSDARG00000074752	chr3	11661245	11661645	-3516	162.607	109.125	132.009	78.2901	113.52	88.8889	VI	black
hmga1b	1.10209	1.09513	1.66287e-06	5.32496e-06	353.464	5.62704	3.93011	10.1331	10.4652	-0.989963	0.0293543	0.999995	ENSDARG00000070951	chr6	54135568	54135968	1530	35.8033	42.1952	32.4612	17.126	19.1658	19.3237	VI	black
hmgb1a	0.517967	0.517373	1.15352e-07	4.17191e-07	7549.32	421.427	381.83	590.493	559.795	1.8478	0.0499629	0.999995	ENSDARG00000099175	chr10	35945301	35945701	-137323	2.98361	4.36502	2.16408	9.78626	17.6915	6.76329	I	red
hmgn3	1.06893	1.06758	2.44967e-25	2.78437e-24	2571.52	113.272	108.566	241.739	223.55	2.86674	0.0450103	0.999995	ENSDARG00000036754	chr23	31405820	31406220	40256	1.4918	1.45501	0	7.3397	2.94858	11.5942	I	red
hmgn3	1.06893	1.06758	2.44967e-25	2.78437e-24	2571.52	113.272	108.566	241.739	223.55	2.84084	0.0243287	0.999995	ENSDARG00000036754	chr23	31444060	31444460	2016	1.4918	1.45501	1.08204	14.6794	10.32	3.86474	I	red
hnrnpabb	-1.91458	-1.91245	1.24728e-87	9.64199e-86	7200.78	559.777	578.887	158.514	143.252	-0.663883	0.032236	0.999995	ENSDARG00000099865	chr21	3013012	3013412	-128	77.5738	77.1153	86.5631	39.145	61.9201	51.2077	III	blue
hnrnpabb	-1.91458	-1.91245	1.24728e-87	9.64199e-86	7200.78	559.777	578.887	158.514	143.252	1.52128	0.0399127	0.999995	ENSDARG00000099865	chr21	3034800	3035200	21660	4.47541	10.185	2.16408	17.126	14.7429	16.4251	II	black
homer1b	1.20731	1.20198	3.2233e-10	1.45771e-09	323.479	5.93479	5.89564	12.7727	14.6045	-2.05581	0.0312864	0.999995	ENSDARG00000101759	chr5	51182436	51182836	1781	13.4262	13.095	14.0665	0	5.89716	3.86474	VI	black
homeza	-2.46206	-2.45458	7.79127e-54	2.45806e-52	546.401	25.6108	25.4497	4.78206	4.45515	1.37994	0.00547366	0.425588	ENSDARG00000054304	chr2	38289951	38290150	1024	11	7	6	10	25	17	II	black
hook2	-0.506643	-0.504697	0.0046621	0.00939457	332.612	13.8194	12.9691	9.17155	9.72533	1.05597	0.0201043	0.640641	ENSDARG00000099235	chr3	7831251	7831700	-45740	4	13	27	9	29	36	II	black
hoxa4a	0.488499	0.486109	0.0157818	0.0287039	269.113	14.1012	13.4115	20.5437	17.9857	-1.66337	0.0452559	0.999995	ENSDARG00000103862	chr19	20197589	20197989	3164	10.4426	14.5501	15.1485	4.89313	2.94858	4.83092	VI	black
hpdb	2.34412	2.19218	0.00200213	0.00430975	20.3147	0.225968	0.462688	1.91111	1.50655	0.705043	0.0417262	0.753864	ENSDARG00000044935	chr8	34845601	34845950	48594	17	30	67	41	40	50	I	red
hpdb	2.34412	2.19218	0.00200213	0.00430975	20.3147	0.225968	0.462688	1.91111	1.50655	1.32507	0.00795141	0.477868	ENSDARG00000044935	chr8	34733951	34734100	-63156	3	11	12	10	24	19	I	red
hpdb	2.34412	2.19218	0.00200213	0.00430975	20.3147	0.225968	0.462688	1.91111	1.50655	1.06776	0.0258274	0.679179	ENSDARG00000044935	chr8	34760601	34760850	-36456	14	11	14	21	23	20	I	red
hrasb	0.60391	0.602986	8.85586e-08	3.24372e-07	1866.7	46.0904	46.2449	66.3728	74.0877	-2.53916	0.017661	0.999995	ENSDARG00000005651	chr7	49112236	49112636	265990	10.4426	16.0051	7.57427	2.44657	1.47429	1.93237	VI	black
hrasb	0.60391	0.602986	8.85586e-08	3.24372e-07	1866.7	46.0904	46.2449	66.3728	74.0877	1.47025	0.0455786	0.999995	ENSDARG00000005651	chr7	49277617	49278412	100412	7.45902	7.27503	2.16408	17.126	13.2686	16.4251	I	red
hrasb	0.60391	0.602986	8.85586e-08	3.24372e-07	1866.7	46.0904	46.2449	66.3728	74.0877	1.21484	0.0196046	0.637383	ENSDARG00000005651	chr7	49281101	49281250	97250	5	10	11	17	16	14	I	red
hrasb	0.60391	0.602986	8.85586e-08	3.24372e-07	1866.7	46.0904	46.2449	66.3728	74.0877	-1.63653	0.0485148	0.999995	ENSDARG00000005651	chr7	49058044	49058444	320182	10.4426	14.5501	12.9845	4.89313	4.42287	2.89855	VI	black
hs3st1	-3.39052	-3.34649	1.43702e-24	1.57905e-23	135.189	21.4427	24.4629	2.2698	2.07791	0.918781	0.0321185	0.719413		chr14	300151	301400	30352	17	27	28	26	43	34	II	black
hs3st1	-3.39052	-3.34649	1.43702e-24	1.57905e-23	135.189	21.4427	24.4629	2.2698	2.07791	2.16173	0.0169518	0.999995		chr14	302202	302602	31978	4.47541	1.45501	3.24612	12.2328	19.1658	9.66184	II	black
hs3st2	1.10296	1.08529	0.0027339	0.00574188	67.7331	3.18991	2.93922	6.46358	6.73466	-3.19215	0.0305055	0.999995	ENSDARG00000059616	chr3	47026230	47026630	31409	8.95082	8.73003	9.73835	0	0	2.89855	VI	black
hsd17b10	-0.372988	-0.372157	0.00619501	0.0122172	796.061	55.6948	61.9162	46.0767	44.6111	-1.51325	0.028608	0.999995	ENSDARG00000017781	chr23	18335269	18335669	119548	23.8689	17.4601	18.3947	9.78626	1.47429	9.66184	III	blue
hsd17b12a	-0.91582	-0.912572	1.04705e-07	3.80561e-07	1028.42	55.6759	54.8479	33.3575	25.0463	-1.49372	0.0388326	0.999995	ENSDARG00000015709	chr25	29760105	29760505	7257	17.9016	21.8251	15.1485	4.89313	5.89716	8.69565	III	blue
hsp70.1	1.33675	1.32444	1.5083e-06	4.85116e-06	132.007	2.48434	2.93157	6.82179	6.81172	-1.98567	0.000380145	0.132216	ENSDARG00000029688	chr3	25982701	25983050	1792	25	12	40	6	5	4	VI	black
hsp70.1	1.33675	1.32444	1.5083e-06	4.85116e-06	132.007	2.48434	2.93157	6.82179	6.81172	-1.21578	0.0313407	0.999995	ENSDARG00000029688	chr3	25982685	25983085	1783	28.3443	13.095	33.5432	19.5725	8.84573	3.86474	VI	black
hsp70l	1.58155	1.55662	1.48907e-05	4.30063e-05	79.2055	1.36928	1.46706	4.68497	3.75955	-1.46131	0.000928204	0.210909	ENSDARG00000055723	chr8	4744201	4744550	2485	33	17	46	8	10	9	VI	black
hsp70l	1.58155	1.55662	1.48907e-05	4.30063e-05	79.2055	1.36928	1.46706	4.68497	3.75955	-1.66746	0.00178868	0.286619	ENSDARG00000055723	chr8	4743251	4743550	1509	34	29	39	14	8	2	VI	black
hsp90aa1.1	1.84524	1.83126	2.28826e-13	1.2971e-12	394.784	5.36068	6.62095	17.6825	25.3678	1.79032	0.0417569	0.999995	ENSDARG00000010478	chr20	54200261	54200661	3014	0	8.73003	3.24612	14.6794	10.32	16.4251	I	red
hsp90aa1.2	2.16384	2.16135	3.21296e-108	4.08386e-106	4073.96	48.3631	52.6783	222.242	230.26	-2.06014	0.000163633	0.0956083	ENSDARG00000024746	chr20	54182851	54183850	8822	17	31	45	6	8	3	VI	black
hsp90aa1.2	2.16384	2.16135	3.21296e-108	4.08386e-106	4073.96	48.3631	52.6783	222.242	230.26	-0.735242	0.00378586	0.999995	ENSDARG00000024746	chr20	54191853	54192253	119	137.246	106.215	134.173	95.416	58.9716	72.4638	VI	black
hsp90b1	-2.77541	-2.77262	1.13453e-201	6.81698e-199	11316	594.411	595.901	91.005	82.6892	-0.499973	0.0494956	0.999995	ENSDARG00000003570	chr4	9835261	9835661	-132	126.803	133.86	97.3835	92.9695	75.1887	85.0242	III	blue
hspa5	-2.61534	-2.61227	3.1925e-154	7.81512e-152	14016.2	836.952	851.547	146.16	129.186	2.1099	0.0398907	0.999995	ENSDARG00000103846	chr5	2395504	2395904	-44975	4.47541	1.45501	1.08204	7.3397	13.2686	9.66184	II	black
hspa8	-0.215025	-0.214895	0.00242556	0.00514994	43914.6	1657.71	1654.67	1417.6	1436.17	-0.592473	0.0276397	0.999995	ENSDARG00000068992	chr10	29962884	29963284	-74	98.4591	106.215	111.45	73.397	86.983	49.2754	III	blue
hspb1	1.22427	1.21854	6.0881e-10	2.68889e-09	269.74	13.9146	14.2257	33.8991	31.7437	1.90209	0.0337697	0.999995	ENSDARG00000041065	chr5	3312498	3312898	-68231	2.98361	4.36502	3.24612	17.126	14.7429	7.72947	I	red
hspb1	1.22427	1.21854	6.0881e-10	2.68889e-09	269.74	13.9146	14.2257	33.8991	31.7437	0.928919	0.0375422	0.735382	ENSDARG00000041065	chr5	3388301	3388400	-143883	9	6	15	12	14	20	I	red
htr1b	1.21859	1.1861	0.010697	0.0200716	39.9727	1.54907	1.416	3.31427	3.61163	-1.19573	0.0487948	0.999995	ENSDARG00000053987	chr17	36751583	36751983	111087	22.3771	21.8251	18.3947	9.78626	8.84573	8.69565	VI	black
htr1d	1.32936	1.30815	0.000294107	0.000719696	70.0334	2.65183	2.98964	7.11989	7.01584	-2.15823	0.0438099	0.999995	ENSDARG00000054124	chr17	28180240	28180640	-28858	13.4262	7.27503	9.73835	2.44657	1.47429	2.89855	VI	black
htr1d	1.32936	1.30815	0.000294107	0.000719696	70.0334	2.65183	2.98964	7.11989	7.01584	-0.929857	0.0432728	0.755351	ENSDARG00000054124	chr17	28262201	28262300	-110668	12	20	21	4	6	13	VI	black
id3	0.303863	0.303169	0.0276231	0.0476634	655.006	41.1942	41.5768	52.7974	49.2439	-0.609837	0.0210416	0.999995	ENSDARG00000054823	chr17	27254786	27255186	-88	95.4754	116.4	91.9733	80.7367	57.4973	60.8696	VI	black
id3	0.303863	0.303169	0.0276231	0.0476634	655.006	41.1942	41.5768	52.7974	49.2439	-1.43203	0.0049262	0.412872	ENSDARG00000054823	chr17	27310101	27310500	-55402	18	35	20	2	7	14	VI	black
idh3a	0.278986	0.278554	0.0139369	0.0255842	2569.35	136.71	140.989	157.631	179.555	-0.842138	0.0291955	0.704898	ENSDARG00000030278	chr25	25670751	25671250	-23	40	36	42	7	15	31	VI	black
idi1	0.469714	0.467908	0.00871178	0.0166514	366.129	7.72568	7.6738	9.99163	11.3858	-0.781391	0.0308599	0.711696	ENSDARG00000019976	chr24	3444951	3445500	80	42	60	70	13	33	29	VI	black
idi1	0.469714	0.467908	0.00871178	0.0166514	366.129	7.72568	7.6738	9.99163	11.3858	-0.785509	0.0255082	0.999995	ENSDARG00000019976	chr24	3445047	3445447	59	49.2295	71.2953	60.5942	34.2519	45.703	25.1208	VI	black
ids	-2.18304	-2.17374	6.99488e-31	1.01946e-29	406.365	28.5571	27.3373	6.70228	5.51771	-2.89455	0.0402535	0.999995	ENSDARG00000071699	chr14	20536919	20537319	57382	7.45902	7.27503	7.57427	0	1.47429	0.966184	III	blue
ids	-2.18304	-2.17374	6.99488e-31	1.01946e-29	406.365	28.5571	27.3373	6.70228	5.51771	-1.55069	0.0268235	0.999995	ENSDARG00000071699	chr14	20265118	20265518	329183	16.4098	17.4601	16.2306	7.3397	5.89716	3.86474	III	blue
igf1ra	-2.08654	-2.0258	2.83828e-05	7.91712e-05	44.0515	1.48089	1.25609	0.273064	0.382682	2.11807	0.041389	0.999995	ENSDARG00000027423	chr18	20994386	20994786	63141	2.98361	2.91001	1.08204	12.2328	10.32	7.72947	II	black
igf1ra	-2.08654	-2.0258	2.83828e-05	7.91712e-05	44.0515	1.48089	1.25609	0.273064	0.382682	-1.667	0.0377105	0.999995	ENSDARG00000027423	chr18	20990066	20990466	67461	17.9016	14.5501	14.0665	2.44657	7.37144	4.83092	III	blue
igf1rb	-3.77294	-3.70612	4.27002e-22	4.10213e-21	139.192	5.31865	4.72918	0.486819	0.215867	-2.92752	0.0218162	0.999995	ENSDARG00000034434	chr7	15349193	15349593	150503	8.95082	7.27503	9.73835	2.44657	0	0.966184	III	blue
igsf21a	0.731125	0.727939	0.0001265	0.000324889	432.473	12.2174	11.424	17.5656	21.8115	-1.8573	0.01836	0.999995	ENSDARG00000031049	chr11	28977981	28978381	-143180	38.7869	14.5501	11.9024	2.44657	5.89716	9.66184	VI	black
il12ba	1.64167	1.58482	0.0026621	0.00560281	35.4056	0.927901	1.18747	3.7988	2.72928	-1.71135	0.0172671	0.999995	ENSDARG00000033727	chr14	34768292	34768692	157604	17.9016	17.4601	17.3126	7.3397	2.94858	5.7971	VI	black
il12ba	1.64167	1.58482	0.0026621	0.00560281	35.4056	0.927901	1.18747	3.7988	2.72928	-0.919867	0.0455378	0.762068	ENSDARG00000033727	chr14	34813601	34813700	202762	9	21	25	3	7	14	VI	black
il6st	-1.34326	-1.32232	0.000205938	0.000514126	116.779	4.19947	4.50838	1.27433	2.20356	-0.685846	0.0300007	0.999995	ENSDARG00000104693	chr10	5820257	5820657	-103	70.1148	56.7452	67.0864	46.4847	38.3315	35.7488	III	blue
il6st	-1.34326	-1.32232	0.000205938	0.000514126	116.779	4.19947	4.50838	1.27433	2.20356	-0.689694	0.0447015	0.760459	ENSDARG00000104693	chr10	5820151	5820700	-72	60	56	84	24	28	39	III	blue
impa1	0.691755	0.689862	4.67156e-06	1.42815e-05	624.117	32.5732	29.53	47.947	52.6083	-1.9027	0.0401668	0.999995	ENSDARG00000003517	chr2	27129741	27130141	102606	22.3771	10.185	7.57427	2.44657	4.42287	3.86474	VI	black
impa2	0.970904	0.965031	1.58899e-05	4.56826e-05	206.921	2.95419	2.77086	5.31832	5.93828	3.08256	0.0352939	0.999995	ENSDARG00000059411	chr24	244608	245008	4265	0	2.91001	0	17.126	4.42287	3.86474	I	red
impdh1a	-0.869448	-0.863147	0.000420998	0.00100983	157.632	6.30305	6.36061	3.59591	3.31678	-1.35841	0.0495343	0.999995	ENSDARG00000042336	chr18	8871542	8872330	17355	23.8689	13.095	20.5587	4.89313	8.84573	8.69565	III	blue
ing4	0.298348	0.297798	0.0161084	0.0292495	924.103	33.1878	30.9892	38.9736	40.034	-0.972613	0.0281811	0.702128	ENSDARG00000030716	chr19	9603351	9603750	73	30	42	41	7	25	13	VI	black
ing5b	-5.10882	-5.06042	3.79266e-72	2.0717e-70	442.021	66.8242	63.0583	2.43809	1.12505	2.3274	0.0347717	0.999995	ENSDARG00000068175	chr2	36388752	36389152	-234597	0	0	0	2.44657	2.94858	9.66184	II	black
inpp5l	0.976854	0.967777	0.000462259	0.0011024	159.337	4.24434	5.27936	8.38696	10.358	1.84224	0.0360153	0.999995	ENSDARG00000053878	chr8	38473794	38474194	-29144	4.47541	2.91001	4.32816	22.0191	10.32	9.66184	I	red
insb	-5.43577	-5.02006	1.6928e-10	7.82691e-10	44.016	13.5421	14.6931	0.129678	0.613358	2.22723	0.00680755	0.999995	ENSDARG00000034610	chr14	28653722	28654122	-393642	4.47541	2.91001	3.24612	22.0191	13.2686	14.4928	II	black
insb	-5.43577	-5.02006	1.6928e-10	7.82691e-10	44.016	13.5421	14.6931	0.129678	0.613358	-1.44138	0.0283038	0.999995	ENSDARG00000034610	chr14	28432837	28433237	-172757	19.3934	20.3701	17.3126	7.3397	8.84573	4.83092	III	blue
insig1	0.475486	0.474093	0.00235167	0.00500349	1386.96	58.7124	53.2032	69.1815	86.7067	1.60025	0.0489382	0.999995	ENSDARG00000010658	chr7	40778337	40778737	-43872	5.96722	2.91001	4.32816	9.78626	17.6915	12.5604	I	red
insl5a	1.41629	1.39729	2.56679e-05	7.19474e-05	98.7951	12.8961	14.4769	40.8605	31.7394	1.94582	0.0429103	0.999995	ENSDARG00000070966	chr6	30976217	30976617	259332	1.4918	2.91001	4.32816	9.78626	10.32	13.5266	I	red
ints3	-1.53937	-1.53658	5.54159e-36	9.88587e-35	1074.52	30.7856	31.8676	11.1695	10.3374	-1.83424	0.045272	0.999995	ENSDARG00000016811	chr19	27013737	27014137	-41937	10.4426	7.27503	20.5587	2.44657	4.42287	3.86474	III	blue
ip6k2a	0.847023	0.845715	8.18386e-14	4.78472e-13	3400.07	85.2735	86.7186	143.777	165.767	-0.636889	0.0203731	0.999995	ENSDARG00000008310	chr6	42420501	42420901	-72	88.0164	90.2103	104.958	58.7176	69.2916	54.1063	VI	black
ip6k2b	0.442085	0.441543	1.20762e-05	3.52317e-05	1933.7	59.8741	57.6725	81.5787	78.0882	1.29585	0.0287511	0.703928	ENSDARG00000019613	chr6	40099051	40099550	1685	9	11	8	17	16	23	I	red
ipmkb	-3.61564	-3.58641	1.08659e-43	2.50675e-42	244.981	19.9354	22.1636	1.79286	1.61523	1.73094	0.0355803	0.999995	ENSDARG00000029291	chr12	7047971	7048371	153241	5.96722	4.36502	2.16408	17.126	11.7943	12.5604	II	black
ippk	-0.689241	-0.68634	0.000239499	0.000592873	313.702	13.2058	13.3008	8.69858	7.68513	1.4114	0.016453	0.604872	ENSDARG00000003446	chr22	10508901	10509750	159	8	9	8	9	24	23	II	black
irf2bp2a	0.444898	0.443958	0.000800484	0.00184702	1896.1	59.2926	63.5459	90.6523	76.3274	0.950926	0.0469558	0.768197	ENSDARG00000004702	chr13	49150901	49151350	2832	15	17	18	14	33	31	I	red
irf2bp2a	0.444898	0.443958	0.000800484	0.00184702	1896.1	59.2926	63.5459	90.6523	76.3274	1.70886	0.00224114	0.318273	ENSDARG00000004702	chr13	49159001	49159250	-5168	12	5	3	11	20	25	I	red
irf2bp2a	0.444898	0.443958	0.000800484	0.00184702	1896.1	59.2926	63.5459	90.6523	76.3274	1.2841	0.0123888	0.556936	ENSDARG00000004702	chr13	49044051	49044400	109732	7	15	7	7	26	28	I	red
irf2bp2b	0.664682	0.662323	0.000113143	0.00029246	759.795	21.3991	24.1948	39.9008	32.1756	0.981347	0.0469097	0.768197	ENSDARG00000098635	chr11	44452651	44453200	-8061	11	15	22	15	33	27	I	red
irf9	-0.348967	-0.34791	0.0281573	0.0485156	464.055	24.5837	22.6205	18.1138	19.0202	-1.53702	0.0483858	0.999995	ENSDARG00000016457	chr12	13235158	13235558	-9102	17.9016	10.185	12.9845	7.3397	2.94858	3.86474	III	blue
irx3a	0.716379	0.713022	0.000297159	0.000726762	395.661	13.0816	13.2722	24.1222	19.043	1.06557	0.0422223	0.753864	ENSDARG00000101076	chr7	35831951	35832200	62062	12	9	7	16	16	15	I	red
irx3a	0.716379	0.713022	0.000297159	0.000726762	395.661	13.0816	13.2722	24.1222	19.043	-2.08582	0.012763	0.999995	ENSDARG00000101076	chr7	35793206	35793606	23392	25.3607	7.27503	12.9845	7.3397	1.47429	1.93237	VI	black
irx3a	0.716379	0.713022	0.000297159	0.000726762	395.661	13.0816	13.2722	24.1222	19.043	-1.10225	0.0179343	0.620909	ENSDARG00000101076	chr7	35613801	35613900	-156164	12	19	28	1	7	15	VI	black
irx3a	0.716379	0.713022	0.000297159	0.000726762	395.661	13.0816	13.2722	24.1222	19.043	-1.64495	0.0341487	0.999995	ENSDARG00000101076	chr7	35750638	35751038	-19176	17.9016	17.4601	11.9024	4.89313	4.42287	5.7971	VI	black
irx3a	0.716379	0.713022	0.000297159	0.000726762	395.661	13.0816	13.2722	24.1222	19.043	-0.970758	0.0349214	0.726424	ENSDARG00000101076	chr7	35613301	35613400	-156664	18	15	20	5	8	9	VI	black
irx3a	0.716379	0.713022	0.000297159	0.000726762	395.661	13.0816	13.2722	24.1222	19.043	-1.05617	0.0261514	0.680611	ENSDARG00000101076	chr7	35769951	35770100	12	23	14	17	3	6	13	VI	black
irx3a	0.716379	0.713022	0.000297159	0.000726762	395.661	13.0816	13.2722	24.1222	19.043	-1.10662	0.0180892	0.620909	ENSDARG00000101076	chr7	35635901	35636000	-134064	20	12	23	3	8	10	VI	black
itgbl1	1.91023	1.8852	9.45849e-09	3.76035e-08	120.842	3.39896	3.04484	14.0239	10.1503	-1.38128	0.0365156	0.999995	ENSDARG00000040985	chr9	31998990	31999390	57205	16.4098	24.7351	17.3126	7.3397	7.37144	7.72947	VI	black
itih2	-2.58676	-2.42524	0.000564419	0.00132925	22.5298	0.831725	1.12192	0.21784	0.0936682	2.04825	0.0342934	0.999995	ENSDARG00000045516	chr4	25245048	25245448	-18478	1.4918	4.36502	2.16408	9.78626	11.7943	11.5942	II	black
itsn2b	0.664717	0.663666	6.93878e-09	2.79475e-08	1303.69	13.209	12.2374	19.8722	20.5109	-1.76383	0.0180399	0.999995	ENSDARG00000054973	chr17	30552801	30553201	-48921	13.4262	18.9151	20.5587	7.3397	1.47429	6.76329	VI	black
itsn2b	0.664717	0.663666	6.93878e-09	2.79475e-08	1303.69	13.209	12.2374	19.8722	20.5109	1.45369	0.00276676	0.351429	ENSDARG00000054973	chr17	30566701	30566900	-62720	7	8	11	14	21	23	I	red
itsn2b	0.664717	0.663666	6.93878e-09	2.79475e-08	1303.69	13.209	12.2374	19.8722	20.5109	1.85705	0.0405139	0.999995	ENSDARG00000054973	chr17	30539285	30539685	-35405	7.45902	1.45501	2.16408	7.3397	25.0629	7.72947	I	red
jagn1b	-0.723319	-0.71879	0.0016032	0.00351514	258.835	16.0394	15.8895	10.9384	8.28532	-1.75621	0.0403456	0.999995	ENSDARG00000014995	chr22	28734491	28734891	-39091	14.918	11.64	16.2306	2.44657	4.42287	5.7971	III	blue
jagn1b	-0.723319	-0.71879	0.0016032	0.00351514	258.835	16.0394	15.8895	10.9384	8.28532	-1.71494	0.0194055	0.999995	ENSDARG00000014995	chr22	28665908	28666308	29492	17.9016	21.8251	16.2306	4.89313	4.42287	7.72947	III	blue
jun	0.379803	0.379117	0.00196347	0.00423135	1806.87	65.4882	73.2497	94.522	85.7525	0.944925	0.037497	0.735382	ENSDARG00000043531	chr20	15651151	15651350	-1994	12	6	17	9	21	26	I	red
jun	0.379803	0.379117	0.00196347	0.00423135	1806.87	65.4882	73.2497	94.522	85.7525	1.44942	0.0037503	0.377257	ENSDARG00000043531	chr20	15652701	15654800	506	9	20	12	24	32	32	I	red
jun	0.379803	0.379117	0.00196347	0.00423135	1806.87	65.4882	73.2497	94.522	85.7525	2.49422	0.0280943	0.999995	ENSDARG00000043531	chr20	15645265	15645665	-7779	1.4918	1.45501	2.16408	7.3397	11.7943	9.66184	I	red
jund	1.05545	1.04019	0.00250387	0.00530003	94.2102	5.21503	4.7939	8.80042	12.1405	-2.13457	0.0220407	0.999995	ENSDARG00000067850	chr2	55955034	55955434	52233	10.4426	8.73003	19.4767	2.44657	4.42287	1.93237	VI	black
kat5b	-1.35555	-1.35167	1.75114e-18	1.39448e-17	517.164	25.4688	23.6699	9.68303	9.52101	2.21787	0.0354803	0.999995	ENSDARG00000045951	chr5	65984488	65984888	85742	2.98361	1.45501	2.16408	2.44657	14.7429	13.5266	II	black
kazald3	0.963741	0.950899	0.00408395	0.00829146	102.956	4.09492	3.8171	8.90753	6.46014	1.92363	0.0159145	0.999995	ENSDARG00000053509	chr8	42442975	42443375	174492	4.47541	4.36502	3.24612	17.126	13.2686	15.4589	I	red
kazald3	0.963741	0.950899	0.00408395	0.00829146	102.956	4.09492	3.8171	8.90753	6.46014	-1.37518	0.0350324	0.999995	ENSDARG00000053509	chr8	42494619	42495019	122848	14.918	14.5501	31.3791	7.3397	10.32	5.7971	VI	black
kazald3	0.963741	0.950899	0.00408395	0.00829146	102.956	4.09492	3.8171	8.90753	6.46014	2.27166	0.0211297	0.999995	ENSDARG00000053509	chr8	42487861	42488261	129606	2.98361	1.45501	3.24612	17.126	10.32	9.66184	I	red
kcmf1	-0.776883	-0.774483	1.33217e-06	4.30652e-06	488.532	27.5691	27.7027	17.0967	15.0614	-0.53749	0.0387914	0.999995	ENSDARG00000067656	chr5	55081731	55082131	-13	88.0164	113.49	108.204	97.8626	60.4458	55.0725	III	blue
kcmf1	-0.776883	-0.774483	1.33217e-06	4.30652e-06	488.532	27.5691	27.7027	17.0967	15.0614	-1.26988	0.0322822	0.999995	ENSDARG00000067656	chr5	55019115	55019515	62603	23.8689	21.8251	25.9689	9.78626	7.37144	12.5604	III	blue
kcnab1a	1.03836	1.02377	0.00252997	0.00535014	83.752	1.7149	2.11482	3.73578	4.11427	-1.02764	0.0404194	0.74791	ENSDARG00000008140	chr18	34380451	34380650	-6034	18	15	23	2	8	13	VI	black
kcnab2b	1.33012	1.3204	7.514e-08	2.77142e-07	509.668	10.2946	10.8741	20.8739	32.4563	2.18653	0.0324216	0.999995	ENSDARG00000062134	chr23	21143412	21143812	2774	4.47541	0	4.32816	24.4657	8.84573	6.76329	I	red
kcnab2b	1.33012	1.3204	7.514e-08	2.77142e-07	509.668	10.2946	10.8741	20.8739	32.4563	-1.99865	0.0242451	0.999995	ENSDARG00000062134	chr23	21059182	21059582	-81456	17.9016	16.0051	10.8204	2.44657	2.94858	5.7971	VI	black
kcnab2b	1.33012	1.3204	7.514e-08	2.77142e-07	509.668	10.2946	10.8741	20.8739	32.4563	-1.34243	0.0357483	0.999995	ENSDARG00000062134	chr23	21190317	21190717	49679	16.4098	29.1001	15.1485	9.78626	7.37144	6.76329	VI	black
kcnd2	1.336	1.30415	0.00302248	0.00629496	46.1299	1.12299	1.1398	2.66097	3.06582	1.65798	0.02666	0.999995	ENSDARG00000032799	chr4	10189994	10190394	-177566	4.47541	4.36502	7.57427	17.126	22.1143	12.5604	I	red
kcnd2	1.336	1.30415	0.00302248	0.00629496	46.1299	1.12299	1.1398	2.66097	3.06582	1.86236	0.0336764	0.999995	ENSDARG00000032799	chr4	10197807	10198207	-169753	4.47541	4.36502	2.16408	19.5725	8.84573	11.5942	I	red
kcng4a	1.40981	1.40008	4.51735e-09	1.84761e-08	174.773	3.23584	3.42431	9.01812	8.64324	3.23745	0.0130111	0.999995	ENSDARG00000062967	chr18	14463358	14463758	-45670	0	1.45501	1.08204	9.78626	8.84573	9.66184	I	red
kcnip3a	0.975427	0.966223	0.000522126	0.00123492	141.303	6.76339	7.78108	12.8798	15.7518	-1.25597	0.0307054	0.999995	ENSDARG00000034229	chr8	42784179	42784579	26932	19.3934	29.1001	21.6408	12.2328	13.2686	3.86474	VI	black
kcnip3b	0.684681	0.68107	0.00110574	0.00248754	257.669	12.7981	15.2431	22.2707	22.7043	-1.47329	0.00924392	0.520477	ENSDARG00000017880	chr10	20988351	20988750	-239822	16	18	26	2	3	13	VI	black
kcnip3b	0.684681	0.68107	0.00110574	0.00248754	257.669	12.7981	15.2431	22.2707	22.7043	-2.6085	0.0344517	0.999995	ENSDARG00000017880	chr10	20893187	20893587	-144659	14.918	7.27503	7.57427	0	2.94858	1.93237	VI	black
kcnip3b	0.684681	0.68107	0.00110574	0.00248754	257.669	12.7981	15.2431	22.2707	22.7043	-0.903564	0.0491299	0.999995	ENSDARG00000017880	chr10	20988392	20988792	-239864	32.8197	26.1901	36.7893	24.4657	10.32	16.4251	VI	black
kcnip3b	0.684681	0.68107	0.00110574	0.00248754	257.669	12.7981	15.2431	22.2707	22.7043	-1.31942	0.0264307	0.999995	ENSDARG00000017880	chr10	21070388	21070788	-321860	14.918	33.4651	27.051	9.78626	8.84573	11.5942	VI	black
kcnk18	1.31807	1.28267	0.00605297	0.0119513	47.9163	2.36867	1.43587	5.05214	4.50213	2.64061	0.0133347	0.999995	ENSDARG00000057049	chr17	23731089	23731489	-19608	1.4918	2.91001	1.08204	12.2328	13.2686	8.69565	I	red
kcnk5a	-3.83052	-3.73553	1.69882e-16	1.19833e-15	101.087	8.24152	7.78929	0.799335	0.262551	2.19512	0.0471448	0.999995	ENSDARG00000023587	chr17	48605865	48606265	17299	1.4918	4.36502	1.08204	19.5725	7.37144	4.83092	II	black
kcnma1a	0.742797	0.740471	4.29174e-06	1.31722e-05	454.89	7.44383	8.25951	12.9886	13.2606	-1.79381	0.0286034	0.999995	ENSDARG00000079840	chr13	16666781	16667181	275314	8.95082	16.0051	14.0665	7.3397	2.94858	0.966184	VI	black
kcns3b	-7.85766	-7.41444	1.83145e-25	2.09429e-24	223.942	23.2206	22.1998	0.120335	0.0632406	-1.09906	0.0486224	0.999995	ENSDARG00000029511	chr20	14283278	14283678	65200	19.3934	24.7351	23.8049	14.6794	7.37144	9.66184	III	blue
kcns3b	-7.85766	-7.41444	1.83145e-25	2.09429e-24	223.942	23.2206	22.1998	0.120335	0.0632406	-1.06378	0.0447713	0.760459	ENSDARG00000029511	chr20	14263151	14263300	44948	16	12	27	5	7	9	III	blue
kctd4	1.43521	1.40942	0.000239707	0.000593165	70.717	2.20711	1.80288	6.08149	4.76148	-1.5951	0.0451699	0.999995	ENSDARG00000068691	chr9	18864853	18865253	4832	10.4426	14.5501	16.2306	7.3397	1.47429	4.83092	VI	black
kdelr2b	-1.89407	-1.88962	1.09531e-41	2.35812e-40	680.82	69.117	68.5592	18.8989	18.0849	-0.780857	0.0464672	0.765562	ENSDARG00000037361	chr12	954301	954750	-55	29	41	49	5	22	28	III	blue
kdelr2b	-1.89407	-1.88962	1.09531e-41	2.35812e-40	680.82	69.117	68.5592	18.8989	18.0849	0.837123	0.0409343	0.749501	ENSDARG00000037361	chr12	926401	926750	27895	12	18	16	18	17	31	II	black
kdelr2b	-1.89407	-1.88962	1.09531e-41	2.35812e-40	680.82	69.117	68.5592	18.8989	18.0849	-0.911396	0.0472748	0.999995	ENSDARG00000037361	chr12	954305	954705	-34	32.8197	43.6502	34.6252	14.6794	25.0629	19.3237	III	blue
kdm1a	0.291202	0.290849	0.0037294	0.00761962	2121.66	47.4763	46.9192	59.573	55.869	-0.788418	0.031286	0.999995	ENSDARG00000060679	chr17	28084841	28085241	-50	52.2131	69.8403	61.6762	24.4657	44.2287	37.6812	VI	black
kdm4b	-0.344313	-0.343741	0.00342938	0.00706122	1530.12	25.0395	27.9853	20.5952	21.1599	2.08103	0.0431299	0.999995	ENSDARG00000099675	chr22	3725955	3726355	228868	4.47541	2.91001	0	12.2328	10.32	8.69565	II	black
kdm5c	-0.717113	-0.716337	4.35994e-14	2.61735e-13	2182.02	36.4697	37.3062	22.5761	22.2884	2.19944	0.0403308	0.999995	ENSDARG00000006124	chr8	36803312	36803712	-147613	2.98361	1.45501	2.16408	9.78626	14.7429	5.7971	II	black
kdm6al	-0.948829	-0.94517	1.25852e-07	4.53556e-07	1452.23	29.6285	34.1613	18.9369	14.0281	1.30783	0.0358409	0.729431	ENSDARG00000059794	chr6	59920801	59922950	-135	8	14	13	12	32	27	II	black
kdm7ab	-0.678248	-0.675761	0.000105943	0.000275357	341.834	10.2053	9.74756	6.14955	6.33596	1.20002	0.0117851	0.55531	ENSDARG00000018559	chr25	17166851	17167250	18877	12	16	10	14	35	22	II	black
kdm8	-1.12616	-1.11746	9.47612e-06	2.79734e-05	152.485	11.7369	12.3192	5.2607	5.79158	-1.20568	0.0105951	0.54303	ENSDARG00000102512	chr3	43724051	43724150	-330741	13	19	25	5	4	11	III	blue
kdm8	-1.12616	-1.11746	9.47612e-06	2.79734e-05	152.485	11.7369	12.3192	5.2607	5.79158	-1.51447	0.00695828	0.450306	ENSDARG00000102512	chr3	43522651	43522900	-129417	24	12	27	2	9	7	III	blue
kdm8	-1.12616	-1.11746	9.47612e-06	2.79734e-05	152.485	11.7369	12.3192	5.2607	5.79158	-3.05208	0.0357374	0.999995	ENSDARG00000102512	chr3	43579700	43580100	-186541	7.45902	13.095	4.32816	0	2.94858	0	III	blue
kdrl	2.49749	2.48491	4.28231e-34	7.09372e-33	607.17	3.79095	3.86672	18.5174	24.7896	2.99414	0.0287973	0.999995	ENSDARG00000105215	chr14	32806427	32806827	-102386	1.4918	0	1.08204	2.44657	11.7943	9.66184	I	red
khdrbs1b	-0.311696	-0.311355	0.00108924	0.0024546	2423.59	93.7266	92.0677	76.6014	73.0214	-2.28931	0.0161482	0.999995	ENSDARG00000070475	chr19	30692689	30693089	78844	14.918	10.185	12.9845	4.89313	0	2.89855	III	blue
khdrbs2	1.1518	1.14689	1.00915e-09	4.39538e-09	295.96	7.39666	7.72332	16.4691	17.1229	1.89709	0.0339505	0.999995	ENSDARG00000069469	chr13	23279691	23280091	127726	4.47541	2.91001	3.24612	17.126	14.7429	7.72947	I	red
khdrbs2	1.1518	1.14689	1.00915e-09	4.39538e-09	295.96	7.39666	7.72332	16.4691	17.1229	-1.82233	0.0333713	0.999995	ENSDARG00000069469	chr13	23264577	23264977	112612	16.4098	27.6451	7.57427	2.44657	4.42287	7.72947	VI	black
khk	1.03923	1.03089	6.30968e-05	0.000168637	177.565	7.34083	6.19626	15.2276	12.5825	-1.60388	0.0419968	0.999995	ENSDARG00000029874	chr17	12254270	12254670	348	16.4098	20.3701	23.8049	0	7.37144	12.5604	VI	black
kif3b	-1.11015	-1.10174	1.02598e-05	3.01655e-05	170.551	7.22872	7.07005	3.00258	3.66497	2.32736	0.0101258	0.999995	ENSDARG00000101120	chr23	7781629	7782029	5080	4.47541	2.91001	1.08204	17.126	14.7429	10.628	II	black
kif5aa	1.28954	1.28845	1.98301e-53	6.22645e-52	9813.34	100.807	102.105	240.5	255.572	2.14388	0.0247736	0.999995	ENSDARG00000098936	chr9	294031	294431	2305	1.4918	2.91001	4.32816	17.126	11.7943	9.66184	I	red
kirrel3l	0.806027	0.804176	5.76242e-09	2.33375e-08	608.293	8.04934	8.01654	14.1111	13.9754	-1.99619	0.0145348	0.999995	ENSDARG00000104665	chr15	36973805	36974205	-65872	26.8525	14.5501	12.9845	2.44657	4.42287	6.76329	VI	black
kirrel3l	0.806027	0.804176	5.76242e-09	2.33375e-08	608.293	8.04934	8.01654	14.1111	13.9754	-1.34549	0.0279576	0.999995	ENSDARG00000104665	chr15	36975417	36975817	-64260	31.3279	18.9151	21.6408	7.3397	10.32	10.628	VI	black
kirrel3l	0.806027	0.804176	5.76242e-09	2.33375e-08	608.293	8.04934	8.01654	14.1111	13.9754	-1.46495	0.043032	0.999995	ENSDARG00000104665	chr15	36963791	36964569	-75697	14.918	11.64	25.9689	4.89313	7.37144	6.76329	VI	black
kirrel3l	0.806027	0.804176	5.76242e-09	2.33375e-08	608.293	8.04934	8.01654	14.1111	13.9754	-1.49464	0.0462334	0.999995	ENSDARG00000104665	chr15	36971529	36971929	-68148	20.8853	10.185	18.3947	4.89313	5.89716	6.76329	VI	black
kirrel3l	0.806027	0.804176	5.76242e-09	2.33375e-08	608.293	8.04934	8.01654	14.1111	13.9754	-1.54408	0.0356557	0.999995	ENSDARG00000104665	chr15	37098140	37098911	58649	22.3771	23.2801	18.3947	0	13.2686	8.69565	VI	black
kirrel3l	0.806027	0.804176	5.76242e-09	2.33375e-08	608.293	8.04934	8.01654	14.1111	13.9754	-1.21302	0.00946012	0.520477	ENSDARG00000104665	chr15	36975401	36975500	-64427	24	15	21	1	9	12	VI	black
kitlga	1.04782	1.02507	0.014617	0.0267435	54.0391	2.95365	4.12352	7.09666	7.45915	1.60974	0.0352116	0.999995	ENSDARG00000070917	chr25	18106589	18106989	-62884	2.98361	5.82002	8.65631	22.0191	20.64	10.628	I	red
klc1a	0.957141	0.951754	1.02299e-05	3.00979e-05	1382.25	35.9399	33.6156	52.9652	82.2636	1.4086	0.016075	0.604872	ENSDARG00000009796	chr13	15704001	15704300	18282	1	9	15	12	20	21	I	red
klc1a	0.957141	0.951754	1.02299e-05	3.00979e-05	1382.25	35.9399	33.6156	52.9652	82.2636	-1.17013	0.0240059	0.666431	ENSDARG00000009796	chr13	15725251	15725550	39532	20	18	24	2	10	11	VI	black
klf11b	-1.45377	-1.44781	3.78463e-15	2.44641e-14	340.66	22.3726	21.0127	7.57542	8.32265	2.4778	0.0289697	0.999995	ENSDARG00000013794	chr17	32350346	32350746	66968	2.98361	1.45501	1.08204	17.126	5.89716	7.72947	II	black
klf13	1.2613	1.2342	0.00316451	0.00656492	57.5378	1.20973	0.958374	2.28376	2.9605	-1.34454	0.0271071	0.999995	ENSDARG00000061368	chr25	34034929	34035329	36351	23.8689	29.1001	22.7228	4.89313	16.2172	8.69565	VI	black
klf13	1.2613	1.2342	0.00316451	0.00656492	57.5378	1.20973	0.958374	2.28376	2.9605	-1.29636	0.00693247	0.450306	ENSDARG00000061368	chr25	34035001	34035300	36330	24	21	29	1	14	10	VI	black
klf13	1.2613	1.2342	0.00316451	0.00656492	57.5378	1.20973	0.958374	2.28376	2.9605	2.00822	0.0385868	0.999995	ENSDARG00000061368	chr25	34066155	34066555	5125	1.4918	2.91001	4.32816	14.6794	8.84573	11.5942	I	red
klf15	1.0173	1.00466	0.00166364	0.00363981	92.3104	2.04154	2.32688	4.63692	4.16485	-1.8587	0.0204346	0.999995	ENSDARG00000091127	chr23	35108999	35109399	-12224	11.9344	14.5501	19.4767	4.89313	2.94858	4.83092	VI	black
klf2a	1.48704	1.48304	3.17445e-23	3.22545e-22	667.606	13.591	12.8295	39.0323	34.9983	0.927371	0.0270657	0.689282	ENSDARG00000042667	chr22	15866001	15866500	-5701	21	13	23	13	33	42	I	red
klf9	2.01818	2.00281	1.34178e-15	8.94449e-15	989.847	23.6083	23.5905	70.8951	120.534	-1.81348	0.0169598	0.999995	ENSDARG00000068194	chr5	25440955	25441355	-33979	19.3934	21.8251	11.9024	4.89313	4.42287	5.7971	VI	black
klhl15	-0.480592	-0.478969	0.00419922	0.00850544	371.746	12.6104	12.2019	8.76115	9.04252	2.12521	0.0424661	0.999995	ENSDARG00000001930	chr24	16812868	16813268	22241	1.4918	1.45501	4.32816	4.89313	16.2172	10.628	II	black
klhl21	0.658776	0.654938	0.00282927	0.00592805	473.727	8.0403	7.39782	10.1522	14.3062	-0.98324	0.0351088	0.726424	ENSDARG00000039255	chr23	24999851	25000000	57	14	27	15	2	11	11	VI	black
klhl24a	-1.98242	-1.95836	5.40483e-10	2.39995e-09	103.682	5.79569	6.1739	1.42623	1.619	1.6658	0.0411609	0.999995	ENSDARG00000021739	chr2	44756542	44756942	38540	4.47541	2.91001	7.57427	12.2328	26.5372	8.69565	II	black
klhl4	1.57056	1.53213	0.000581326	0.00136638	46.0723	0.693905	0.745934	2.00512	2.2746	-1.51288	0.0489485	0.999995	ENSDARG00000016531	chr14	27003680	27004080	505301	14.918	10.185	19.4767	4.89313	5.89716	4.83092	VI	black
klhl4	1.57056	1.53213	0.000581326	0.00136638	46.0723	0.693905	0.745934	2.00512	2.2746	-1.45051	0.0287706	0.999995	ENSDARG00000016531	chr14	26593990	26594390	95611	25.3607	27.6451	16.2306	4.89313	8.84573	11.5942	VI	black
klhl4	1.57056	1.53213	0.000581326	0.00136638	46.0723	0.693905	0.745934	2.00512	2.2746	-1.66754	0.0301009	0.999995	ENSDARG00000016531	chr14	26986277	26986677	487898	19.3934	14.5501	14.0665	4.89313	4.42287	5.7971	VI	black
klhl4	1.57056	1.53213	0.000581326	0.00136638	46.0723	0.693905	0.745934	2.00512	2.2746	-1.13926	0.0173687	0.614516	ENSDARG00000016531	chr14	26981601	26981750	483097	15	23	20	5	2	15	VI	black
klhl4	1.57056	1.53213	0.000581326	0.00136638	46.0723	0.693905	0.745934	2.00512	2.2746	2.29545	0.022008	0.999995	ENSDARG00000016531	chr14	26464077	26464477	-34302	2.98361	2.91001	2.16408	0	25.0629	14.4928	I	red
knstrn	-3.81971	-3.72739	6.02436e-17	4.36123e-16	82.6134	17.7534	21.8402	1.61449	1.11363	-1.69513	0.0222192	0.999995	ENSDARG00000074379	chr1	10530095	10530495	106663	13.4262	24.7351	14.0665	4.89313	7.37144	3.86474	III	blue
kras	0.563695	0.562551	1.47981e-05	4.27669e-05	1424.93	13.8411	11.7917	19.1253	18.7956	-0.618008	0.0365462	0.999995	ENSDARG00000010844	chr25	31049104	31049504	31	79.0656	87.3003	66.0044	58.7176	53.0744	39.6135	VI	black
krr1	-1.22028	-1.21492	1.89308e-10	8.72243e-10	295.375	25.9303	27.9641	11.7557	11.331	1.95286	0.0493101	0.999995	ENSDARG00000011246	chr4	2434724	2435124	-18966	2.98361	2.91001	4.32816	26.9122	5.89716	6.76329	II	black
krr1	-1.22028	-1.21492	1.89308e-10	8.72243e-10	295.375	25.9303	27.9641	11.7557	11.331	0.869471	0.000454283	0.143141	ENSDARG00000011246	chr4	2423301	2424000	-7692	39	58	87	51	78	119	II	black
krt8	0.667684	0.664775	0.000466478	0.00111166	4918.77	142.989	144.59	274.411	182.209	1.48076	0.00868415	0.503493	ENSDARG00000058358	chr23	10362301	10362550	-43155	4	3	17	16	16	20	I	red
krt8	0.667684	0.664775	0.000466478	0.00111166	4918.77	142.989	144.59	274.411	182.209	1.53152	0.000506214	0.152236	ENSDARG00000058358	chr23	10318301	10318700	771	13	13	7	16	23	41	I	red
krt8	0.667684	0.664775	0.000466478	0.00111166	4918.77	142.989	144.59	274.411	182.209	1.05962	0.00439342	0.395795	ENSDARG00000058358	chr23	10318851	10319550	71	19	18	34	25	39	49	I	red
lactb	-1.65255	-1.64304	5.47677e-14	3.25528e-13	345.607	22.4466	24.9094	8.55617	6.38108	2.33946	0.0242024	0.999995	ENSDARG00000040803	chr25	33023530	33023930	253065	1.4918	2.91001	2.16408	12.2328	13.2686	7.72947	II	black
lamc1	-0.411827	-0.411046	0.00104722	0.00236758	801.678	12.3587	12.4357	9.15856	9.49173	-1.95565	0.038858	0.999995	ENSDARG00000036279	chr2	35971886	35972286	73943	10.4426	13.095	8.65631	4.89313	1.47429	1.93237	III	blue
lbx2	-1.90235	-1.8131	0.00294458	0.00615212	24.2507	1.98233	1.61928	0.445889	0.527248	2.42873	0.0285454	0.999995	ENSDARG00000025131	chr14	5009309	5009709	-69513	2.98361	1.45501	1.08204	12.2328	5.89716	11.5942	II	black
lck	1.66202	1.62285	0.000212503	0.000529914	49.5969	1.02	0.783201	2.90548	2.83351	-1.86827	0.0421581	0.999995	ENSDARG00000102525	chr17	25356983	25357383	6846	10.4426	8.73003	12.9845	4.89313	2.94858	0.966184	VI	black
lcp1	1.1981	1.19377	5.33526e-12	2.74851e-11	1866.37	38.2094	43.2274	106.897	79.6967	2.40848	0.029464	0.999995	ENSDARG00000023188	chr9	56740863	56741263	-35946	2.98361	1.45501	1.08204	9.78626	11.7943	7.72947	I	red
ldb3b	2.80883	2.48869	0.00651102	0.0127851	746.077	9.27522	8.53316	20.7483	104.073	-2.9236	0.0126397	0.999995	ENSDARG00000099974	chr12	25973387	25973787	-697	23.8689	5.82002	10.8204	0	1.47429	3.86474	VI	black
ldha	0.915708	0.914432	1.92435e-17	1.44288e-16	7935.19	218.935	210.369	376.801	433.367	-1.29815	0.0464448	0.999995	ENSDARG00000101251	chr25	24638487	24639487	-389214	20.8853	24.7351	23.8049	4.89313	8.84573	14.4928	VI	black
lepr	1.02097	1.01132	0.000284294	0.000697102	155.457	2.17012	2.61696	4.30163	5.41983	1.68926	0.0410283	0.999995	ENSDARG00000070961	chr6	31292754	31293154	-46172	4.47541	4.36502	3.24612	12.2328	10.32	16.4251	I	red
lepr	1.02097	1.01132	0.000284294	0.000697102	155.457	2.17012	2.61696	4.30163	5.41983	1.91847	0.000173107	0.0983346	ENSDARG00000070961	chr6	31173001	31173150	73706	3	7	9	13	32	12	I	red
lepr	1.02097	1.01132	0.000284294	0.000697102	155.457	2.17012	2.61696	4.30163	5.41983	1.52772	0.0272721	0.999995	ENSDARG00000070961	chr6	31172890	31173290	73692	2.98361	10.185	9.73835	22.0191	32.4344	11.5942	I	red
letmd1	-0.921156	-0.911073	0.00235736	0.0050148	118.737	10.0877	11.1101	4.90137	6.36889	-1.33616	0.0107228	0.543259	ENSDARG00000030641	chr23	32173351	32173650	75	26	23	24	2	14	8	III	blue
lgals2a	0.445227	0.444775	1.27989e-06	4.14577e-06	3759.01	303.182	298.182	422.371	396.126	2.30792	0.0300826	0.999995	ENSDARG00000054942	chr3	28847201	28847601	24968	4.47541	1.45501	1.08204	19.5725	10.32	4.83092	I	red
lgi2a	1.27595	1.25737	0.000270737	0.000665961	270.756	7.88309	7.23725	12.3045	24.4576	2.16274	0.0212704	0.999995	ENSDARG00000111069	chr7	71198246	71198646	-5627	2.98361	2.91001	2.16408	12.2328	10.32	13.5266	I	red
lhx5	1.05062	1.04339	1.24195e-05	3.62174e-05	183.095	5.11339	4.6274	10.6828	9.48672	-1.38523	0.0214905	0.999995	ENSDARG00000057936	chr21	15865441	15865841	-32607	35.8033	16.0051	18.3947	12.2328	8.84573	5.7971	VI	black
lig3	-0.564312	-0.562761	0.000193373	0.000484036	532.934	11.9878	13.1271	8.50796	8.46026	-2.48643	0.0469037	0.999995	ENSDARG00000052553	chr5	60099392	60099792	-63500	8.95082	5.82002	15.1485	0	1.47429	3.86474	III	blue
lig4	-1.72729	-1.71699	1.02503e-14	6.43086e-14	245.743	10.8768	9.37179	2.94024	3.20159	-1.75455	0.0452684	0.999995	ENSDARG00000060620	chr1	28447298	28447698	-16605	10.4426	10.185	14.0665	4.89313	4.42287	0.966184	III	blue
lig4	-1.72729	-1.71699	1.02503e-14	6.43086e-14	245.743	10.8768	9.37179	2.94024	3.20159	-1.62654	0.047028	0.999995	ENSDARG00000060620	chr1	28583301	28583701	119398	16.4098	14.5501	9.73835	4.89313	4.42287	3.86474	III	blue
lig4	-1.72729	-1.71699	1.02503e-14	6.43086e-14	245.743	10.8768	9.37179	2.94024	3.20159	-1.5007	0.00687661	0.999995	ENSDARG00000060620	chr1	28601431	28601831	137528	41.7705	23.2801	25.9689	12.2328	7.37144	12.5604	III	blue
limk1a	0.710786	0.707963	9.42763e-05	0.00024639	506.866	15.0665	16.0367	22.7815	28.2211	1.62529	7.74536e-07	0.00791963	ENSDARG00000103467	chr15	341101	341950	1846	17	28	22	35	62	59	I	red
limk1a	0.710786	0.707963	9.42763e-05	0.00024639	506.866	15.0665	16.0367	22.7815	28.2211	1.34159	0.0136876	0.563767	ENSDARG00000103467	chr15	338051	338350	5172	7	9	12	21	17	17	I	red
limk1a	0.710786	0.707963	9.42763e-05	0.00024639	506.866	15.0665	16.0367	22.7815	28.2211	1.20258	0.00295876	0.362315	ENSDARG00000103467	chr15	334551	335700	8246	12	19	27	19	30	57	I	red
lims1	0.900738	0.897638	1.06317e-07	3.85993e-07	787.315	22.6825	21.4713	36.5718	46.0579	2.35498	0.0440826	0.999995	ENSDARG00000026985	chr11	33408476	33408876	-52908	1.4918	0	4.32816	12.2328	8.84573	8.69565	I	red
lims1	0.900738	0.897638	1.06317e-07	3.85993e-07	787.315	22.6825	21.4713	36.5718	46.0579	2.2821	0.03038	0.999995	ENSDARG00000026985	chr11	32966891	32967291	388677	2.98361	1.45501	2.16408	12.2328	4.42287	15.4589	I	red
lims1	0.900738	0.897638	1.06317e-07	3.85993e-07	787.315	22.6825	21.4713	36.5718	46.0579	1.59327	0.046376	0.999995	ENSDARG00000026985	chr11	33121806	33122206	233762	4.47541	4.36502	5.41019	14.6794	17.6915	10.628	I	red
lims1	0.900738	0.897638	1.06317e-07	3.85993e-07	787.315	22.6825	21.4713	36.5718	46.0579	2.02906	0.0216258	0.999995	ENSDARG00000026985	chr11	33304109	33304509	51459	4.47541	5.82002	1.08204	26.9122	11.7943	7.72947	I	red
lims2	-1.12665	-1.11065	0.00110033	0.00247705	126.843	9.8231	12.2077	3.95181	6.2305	-0.942421	0.0232922	0.661191	ENSDARG00000014976	chr9	137701	138250	-15966	29	40	59	9	21	21	III	blue
lims2	-1.12665	-1.11065	0.00110033	0.00247705	126.843	9.8231	12.2077	3.95181	6.2305	-0.668772	0.0440635	0.999995	ENSDARG00000014976	chr9	137823	138223	-16013	55.1967	62.5652	63.8403	36.6985	42.7544	34.7826	III	blue
lin28a	-5.35426	-5.18633	4.13e-24	4.40989e-23	118.262	12.7505	10.2338	0.391391	0.123415	2.17744	0.0394801	0.999995	ENSDARG00000016999	chr19	15543978	15544378	7148	2.98361	0	4.32816	9.78626	5.89716	17.3913	II	black
lin7a	0.970263	0.966877	1.27981e-08	5.02906e-08	624.019	15.2573	17.4396	29.3571	34.7258	-1.13783	0.0123662	0.556936	ENSDARG00000013414	chr4	22130301	22130400	148	14	18	27	3	7	12	VI	black
lin7a	0.970263	0.966877	1.27981e-08	5.02906e-08	624.019	15.2573	17.4396	29.3571	34.7258	1.74064	0.0379686	0.999995	ENSDARG00000013414	chr4	22162838	22163238	-32540	2.98361	4.36502	4.32816	9.78626	14.7429	14.4928	I	red
lingo1b	1.01792	1.01527	4.7735e-12	2.4668e-11	633.098	11.319	10.5866	21.2444	23.2084	0.87904	0.0371056	0.735382	ENSDARG00000035899	chr7	48215851	48215950	28437	9	9	16	13	19	18	I	red
lingo1b	1.01792	1.01527	4.7735e-12	2.4668e-11	633.098	11.319	10.5866	21.2444	23.2084	2.74037	0.0128546	0.999995	ENSDARG00000035899	chr7	48125137	48125537	-62126	1.4918	1.45501	2.16408	14.6794	8.84573	10.628	I	red
lmcd1	-1.21052	-1.20653	2.99013e-13	1.67698e-12	427.918	32.6077	35.0009	14.9646	14.1842	1.62568	0.0497796	0.999995	ENSDARG00000002002	chr22	39127623	39128023	17493	1.4918	8.73003	4.32816	22.0191	10.32	12.5604	II	black
lmf2a	-1.25129	-1.24169	7.76792e-07	2.57483e-06	187.671	8.56724	9.22659	3.29542	4.23191	1.8524	0.0411717	0.999995	ENSDARG00000078094	chr18	6658497	6658897	-88481	2.98361	5.82002	2.16408	19.5725	13.2686	6.76329	II	black
lmnb2	0.419621	0.418001	0.0194959	0.0347983	390.29	5.50914	5.07473	7.54843	6.5898	1.76752	0.0419742	0.999995	ENSDARG00000101624	chr22	3080130	3080530	54754	5.96722	1.45501	4.32816	17.126	10.32	12.5604	I	red
lmo1	1.21819	1.21363	5.7839e-12	2.96117e-11	340.985	9.35883	9.04689	21.3732	21.4793	-2.0594	0.0442737	0.999995	ENSDARG00000034504	chr7	27944125	27944525	-67206	17.9016	13.095	7.57427	0	4.42287	4.83092	VI	black
lmo7a	0.734804	0.733628	1.99854e-10	9.1923e-10	3156	30.9888	30.459	54.8564	47.3419	-1.08912	0.0423532	0.753864	ENSDARG00000004930	chr9	22141101	22141250	18022	11	13	34	7	6	8	VI	black
lmo7a	0.734804	0.733628	1.99854e-10	9.1923e-10	3156	30.9888	30.459	54.8564	47.3419	-1.51337	0.0485574	0.999995	ENSDARG00000004930	chr9	22100655	22101055	58343	19.3934	11.64	10.8204	7.3397	4.42287	2.89855	VI	black
lnx1	1.22039	1.21882	4.4454e-32	6.83299e-31	1926.81	28.5221	29.2692	65.3863	69.3053	-2.23943	0.00680549	0.999995	ENSDARG00000043323	chr20	22831006	22831406	64301	19.3934	17.4601	22.7228	2.44657	1.47429	8.69565	VI	black
loxl2a	2.45774	2.42273	1.30531e-12	7.01131e-12	100.411	0.993281	1.31351	6.44629	6.1164	1.68009	0.0405777	0.999995	ENSDARG00000044010	chr10	20522882	20523282	-34914	5.96722	4.36502	2.16408	12.2328	16.2172	11.5942	I	red
loxl3b	0.628554	0.622822	0.0231544	0.0406262	140.597	2.52923	2.87402	4.55246	3.75531	-2.4077	0.0308497	0.999995	ENSDARG00000039563	chr13	15228815	15229215	125486	14.918	5.82002	12.9845	0	4.42287	1.93237	VI	black
lpar1	1.0353	1.02688	7.32587e-05	0.00019407	147.326	4.41591	5.1426	9.72584	9.81372	-1.99854	0.0331487	0.999995	ENSDARG00000099840	chr10	12908412	12908812	-133963	7.45902	11.64	14.0665	4.89313	1.47429	1.93237	VI	black
lpar1	1.0353	1.02688	7.32587e-05	0.00019407	147.326	4.41591	5.1426	9.72584	9.81372	-1.51187	0.0087576	0.999995	ENSDARG00000099840	chr10	12510614	12511014	-531761	19.3934	29.1001	28.133	9.78626	10.32	6.76329	VI	black
lpar1	1.0353	1.02688	7.32587e-05	0.00019407	147.326	4.41591	5.1426	9.72584	9.81372	-1.84842	0.0269287	0.999995	ENSDARG00000099840	chr10	12890225	12890625	-152150	17.9016	20.3701	10.8204	2.44657	4.42287	6.76329	VI	black
lpar1	1.0353	1.02688	7.32587e-05	0.00019407	147.326	4.41591	5.1426	9.72584	9.81372	-1.74823	0.0380854	0.999995	ENSDARG00000099840	chr10	13058062	13058462	15687	20.8853	11.64	11.9024	2.44657	8.84573	1.93237	VI	black
lpar1	1.0353	1.02688	7.32587e-05	0.00019407	147.326	4.41591	5.1426	9.72584	9.81372	-1.9996	0.0473561	0.999995	ENSDARG00000099840	chr10	12798769	12799169	-243606	5.96722	17.4601	9.73835	2.44657	2.94858	2.89855	VI	black
lpar1	1.0353	1.02688	7.32587e-05	0.00019407	147.326	4.41591	5.1426	9.72584	9.81372	-1.98323	0.020169	0.999995	ENSDARG00000099840	chr10	12529746	12530146	-512629	8.95082	18.9151	18.3947	2.44657	4.42287	4.83092	VI	black
lpar1	1.0353	1.02688	7.32587e-05	0.00019407	147.326	4.41591	5.1426	9.72584	9.81372	-1.42169	0.00403095	0.378751	ENSDARG00000099840	chr10	12510701	12510800	-531825	8	24	28	2	9	7	VI	black
lpar2b	-4.62552	-4.57955	1.50012e-57	5.19113e-56	280.069	23.6002	25.7899	0.940128	1.08316	-1.12227	0.0306549	0.711569	ENSDARG00000042561	chr1	58439151	58439450	17	36	18	25	10	9	10	III	blue
lrp5	0.769932	0.762139	0.00823339	0.0158309	117.534	1.55291	1.68815	2.54494	2.9919	2.20142	0.0469621	0.999995	ENSDARG00000006921	chr25	10636387	10636787	-8436	1.4918	0	5.41019	7.3397	14.7429	9.66184	I	red
lrpap1	-0.324021	-0.323539	0.00358726	0.00735993	1178.24	51.8026	52.1722	42.1987	40.8058	2.03046	0.0156257	0.999995	ENSDARG00000033604	chr1	40402805	40403205	-25734	4.47541	2.91001	4.32816	24.4657	11.7943	11.5942	II	black
lrpap1	-0.324021	-0.323539	0.00358726	0.00735993	1178.24	51.8026	52.1722	42.1987	40.8058	-1.59601	0.0265869	0.999995	ENSDARG00000033604	chr1	40462868	40463268	34329	16.4098	16.0051	16.2306	9.78626	1.47429	4.83092	III	blue
lrpap1	-0.324021	-0.323539	0.00358726	0.00735993	1178.24	51.8026	52.1722	42.1987	40.8058	-1.92408	0.0446153	0.999995	ENSDARG00000033604	chr1	40476544	40476944	48005	13.4262	8.73003	12.9845	2.44657	2.94858	3.86474	III	blue
lrpap1	-0.324021	-0.323539	0.00358726	0.00735993	1178.24	51.8026	52.1722	42.1987	40.8058	-2.74997	0.0300978	0.999995	ENSDARG00000033604	chr1	40457987	40458387	29448	8.95082	5.82002	5.41019	0	1.47429	0	III	blue
lrrc23	-1.52475	-1.50466	4.90098e-06	1.4938e-05	91.1358	7.05217	7.49007	2.74717	2.26557	-1.05626	0.0123709	0.556936	ENSDARG00000006174	chr23	20250401	20251450	-43287	41	33	65	17	20	12	III	blue
lrrc23	-1.52475	-1.50466	4.90098e-06	1.4938e-05	91.1358	7.05217	7.49007	2.74717	2.26557	-0.824154	0.0057545	0.999995	ENSDARG00000006174	chr23	20250824	20251224	-43385	93.9836	64.0202	95.2194	61.1641	41.2801	40.5797	III	blue
lrrn1	0.784943	0.783123	1.62365e-08	6.31824e-08	890.411	14.6105	16.0419	25.023	27.8054	2.83944	0.0337632	0.999995	ENSDARG00000060115	chr6	43065957	43066357	28482	0	1.45501	2.16408	9.78626	10.32	5.7971	I	red
lsm14aa	-2.3789	-2.36915	7.23503e-38	1.38008e-36	408.528	26.5212	28.8931	5.06819	5.6286	1.95622	0.0101006	0.999995	ENSDARG00000006600	chr25	35338312	35338712	-45699	5.96722	2.91001	4.32816	17.126	17.6915	16.4251	II	black
lsm6	0.404484	0.403641	0.00215385	0.00461603	846.19	114.546	108.714	153.905	141.402	-0.883278	0.0378755	0.736057	ENSDARG00000036995	chr1	35462501	35462950	24	37	32	62	15	10	29	VI	black
luzp2	0.378597	0.377936	0.00169612	0.00369802	2205.12	55.2866	50.4742	64.6448	73.0205	-1.98624	0.0229814	0.999995	ENSDARG00000068247	chr18	37867250	37867650	239641	17.9016	17.4601	12.9845	0	7.37144	4.83092	VI	black
mab21l1	0.859139	0.855756	2.18631e-06	6.91243e-06	382.466	9.8236	9.91624	19.1939	16.5267	2.17276	0.0362936	0.999995	ENSDARG00000102047	chr15	33391359	33391759	178599	1.4918	4.36502	1.08204	7.3397	16.2172	7.72947	I	red
macrod2	1.00548	1.00338	2.50106e-14	1.52638e-13	1010.85	34.7064	33.2389	64.4201	72.2149	1.07676	0.0281506	0.702128	ENSDARG00000032601	chr13	33377851	33377950	26324	7	2	20	12	24	11	I	red
maea	-0.592555	-0.591547	6.48284e-07	2.16296e-06	1046.27	38.3412	38.9792	26.4464	24.7581	-0.912471	0.0441194	0.999995	ENSDARG00000053691	chr14	20843499	20843899	124	38.7869	32.0101	42.1995	14.6794	25.0629	20.2899	III	blue
maea	-0.592555	-0.591547	6.48284e-07	2.16296e-06	1046.27	38.3412	38.9792	26.4464	24.7581	-1.03981	0.020206	0.640641	ENSDARG00000053691	chr14	20843501	20843950	97	30	21	46	4	13	21	III	blue
mafa	1.47481	1.4715	4.99955e-27	6.1364e-26	696.308	10.2234	9.68103	27.8716	27.4937	-1.26486	0.0114039	0.553903	ENSDARG00000015890	chr18	29155701	29155850	-268582	16	19	27	5	4	12	VI	black
mafa	1.47481	1.4715	4.99955e-27	6.1364e-26	696.308	10.2234	9.68103	27.8716	27.4937	-2.25569	0.0326801	0.999995	ENSDARG00000015890	chr18	29299258	29299658	-124900	10.4426	14.5501	7.57427	2.44657	1.47429	2.89855	VI	black
mafa	1.47481	1.4715	4.99955e-27	6.1364e-26	696.308	10.2234	9.68103	27.8716	27.4937	-2.99461	0.0356132	0.999995	ENSDARG00000015890	chr18	29112037	29112437	-312121	11.9344	8.73003	3.24612	0	0	1.93237	VI	black
mafa	1.47481	1.4715	4.99955e-27	6.1364e-26	696.308	10.2234	9.68103	27.8716	27.4937	-2.03174	0.0136788	0.999995	ENSDARG00000015890	chr18	29339737	29340137	-84421	10.4426	30.5551	10.8204	4.89313	2.94858	4.83092	VI	black
mafa	1.47481	1.4715	4.99955e-27	6.1364e-26	696.308	10.2234	9.68103	27.8716	27.4937	-1.14997	0.0464806	0.999995	ENSDARG00000015890	chr18	29234611	29235011	-189547	17.9016	27.6451	18.3947	14.6794	7.37144	6.76329	VI	black
man2b1	-1.47744	-1.47489	7.33539e-35	1.25604e-33	1116.06	39.8769	41.7819	14.2835	15.0749	-0.818153	0.0495162	0.774084	ENSDARG00000001897	chr11	31061101	31061550	-48332	35	34	38	13	8	27	III	blue
manf	-1.60394	-1.60019	1.46961e-30	2.11851e-29	660.505	77.3151	76.4641	25.8318	24.6859	-1.63908	0.0280094	0.999995	ENSDARG00000063177	chr22	32061988	32062388	-212116	14.918	23.2801	11.9024	7.3397	2.94858	5.7971	III	blue
manf	-1.60394	-1.60019	1.46961e-30	2.11851e-29	660.505	77.3151	76.4641	25.8318	24.6859	-1.76996	0.0386528	0.999995	ENSDARG00000063177	chr22	32112376	32112776	-161728	16.4098	11.64	15.1485	2.44657	4.42287	5.7971	III	blue
map3k12	1.08217	1.06194	0.0064592	0.0127003	90.3585	0.9749	1.72543	2.68625	2.99632	1.99013	0.036188	0.999995	ENSDARG00000103651	chr9	233986	234386	14695	4.47541	2.91001	1.08204	12.2328	8.84573	12.5604	I	red
mapk10	0.699247	0.690708	0.0290592	0.0499458	119.612	2.94922	4.3199	5.9164	5.82378	-1.79454	0.0250061	0.999995	ENSDARG00000102730	chr21	9578390	9579118	95306	17.9016	16.0051	15.1485	2.44657	5.89716	5.7971	VI	black
mapk6	1.15756	1.15336	2.8908e-11	1.40749e-10	1658.83	39.5307	37.267	72.7479	98.7954	-2.27968	0.0333334	0.999995	ENSDARG00000032103	chr18	39265776	39266176	-60726	13.4262	14.5501	7.57427	0	4.42287	2.89855	VI	black
marcksl1b	0.204005	0.203836	0.0142398	0.0260967	10054.9	504.801	478.383	557.341	575.418	1.40165	0.0105241	0.999995	ENSDARG00000035715	chr19	30200613	30201013	-9980	14.918	5.82002	16.2306	41.5916	30.9601	25.1208	I	red
marcksl1b	0.204005	0.203836	0.0142398	0.0260967	10054.9	504.801	478.383	557.341	575.418	1.58469	0.00102857	0.221414	ENSDARG00000035715	chr19	30200601	30200950	-10017	12	5	11	15	26	28	I	red
marcksl1b	0.204005	0.203836	0.0142398	0.0260967	10054.9	504.801	478.383	557.341	575.418	1.90862	7.56611e-05	0.0718166	ENSDARG00000035715	chr19	30210451	30212750	807	7	8	14	20	30	37	I	red
mark3a	0.608985	0.608262	9.27885e-10	4.04809e-09	1710	32.7235	32.6512	49.7658	49.9493	1.10974	0.0207494	0.647825	ENSDARG00000019345	chr13	15365551	15366150	-83973	8	9	16	12	22	24	I	red
mark3a	0.608985	0.608262	9.27885e-10	4.04809e-09	1710	32.7235	32.6512	49.7658	49.9493	0.974542	0.00511107	0.418077	ENSDARG00000019345	chr13	15367801	15368400	-81723	24	22	31	23	42	52	I	red
marveld3	-3.72786	-3.36908	0.000102504	0.000266629	16.5867	1.764	1.63039	0.172673	0.0680597	1.84591	0.0277784	0.999995	ENSDARG00000099654	chr7	68938377	68938777	-37061	4.47541	2.91001	5.41019	14.6794	23.5886	7.72947	II	black
matn4	0.921442	0.918697	5.07598e-09	2.0646e-08	559.297	9.01696	10.0722	18.8203	17.2401	-2.27094	0.0266753	0.999995	ENSDARG00000015947	chr6	52791428	52791828	-92	16.4098	11.64	9.73835	0	5.89716	1.93237	VI	black
mbnl2	1.04268	1.04132	1.40682e-23	1.45743e-22	1506.37	19.7288	20.1286	41.0599	41.0286	2.42722	0.012246	0.999995	ENSDARG00000018460	chr1	2004614	2005014	51067	4.47541	0	3.24612	17.126	14.7429	9.66184	I	red
mcl1a	-1.87846	-1.87537	6.31253e-58	2.20755e-56	2345.66	239.09	253.907	71.2112	62.5675	1.27208	0.0454602	0.762068	ENSDARG00000009779	chr19	349951	351700	2134	5	16	12	8	30	29	II	black
mcl1b	0.451857	0.450747	0.00158202	0.00347215	1280.35	84.4371	90.2945	108.715	130.535	-1.14904	0.0482485	0.771833	ENSDARG00000008363	chr16	29654151	29654450	2919	23	16	23	4	10	9	VI	black
mcu	-4.45417	-4.38068	1.41647e-32	2.23174e-31	154.974	11.8132	14.1166	0.585834	0.597647	-0.747178	0.0240632	0.999995	ENSDARG00000101175	chr13	4720160	4720560	-57	71.6066	52.3802	59.5121	44.0382	32.4344	32.8503	III	blue
mdka	-0.303359	-0.302746	0.0193884	0.0346297	5428.8	257.813	249.628	226.995	183.986	-2.18975	0.0399818	0.999995	ENSDARG00000036036	chr7	38828340	38828740	-66662	10.4426	13.095	7.57427	2.44657	1.47429	2.89855	III	blue
mdka	-0.303359	-0.302746	0.0193884	0.0346297	5428.8	257.813	249.628	226.995	183.986	2.2193	0.0380678	0.999995	ENSDARG00000036036	chr7	38841518	38841918	-53484	2.98361	1.45501	2.16408	14.6794	7.37144	8.69565	II	black
mdka	-0.303359	-0.302746	0.0193884	0.0346297	5428.8	257.813	249.628	226.995	183.986	1.09712	0.0437811	0.758107	ENSDARG00000036036	chr7	38775451	38775800	-119576	5	9	19	16	21	18	II	black
mdkb	0.57702	0.576547	2.82185e-12	1.48201e-11	8929.57	598.833	570.235	884.515	859.521	-1.55036	0.00224067	0.318273	ENSDARG00000020708	chr25	7660351	7660800	-87562	28	30	28	9	9	5	VI	black
me1	-1.9228	-1.89912	2.15373e-09	9.10172e-09	134.768	8.2899	9.97039	1.99487	2.87861	2.05336	0.0411728	0.999995	ENSDARG00000053215	chr16	33013945	33014345	7734	1.4918	2.91001	3.24612	7.3397	14.7429	9.66184	II	black
med10	-0.951376	-0.946524	4.18045e-06	1.28485e-05	286.647	39.9069	39.9629	22.607	18.4765	-1.68923	0.0487933	0.999995	ENSDARG00000070623	chr19	28416690	28417090	30751	14.918	13.095	9.73835	4.89313	2.94858	3.86474	III	blue
med14	-1.25755	-1.25479	1.62857e-20	1.43712e-19	740.262	17.0616	16.597	7.28694	6.76514	-0.99985	0.0418057	0.999995	ENSDARG00000009953	chr9	34700510	34700910	112052	31.3279	20.3701	31.3791	22.0191	11.7943	7.72947	III	blue
med17	-1.13857	-1.13535	1.26826e-13	7.31465e-13	496.348	28.8292	29.0399	13.55	12.6811	1.08403	0.0116313	0.55531	ENSDARG00000006345	chr15	134801	135500	-26389	13	13	16	19	29	22	II	black
med19a	-1.31497	-1.31137	3.23864e-18	2.54377e-17	508.275	58.2674	58.932	23.2461	23.898	2.11673	0.036932	0.999995	ENSDARG00000037392	chr14	21813118	21813518	-1897	0	2.91001	5.41019	14.6794	8.84573	12.5604	II	black
med23	-0.63104	-0.629095	8.27333e-05	0.000217772	666.06	13.0196	15.5509	8.99526	9.44742	1.08939	0.0488326	0.772931	ENSDARG00000029157	chr20	2391701	2392300	174938	11	11	18	13	34	21	II	black
med25	-0.564433	-0.562946	0.000140394	0.00035797	551.712	19.1146	20.5975	13.6332	13.1812	-3.13643	0.0212964	0.999995	ENSDARG00000038005	chr3	30402143	30402543	-45122	7.45902	16.0051	6.49223	0	1.47429	1.93237	III	blue
med25	-0.564433	-0.562946	0.000140394	0.00035797	551.712	19.1146	20.5975	13.6332	13.1812	1.68229	0.0307772	0.999995	ENSDARG00000038005	chr3	30261696	30262096	95325	5.96722	2.91001	5.41019	17.126	13.2686	15.4589	II	black
mef2b	1.05514	1.03513	0.00841306	0.0161372	66.1271	1.18137	1.66303	2.73201	3.15872	-0.870936	0.0492329	0.774084	ENSDARG00000093170	chr22	18162901	18163200	-64	27	33	42	5	15	25	VI	black
mef2ca	1.77707	1.69601	0.00480332	0.00965558	49.4508	0.494492	0.349142	0.796166	2.13156	1.50612	0.0304802	0.999995	ENSDARG00000029764	chr10	43814105	43814850	12509	5.96722	8.73003	5.41019	26.9122	14.7429	15.4589	I	red
mef2ca	1.77707	1.69601	0.00480332	0.00965558	49.4508	0.494492	0.349142	0.796166	2.13156	1.86328	0.0268868	0.999995	ENSDARG00000029764	chr10	43809135	43809535	17652	4.47541	4.36502	2.16408	9.78626	17.6915	12.5604	I	red
mef2cb	0.853417	0.845193	0.00268582	0.00564898	132.661	4.44412	5.68731	9.26174	8.96046	1.47073	0.0300576	0.999995	ENSDARG00000009418	chr5	47627674	47628074	-19240	14.918	1.45501	9.73835	29.3588	29.4858	13.5266	I	red
mef2cb	0.853417	0.845193	0.00268582	0.00564898	132.661	4.44412	5.68731	9.26174	8.96046	1.4482	0.0261889	0.999995	ENSDARG00000009418	chr5	47803487	47803887	-195053	8.95082	5.82002	7.57427	24.4657	16.2172	20.2899	I	red
memo1	-1.11146	-1.10838	2.43831e-13	1.37979e-12	507.997	31.4103	31.6687	14.176	15.0694	-2.44555	0.0080635	0.999995	ENSDARG00000010823	chr13	35415457	35415857	-13824	19.3934	17.4601	10.8204	2.44657	1.47429	4.83092	III	blue
memo1	-1.11146	-1.10838	2.43831e-13	1.37979e-12	507.997	31.4103	31.6687	14.176	15.0694	-0.497847	0.019355	0.999995	ENSDARG00000010823	chr13	35401719	35402119	-86	173.049	186.241	161.224	139.454	123.84	105.314	III	blue
mettl14	-1.60874	-1.60092	1.60673e-15	1.06623e-14	339.738	24.7807	24.7946	8.99161	7.14824	-1.53711	0.00603884	0.432127	ENSDARG00000070278	chr1	19615251	19615450	-240150	19	14	26	6	4	6	III	blue
mettl3	-1.22377	-1.21586	1.47147e-07	5.25144e-07	223.742	12.3542	13.8518	6.11599	5.02866	-1.92688	0.0452981	0.999995	ENSDARG00000012827	chr7	21611389	21611789	9144	14.918	5.82002	10.8204	4.89313	1.47429	1.93237	III	blue
mex3b	0.564021	0.562299	0.000410366	0.00098558	444.776	9.48213	8.80928	13.7553	13.297	-2.51263	0.0127776	0.999995	ENSDARG00000058369	chr7	11568072	11568472	244435	16.4098	14.5501	10.8204	0	4.42287	2.89855	VI	black
mfn2	0.85882	0.85733	9.10267e-13	4.96403e-12	1149.98	12.7224	12.211	21.767	23.5109	2.28605	0.0251932	0.999995	ENSDARG00000079504	chr8	47911066	47911466	2524	2.98361	1.45501	2.16408	7.3397	13.2686	11.5942	I	red
mfn2	0.85882	0.85733	9.10267e-13	4.96403e-12	1149.98	12.7224	12.211	21.767	23.5109	1.64004	0.0389401	0.999995	ENSDARG00000079504	chr8	48059293	48059693	150751	7.45902	4.36502	3.24612	17.126	22.1143	7.72947	I	red
mgst2	-0.970949	-0.964547	3.51987e-05	9.70976e-05	201.19	23.9107	25.3054	11.4436	13.7902	1.86675	0.00978372	0.999995	ENSDARG00000071345	chr14	47272127	47272527	42814	2.98361	7.27503	5.41019	19.5725	22.1143	15.4589	II	black
mgst2	-0.970949	-0.964547	3.51987e-05	9.70976e-05	201.19	23.9107	25.3054	11.4436	13.7902	2.11259	0.0379537	0.999995	ENSDARG00000071345	chr14	47267718	47268118	38405	0	7.27503	1.08204	17.126	10.32	8.69565	II	black
mhc1uba	-0.747571	-0.740016	0.0104175	0.0195999	124.289	6.68848	6.73937	4.47011	3.47044	1.31643	0.0114474	0.553903	ENSDARG00000075963	chr19	7172001	7172300	18221	8	6	16	5	18	42	II	black
micu1	1.06077	1.05814	1.49901e-13	8.60046e-13	1172.92	21.1315	24.4036	44.5238	50.4437	2.6847	0.0327777	0.999995	ENSDARG00000063358	chr13	4770805	4771205	27594	1.4918	1.45501	1.08204	9.78626	10.32	5.7971	I	red
mid1ip1b	1.18004	1.17844	1.30611e-28	1.73522e-27	1680.83	108.047	111.644	242.258	255.604	1.04125	0.0234578	0.661191	ENSDARG00000019302	chr22	11274001	11274150	134742	12	8	12	9	18	29	I	red
midn	0.715688	0.714417	4.0217e-09	1.65153e-08	1021.28	22.1466	21.1281	34.519	36.6417	1.21491	0.0166027	0.604872	ENSDARG00000018524	chr22	18665651	18665850	55780	6	13	10	9	27	20	I	red
mier3a	-1.11281	-1.10811	3.12771e-09	1.29853e-08	430.757	19.6148	23.0687	9.19709	10.5825	3.10766	0.0216345	0.999995	ENSDARG00000006253	chr10	2676369	2676769	9488	1.4918	0	1.08204	12.2328	5.89716	7.72947	II	black
minpp1b	-2.26955	-2.25396	3.51381e-21	3.21224e-20	214.423	16.5932	16.8267	3.77485	3.09245	-1.2459	0.0249509	0.999995	ENSDARG00000045172	chr12	17370748	17371148	0	28.3443	23.2801	25.9689	9.78626	13.2686	9.66184	III	blue
minpp1b	-2.26955	-2.25396	3.51381e-21	3.21224e-20	214.423	16.5932	16.8267	3.77485	3.09245	-1.10697	0.0199192	0.640032	ENSDARG00000045172	chr12	17371101	17371200	-202	17	9	30	4	5	12	III	blue
mipol1	-1.79347	-1.77441	2.15468e-09	9.10281e-09	138.296	7.5568	7.7937	2.55622	1.81579	-1.84961	0.0386417	0.999995	ENSDARG00000104845	chr17	10259624	10260024	82464	10.4426	13.095	15.1485	2.44657	4.42287	3.86474	III	blue
mir21-2	-2.76451	-2.51599	0.0026166	0.00551656	17.2229	21.3563	17.7279	4.57651	0.801711	0.949313	0.0388863	0.736632	ENSDARG00000080484	chr15	17434051	17434550	-3467	10	21	23	14	36	33	II	black
mis18bp1	-4.23738	-4.18456	5.81584e-39	1.15089e-37	187.239	7.67583	6.85274	0.370314	0.406153	-1.77097	0.0266491	0.999995	ENSDARG00000042563	chr17	28469916	28470316	-124666	20.8853	16.0051	16.2306	2.44657	4.42287	8.69565	III	blue
mis18bp1	-4.23738	-4.18456	5.81584e-39	1.15089e-37	187.239	7.67583	6.85274	0.370314	0.406153	-1.52342	0.0117187	0.999995	ENSDARG00000042563	chr17	28452938	28453338	-141644	28.3443	20.3701	32.4612	7.3397	7.37144	13.5266	III	blue
mkxa	1.08772	1.08169	4.4194e-07	1.49872e-06	218.128	3.73112	4.04271	8.30528	8.18823	-1.51728	0.0270733	0.999995	ENSDARG00000075450	chr12	22862439	22862839	25454	16.4098	26.1901	11.9024	9.78626	4.42287	4.83092	VI	black
mkxa	1.08772	1.08169	4.4194e-07	1.49872e-06	218.128	3.73112	4.04271	8.30528	8.18823	-0.976886	0.030587	0.710872	ENSDARG00000075450	chr12	22966901	22967100	-78907	23	16	33	6	5	19	VI	black
mlec	-1.75605	-1.73852	1.21317e-09	5.24595e-09	150.842	11.4059	12.0003	2.93905	4.07019	-0.529347	0.0194738	0.999995	ENSDARG00000059630	chr8	39850516	39850916	-131	141.721	145.501	149.321	119.882	84.0345	98.5508	III	blue
mllt3	-0.54627	-0.544194	0.00215495	0.0046169	343.099	12.6828	13.8109	8.89251	9.25245	2.64876	0.0266527	0.999995	ENSDARG00000006754	chr7	18543135	18543535	85756	2.98361	1.45501	0	9.78626	10.32	7.72947	II	black
mlycd	-1.42709	-1.40626	4.7184e-05	0.000128101	96.5857	5.25592	7.28672	2.2801	2.37813	-1.35415	0.0303683	0.999995	ENSDARG00000104732	chr18	13810918	13811318	495171	13.4262	24.7351	29.215	7.3397	10.32	8.69565	III	blue
mmp2	0.669743	0.668759	1.41828e-09	6.09103e-09	1343.49	29.7246	27.9488	46.0844	45.709	1.43973	0.0451255	0.999995	ENSDARG00000017676	chr7	35165829	35166229	-4689	7.45902	4.36502	5.41019	9.78626	14.7429	22.2222	I	red
mob1bb	-0.257189	-0.256816	0.0192698	0.0344319	1286.79	60.5375	58.1768	50.3287	48.9881	1.88984	0.0294134	0.999995	ENSDARG00000012953	chr21	5856603	5857003	1954	5.96722	1.45501	3.24612	12.2328	14.7429	12.5604	II	black
mob2b	1.32205	1.3178	6.93774e-16	4.71516e-15	431.289	5.39113	5.09519	12.8723	13.3887	2.34138	0.0396216	0.999995	ENSDARG00000012005	chr18	50033671	50034071	58921	2.98361	2.91001	0	9.78626	16.2172	3.86474	I	red
mocs3	-0.795296	-0.789882	0.000873714	0.00199993	174.13	11.1929	11.5061	6.91058	6.11669	1.93624	0.0404435	0.999995	ENSDARG00000008239	chr17	42461836	42462236	104687	4.47541	1.45501	3.24612	14.6794	8.84573	11.5942	II	black
mogs	-1.36762	-1.36297	4.83835e-16	3.31905e-15	393.044	16.4027	15.7596	6.19624	6.27762	-1.45153	0.0417876	0.999995	ENSDARG00000060252	chr1	40857584	40857984	-50739	16.4098	16.0051	12.9845	9.78626	2.94858	3.86474	III	blue
morf4l1	-0.406716	-0.406119	0.000233385	0.000578821	1173.05	64.0981	64.577	48.9274	48.1003	2.43557	0.0453968	0.999995	ENSDARG00000041155	chr18	20029715	20030115	-15004	2.98361	0	2.16408	14.6794	7.37144	5.7971	II	black
moxd1	2.22273	2.20432	3.27227e-17	2.40713e-16	167.604	2.44347	2.87069	12.1396	12.5742	-2.08034	0.0288207	0.999995	ENSDARG00000031136	chr20	25268841	25269241	-57147	10.4426	24.7351	14.0665	0	2.94858	8.69565	VI	black
mpc1	1.12446	1.12264	4.38892e-22	4.21024e-21	1214.03	81.296	75.4713	172.455	169.568	1.06195	0.0108288	0.543575	ENSDARG00000093448	chr13	151451	151700	580	12	11	19	12	24	36	I	red
mphosph6	-1.48587	-1.48102	2.35075e-19	1.95315e-18	514.448	50.7881	44.9191	17.5991	16.5385	1.37779	0.0184302	0.626016	ENSDARG00000093007	chr25	35458351	35458750	-7147	5	11	9	7	24	24	II	black
mpp6b	0.765732	0.763786	1.44824e-07	5.17974e-07	725.969	20.514	21.6381	37.9644	33.5501	0.903785	0.0421177	0.753864	ENSDARG00000029761	chr19	20521251	20521400	837	7	11	13	14	16	16	I	red
mpp7a	-1.26495	-1.25651	9.05805e-08	3.31043e-07	195.448	5.52941	5.32399	2.44338	2.04805	-1.24341	0.0217472	0.64924	ENSDARG00000102470	chr12	23051651	23051850	147297	20	20	23	6	2	14	III	blue
mpzl1l	0.319627	0.318961	0.0152972	0.0279146	886.645	13.5677	14.9624	17.338	18.2611	0.888469	0.048582	0.771833	ENSDARG00000059048	chr10	241901	242000	28047	8	5	18	12	12	22	I	red
mrgbp	-0.943155	-0.940847	4.14484e-11	1.99747e-10	653.151	55.9288	56.6005	30.6663	27.7093	-2.08997	0.00791509	0.999995	ENSDARG00000028894	chr23	16297162	16297562	-137153	17.9016	23.2801	10.8204	4.89313	4.42287	2.89855	III	blue
mrpl12	-0.740806	-0.739454	1.89623e-09	8.06766e-09	962.918	95.4272	91.5026	57.6145	54.1356	-2.41778	0.0314542	0.999995	ENSDARG00000038768	chr3	48992256	48992656	38775	17.9016	13.095	5.41019	0	2.94858	3.86474	III	blue
mrpl22	-0.82612	-0.822978	3.53252e-06	1.09385e-05	361.021	56.3716	52.0868	29.3712	31.9914	-1.24792	0.0336399	0.999995	ENSDARG00000109961	chr21	36636111	36636511	74778	22.3771	32.0101	15.1485	17.126	4.42287	7.72947	III	blue
mrpl23	0.368542	0.367813	0.00408043	0.00828686	794.155	51.1772	54.1145	68.7653	67.0298	-2.20918	0.0209331	0.999995	ENSDARG00000045696	chr25	23785016	23785416	105254	8.95082	8.73003	16.2306	4.89313	1.47429	0.966184	VI	black
mrps34	-0.485223	-0.484361	6.63832e-05	0.000176848	1092.94	99.7227	107.185	71.8688	76.0102	0.980971	0.0353318	0.726424	ENSDARG00000057910	chr3	15865351	15865500	-4268	4	15	12	11	25	13	II	black
msh6	-2.51807	-2.51265	7.37662e-79	4.85132e-77	918.145	28.5025	29.9294	4.99258	5.22438	1.6014	0.045782	0.999995	ENSDARG00000104541	chr13	47964585	47964985	-102656	7.45902	4.36502	5.41019	31.8053	11.7943	8.69565	II	black
msi2b	-0.972541	-0.967098	6.79915e-06	2.04129e-05	262.165	14.6048	16.4372	7.26168	8.61446	-1.87078	0.0148843	0.999995	ENSDARG00000032614	chr15	30764153	30764788	171263	22.3771	17.4601	11.9024	4.89313	4.42287	4.83092	III	blue
msl2b	-0.586584	-0.584426	0.000826204	0.00190172	648.974	21.1388	22.1047	16.0903	12.5981	-0.631775	0.038287	0.999995	ENSDARG00000039430	chr24	26866800	26867200	-595	68.623	106.215	89.8092	46.4847	66.343	57.971	III	blue
mta3	-1.38556	-1.38188	1.46664e-20	1.29509e-19	614.519	40.7027	37.4938	15.4173	14.4751	-1.77638	0.0424363	0.999995	ENSDARG00000054903	chr12	25202195	25202595	69912	5.96722	17.4601	18.3947	2.44657	5.89716	3.86474	III	blue
mtf2	-3.14672	-3.12017	3.48325e-32	5.39802e-31	214.623	14.7242	12.6026	1.61798	1.45139	-1.49777	0.0280915	0.999995	ENSDARG00000005590	chr2	10848407	10848807	181	26.8525	18.9151	27.051	2.44657	8.84573	14.4928	III	blue
mtf2	-3.14672	-3.12017	3.48325e-32	5.39802e-31	214.623	14.7242	12.6026	1.61798	1.45139	-1.55293	0.00754629	0.463428	ENSDARG00000005590	chr2	10848501	10849000	38	21	15	29	2	9	7	III	blue
mthfsd	-0.87099	-0.861688	0.00368701	0.00754701	105.157	8.70278	8.28156	4.91473	4.33925	-1.82802	0.0224132	0.999995	ENSDARG00000062042	chr18	30896860	30897260	-2961	10.4426	13.095	24.8869	4.89313	2.94858	5.7971	III	blue
mto1	0.611899	0.607438	0.0132558	0.024463	213.422	6.74331	5.88191	8.54165	10.8574	-3.17436	0.0228169	0.999995	ENSDARG00000055679	chr12	14340564	14340964	164312	8.95082	11.64	6.49223	0	2.94858	0	VI	black
mtpn	0.849464	0.848607	1.93105e-20	1.70177e-19	3804.65	128.239	134.894	232.135	241.967	-1.85118	0.0482018	0.999995	ENSDARG00000104018	chr4	1110216	1110616	-55716	10.4426	14.5501	11.9024	2.44657	2.94858	4.83092	VI	black
mvb12ba	-1.28757	-1.24874	0.0115791	0.0215917	38.6653	2.48118	2.00788	1.06079	0.760209	-1.9849	0.0457856	0.999995	ENSDARG00000091619	chr5	5242542	5242942	-491867	7.45902	14.5501	10.8204	2.44657	2.94858	2.89855	III	blue
mycbp2	0.735487	0.734743	1.06731e-15	7.15815e-15	4015.92	15.9477	16.2672	25.9557	27.6953	3.33753	0.0113025	0.999995	ENSDARG00000001220	chr9	17209452	17209852	68966	0	0	2.16408	9.78626	14.7429	5.7971	I	red
mych	0.645875	0.642745	0.00133925	0.0029739	450.42	14.6532	15.3827	26.5916	20.2469	-0.858219	0.0348606	0.726424	ENSDARG00000077473	chr6	50550301	50550750	97943	50	33	38	12	13	28	VI	black
myhc4	2.59018	2.36533	0.0035484	0.00728585	11558.6	45.6506	45.7296	105.683	444.593	-1.86662	0.0465006	0.999995	ENSDARG00000035438	chr5	31648253	31648653	26303	7.45902	16.0051	8.65631	4.89313	2.94858	0.966184	VI	black
myl13	5.43033	4.92911	5.73756e-09	2.32439e-08	65.9948	0.349484	0.223624	4.46438	20.7518	1.97834	0.0433745	0.999995	ENSDARG00000042245	chr2	2623617	2624017	-5061	2.98361	2.91001	2.16408	9.78626	13.2686	8.69565	I	red
myt1la	1.20325	1.19623	4.99053e-08	1.86198e-07	393.544	5.08895	5.24481	10.0959	13.7591	2.04936	0.0446152	0.999995	ENSDARG00000008209	chr20	30598159	30598559	10556	1.4918	2.91001	3.24612	12.2328	5.89716	13.5266	I	red
n6amt1	-0.960153	-0.954624	1.2352e-05	3.60283e-05	209.121	19.8034	19.0677	10.4125	9.51809	-1.79296	0.03663	0.999995	ENSDARG00000115421	chr1	856163	856563	-110065	17.9016	10.185	14.0665	4.89313	1.47429	5.7971	III	blue
naa10	-0.732449	-0.730335	2.3939e-06	7.54531e-06	757.123	84.7191	79.5994	53.7707	44.8687	-1.0505	0.02041	0.643594	ENSDARG00000071060	chr23	14034701	14034800	49577	12	18	30	4	12	7	III	blue
nadk2	-1.3656	-1.36153	4.65521e-18	3.61559e-17	508.901	33.7868	31.4228	12.2708	13.1003	1.27017	0.0101153	0.53763	ENSDARG00000007181	chr21	22288251	22288600	-4943	7	12	13	7	24	35	II	black
namptb	-0.841935	-0.835313	0.00103273	0.002336	155.299	7.60191	8.52398	4.24152	4.77662	-1.02944	0.0363996	0.732266	ENSDARG00000027183	chr11	19538301	19538400	74490	25	6	23	7	7	7	III	blue
nap1l4a	-1.04993	-1.04816	7.95098e-19	6.43372e-18	1213.5	64.2024	63.8392	29.5758	32.3832	2.95044	0.0129488	0.999995	ENSDARG00000070560	chr25	23464861	23465261	20524	1.4918	1.45501	1.08204	9.78626	5.89716	15.4589	II	black
napepld	0.826695	0.823237	9.70106e-06	2.86055e-05	309.835	12.9815	12.7234	21.7837	23.8981	-1.11714	0.026938	0.999995	ENSDARG00000009252	chr4	20739539	20739939	24794	37.2951	34.9201	36.7893	7.3397	23.5886	19.3237	VI	black
nars2	-2.14572	-2.13307	3.99773e-22	3.84895e-21	248.493	18.8225	20.2758	4.14557	4.73709	-1.04801	0.0313216	0.711696	ENSDARG00000098441	chr15	9655251	9655700	45	35	28	29	7	14	15	III	blue
nat8l	1.30561	1.27848	0.00188325	0.00407175	2396.52	61.9428	58.1583	105.37	191.583	2.02741	0.0461199	0.999995	ENSDARG00000077256	chr7	24190063	24190463	11573	1.4918	2.91001	4.32816	19.5725	4.42287	11.5942	I	red
nbeaa	0.872485	0.871101	3.19901e-14	1.94159e-13	1466.72	8.01616	7.67442	13.7779	14.9837	-1.89259	0.0305881	0.999995	ENSDARG00000070080	chr10	34440823	34441223	-41373	11.9344	20.3701	7.57427	4.89313	2.94858	2.89855	VI	black
ncapd2	-3.87553	-3.8662	1.69302e-164	5.20466e-162	1104.11	38.3712	38.8099	2.69082	2.55007	-1.65785	0.0489532	0.999995	ENSDARG00000005058	chr2	44998549	44998949	-74174	22.3771	11.64	7.57427	4.89313	4.42287	3.86474	III	blue
ncapd3	-3.63367	-3.60219	9.96546e-42	2.15251e-40	324.246	10.7771	11.2269	0.680242	1.14094	-1.60331	0.03563	0.999995	ENSDARG00000034773	chr1	20864938	20865338	4965	16.4098	10.185	19.4767	4.89313	7.37144	2.89855	III	blue
ncapg	-4.88722	-4.86721	5.04373e-153	1.21224e-150	885.394	41.0174	39.8072	1.4863	1.20095	-0.592778	0.0250134	0.999995	ENSDARG00000070109	chr1	22904901	22905301	36356	91	87.3003	110.368	73.397	64.8687	53.1401	III	blue
ncbp2	-1.03556	-1.03223	2.63616e-10	1.20122e-09	455.402	73.7213	69.1232	36.3777	33.1667	-0.965225	0.0431535	0.755351	ENSDARG00000014898	chr22	38948001	38948600	-269	22	25	65	11	16	16	III	blue
ncf1	1.16586	1.15916	1.04959e-07	3.81168e-07	373.309	8.72914	8.92801	16.9548	22.7693	1.55637	0.00275216	0.351429	ENSDARG00000033735	chr5	60760901	60761150	-50	4	6	14	11	25	21	I	red
ncf1	1.16586	1.15916	1.04959e-07	3.81168e-07	373.309	8.72914	8.92801	16.9548	22.7693	1.0767	0.0489207	0.999995	ENSDARG00000033735	chr5	60760778	60761178	-2	8.95082	17.4601	12.9845	26.9122	36.8572	19.3237	I	red
nckap1	0.513907	0.513153	3.31703e-06	1.03026e-05	2949.07	42.8935	45.3866	59.396	66.7118	-0.889302	0.0260631	0.999995	ENSDARG00000060853	chr9	44921141	44921541	88	46.2459	45.1052	44.3636	22.0191	30.9601	20.2899	VI	black
ncoa4	0.440951	0.440296	7.41307e-05	0.00019634	1671.31	40.6647	40.5887	52.6079	57.7998	-0.930441	0.0437247	0.757772	ENSDARG00000021439	chr13	3657851	3658000	148033	18	10	29	4	11	9	VI	black
ncoa4	0.440951	0.440296	7.41307e-05	0.00019634	1671.31	40.6647	40.5887	52.6079	57.7998	1.56251	0.00094875	0.213208	ENSDARG00000021439	chr13	3648151	3648400	157683	11	9	8	13	16	42	I	red
ncoa4	0.440951	0.440296	7.41307e-05	0.00019634	1671.31	40.6647	40.5887	52.6079	57.7998	1.20126	0.0186443	0.999995	ENSDARG00000021439	chr13	3648139	3648539	157620	17.9016	13.095	7.57427	26.9122	25.0629	36.715	I	red
ncs1b	1.19687	1.19102	3.10765e-09	1.29061e-08	347.907	7.73116	9.03155	17.6836	20.7378	-2.33719	0.0481862	0.999995	ENSDARG00000054186	chr8	32589654	32590054	82926	7.45902	10.185	11.9024	0	2.94858	2.89855	VI	black
ndel1b	-0.585191	-0.584103	2.62924e-06	8.24382e-06	1050.8	29.1912	28.3309	20.0779	18.2059	-1.07014	0.0445871	0.760459	ENSDARG00000104225	chr3	44466401	44466850	41	19	21	45	7	7	18	III	blue
ndel1b	-0.585191	-0.584103	2.62924e-06	8.24382e-06	1050.8	29.1912	28.3309	20.0779	18.2059	-1.66812	0.0388102	0.999995	ENSDARG00000104225	chr3	44545864	44546264	-79397	19.3934	14.5501	14.0665	2.44657	5.89716	6.76329	III	blue
ndfip1l	0.614412	0.613688	5.52446e-10	2.44814e-09	2092.45	36.1045	34.9175	53.238	55.5659	-2.15792	0.0277909	0.999995	ENSDARG00000102367	chr21	36155160	36155560	100444	11.9344	17.4601	11.9024	0	4.42287	4.83092	VI	black
ndfip1l	0.614412	0.613688	5.52446e-10	2.44814e-09	2092.45	36.1045	34.9175	53.238	55.5659	-1.53866	0.0106906	0.999995	ENSDARG00000102367	chr21	36108762	36109162	146842	25.3607	24.7351	24.8869	12.2328	2.94858	10.628	VI	black
ndfip1l	0.614412	0.613688	5.52446e-10	2.44814e-09	2092.45	36.1045	34.9175	53.238	55.5659	1.92773	0.0437838	0.999995	ENSDARG00000102367	chr21	36206073	36206473	49531	2.98361	4.36502	2.16408	17.126	13.2686	5.7971	I	red
ndnl2	-1.94416	-1.93743	2.5301e-30	3.61963e-29	423.711	46.2306	44.6236	11.4997	12.1711	1.54708	0.047647	0.999995	ENSDARG00000058212	chr23	13190738	13191138	-33884	7.45902	2.91001	4.32816	14.6794	14.7429	13.5266	II	black
ndrg1b	-2.83279	-2.79801	1.74879e-18	1.39345e-17	148.073	12.6211	12.1273	2.0965	1.29854	1.32485	0.0247325	0.67365	ENSDARG00000010420	chr16	31547651	31548100	-5988	5	9	13	16	15	23	II	black
ndufa5	1.11613	1.11453	1.372e-24	1.50886e-23	1667.11	208.832	192.202	432.984	437.104	2.56947	0.0425713	0.999995	ENSDARG00000039346	chr4	4981090	4981490	-57282	1.4918	1.45501	1.08204	7.3397	8.84573	7.72947	I	red
ndufb2	0.896335	0.893849	3.79502e-09	1.56281e-08	1079.82	65.3726	75.7532	141.148	120.952	-0.532499	0.0142853	0.999995	ENSDARG00000045490	chr4	22754887	22755287	-4086	158.131	157.141	163.388	114.989	113.52	102.415	VI	black
ndufb2	0.896335	0.893849	3.79502e-09	1.56281e-08	1079.82	65.3726	75.7532	141.148	120.952	-1.31586	0.00714905	0.452823	ENSDARG00000045490	chr4	22756901	22757350	-2047	20	26	38	5	9	13	VI	black
ndufb2	0.896335	0.893849	3.79502e-09	1.56281e-08	1079.82	65.3726	75.7532	141.148	120.952	3.1388	0.00920274	0.999995	ENSDARG00000045490	chr4	22760256	22760656	1283	1.4918	0	0	14.6794	8.84573	2.89855	I	red
ndufb3	0.750937	0.749288	2.87425e-08	1.09584e-07	1535.09	136.906	139.198	252.62	211.421	2.99414	0.0117063	0.999995	ENSDARG00000075709	chr9	722796	723196	-10321	1.4918	0	0	2.44657	11.7943	9.66184	I	red
ndufs7	1.10268	1.10113	2.18909e-24	2.37582e-23	2443.5	131.623	136.514	273.494	302.555	1.68669	0.0417093	0.999995	ENSDARG00000074552	chr11	5815127	5815527	-30066	1.4918	5.82002	5.41019	9.78626	14.7429	16.4251	I	red
necap1	0.866298	0.865521	1.1962e-23	1.25099e-22	4195.94	163.343	157.194	289.588	294.935	1.52684	0.0253931	0.999995	ENSDARG00000020798	chr19	10520695	10521095	43736	1.4918	8.73003	12.9845	24.4657	22.1143	20.2899	I	red
nedd9	1.14406	1.14153	3.58192e-17	2.62469e-16	699.24	11.8981	12.6779	27.1598	27.0999	2.30273	0.0358719	0.999995	ENSDARG00000089878	chr19	3604242	3604642	-108636	4.47541	1.45501	0	9.78626	8.84573	10.628	I	red
negr1	0.617969	0.613934	0.0081768	0.0157312	358.389	9.70817	9.13635	12.0264	17.0111	-1.52456	0.0335112	0.999995	ENSDARG00000021607	chr6	37007522	37007922	42632	20.8853	24.7351	11.9024	4.89313	7.37144	7.72947	VI	black
negr1	0.617969	0.613934	0.0081768	0.0157312	358.389	9.70817	9.13635	12.0264	17.0111	-1.54444	0.0428481	0.999995	ENSDARG00000021607	chr6	36993583	36993983	28693	22.3771	14.5501	8.65631	7.3397	4.42287	3.86474	VI	black
negr1	0.617969	0.613934	0.0081768	0.0157312	358.389	9.70817	9.13635	12.0264	17.0111	-1.23012	0.0162989	0.604872	ENSDARG00000021607	chr6	37131651	37131900	166686	17	11	33	3	7	11	VI	black
negr1	0.617969	0.613934	0.0081768	0.0157312	358.389	9.70817	9.13635	12.0264	17.0111	-1.29885	0.0181546	0.999995	ENSDARG00000021607	chr6	37004105	37005181	39553	29.8361	33.4651	19.4767	14.6794	7.37144	11.5942	VI	black
nelfa	-2.02392	-2.01791	9.70889e-38	1.83871e-36	697.671	38.7382	41.7299	10.6313	9.04944	-1.17296	0.0267064	0.685253	ENSDARG00000061411	chr7	24223001	24223450	137	25	26	23	1	11	16	III	blue
nelfa	-2.02392	-2.01791	9.70889e-38	1.83871e-36	697.671	38.7382	41.7299	10.6313	9.04944	2.28274	0.0430236	0.999995	ENSDARG00000061411	chr7	24216758	24217158	-6131	2.98361	1.45501	1.08204	7.3397	11.7943	7.72947	II	black
nell2a	0.904188	0.901713	2.18371e-09	9.21956e-09	1894.61	39.8478	43.6839	86.9034	69.2138	1.52922	0.0462995	0.999995		chr25	544061	544461	-13982	5.96722	7.27503	2.16408	12.2328	20.64	11.5942	I	red
neurl1ab	-1.41374	-1.37988	0.00178939	0.00388215	46.7781	2.26139	2.21747	0.931436	0.73426	-1.48266	0.0315432	0.999995	ENSDARG00000061773	chr17	20506569	20506969	26319	20.8853	21.8251	11.9024	7.3397	7.37144	4.83092	III	blue
neurod1	0.627946	0.626689	1.16428e-06	3.78894e-06	926.717	27.9098	25.2614	40.481	41.8073	3.108	0.0253555	0.999995	ENSDARG00000019566	chr9	44497345	44497745	-4395	0	0	2.16408	14.6794	4.42287	6.76329	I	red
nexn	2.73895	2.30341	0.0283615	0.0488546	66.116	0.392701	0.446715	0.672704	4.93935	-0.893516	0.0398496	0.999995	ENSDARG00000057317	chr8	18480467	18480867	21509	35.8033	49.4702	33.5432	19.5725	25.0629	19.3237	VI	black
nfasca	0.900422	0.89185	0.00143019	0.00316095	240.635	2.92503	3.7661	5.12237	7.38238	-2.03195	0.00666158	0.999995	ENSDARG00000061099	chr11	23607253	23607653	35162	16.4098	32.0101	17.3126	2.44657	5.89716	7.72947	VI	black
nfe2l1b	0.770395	0.765832	0.000534653	0.00126297	509.673	12.8604	12.892	18.0197	26.0285	-0.57713	0.0417779	0.999995	ENSDARG00000076533	chr12	28739693	28740093	-926	85.0328	113.49	108.204	56.271	88.4573	60.8696	VI	black
nfkbiab	0.954941	0.953893	1.67909e-23	1.73e-22	2935.3	122.284	125.222	232.643	247.271	2.51759	0.02826	0.999995	ENSDARG00000007693	chr17	12734069	12734469	-54330	1.4918	1.45501	2.16408	12.2328	7.37144	9.66184	I	red
nfkbiab	0.954941	0.953893	1.67909e-23	1.73e-22	2935.3	122.284	125.222	232.643	247.271	1.30897	0.0443255	0.758549	ENSDARG00000007693	chr17	12788301	12790300	701	8	11	10	13	18	29	I	red
nkx6.2	0.51098	0.509146	0.00317268	0.00657877	1096.92	32.701	32.3526	52.8353	39.7097	0.984711	0.0216187	0.648013	ENSDARG00000104735	chr13	51103501	51103950	-51122	17	15	20	17	25	41	I	red
nle1	-0.585223	-0.582806	0.00162438	0.00355862	298.169	11.2574	12.0241	7.71367	7.79792	-2.35072	0.0281337	0.999995	ENSDARG00000057105	chr10	23246895	23247295	-116678	5.96722	16.0051	15.1485	2.44657	0	4.83092	III	blue
nme2b.1	-0.670954	-0.669647	1.39308e-07	4.99461e-07	7179.16	932.35	1021.77	670.93	555.73	1.81122	1.37864e-05	0.0439797	ENSDARG00000103791	chr19	48459351	48460200	2216	10	12	14	26	27	47	II	black
nme2b.1	-0.670954	-0.669647	1.39308e-07	4.99461e-07	7179.16	932.35	1021.77	670.93	555.73	0.875575	0.0126094	0.556936	ENSDARG00000103791	chr19	48457401	48458350	316	26	27	44	25	42	69	II	black
nme6	0.543244	0.540109	0.0133691	0.0246377	240.892	13.9145	13.7599	18.3319	22.138	-1.60261	0.0340852	0.999995	ENSDARG00000016138	chr20	19701814	19702214	39214	10.4426	23.2801	10.8204	9.78626	2.94858	1.93237	VI	black
noc2l	-2.35361	-2.34761	1.2017e-58	4.34023e-57	652.102	30.9647	30.6985	6.05712	6.00371	1.87599	0.0458693	0.999995	ENSDARG00000001754	chr23	23183785	23184185	68881	4.47541	1.45501	3.24612	9.78626	13.2686	10.628	II	black
noc2l	-2.35361	-2.34761	1.2017e-58	4.34023e-57	652.102	30.9647	30.6985	6.05712	6.00371	2.29147	0.0465278	0.999995	ENSDARG00000001754	chr23	23266517	23266917	-13851	1.4918	0	5.41019	12.2328	17.6915	3.86474	II	black
noc2l	-2.35361	-2.34761	1.2017e-58	4.34023e-57	652.102	30.9647	30.6985	6.05712	6.00371	-1.57846	0.040814	0.999995	ENSDARG00000001754	chr23	23017344	23017744	235322	23.8689	7.27503	18.3947	4.89313	5.89716	5.7971	III	blue
noc3l	-1.81764	-1.81348	1.46263e-39	2.93838e-38	694.608	34.1534	34.9732	9.9121	9.678	-2.00052	0.032371	0.999995	ENSDARG00000002487	chr12	5321015	5321415	62166	11.9344	18.9151	11.9024	2.44657	1.47429	6.76329	III	blue
noc3l	-1.81764	-1.81348	1.46263e-39	2.93838e-38	694.608	34.1534	34.9732	9.9121	9.678	2.4878	0.0110507	0.999995	ENSDARG00000002487	chr12	5389376	5390014	-6314	2.98361	2.91001	1.08204	12.2328	19.1658	7.72947	II	black
nog3	1.38464	1.36422	8.53794e-05	0.000224246	99.7345	6.32685	7.11952	14.6073	20.6059	-1.5681	0.049688	0.999995	ENSDARG00000053528	chr12	32253993	32254393	-20088	20.8853	17.4601	10.8204	2.44657	7.37144	6.76329	VI	black
nol6	-2.59755	-2.59074	7.84486e-69	3.92808e-67	831.267	30.0788	29.4723	5.27348	4.5068	-1.20381	0.0328232	0.720982	ENSDARG00000059711	chr5	50223051	50223300	0	27	16	23	6	13	4	III	blue
nolc1	-2.0937	-2.09044	1.57122e-75	9.39819e-74	1501.85	50.1515	53.4839	12.2282	12.033	0.876087	0.0486686	0.771833	ENSDARG00000024561	chr13	4863601	4864000	13	13	9	37	20	33	29	II	black
nop56	-0.984606	-0.983462	1.42898e-23	1.47807e-22	2035.59	99.5236	96.7585	50.3429	48.8128	1.76628	0.0423054	0.999995	ENSDARG00000012820	chr21	11872722	11873122	4692	5.96722	2.91001	2.16408	14.6794	10.32	12.5604	II	black
notch2	0.447993	0.4467	0.0038949	0.00793202	664.852	4.30603	4.84151	6.5955	5.84983	1.70333	0.0380009	0.999995	ENSDARG00000043130	chr8	19523459	19523859	6759	5.96722	2.91001	3.24612	9.78626	13.2686	16.4251	I	red
notch2	0.447993	0.4467	0.0038949	0.00793202	664.852	4.30603	4.84151	6.5955	5.84983	1.2744	0.0457754	0.999995	ENSDARG00000043130	chr8	19552779	19553179	36079	10.4426	8.73003	6.49223	22.0191	26.5372	13.5266	I	red
npas4a	1.94191	1.93851	3.19294e-58	1.13157e-56	1117.36	8.07956	7.88353	29.9581	31.4309	-1.91369	0.0206818	0.999995	ENSDARG00000055752	chr14	30287806	30288206	14499	13.4262	13.095	19.4767	2.44657	5.89716	3.86474	VI	black
npc1	-0.347255	-0.346732	0.00192928	0.00416311	1922.83	35.287	35.3525	26.2379	29.3586	0.93269	0.0213943	0.648013	ENSDARG00000017180	chr2	3991851	3992200	-898	19	19	16	27	22	31	II	black
npc1	-0.347255	-0.346732	0.00192928	0.00416311	1922.83	35.287	35.3525	26.2379	29.3586	1.09663	0.0248025	0.673819	ENSDARG00000017180	chr2	4000151	4000300	7302	9	11	9	7	21	25	II	black
nphp1	-1.57206	-1.56545	5.33287e-17	3.87549e-16	356.907	19.0597	20.3825	7.05931	6.13744	-0.731026	0.0243693	0.999995	ENSDARG00000009046	chr17	22046688	22047088	-5630	55.1967	90.2103	85.4811	39.145	54.5487	45.4106	III	blue
nppc	1.0275	1.0238	3.21696e-09	1.33433e-08	1231.5	67.2918	72.6017	162.298	122.374	-1.09883	0.020171	0.640641	ENSDARG00000068126	chr22	38620951	38621450	13952	18	21	49	7	10	15	VI	black
nppc	1.0275	1.0238	3.21696e-09	1.33433e-08	1231.5	67.2918	72.6017	162.298	122.374	-0.856804	0.0438813	0.999995	ENSDARG00000068126	chr22	38620979	38621379	13973	31.3279	29.1001	56.266	26.9122	19.1658	18.3575	VI	black
nptna	0.844993	0.844259	2.87716e-23	2.93239e-22	7946.99	236.543	221.968	414.46	409.274	1.83457	0.0484586	0.999995	ENSDARG00000103002	chr25	28905571	28905971	14651	5.96722	1.45501	2.16408	9.78626	14.7429	9.66184	I	red
nr1d2b	1.71404	1.71123	7.89765e-49	2.13495e-47	1893.43	18.5632	19.7677	65.9609	59.6332	-3.1381	0.00972699	0.999995	ENSDARG00000009594	chr19	18031871	18032271	90353	10.4426	11.64	4.32816	0	1.47429	0	VI	black
nr1h3	0.353842	0.35275	0.0274316	0.0473764	519.622	7.75503	7.26406	9.02711	10.2186	1.15269	8.20288e-05	0.0718166	ENSDARG00000098439	chr7	34195651	34196600	-18696	35	39	35	35	63	87	I	red
nr2f1a	0.508022	0.506169	0.00361791	0.0074205	586.189	14.6406	12.6954	21.104	17.7409	-2.36716	0.0498347	0.999995	ENSDARG00000052695	chr5	49101981	49102381	8910	11.9344	4.36502	16.2306	0	1.47429	4.83092	VI	black
nr2f1a	0.508022	0.506169	0.00361791	0.0074205	586.189	14.6406	12.6954	21.104	17.7409	-1.8968	0.0411807	0.999995	ENSDARG00000052695	chr5	49079502	49079902	-13569	16.4098	7.27503	10.8204	4.89313	1.47429	2.89855	VI	black
nr2f1a	0.508022	0.506169	0.00361791	0.0074205	586.189	14.6406	12.6954	21.104	17.7409	-1.46787	0.0299993	0.999995	ENSDARG00000052695	chr5	48767203	48767603	-325868	14.918	21.8251	17.3126	7.3397	7.37144	4.83092	VI	black
nr2f1a	0.508022	0.506169	0.00361791	0.0074205	586.189	14.6406	12.6954	21.104	17.7409	-1.23734	0.0277247	0.999995	ENSDARG00000052695	chr5	48967440	48967840	-125631	19.3934	24.7351	23.8049	14.6794	7.37144	6.76329	VI	black
nr2f1a	0.508022	0.506169	0.00361791	0.0074205	586.189	14.6406	12.6954	21.104	17.7409	-2.24592	0.00854438	0.999995	ENSDARG00000052695	chr5	48911236	48911636	-181835	17.9016	13.095	12.9845	7.3397	0	1.93237	VI	black
nr2f1a	0.508022	0.506169	0.00361791	0.0074205	586.189	14.6406	12.6954	21.104	17.7409	-1.37811	0.0329357	0.999995	ENSDARG00000052695	chr5	49098357	49098757	5286	22.3771	14.5501	22.7228	7.3397	8.84573	6.76329	VI	black
nr2f1a	0.508022	0.506169	0.00361791	0.0074205	586.189	14.6406	12.6954	21.104	17.7409	-1.88392	0.0195667	0.999995	ENSDARG00000052695	chr5	49011163	49011563	-81908	17.9016	24.7351	9.73835	2.44657	8.84573	2.89855	VI	black
nrbp2b	0.682855	0.676844	0.0119345	0.0222074	389.579	15.013	14.3673	17.9194	29.4139	-2.6387	0.0042793	0.999995	ENSDARG00000009626	chr24	33217552	33217952	143967	16.4098	21.8251	16.2306	0	2.94858	5.7971	VI	black
nrf1	-0.920529	-0.918414	2.98067e-11	1.44906e-10	812.675	29.2681	28.6443	16.2253	14.2943	-0.558448	0.0416341	0.999995	ENSDARG00000000018	chr4	15104730	15105130	11	86.5246	104.76	91.9733	61.1641	72.2401	58.9372	III	blue
nrg2b	1.15246	1.14495	7.89422e-07	2.61276e-06	185.866	4.9313	5.1588	10.7575	11.6875	-1.93121	0.0213431	0.999995	ENSDARG00000086585	chr14	7986540	7986940	-35791	13.4262	14.5501	12.9845	4.89313	2.94858	2.89855	VI	black
nrg2b	1.15246	1.14495	7.89422e-07	2.61276e-06	185.866	4.9313	5.1588	10.7575	11.6875	-1.32023	0.0456411	0.999995	ENSDARG00000086585	chr14	7967979	7968379	-54352	23.8689	17.4601	28.133	2.44657	14.7429	10.628	VI	black
nrip2	1.00494	0.98929	0.00558074	0.0110852	84.1833	5.51221	4.73788	8.84255	11.8844	1.57732	0.00382183	0.377257	ENSDARG00000079985	chr4	17636651	17637100	3249	4	8	10	10	17	28	I	red
nrp2b	0.326847	0.326102	0.0177179	0.031896	618.091	9.28581	9.546	11.9802	11.6186	-1.24585	0.0319964	0.999995	ENSDARG00000038446	chr9	14396956	14397356	136475	25.3607	18.9151	19.4767	14.6794	7.37144	4.83092	VI	black
nrp2b	0.326847	0.326102	0.0177179	0.031896	618.091	9.28581	9.546	11.9802	11.6186	2.51246	0.0413947	0.999995	ENSDARG00000038446	chr9	14913527	14913927	-380096	2.98361	0	2.16408	14.6794	11.7943	2.89855	I	red
nrp2b	0.326847	0.326102	0.0177179	0.031896	618.091	9.28581	9.546	11.9802	11.6186	-2.82959	0.0291092	0.999995	ENSDARG00000038446	chr9	14606164	14606564	-72733	10.4426	8.73003	8.65631	0	2.94858	0.966184	VI	black
nrxn1a	0.974338	0.973284	1.03114e-24	1.13874e-23	2829.57	20.7513	20.0917	41.1145	39.1217	-1.89874	0.0370419	0.999995	ENSDARG00000061647	chr12	24367188	24367588	146304	8.95082	13.095	10.8204	7.3397	1.47429	0	VI	black
nrxn1a	0.974338	0.973284	1.03114e-24	1.13874e-23	2829.57	20.7513	20.0917	41.1145	39.1217	-1.63903	0.0422884	0.999995	ENSDARG00000061647	chr12	24220847	24221247	-37	13.4262	11.64	20.5587	2.44657	7.37144	4.83092	VI	black
nrxn2a	0.664515	0.663579	8.50702e-10	3.71873e-09	1277.62	11.7096	11.6687	18.3488	18.7179	-2.37221	0.0310337	0.999995	ENSDARG00000061454	chr21	28218314	28218714	85768	10.4426	21.8251	5.41019	2.44657	0	4.83092	VI	black
nrxn2b	0.895738	0.894125	2.56434e-13	1.44678e-12	1006.73	20.4388	22.0791	39.1521	39.9019	-1.30062	0.0403011	0.999995		chr7	400878	401278	-26045	20.8853	32.0101	10.8204	14.6794	4.42287	6.76329	VI	black
nrxn2b	0.895738	0.894125	2.56434e-13	1.44678e-12	1006.73	20.4388	22.0791	39.1521	39.9019	2.38154	0.031223	0.999995		chr7	403527	403927	-23396	1.4918	1.45501	3.24612	14.6794	11.7943	5.7971	I	red
nrxn2b	0.895738	0.894125	2.56434e-13	1.44678e-12	1006.73	20.4388	22.0791	39.1521	39.9019	1.31631	0.00899832	0.513519		chr7	203151	203400	-223847	8	11	9	21	21	12	I	red
nrxn3a	1.09384	1.09271	2.53349e-32	3.95399e-31	2514.89	18.1856	18.4641	39.4008	38.8038	-1.34563	0.00869413	0.503493	ENSDARG00000043746	chr17	17234151	17234350	193813	24	20	16	3	6	11	VI	black
nsun3	-0.994178	-0.981639	0.00226415	0.00483284	92.0749	6.96063	7.93349	3.49726	4.0032	-1.86074	0.00977164	0.999995	ENSDARG00000013023	chr1	33113883	33114283	149481	19.3934	20.3701	15.1485	7.3397	2.94858	4.83092	III	blue
nt5c1ba	1.04264	1.03019	0.00100801	0.00228556	106.589	2.85644	2.29531	4.91589	5.76673	-0.973962	0.0424373	0.75399	ENSDARG00000018153	chr13	32240651	32240750	-75019	15	24	13	3	12	7	VI	black
nt5c1ba	1.04264	1.03019	0.00100801	0.00228556	106.589	2.85644	2.29531	4.91589	5.76673	-1.68239	0.0405452	0.999995	ENSDARG00000018153	chr13	32259292	32259692	-56227	17.9016	17.4601	12.9845	4.89313	1.47429	8.69565	VI	black
nt5c1ba	1.04264	1.03019	0.00100801	0.00228556	106.589	2.85644	2.29531	4.91589	5.76673	-1.95486	0.0148371	0.999995	ENSDARG00000018153	chr13	32233402	32233802	-82117	19.3934	18.9151	10.8204	4.89313	2.94858	4.83092	VI	black
nt5c3a	0.504613	0.503428	0.000310496	0.000757699	599.552	25.7041	24.5403	35.7444	35.5763	-1.26826	0.00434731	0.393374	ENSDARG00000058597	chr16	7309551	7309850	12256	25	21	41	8	12	8	VI	black
nt5dc2	0.495224	0.493337	0.00547855	0.0109002	1994.14	48.6087	47.8562	56.6536	79.469	2.29304	0.0484047	0.999995	ENSDARG00000059646	chr8	23616711	23617111	-986	1.4918	2.91001	1.08204	12.2328	8.84573	5.7971	I	red
ntan1	0.638034	0.632146	0.0217583	0.0384266	162.648	15.3517	21.1195	27.2744	29.3191	-2.02982	0.0456759	0.999995		chr6	960858	961258	-31516	16.4098	11.64	9.73835	0	4.42287	4.83092	VI	black
ntn1a	0.562084	0.560066	0.00117142	0.00262681	351.843	3.46302	3.24275	4.96694	4.94202	-1.93931	0.0420011	0.999995	ENSDARG00000105112	chr6	23519114	23519514	-63850	13.4262	10.185	11.9024	2.44657	2.94858	3.86474	VI	black
nudt17	-0.450455	-0.449175	0.0034657	0.00713045	634.448	41.1743	40.7981	32.2678	27.5538	2.33973	0.0263197	0.999995	ENSDARG00000008014	chr16	43099864	43100264	7672	1.4918	2.91001	2.16408	14.6794	11.7943	6.76329	II	black
nufip1	-2.03175	-2.02387	1.70748e-29	2.36595e-28	538.406	45.8151	46.6607	12.5712	9.87681	2.83581	0.0179349	0.999995	ENSDARG00000101024	chr6	59626791	59627191	-112287	1.4918	0	0	4.89313	5.89716	10.628	II	black
nufip1	-2.03175	-2.02387	1.70748e-29	2.36595e-28	538.406	45.8151	46.6607	12.5712	9.87681	0.880637	0.0486987	0.771833	ENSDARG00000101024	chr6	59748851	59750350	10322	23	26	43	39	26	60	II	black
numb	1.09773	1.09023	4.45207e-06	1.36484e-05	174.808	3.94643	3.77785	7.93899	8.63225	2.86579	0.0154524	0.999995	ENSDARG00000027279	chr17	51891208	51891608	-87320	4.47541	0	0	12.2328	5.89716	14.4928	I	red
nup107	-0.940652	-0.938438	1.94521e-11	9.5911e-11	842.99	31.5012	30.084	17.0798	14.9295	-1.47441	0.0418436	0.999995	ENSDARG00000016010	chr4	23164398	23164798	-136020	16.4098	14.5501	15.1485	7.3397	4.42287	4.83092	III	blue
nup205	-1.54852	-1.54578	3.37624e-37	6.25955e-36	1293.37	24.6267	27.1232	8.92357	8.75149	1.90921	0.0433094	0.999995	ENSDARG00000042530	chr18	12283935	12284335	17995	1.4918	4.36502	3.24612	9.78626	14.7429	9.66184	II	black
nus1	-1.68867	-1.67889	1.64887e-14	1.01995e-13	223.215	21.4407	22.6924	6.63664	7.08295	-1.78289	0.0311408	0.999995	ENSDARG00000027813	chr20	42281061	42281461	63058	16.4098	17.4601	9.73835	4.89313	2.94858	4.83092	III	blue
nvl	-1.10901	-1.10462	1.09904e-09	4.77431e-09	466.994	18.9585	20.7755	10.0653	8.26277	2.24686	0.0321157	0.999995	ENSDARG00000025605	chr13	432600	433000	-29874	2.98361	0	4.32816	12.2328	14.7429	7.72947	II	black
nxnl2	-1.29174	-1.25164	0.0126845	0.0234873	44.84	2.65094	2.85167	1.45541	0.747088	-0.825104	0.0125449	0.999995	ENSDARG00000003934	chr10	2529131	2529531	-25324	73.0984	91.6653	61.6762	36.6985	45.703	45.4106	III	blue
nxph1	0.885674	0.884352	1.9221e-15	1.26851e-14	1269.43	31.5318	33.0948	59.098	60.2712	1.53794	0.0324198	0.999995	ENSDARG00000033447	chr19	38548942	38549342	278322	2.98361	11.64	5.41019	24.4657	22.1143	11.5942	I	red
oaz1a	0.984029	0.983158	1.93802e-30	2.78464e-29	8993.15	397.215	415.83	825.219	782.522	-1.64017	0.037849	0.999995	ENSDARG00000071403	chr22	20688291	20688691	6976	10.4426	13.095	20.5587	4.89313	4.42287	4.83092	VI	black
oaz1b	0.356749	0.356444	2.30358e-05	6.48999e-05	4714.34	159.33	162.088	209.233	202.235	1.23341	0.0407686	0.749052	ENSDARG00000104782	chr21	682601	682850	-16154	14	10	1	12	24	13	I	red
oaz1b	0.356749	0.356444	2.30358e-05	6.48999e-05	4714.34	159.33	162.088	209.233	202.235	0.910543	0.0338393	0.724092	ENSDARG00000104782	chr21	599501	599900	-99180	12	20	20	12	35	32	I	red
oaz1b	0.356749	0.356444	2.30358e-05	6.48999e-05	4714.34	159.33	162.088	209.233	202.235	1.27662	0.016446	0.604872	ENSDARG00000104782	chr21	685401	686150	-13104	10	15	12	14	39	19	I	red
oc90	-0.967296	-0.951993	0.00825574	0.0158662	72.8272	2.61801	2.25283	1.35204	1.12852	1.94823	0.0459924	0.999995	ENSDARG00000001721	chr2	43148345	43148745	-37611	1.4918	2.91001	4.32816	12.2328	11.7943	9.66184	II	black
olfm1b	0.839043	0.837739	1.65854e-13	9.48689e-13	1329.25	28.0573	29.3307	52.8486	49.6943	2.02708	0.0295154	0.999995	ENSDARG00000014053	chr21	6743452	6743852	-85521	1.4918	4.36502	3.24612	14.6794	11.7943	10.628	I	red
olfm1b	0.839043	0.837739	1.65854e-13	9.48689e-13	1329.25	28.0573	29.3307	52.8486	49.6943	2.22759	0.0205663	0.999995	ENSDARG00000014053	chr21	6686373	6686773	-142600	1.4918	4.36502	2.16408	17.126	8.84573	11.5942	I	red
olfm2a	0.377183	0.376503	0.00209356	0.0044934	1252.71	47.2456	47.0535	64.6477	57.675	-1.59959	0.0492024	0.999995	ENSDARG00000077847	chr3	53941950	53942350	184074	13.4262	13.095	11.9024	7.3397	1.47429	3.86474	VI	black
oprl1	1.14321	1.13934	9.90264e-12	4.96221e-11	464.248	8.81941	9.71081	19.4496	21.4771	-1.28767	0.0323211	0.999995	ENSDARG00000071209	chr23	8538096	8539166	-88819	20.8853	32.0101	17.3126	12.2328	5.89716	10.628	VI	black
orai1b	-1.48719	-1.45784	0.000267292	0.00065761	71.7326	7.17368	7.02033	1.965	3.18179	-1.5816	0.00884672	0.508189	ENSDARG00000004154	chr10	42085701	42086200	190	14	22	26	1	8	8	III	blue
ormdl3	-2.05876	-1.96466	0.00109115	0.00245806	25.3859	2.19713	2.36442	0.483907	0.624221	-1.09103	0.0216744	0.648013	ENSDARG00000025555	chr12	21969351	21969450	147381	8	23	26	7	6	8	III	blue
os9	-1.41638	-1.41447	8.2697e-41	1.74072e-39	1680.24	86.6493	84.5493	31.2411	32.9819	-0.604402	0.0264881	0.999995	ENSDARG00000020301	chr6	39220982	39221382	-188	91	106.215	87.6451	83.1832	47.1772	57.0048	III	blue
osbpl3a	-1.59745	-1.56749	5.96276e-05	0.000159914	286.923	11.9857	13.2576	2.40296	6.01068	0.961862	0.04327	0.755351	ENSDARG00000033251	chr19	20462901	20463000	57671	5	11	13	19	12	12	II	black
otofa	1.1487	1.14387	8.55186e-10	3.73709e-09	564.134	4.70794	4.89526	9.34292	11.9885	-1.78176	0.0452695	0.999995	ENSDARG00000030832	chr20	31233582	31233982	60123	16.4098	17.4601	12.9845	0	5.89716	7.72947	VI	black
otub1b	0.880827	0.879434	1.65542e-14	1.02305e-13	1109.19	53.4029	55.5675	100.964	99.5644	2.21714	0.0165151	0.999995	ENSDARG00000011462	chr7	24551540	24551940	5972	5.96722	1.45501	1.08204	14.6794	13.2686	11.5942	I	red
otub1b	0.880827	0.879434	1.65542e-14	1.02305e-13	1109.19	53.4029	55.5675	100.964	99.5644	1.8409	0.0474494	0.999995	ENSDARG00000011462	chr7	24547121	24547521	10391	5.96722	2.91001	1.08204	14.6794	13.2686	7.72947	I	red
oxsr1a	-0.843228	-0.833951	0.00548962	0.0109189	125.012	7.66691	7.57676	3.60235	4.96959	-0.932536	0.0441062	0.999995	ENSDARG00000034189	chr2	24021226	24021626	-24582	41.7705	17.4601	50.8558	29.3588	17.6915	10.628	III	blue
pacsin1b	1.21418	1.21204	1.39404e-23	1.44645e-22	1525.11	30.3841	27.3013	64.6291	69.4138	2.40148	0.0171889	0.999995	ENSDARG00000042128	chr6	54176025	54176425	-3310	0	1.45501	6.49223	17.126	13.2686	11.5942	I	red
padi2	0.783947	0.782707	8.4755e-12	4.27625e-11	1799.35	44.9842	44.7103	72.9228	81.6647	1.44991	0.0476455	0.999995	ENSDARG00000044167	chr6	47906909	47907309	59355	8.95082	2.91001	10.8204	34.2519	10.32	17.3913	I	red
pak7	1.10415	1.0969	2.4994e-06	7.85721e-06	179.355	6.40825	6.86741	14.045	14.473	1.02445	0.000340302	0.122091	ENSDARG00000030154	chr20	55335951	55336900	428583	28	37	64	42	61	89	I	red
pak7	1.10415	1.0969	2.4994e-06	7.85721e-06	179.355	6.40825	6.86741	14.045	14.473	0.662622	0.00530843	0.422402	ENSDARG00000030154	chr20	55337201	55337650	429583	55	71	135	67	103	130	I	red
pak7	1.10415	1.0969	2.4994e-06	7.85721e-06	179.355	6.40825	6.86741	14.045	14.473	1.22042	0.0083445	0.496448	ENSDARG00000030154	chr20	55079451	55079650	171707	6	9	16	10	20	30	I	red
pak7	1.10415	1.0969	2.4994e-06	7.85721e-06	179.355	6.40825	6.86741	14.045	14.473	1.27559	0.0177666	0.620438	ENSDARG00000030154	chr20	55077851	55078050	170107	8	9	8	16	12	21	I	red
pak7	1.10415	1.0969	2.4994e-06	7.85721e-06	179.355	6.40825	6.86741	14.045	14.473	0.908095	5.47606e-05	0.0718166	ENSDARG00000030154	chr20	55333601	55334000	425957	42	65	97	69	98	108	I	red
pak7	1.10415	1.0969	2.4994e-06	7.85721e-06	179.355	6.40825	6.86741	14.045	14.473	1.0495	0.000277956	0.112967	ENSDARG00000030154	chr20	55335251	55335650	427607	18	36	48	40	48	66	I	red
parpbp	-3.4632	-3.44539	1.22771e-62	5.1521e-61	369.321	25.0395	24.9091	2.20884	2.33694	1.13251	0.0230185	0.658107	ENSDARG00000029944	chr4	17376001	17376300	-12013	7	9	20	14	17	33	II	black
parvab	2.15256	2.10699	4.02276e-07	1.36948e-06	61.1851	0.966975	0.904308	4.58708	3.71936	-1.56089	0.0234064	0.999995	ENSDARG00000035629	chr7	65627610	65628010	177520	14.918	18.9151	23.8049	4.89313	8.84573	5.7971	VI	black
pax2a	0.897222	0.895245	3.65554e-11	1.76682e-10	688.759	13.7445	13.2001	25.6289	24.5502	-1.22875	0.0387884	0.999995	ENSDARG00000028148	chr13	29648590	29648990	8281	23.8689	17.4601	23.8049	12.2328	5.89716	9.66184	VI	black
pbk	-3.28629	-3.24569	2.39552e-24	2.59773e-23	137.784	11.3576	12.8705	1.22209	1.26444	-2.45925	0.0407196	0.999995	ENSDARG00000007221	chr20	39455042	39455442	9874	13.4262	11.64	4.32816	2.44657	0	2.89855	III	blue
pbrm1l	-0.90968	-0.907724	1.11221e-11	5.56064e-11	939.315	18.5902	18.1082	10.3686	9.12102	-1.18966	0.0414556	0.753571	ENSDARG00000077038	chr6	46404551	46405100	141	26	15	33	6	10	10	III	blue
pbx3b	0.853764	0.851068	1.42268e-07	5.09245e-07	953.632	16.3263	16.9391	26.662	33.5434	0.621016	0.0297177	0.705034	ENSDARG00000013615	chr8	34243251	34243800	-166503	34	57	91	41	76	86	I	red
pcbp4	0.637772	0.636986	3.00284e-10	1.36267e-09	2269.24	35.4477	35.9092	53.5102	57.575	2.11463	0.0418243	0.999995	ENSDARG00000024276	chr22	32658081	32658481	-104769	2.98361	1.45501	3.24612	12.2328	16.2172	4.83092	I	red
pcdh10b	0.992797	0.989865	2.51212e-10	1.14707e-09	464.279	5.42878	5.46155	10.5329	11.1581	1.6824	0.0411365	0.999995	ENSDARG00000102824	chr14	42555759	42556159	77623	4.47541	1.45501	7.57427	9.78626	13.2686	20.2899	I	red
pcdh10b	0.992797	0.989865	2.51212e-10	1.14707e-09	464.279	5.42878	5.46155	10.5329	11.1581	-1.17297	0.0470893	0.999995	ENSDARG00000102824	chr14	42275768	42276168	357614	31.3279	17.4601	17.3126	12.2328	10.32	6.76329	VI	black
pcdh17	1.14181	1.13703	1.00009e-09	4.35733e-09	770.615	11.6162	11.4309	21.7914	29.1674	-2.02099	0.0311591	0.999995	ENSDARG00000027041	chr11	32098177	32098577	361172	11.9344	13.095	8.65631	4.89313	1.47429	1.93237	VI	black
pcdh17	1.14181	1.13703	1.00009e-09	4.35733e-09	770.615	11.6162	11.4309	21.7914	29.1674	-2.67566	0.0453777	0.999995	ENSDARG00000027041	chr11	32674472	32674872	-215123	14.918	4.36502	8.65631	0	1.47429	2.89855	VI	black
pcdh18a	0.888185	0.883314	3.4136e-05	9.43236e-05	252.302	3.56409	2.99123	6.27979	5.87142	-2.08205	0.0360772	0.999995	ENSDARG00000089805	chr1	12378770	12379170	205315	16.4098	20.3701	6.49223	0	4.42287	5.7971	VI	black
pcdh18b	0.612528	0.6076	0.0183887	0.0329959	179.771	2.88286	3.46031	5.30719	4.33559	-1.86854	0.0455676	0.999995	ENSDARG00000052494	chr14	41823216	41823616	18169	13.4262	13.095	10.8204	2.44657	2.94858	4.83092	VI	black
pcdh18b	0.612528	0.6076	0.0183887	0.0329959	179.771	2.88286	3.46031	5.30719	4.33559	-1.57827	0.0065493	0.999995	ENSDARG00000052494	chr14	42078996	42079396	273949	28.3443	26.1901	27.051	7.3397	10.32	9.66184	VI	black
pcdh18b	0.612528	0.6076	0.0183887	0.0329959	179.771	2.88286	3.46031	5.30719	4.33559	-3.18633	0.0336765	0.999995	ENSDARG00000052494	chr14	42190815	42191215	385768	4.47541	13.095	9.73835	0	0	2.89855	VI	black
pcdh18b	0.612528	0.6076	0.0183887	0.0329959	179.771	2.88286	3.46031	5.30719	4.33559	-1.28147	0.0308341	0.999995	ENSDARG00000052494	chr14	42064955	42065355	259908	26.8525	24.7351	17.3126	9.78626	11.7943	6.76329	VI	black
pcdh19	1.01164	1.00966	2.15271e-15	1.41508e-14	920.86	7.91345	7.96768	15.3683	16.6813	-1.79032	0.00124698	0.238325	ENSDARG00000034344	chr14	40020401	40020650	2186	16	24	22	1	4	10	VI	black
pcgf1	-2.25782	-2.24133	7.95144e-20	6.79444e-19	199.485	27.3842	28.9923	6.38404	5.29747	-1.16495	0.020483	0.644294	ENSDARG00000001249	chr14	5111401	5111600	-11081	14	23	22	7	6	8	III	blue
pcmtd1	0.342648	0.341995	0.00655548	0.0128686	789.512	22.3771	22.1267	28.6265	27.7864	0.793583	0.0199364	0.640032	ENSDARG00000053152	chr24	35298051	35298450	914	24	22	39	18	38	59	I	red
pcp4a	1.31621	1.31486	7.04597e-46	1.7377e-44	13910.8	819.098	816.582	2138.97	1933.51	2.15527	0.0403425	0.999995	ENSDARG00000053130	chr10	39029953	39030353	37959	1.4918	2.91001	2.16408	4.89313	11.7943	12.5604	I	red
pcxa	-1.07077	-1.06448	1.31347e-06	4.25036e-06	304.304	8.06688	8.50305	3.41061	4.52688	2.58686	0.00236458	0.999995	ENSDARG00000098766	chr21	26735229	26735629	38779	4.47541	1.45501	3.24612	26.9122	11.7943	16.4251	II	black
pcxb	-2.00246	-1.8547	0.013603	0.0250234	16.3939	0.443556	0.317208	0.0689584	0.126841	-1.74502	0.044601	0.999995	ENSDARG00000051939	chr7	60319100	60319500	206545	10.4426	17.4601	19.4767	0	7.37144	6.76329	III	blue
pcxb	-2.00246	-1.8547	0.013603	0.0250234	16.3939	0.443556	0.317208	0.0689584	0.126841	-1.88106	0.0167399	0.999995	ENSDARG00000051939	chr7	60352034	60352434	173611	14.918	16.0051	19.4767	2.44657	7.37144	3.86474	III	blue
pcyt1ba	0.973765	0.970181	2.74104e-08	1.04722e-07	364.17	15.2064	16.712	30.9348	31.6819	-0.79546	0.0127396	0.999995	ENSDARG00000058162	chr24	24777685	24778085	-106	68.623	69.8403	71.4146	46.4847	30.9601	43.4783	VI	black
pcyt1ba	0.973765	0.970181	2.74104e-08	1.04722e-07	364.17	15.2064	16.712	30.9348	31.6819	-1.225	0.0429354	0.755351	ENSDARG00000058162	chr24	24777651	24778200	-65	20	17	32	5	6	13	VI	black
pdcd11	-1.381	-1.37868	1.6785e-31	2.50713e-30	1389.79	28.6428	28.4229	10.3937	11.5661	3.16327	0.0185171	0.999995	ENSDARG00000052480	chr1	48821673	48822073	31255	0	1.45501	1.08204	12.2328	8.84573	5.7971	II	black
pdcd6	1.15507	1.15337	2.2324e-25	2.54397e-24	1492.15	61.2333	59.9905	139.535	130.303	0.750001	0.00467432	0.404344	ENSDARG00000005220	chr24	12270601	12271100	272401	53	62	60	43	73	108	I	red
pdcd6	1.15507	1.15337	2.2324e-25	2.54397e-24	1492.15	61.2333	59.9905	139.535	130.303	1.2009	0.00349275	0.375122	ENSDARG00000005220	chr24	12341851	12342150	201251	10	11	20	27	15	30	I	red
pdcl	0.492178	0.491299	5.49877e-05	0.000148162	1101.87	22.8982	20.783	30.8704	30.6193	2.12253	0.045441	0.999995	ENSDARG00000009480	chr16	52254202	52254602	-144473	2.98361	1.45501	2.16408	9.78626	7.37144	11.5942	I	red
pdia4	-3.4145	-3.40903	1.01319e-191	5.15127e-189	4505.02	287.684	275.601	28.4118	24.2443	-0.593266	0.042566	0.999995	ENSDARG00000018491	chr24	17189993	17190393	-70	65.6394	72.7503	87.6451	56.271	47.1772	46.3768	III	blue
pdia5	-1.74026	-1.73433	5.57729e-25	6.25328e-24	453.963	28.4894	27.037	7.89619	8.79354	1.78628	0.0338856	0.999995	ENSDARG00000069242	chr9	37959005	37959405	14155	2.98361	5.82002	3.24612	9.78626	22.1143	9.66184	II	black
pdlim4	-0.745109	-0.740719	0.000786521	0.00181703	204.831	12.0992	13.3285	7.41845	7.75634	1.64634	0.0309841	0.999995	ENSDARG00000068973	chr21	43790149	43790549	15968	11.9344	2.91001	2.16408	24.4657	16.2172	12.5604	II	black
pdlim5a	1.33913	1.28658	0.0214886	0.0380061	46.4583	0.833002	0.595719	1.14396	2.51821	-2.77121	0.0268589	0.999995	ENSDARG00000101777	chr5	7333167	7333567	-3423	7.45902	4.36502	8.65631	2.44657	0	0	VI	black
pdzrn3b	1.08426	1.07477	6.27811e-05	0.000167827	152.607	2.27192	2.81846	5.67778	5.05545	-1.39098	0.0417474	0.999995	ENSDARG00000073869	chr6	44563353	44563753	-159107	22.3771	17.4601	15.1485	7.3397	5.89716	7.72947	VI	black
pebp1	0.739556	0.738101	7.6237e-09	3.06222e-08	876.557	27.4423	27.501	44.0975	47.7366	-0.597865	0.0420142	0.999995	ENSDARG00000042069	chr5	14850470	14850870	-67	77.5738	84.3903	81.1529	48.9313	63.3944	48.3092	VI	black
per1a	2.03018	2.00784	2.39971e-11	1.17271e-10	123.76	0.95355	1.22029	4.46282	4.35966	-0.611868	0.0389538	0.999995	ENSDARG00000056885	chr10	22861975	22862375	-3325	86.5246	66.9302	75.7427	56.271	56.023	37.6812	VI	black
perp	0.368682	0.36787	0.00647082	0.0127175	1008.34	20.9503	22.4365	26.267	29.8039	1.11751	0.0128139	0.559666	ENSDARG00000063572	chr13	1062951	1063300	37941	15	10	19	21	24	30	I	red
perp	0.368682	0.36787	0.00647082	0.0127175	1008.34	20.9503	22.4365	26.267	29.8039	1.58872	0.0279312	0.999995	ENSDARG00000063572	chr13	1048160	1048560	23175	5.96722	4.36502	8.65631	26.9122	14.7429	15.4589	I	red
pex11a	-1.06947	-1.05861	0.000250109	0.000617402	113.653	6.82958	6.21516	2.97494	3.26743	-1.17498	0.0172693	0.61312	ENSDARG00000060707	chr18	25558701	25559600	-199	25	33	30	9	9	13	III	blue
pfkfb4a	-1.04024	-1.03408	2.87327e-06	8.97278e-06	239.662	13.5034	13.198	5.85007	7.21378	2.40878	0.031542	0.999995	ENSDARG00000055540	chr11	34176613	34177013	133290	2.98361	1.45501	1.08204	12.2328	10.32	6.76329	II	black
pfkfb4a	-1.04024	-1.03408	2.87327e-06	8.97278e-06	239.662	13.5034	13.198	5.85007	7.21378	2.29216	0.0420993	0.999995	ENSDARG00000055540	chr11	34252647	34253047	57256	1.4918	1.45501	3.24612	12.2328	13.2686	4.83092	II	black
pfkfb4a	-1.04024	-1.03408	2.87327e-06	8.97278e-06	239.662	13.5034	13.198	5.85007	7.21378	1.57269	0.0275371	0.999995	ENSDARG00000055540	chr11	34336631	34337031	-26728	5.96722	7.27503	4.32816	19.5725	19.1658	13.5266	II	black
pgam2	3.70511	3.29008	0.000285688	0.000700262	320.546	4.38818	2.94595	17.3649	78.4363	-1.54375	0.00325958	0.368343	ENSDARG00000057571	chr21	18962551	18962750	7345	16	21	27	2	7	9	VI	black
phc2a	-2.25832	-2.25345	1.43102e-63	6.18192e-62	900.722	32.8059	33.1258	7.19487	6.53697	-0.668692	0.0406812	0.999995	ENSDARG00000056695	chr23	22146007	22146407	58020	67.1312	84.3903	91.9733	34.2519	61.9201	57.0048	III	blue
phc2a	-2.25832	-2.25345	1.43102e-63	6.18192e-62	900.722	32.8059	33.1258	7.19487	6.53697	-0.59474	0.0468952	0.999995	ENSDARG00000056695	chr23	22051633	22052033	152394	80.5574	101.85	90.8913	46.4847	67.8173	66.6667	III	blue
phtf2	0.794787	0.791802	7.12436e-06	2.1336e-05	488.642	18.326	22.5379	35.8875	34.8136	0.939121	0.0310422	0.711696	ENSDARG00000102123	chr4	236101	236700	1778	14	12	24	14	20	44	I	red
phyhiplb	0.567109	0.562987	0.021412	0.0378808	248.672	9.14645	10.6307	12.6123	16.7548	1.44547	0.0333951	0.999995	ENSDARG00000070498	chr12	7400826	7401226	-11066	4.47541	8.73003	7.57427	22.0191	16.2172	18.3575	I	red
pi4k2b	-1.36534	-1.36251	2.7156e-25	3.07482e-24	755.129	38.195	38.4428	15.1462	14.5641	-1.71241	0.0222634	0.999995	ENSDARG00000013881	chr1	14845377	14845777	273363	19.3934	14.5501	20.5587	2.44657	10.32	3.86474	III	blue
pigrl3.5	1.15633	1.12433	0.0176765	0.0318335	40.8333	1.71375	1.41493	3.8962	3.07141	1.22463	0.00670387	0.445111	ENSDARG00000099938	chr2	51582101	51582200	-180	9	12	7	18	13	22	I	red
pih1d2	-0.908036	-0.896716	0.00516992	0.0103281	115.76	9.49102	9.43102	5.95136	4.03237	2.02218	0.0191048	0.999995	ENSDARG00000014849	chr15	18231330	18231730	-4905	2.98361	2.91001	5.41019	22.0191	13.2686	10.628	II	black
pik3r1	1.3547	1.35214	3.66442e-27	4.53557e-26	5392.09	48.627	48.046	111.679	135.657	-0.792574	0.0144229	0.999995	ENSDARG00000038524	chr5	54169189	54169589	17	61.164	62.5652	75.7427	39.145	38.3315	37.6812	VI	black
pik3r3a	0.886123	0.883579	1.01473e-08	4.01971e-08	1180.48	19.7553	19.4557	32.2338	40.3505	2.07643	0.0199801	0.999995	ENSDARG00000103038	chr2	3121465	3121865	6038	1.4918	5.82002	3.24612	17.126	20.64	6.76329	I	red
pim2	-0.712071	-0.703663	0.0236971	0.0414848	105.041	4.2842	4.3105	2.29061	2.99584	1.62044	0.0380184	0.999995	ENSDARG00000059001	chr8	8887333	8887733	-1752	4.47541	5.82002	4.32816	7.3397	25.0629	12.5604	II	black
pim3	0.630247	0.629253	3.79789e-08	1.43236e-07	2200.7	56.8046	60.774	86.0346	96.0246	2.69928	0.0332802	0.999995	ENSDARG00000055129	chr25	29228827	29229227	9682	2.98361	0	1.08204	7.3397	13.2686	5.7971	I	red
piwil1	-3.20693	-3.19269	1.48218e-62	6.16131e-61	670.133	31.1667	30.0517	2.81562	3.90394	-1.34209	0.048591	0.999995	ENSDARG00000041699	chr8	44089099	44089499	155908	16.4098	23.2801	17.3126	4.89313	11.7943	5.7971	III	blue
piwil1	-3.20693	-3.19269	1.48218e-62	6.16131e-61	670.133	31.1667	30.0517	2.81562	3.90394	1.96456	0.0477162	0.999995	ENSDARG00000041699	chr8	44024094	44024494	220913	1.4918	5.82002	1.08204	7.3397	17.6915	7.72947	II	black
piwil1	-3.20693	-3.19269	1.48218e-62	6.16131e-61	670.133	31.1667	30.0517	2.81562	3.90394	-1.09312	0.044363	0.758549	ENSDARG00000041699	chr8	44264401	44264550	-19269	23	16	15	6	4	11	III	blue
pkmb	4.10582	3.52644	0.000407624	0.000980062	751.678	3.25796	3.73301	16.1866	104.185	-1.6852	0.0439043	0.999995	ENSDARG00000099860	chr25	28817612	28818012	99075	17.9016	11.64	9.73835	4.89313	4.42287	2.89855	VI	black
pkmb	4.10582	3.52644	0.000407624	0.000980062	751.678	3.25796	3.73301	16.1866	104.185	-2.15201	0.0345022	0.999995	ENSDARG00000099860	chr25	28775818	28776218	57281	10.4426	14.5501	7.57427	2.44657	2.94858	1.93237	VI	black
pkmyt1	-0.642541	-0.641142	1.85944e-06	5.92431e-06	669.95	29.0256	29.7738	19.1641	18.4594	-1.05586	0.0102608	0.999995	ENSDARG00000074730	chr12	14964328	14964728	-280	50.7213	37.8301	43.2816	24.4657	17.6915	21.256	III	blue
pkmyt1	-0.642541	-0.641142	1.85944e-06	5.92431e-06	669.95	29.0256	29.7738	19.1641	18.4594	-1.23326	0.00717431	0.452823	ENSDARG00000074730	chr12	14964251	14964900	-328	35	28	34	9	7	17	III	blue
pkz	-0.772581	-0.766168	0.00338914	0.00698487	140.894	5.74654	5.59787	3.09801	3.57393	-0.713026	0.0175728	0.999995	ENSDARG00000052396	chr13	49886847	49887247	-171	74.5902	74.2053	129.845	66.0573	60.4458	43.4783	III	blue
plk2b	2.01756	2.01387	4.26066e-60	1.60919e-58	1008.37	13.2481	13.8504	54.8045	54.8247	2.66874	0.020054	0.999995	ENSDARG00000019130	chr8	17072368	17072768	29591	0	2.91001	2.16408	12.2328	13.2686	6.76329	I	red
plp2	0.892696	0.890455	6.81449e-10	2.99869e-09	1439.02	65.9625	61.1428	106.87	129.507	-0.982703	0.0473625	0.769654	ENSDARG00000036630	chr8	49342601	49342900	13869	18	30	25	8	7	15	VI	black
plxna4	1.26401	1.25773	5.44226e-10	2.41495e-09	633.063	5.50551	5.15693	10.8085	14.8662	-2.35332	0.0185168	0.999995	ENSDARG00000019328	chr4	15439883	15440283	-18386	16.4098	8.73003	9.73835	4.89313	0	1.93237	VI	black
plxnb2b	-1.46091	-1.43568	0.000130285	0.000334089	68.8419	1.34124	1.5679	0.488551	0.573215	2.36622	0.0398025	0.999995	ENSDARG00000036985	chr25	5512756	5513156	127447	0	4.36502	2.16408	22.0191	2.94858	8.69565	II	black
plxnd1	0.420535	0.41867	0.0288468	0.0496001	311.348	8.87264	10.3637	12.8761	12.8168	1.11833	0.0496733	0.774084		chr8	54163051	54163850	-8570	9	12	16	14	18	34	I	red
pmp22a	0.742051	0.736537	0.00297084	0.00620011	207.941	11.2156	10.3881	20.3619	15.6642	-1.56537	0.037229	0.999995	ENSDARG00000105223	chr3	49704857	49705257	118410	31.3279	18.9151	7.57427	4.89313	8.84573	5.7971	VI	black
pmp22a	0.742051	0.736537	0.00297084	0.00620011	207.941	11.2156	10.3881	20.3619	15.6642	1.7853	0.045065	0.999995	ENSDARG00000105223	chr3	49684831	49685231	138436	2.98361	7.27503	1.08204	17.126	13.2686	8.69565	I	red
pnrc2	0.411316	0.410934	2.90907e-06	9.08027e-06	3195.19	72.2799	70.4842	94.4597	95.4477	-0.497428	0.0323186	0.999995	ENSDARG00000053291	chr16	33151442	33151842	5	125.312	129.495	127.681	100.309	91.4059	79.2271	VI	black
poc1b	-2.45265	-2.43703	2.48768e-26	2.97598e-25	232.01	13.7501	12.5361	2.428	2.37172	1.84216	0.0493809	0.999995	ENSDARG00000021110	chr25	18317778	18318178	21103	2.98361	2.91001	4.32816	17.126	11.7943	7.72947	II	black
poc1b	-2.45265	-2.43703	2.48768e-26	2.97598e-25	232.01	13.7501	12.5361	2.428	2.37172	2.15642	0.0132049	0.999995	ENSDARG00000021110	chr25	18295003	18295403	43878	5.96722	0	4.32816	14.6794	17.6915	13.5266	II	black
polr1c	-0.538896	-0.536431	0.00586562	0.0116179	267.074	20.9114	19.5224	14.2448	13.5704	-1.11114	0.0435166	0.999995	ENSDARG00000039400	chr13	28570502	28570902	10759	25.3607	36.3751	17.3126	14.6794	10.32	11.5942	III	blue
polr2gl	-1.32235	-1.31751	3.66972e-14	2.21912e-13	479.085	37.3304	39.4787	14.0313	16.8184	-1.06811	0.0327201	0.720982	ENSDARG00000056127	chr14	26416151	26416400	-1263	19	23	19	6	7	11	III	blue
pomgnt1	-0.642006	-0.639616	0.000272865	0.000671071	446.489	14.1389	11.8802	8.34805	8.34861	-1.05062	0.0310186	0.711696	ENSDARG00000052025	chr6	33261051	33261350	169051	16	26	28	9	5	13	III	blue
pomgnt1	-0.642006	-0.639616	0.000272865	0.000671071	446.489	14.1389	11.8802	8.34805	8.34861	-1.25768	0.0475357	0.999995	ENSDARG00000052025	chr6	33184401	33184801	92452	19.3934	21.8251	18.3947	7.3397	11.7943	5.7971	III	blue
pot1	-0.991961	-0.978309	0.00364643	0.00747205	83.4252	3.97775	3.87845	2.16934	1.75396	-1.86964	0.0320631	0.999995	ENSDARG00000079915	chr25	26746794	26747441	-220032	11.9344	10.185	17.3126	4.89313	5.89716	0	III	blue
pot1	-0.991961	-0.978309	0.00364643	0.00747205	83.4252	3.97775	3.87845	2.16934	1.75396	-2.78707	0.00380875	0.999995	ENSDARG00000079915	chr25	26726439	26726839	-240511	14.918	16.0051	12.9845	2.44657	2.94858	0.966184	III	blue
pot1	-0.991961	-0.978309	0.00364643	0.00747205	83.4252	3.97775	3.87845	2.16934	1.75396	-1.35657	0.00982791	0.527931	ENSDARG00000079915	chr25	26872101	26872300	-94950	14	19	31	3	10	7	III	blue
pot1	-0.991961	-0.978309	0.00364643	0.00747205	83.4252	3.97775	3.87845	2.16934	1.75396	-1.6291	0.0408475	0.999995	ENSDARG00000079915	chr25	26779875	26780275	-187075	10.4426	18.9151	12.9845	4.89313	5.89716	2.89855	III	blue
pot1	-0.991961	-0.978309	0.00364643	0.00747205	83.4252	3.97775	3.87845	2.16934	1.75396	-2.05211	0.0348989	0.999995	ENSDARG00000079915	chr25	26953566	26953966	-13384	11.9344	11.64	10.8204	2.44657	2.94858	2.89855	III	blue
pot1	-0.991961	-0.978309	0.00364643	0.00747205	83.4252	3.97775	3.87845	2.16934	1.75396	2.43951	0.0108571	0.999995	ENSDARG00000079915	chr25	27008422	27008822	41472	1.4918	2.91001	3.24612	19.5725	10.32	11.5942	II	black
pou3f3a	0.651376	0.649273	7.24806e-05	0.000192124	394.949	8.57095	8.65939	13.777	13.2624	-1.16038	0.0433067	0.999995	ENSDARG00000042032	chr9	6682394	6682794	1120	17.9016	29.1001	27.051	12.2328	7.37144	13.5266	VI	black
pou3f3b	0.928889	0.925595	6.79419e-08	2.51153e-07	1129.16	19.6124	17.8528	40.3409	30.919	-1.17655	0.0475326	0.769654	ENSDARG00000095896	chr6	14699651	14699900	-123234	25	15	18	5	9	7	VI	black
pou3f3b	0.928889	0.925595	6.79419e-08	2.51153e-07	1129.16	19.6124	17.8528	40.3409	30.919	-1.72411	0.0478752	0.999995	ENSDARG00000095896	chr6	14581360	14581760	-241450	23.8689	14.5501	12.9845	0	5.89716	9.66184	VI	black
pou3f3b	0.928889	0.925595	6.79419e-08	2.51153e-07	1129.16	19.6124	17.8528	40.3409	30.919	-1.1196	0.0365407	0.732605	ENSDARG00000095896	chr6	14527251	14527450	-295660	10	23	24	2	5	15	VI	black
pou3f3b	0.928889	0.925595	6.79419e-08	2.51153e-07	1129.16	19.6124	17.8528	40.3409	30.919	-1.02689	0.0453026	0.760623	ENSDARG00000095896	chr6	14819501	14819650	-3434	12	14	32	1	13	9	VI	black
pou4f1	0.790559	0.784356	0.00204993	0.00440619	145.768	3.27347	3.12471	5.3186	5.77661	-1.94611	0.0282769	0.999995	ENSDARG00000005559	chr6	5203408	5203808	823752	11.9344	18.9151	14.0665	4.89313	0	6.76329	VI	black
pou4f1	0.790559	0.784356	0.00204993	0.00440619	145.768	3.27347	3.12471	5.3186	5.77661	1.69663	0.0289012	0.999995	ENSDARG00000005559	chr6	4992030	4992430	612374	5.96722	2.91001	5.41019	17.126	11.7943	17.3913	I	red
pou4f1	0.790559	0.784356	0.00204993	0.00440619	145.768	3.27347	3.12471	5.3186	5.77661	1.8751	0.0460613	0.999995	ENSDARG00000005559	chr6	5095600	5096000	715944	1.4918	2.91001	6.49223	19.5725	5.89716	14.4928	I	red
pou4f2	1.16083	1.13109	0.0130333	0.0240861	44.2824	1.32566	1.6965	3.63341	3.06884	-2.76352	0.0317814	0.999995	ENSDARG00000069737	chr1	35813481	35813881	108772	11.9344	10.185	7.57427	0	1.47429	2.89855	VI	black
ppan	-1.50231	-1.49889	1.35581e-27	1.71015e-26	692.615	45.3167	45.1117	16.4492	15.4069	-0.970594	0.0307472	0.711696	ENSDARG00000022232	chr3	54299151	54299450	-34	26	26	33	9	16	9	III	blue
ppap2d	0.856548	0.853078	3.16219e-06	9.83785e-06	506.054	17.4987	18.9709	29.554	36.5837	1.59337	0.0493922	0.999995	ENSDARG00000069940	chr3	50703503	50703903	191849	5.96722	5.82002	3.24612	24.4657	7.37144	13.5266	I	red
ppap2d	0.856548	0.853078	3.16219e-06	9.83785e-06	506.054	17.4987	18.9709	29.554	36.5837	-1.09679	0.032748	0.720982	ENSDARG00000069940	chr3	50569001	50569200	57246	11	22	23	5	8	8	VI	black
ppfia2	1.01242	1.00692	1.99799e-06	6.3489e-06	342.858	4.32595	5.73832	10.2673	9.9595	-2.26872	0.0370217	0.999995	ENSDARG00000013000	chr4	22334309	22334709	152387	17.9016	13.095	6.49223	0	2.94858	4.83092	VI	black
ppfia2	1.01242	1.00692	1.99799e-06	6.3489e-06	342.858	4.32595	5.73832	10.2673	9.9595	-2.09476	0.0088252	0.999995	ENSDARG00000013000	chr4	22432953	22433353	53743	16.4098	20.3701	21.6408	0	8.84573	4.83092	VI	black
ppiab	0.492589	0.491696	6.15943e-05	0.000164776	6435.65	483.312	538.697	775.632	661.575	1.72004	0.0462104	0.999995	ENSDARG00000103994	chr10	45506181	45506581	7419	5.96722	4.36502	1.08204	12.2328	14.7429	10.628	I	red
ppifa	-1.13448	-1.12814	1.49257e-07	5.32101e-07	251.451	28.7825	27.4157	11.6834	14.0682	2.48428	0.0456234	0.999995	ENSDARG00000007409	chr13	30437336	30437736	-4212	0	1.45501	3.24612	7.3397	7.37144	11.5942	II	black
ppil2	-1.92008	-1.91521	8.85412e-40	1.79513e-38	693.548	47.5042	46.4887	13.0508	11.697	1.86181	0.0244619	0.999995	ENSDARG00000002016	chr5	12448579	12448979	40215	2.98361	4.36502	4.32816	14.6794	13.2686	14.4928	II	black
ppm1bb	0.388346	0.387882	9.74817e-05	0.000254064	1874.52	37.5156	38.0246	48.4484	50.4607	-2.10717	0.0399297	0.999995	ENSDARG00000011496	chr12	25410533	25410933	69372	13.4262	16.0051	4.32816	2.44657	4.42287	0.966184	VI	black
ppp1r12c	0.554017	0.552235	0.000717089	0.00166623	586.164	11.2935	10.641	14.7965	17.4963	2.39346	0.00952184	0.999995	ENSDARG00000052423	chr6	19554107	19554507	2130	1.4918	1.45501	5.41019	12.2328	16.2172	15.4589	I	red
ppp1r13ba	1.77339	1.7716	2.406e-83	1.69175e-81	11405.2	95.0599	95.0957	340.251	309.707	-0.946729	0.049726	0.774084	ENSDARG00000004377	chr17	14663101	14663200	12	16	16	22	0	8	16	VI	black
ppp1r14aa	0.591823	0.591266	2.29325e-11	1.12234e-10	4169.19	297.911	283.933	444.614	432.371	1.86784	0.0436765	0.999995	ENSDARG00000011239	chr5	36122727	36123127	-7647	0	5.82002	4.32816	9.78626	11.7943	15.4589	I	red
ppp1r14c	0.752434	0.744906	0.00938466	0.0178241	164.794	5.5158	5.42196	7.6411	10.8812	-2.2642	0.015774	0.999995	ENSDARG00000077341	chr23	39939347	39939747	16697	11.9344	16.0051	11.9024	2.44657	2.94858	2.89855	VI	black
ppp1r15b	-2.01022	-1.99136	8.02072e-13	4.39394e-12	134.574	7.95233	8.43725	2.03589	2.02974	2.19496	0.0377979	0.999995	ENSDARG00000068128	chr18	27071052	27071452	-24223	2.98361	1.45501	2.16408	12.2328	7.37144	10.628	II	black
ppp1r1c	1.11307	1.10976	1.6412e-12	8.76568e-12	704.443	32.9107	33.1344	77.4722	65.119	-2.16239	0.024433	0.999995	ENSDARG00000038941	chr9	44567786	44568186	-61246	8.95082	8.73003	15.1485	4.89313	1.47429	0.966184	VI	black
ppp2r2ab	-0.412932	-0.412259	0.000395047	0.000951208	1121.5	38.4226	37.3008	29.2634	27.5648	-1.54671	0.033369	0.999995	ENSDARG00000006624	chr10	18742042	18742442	-177677	19.3934	24.7351	8.65631	7.3397	5.89716	4.83092	III	blue
ppp2r2ab	-0.412932	-0.412259	0.000395047	0.000951208	1121.5	38.4226	37.3008	29.2634	27.5648	-1.70196	0.0481647	0.999995	ENSDARG00000006624	chr10	18523731	18524404	-395851	11.9344	16.0051	8.65631	4.89313	4.42287	1.93237	III	blue
ppp2r2bb	0.835397	0.830055	0.000303208	0.000740734	490.694	9.92456	9.39987	13.9807	20.6091	1.89411	0.0459401	0.999995	ENSDARG00000099221	chr21	41732313	41732713	48171	4.47541	2.91001	3.24612	24.4657	4.42287	10.628	I	red
ppp2r2d	-0.544455	-0.543214	7.88991e-05	0.000208219	668.065	29.4745	29.4698	20.9606	19.385	-1.60995	0.0394934	0.999995	ENSDARG00000102009	chr12	41631564	41631964	-414242	14.918	10.185	15.1485	7.3397	2.94858	2.89855	III	blue
ppp4r2a	-0.970195	-0.967498	1.84405e-10	8.49949e-10	594.87	25.9732	24.4706	12.1734	13.6579	-1.63426	0.0277214	0.999995	ENSDARG00000026540	chr23	10984619	10985019	114603	13.4262	20.3701	20.5587	7.3397	1.47429	8.69565	III	blue
ppp4r2b	-1.02902	-1.02687	7.00565e-15	4.43311e-14	805.268	36.2697	34.7835	16.7928	18.1	-1.27571	0.0406279	0.999995	ENSDARG00000053447	chr6	44274289	44274689	74676	29.8361	24.7351	15.1485	7.3397	11.7943	9.66184	III	blue
ppp6r2a	-0.993628	-0.990283	3.00041e-09	1.24921e-08	491.531	15.3663	16.8717	7.59417	8.63534	-1.24393	0.0385172	0.736632	ENSDARG00000045540	chr4	20093451	20093950	201	15	23	20	4	8	8	III	blue
ppp6r3	-0.404462	-0.404011	2.69261e-05	7.52951e-05	1935.27	43.7693	43.8463	32.9552	33.248	2.06094	0.046865	0.999995	ENSDARG00000013379	chr25	10514186	10514586	18719	4.47541	1.45501	1.08204	9.78626	8.84573	10.628	II	black
prdm9	-1.69201	-1.68644	2.02958e-24	2.20997e-23	430.377	18.8511	18.3605	5.90735	5.58818	0.967529	0.0429406	0.755351	ENSDARG00000005382	chr12	9739351	9739500	13195	6	13	14	11	19	23	II	black
prdx5	0.785907	0.784753	1.20952e-12	6.50473e-12	1474.56	113.764	108.369	196.891	186.049	-1.24209	0.0102729	0.540055	ENSDARG00000055064	chr21	26633201	26633450	12548	24	16	36	4	10	12	VI	black
prim1	-2.07412	-2.0603	1.89414e-18	1.50472e-17	245.896	19.4316	20.3512	5.31276	4.03298	-1.3456	0.0332522	0.999995	ENSDARG00000040163	chr23	17912606	17913006	-38	20.8853	18.9151	27.051	7.3397	7.37144	11.5942	III	blue
prim1	-2.07412	-2.0603	1.89414e-18	1.50472e-17	245.896	19.4316	20.3512	5.31276	4.03298	-1.61708	0.00197522	0.289215	ENSDARG00000040163	chr23	17912801	17913000	56	17	19	30	5	6	6	III	blue
prim2	-3.76624	-3.74684	1.01883e-73	5.83029e-72	428.868	32.842	31.0411	2.20623	2.53425	-2.0083	0.0355253	0.999995	ENSDARG00000052721	chr13	23378905	23379305	102771	11.9344	13.095	14.0665	2.44657	1.47429	5.7971	III	blue
prim2	-3.76624	-3.74684	1.01883e-73	5.83029e-72	428.868	32.842	31.0411	2.20623	2.53425	-1.65917	0.0252215	0.999995	ENSDARG00000052721	chr13	23360357	23360757	121319	25.3607	17.4601	14.0665	4.89313	4.42287	8.69565	III	blue
prkab1a	0.92046	0.918376	2.05884e-11	1.01324e-10	1179.18	39.2082	37.7403	67.1851	78.6957	-1.99818	0.03801	0.999995	ENSDARG00000044183	chr10	17946180	17946580	-32748	19.3934	8.73003	18.3947	0	2.94858	8.69565	VI	black
prmt6	-1.65061	-1.64425	3.70371e-20	3.21257e-19	488.256	39.5704	42.4741	14.2929	11.6795	-1.88201	0.0490417	0.999995	ENSDARG00000069706	chr24	29196668	29197068	-81310	14.918	11.64	12.9845	0	5.89716	4.83092	III	blue
prmt6	-1.65061	-1.64425	3.70371e-20	3.21257e-19	488.256	39.5704	42.4741	14.2929	11.6795	-1.74464	0.0270764	0.999995	ENSDARG00000069706	chr24	29071473	29071873	-206505	11.9344	16.0051	16.2306	4.89313	4.42287	3.86474	III	blue
prmt6	-1.65061	-1.64425	3.70371e-20	3.21257e-19	488.256	39.5704	42.4741	14.2929	11.6795	-1.69906	0.0341036	0.999995	ENSDARG00000069706	chr24	29316885	29317285	38907	17.9016	10.185	19.4767	2.44657	7.37144	4.83092	III	blue
prmt9	-1.81766	-1.8101	1.90188e-22	1.85132e-21	325.934	15.1636	14.9012	4.3597	4.15356	-1.88285	0.0436548	0.999995	ENSDARG00000036755	chr1	36053819	36054219	-13899	20.8853	7.27503	9.73835	2.44657	5.89716	1.93237	III	blue
prnpb	1.30011	1.29515	3.2171e-13	1.79568e-12	401.021	7.39458	8.44643	18.7628	20.2022	0.873053	0.045156	0.760459	ENSDARG00000044048	chr10	20635001	20635100	-36267	9	10	12	10	15	22	I	red
prnpb	1.30011	1.29515	3.2171e-13	1.79568e-12	401.021	7.39458	8.44643	18.7628	20.2022	-1.44605	0.0350254	0.999995	ENSDARG00000044048	chr10	20666248	20666941	-4723	13.4262	13.095	22.7228	9.78626	4.42287	3.86474	VI	black
prokr1a	1.64061	1.59075	0.00134522	0.00298514	50.195	1.6101	0.801306	3.46736	4.16215	-2.89015	0.0407079	0.999995	ENSDARG00000074182	chr1	51030093	51030493	20284	8.95082	8.73003	7.57427	0	1.47429	1.93237	VI	black
pros1	-0.785306	-0.783654	3.01738e-09	1.25548e-08	784.892	30.522	32.989	18.5556	18.2596	-0.913145	0.00979226	0.999995	ENSDARG00000068261	chr1	415988	416388	-57253	56.6885	66.9302	51.9379	31.8053	32.4344	28.9855	III	blue
pros1	-0.785306	-0.783654	3.01738e-09	1.25548e-08	784.892	30.522	32.989	18.5556	18.2596	-0.823906	0.0122371	0.556936	ENSDARG00000068261	chr1	415901	416450	-57241	42	58	68	14	30	27	III	blue
prox1a	0.854036	0.844772	0.0046442	0.0093599	116.405	2.1323	2.6955	4.12356	4.58702	1.50853	0.0390181	0.999995	ENSDARG00000055158	chr17	32949462	32950214	-39099	10.4426	4.36502	2.16408	14.6794	16.2172	17.3913	I	red
prox1a	0.854036	0.844772	0.0046442	0.0093599	116.405	2.1323	2.6955	4.12356	4.58702	2.14534	0.0433301	0.999995	ENSDARG00000055158	chr17	32946015	32946415	-35476	2.98361	1.45501	2.16408	9.78626	5.89716	13.5266	I	red
prpf18	-0.352624	-0.351786	0.0122467	0.0227402	592.14	40.6566	41.9939	32.9758	31.6731	2.3998	0.0449276	0.999995	ENSDARG00000058306	chr18	8439124	8439524	-4800	4.47541	0	1.08204	17.126	7.37144	4.83092	II	black
prpf3	-1.27646	-1.27363	6.51351e-21	5.86127e-20	696.057	21.5113	20.9426	8.55854	8.9957	-2.70438	0.0367547	0.999995	ENSDARG00000086425	chr16	9591748	9592148	-29277	8.95082	8.73003	10.8204	0	1.47429	2.89855	III	blue
prpf38b	-0.734382	-0.732641	1.79066e-07	6.32737e-07	733.037	35.0331	35.5755	22.4268	19.9041	1.83151	0.000412837	0.138402	ENSDARG00000053101	chr2	45809851	45810000	984	6	6	7	19	14	21	II	black
prpf39	0.34811	0.347387	0.00818008	0.0157352	2087.37	56.3878	60.0863	80.531	67.5371	2.02749	0.0432612	0.999995	ENSDARG00000100209	chr20	54473473	54473873	-4808	1.4918	2.91001	3.24612	4.89313	11.7943	14.4928	I	red
prpf40a	-0.840437	-0.839363	3.71198e-16	2.561e-15	1591.56	52.2796	50.6396	28.7263	28.7643	-0.684268	0.0289152	0.999995	ENSDARG00000058467	chr9	4708772	4709172	120	76.082	59.6552	74.6607	46.4847	51.6001	32.8503	III	blue
prpf40a	-0.840437	-0.839363	3.71198e-16	2.561e-15	1591.56	52.2796	50.6396	28.7263	28.7643	-0.689227	0.0235118	0.661191	ENSDARG00000058467	chr9	4708751	4709350	198	80	70	103	23	48	45	III	blue
prpf40a	-0.840437	-0.839363	3.71198e-16	2.561e-15	1591.56	52.2796	50.6396	28.7263	28.7643	1.40809	0.00527237	0.421263	ENSDARG00000058467	chr9	5005751	5005900	296974	6	9	9	17	13	21	II	black
prpf4bb	-0.488013	-0.48719	3.86247e-05	0.000106017	930.264	24.7132	24.7692	17.5718	17.7147	-1.55619	0.0463302	0.999995	ENSDARG00000040310	chr24	11411182	11411582	-45780	17.9016	17.4601	20.5587	0	10.32	8.69565	III	blue
psenen	-0.291948	-0.291338	0.0269828	0.0467172	703.231	65.7897	67.0212	55.325	53.0387	-0.920025	0.00572699	0.999995	ENSDARG00000068698	chr15	37641833	37642233	-2257	86.5246	75.6603	72.4966	29.3588	56.023	38.6474	III	blue
psenen	-0.291948	-0.291338	0.0269828	0.0467172	703.231	65.7897	67.0212	55.325	53.0387	-1.13157	0.00098657	0.214631	ENSDARG00000068698	chr15	37641451	37642300	-2414	50	54	64	13	20	25	III	blue
psma6b	0.397996	0.397131	0.00310546	0.00645051	654.821	51.7783	53.2867	69.7782	68.5709	1.04004	0.0263839	0.682112	ENSDARG00000013966	chr20	17120701	17120850	-113762	2	12	15	12	14	22	I	red
psma6l	-0.943664	-0.931202	0.0046987	0.00945965	87.2403	6.60848	7.67537	3.91391	3.47105	1.53896	0.0442327	0.999995	ENSDARG00000043899	chr15	47357445	47357845	-15833	5.96722	2.91001	7.57427	4.89313	23.5886	19.3237	II	black
psme3	-0.832035	-0.830753	2.0498e-13	1.16594e-12	1232.59	82.8997	79.8773	44.7058	46.8398	-1.18745	0.0245337	0.67074	ENSDARG00000012234	chr12	27121301	27121600	25	21	16	33	4	9	12	III	blue
pspc1	0.443227	0.44209	0.00244627	0.00518891	630.572	22.1315	19.7495	28.1493	28.8888	-1.44436	0.0068238	0.999995	ENSDARG00000006621	chr1	26750571	26750971	-364431	26.8525	40.7402	22.7228	14.6794	8.84573	9.66184	VI	black
pspc1	0.443227	0.44209	0.00244627	0.00518891	630.572	22.1315	19.7495	28.1493	28.8888	-1.35552	0.0135677	0.563637	ENSDARG00000006621	chr1	26750751	26751000	-364326	19	19	22	5	6	8	VI	black
ptbp1b	-1.23671	-1.23286	1.77365e-14	1.09407e-13	677.238	22.003	19.623	9.49396	8.12257	-1.83312	0.0447995	0.999995	ENSDARG00000031907	chr11	14216144	14216544	-47110	14.918	8.73003	16.2306	2.44657	2.94858	5.7971	III	blue
ptbp2a	-0.601899	-0.598341	0.00684496	0.0133654	229.188	5.96848	6.43342	4.42882	3.69992	-1.21209	0.0268953	0.999995	ENSDARG00000101947	chr24	30924699	30925099	67	31.3279	32.0101	27.051	7.3397	16.2172	15.4589	III	blue
ptbp2a	-0.601899	-0.598341	0.00684496	0.0133654	229.188	5.96848	6.43342	4.42882	3.69992	-1.32756	0.0109273	0.543575	ENSDARG00000101947	chr24	30924801	30925050	40	21	22	24	3	11	8	III	blue
ptbp2b	0.658753	0.657781	2.82387e-09	1.17905e-08	1183.02	26.9249	26.2907	42.0247	42.0096	-1.6732	0.0320746	0.999995	ENSDARG00000015901	chr2	20277318	20278060	158692	11.9344	23.2801	12.9845	4.89313	4.42287	5.7971	VI	black
ptbp2b	0.658753	0.657781	2.82387e-09	1.17905e-08	1183.02	26.9249	26.2907	42.0247	42.0096	-2.26727	0.0305627	0.999995	ENSDARG00000015901	chr2	20184158	20184558	65361	7.45902	14.5501	10.8204	2.44657	1.47429	2.89855	VI	black
ptbp2b	0.658753	0.657781	2.82387e-09	1.17905e-08	1183.02	26.9249	26.2907	42.0247	42.0096	-1.46936	0.044578	0.999995	ENSDARG00000015901	chr2	20112511	20112911	-6286	7.45902	23.2801	20.5587	7.3397	4.42287	6.76329	VI	black
ptbp2b	0.658753	0.657781	2.82387e-09	1.17905e-08	1183.02	26.9249	26.2907	42.0247	42.0096	-1.33381	0.0163743	0.604872	ENSDARG00000015901	chr2	20118851	20119500	179	20	25	26	6	5	12	VI	black
ptdss1a	-1.44619	-1.44044	2.06852e-15	1.36174e-14	340.549	21.2274	19.6926	7.57095	7.44756	1.43643	0.0446445	0.999995	ENSDARG00000012588	chr16	53336794	53337194	-54585	10.4426	8.73003	2.16408	17.126	30.9601	9.66184	II	black
ptdss1a	-1.44619	-1.44044	2.06852e-15	1.36174e-14	340.549	21.2274	19.6926	7.57095	7.44756	1.88956	0.000461676	0.143141	ENSDARG00000012588	chr16	53336951	53337100	-54553	5	10	4	6	36	18	II	black
ptmaa	0.791162	0.790113	5.12092e-14	3.05063e-13	5248.32	270.533	242.623	459.84	428.246	-1.28493	0.0197096	0.637755	ENSDARG00000021113	chr6	29760501	29760700	-40036	24	21	19	10	3	8	VI	black
ptmaa	0.791162	0.790113	5.12092e-14	3.05063e-13	5248.32	270.533	242.623	459.84	428.246	-0.741579	0.0494342	0.999995	ENSDARG00000021113	chr6	29761726	29762126	-38710	34.3115	53.8352	53.0199	31.8053	26.5372	26.087	VI	black
ptmaa	0.791162	0.790113	5.12092e-14	3.05063e-13	5248.32	270.533	242.623	459.84	428.246	-0.976264	0.0191998	0.634791	ENSDARG00000021113	chr6	29762951	29763650	-37336	26	31	57	7	17	21	VI	black
ptp4a2b	-0.593183	-0.592046	2.72011e-06	8.51661e-06	2709.46	122.351	120.589	87.7695	73.0771	0.977183	0.0327097	0.720982	ENSDARG00000035676	chr19	35901301	35901400	4244	10	9	9	10	21	14	II	black
ptpn11b	0.984853	0.977471	8.39612e-05	0.000220819	174.558	2.70068	3.25286	5.61822	6.14687	-1.55069	0.0301265	0.999995	ENSDARG00000012340	chr23	23908967	23909367	-82703	16.4098	32.0101	12.9845	4.89313	7.37144	8.69565	VI	black
ptpn11b	0.984853	0.977471	8.39612e-05	0.000220819	174.558	2.70068	3.25286	5.61822	6.14687	-1.34307	0.0384171	0.999995	ENSDARG00000012340	chr23	23911825	23912225	-79845	20.8853	17.4601	24.8869	4.89313	13.2686	6.76329	VI	black
ptpn2b	-0.656399	-0.65401	0.00016755	0.000423327	591.26	32.9	26.9178	19.8656	18.0735	-0.895385	0.0372241	0.735382	ENSDARG00000035986	chr19	12473101	12473400	-21	29	20	35	9	10	17	III	blue
ptpreb	0.996958	0.993545	3.67595e-09	1.51614e-08	944.324	16.8054	14.9047	28.1419	35.295	-2.47429	0.0175531	0.999995	ENSDARG00000021151	chr17	29372304	29372704	69880	7.45902	18.9151	14.0665	2.44657	0	4.83092	VI	black
ptprma	-1.40758	-1.39071	8.92395e-06	2.64319e-05	191.138	15.4049	17.032	4.56996	7.78732	3.18397	0.00953816	0.999995		chr24	41686805	41687205	69793	1.4918	0	2.16408	9.78626	14.7429	8.69565	II	black
ptprn2	1.16023	1.15795	1.27015e-19	1.07491e-18	2112.81	26.8945	25.9002	54.1589	63.9593	-1.34848	0.0401704	0.999995	ENSDARG00000035970	chr7	40083903	40084303	126758	23.8689	18.9151	20.5587	4.89313	10.32	9.66184	VI	black
pus1	-2.35087	-2.34109	2.43998e-36	4.39429e-35	448.352	40.7987	39.2197	8.60781	6.95112	-1.51573	0.0439214	0.999995	ENSDARG00000045562	chr21	14789145	14789545	-53705	25.3607	10.185	11.9024	7.3397	4.42287	4.83092	III	blue
pus10	-1.0635	-1.05844	9.90729e-08	3.60883e-07	334.533	18.2293	21.0008	10.0245	8.65501	-1.33543	0.0225943	0.65586	ENSDARG00000079973	chr1	53126801	53127200	44911	9	23	26	6	6	6	III	blue
pus10	-1.0635	-1.05844	9.90729e-08	3.60883e-07	334.533	18.2293	21.0008	10.0245	8.65501	-1.02331	0.0359153	0.729431	ENSDARG00000079973	chr1	53127351	53127500	45337	12	22	20	3	8	11	III	blue
pwp2h	-1.97406	-1.96998	4.17978e-51	1.23057e-49	938.521	42.5815	41.0779	10.2049	11.1547	-1.03485	0.0259616	0.680611	ENSDARG00000037109	chr1	28146401	28146600	34	18	18	26	4	8	13	III	blue
pxna	-1.34974	-1.34432	1.79105e-13	1.0236e-12	479.891	22.6126	23.5099	10.0264	7.96615	-2.33719	0.0481862	0.999995	ENSDARG00000088590	chr5	6104222	6104622	-5881	7.45902	10.185	11.9024	0	2.94858	2.89855	III	blue
qsox1	-3.60708	-3.58118	9.64384e-49	2.5911e-47	314.505	15.787	18.4522	1.52988	1.24257	1.78708	0.0370079	0.999995	ENSDARG00000039459	chr8	14542742	14543142	-25862	5.96722	1.45501	4.32816	12.2328	17.6915	10.628	II	black
qtrt1	-1.92845	-1.91678	1.21169e-17	9.1737e-17	268.862	26.2494	25.177	7.55011	5.83953	-1.85788	0.0360742	0.999995	ENSDARG00000043105	chr3	50190699	50191099	126557	23.8689	20.3701	8.65631	0	5.89716	8.69565	III	blue
rab11ba	0.356781	0.356292	0.00083734	0.00192542	1623.06	64.8057	68.5226	87.0773	83.5007	-0.889041	0.0436096	0.756417	ENSDARG00000041878	chr22	17474951	17475050	20	14	13	32	3	9	14	VI	black
rab11bb	1.02604	1.02395	3.91784e-15	2.5288e-14	742.195	33.5354	34.6204	68.808	69.9561	0.795322	0.000201528	0.105673	ENSDARG00000090086	chr2	56358401	56358800	19278	63	137	230	138	176	238	I	red
rab18a	0.638177	0.636629	7.17673e-06	2.14831e-05	1211.57	36.4421	31.9591	49.7226	56.9441	-1.85144	0.0456797	0.999995	ENSDARG00000055291	chr12	22719189	22719589	-80896	10.4426	7.27503	14.0665	4.89313	2.94858	0.966184	VI	black
rab1ba	0.454954	0.454544	1.50855e-07	5.37363e-07	4481.13	102.507	106.057	145.456	140.324	3.14747	0.00374121	0.999995	ENSDARG00000058044	chr7	17963818	17964218	115375	1.4918	0	3.24612	14.6794	14.7429	12.5604	I	red
rab1ba	0.454954	0.454544	1.50855e-07	5.37363e-07	4481.13	102.507	106.057	145.456	140.324	2.96493	0.0392104	0.999995	ENSDARG00000058044	chr7	17956597	17956997	108154	0	0	3.24612	9.78626	5.89716	9.66184	I	red
rab1ba	0.454954	0.454544	1.50855e-07	5.37363e-07	4481.13	102.507	106.057	145.456	140.324	-1.06862	0.0464958	0.765562	ENSDARG00000058044	chr7	17923901	17924150	75383	13	16	28	3	9	10	VI	black
rab35b	-3.28737	-3.27376	1.30889e-69	6.70629e-68	662.97	100.662	101.196	11.7537	8.64094	0.68485	0.0226586	0.65586	ENSDARG00000058425	chr8	3590101	3590800	129	35	45	46	30	53	70	II	black
rab3aa	0.439343	0.437962	0.00666882	0.013062	419.172	11.9884	12.8649	16.7225	16.9551	-1.0257	0.0282911	0.702128	ENSDARG00000056347	chr2	25212251	25212850	113	21	33	35	7	11	17	VI	black
rab3aa	0.439343	0.437962	0.00666882	0.013062	419.172	11.9884	12.8649	16.7225	16.9551	-0.888425	0.0471203	0.999995	ENSDARG00000056347	chr2	25212215	25212615	-22	31.3279	50.9252	27.051	26.9122	14.7429	17.3913	VI	black
rab40b	0.927099	0.925618	9.22636e-16	6.21944e-15	1415.24	39.0335	39.0455	70.9524	77.6438	-3.15236	0.0352478	0.999995	ENSDARG00000042410	chr12	31914540	31914940	36828	8.95082	5.82002	11.9024	0	0	2.89855	VI	black
racgap1	-4.13831	-4.09945	4.19406e-49	1.14312e-47	238.858	16.5946	17.2121	0.913723	1.02236	1.11032	0.0187777	0.62985	ENSDARG00000015460	chr23	33848601	33848850	-28	13	8	17	16	29	20	II	black
racgap1	-4.13831	-4.09945	4.19406e-49	1.14312e-47	238.858	16.5946	17.2121	0.913723	1.02236	-2.40484	0.0336387	0.999995	ENSDARG00000015460	chr23	33866666	33867408	-18339	14.918	13.095	5.41019	2.44657	0	3.86474	III	blue
rad21b	1.39056	1.38538	3.06776e-15	1.99472e-14	1012.12	23.3241	24.5063	54.1537	71.3892	2.21568	0.0491622	0.999995	ENSDARG00000035655	chr19	44969465	44969865	-475729	4.47541	0	2.16408	12.2328	14.7429	3.86474	I	red
rad21b	1.39056	1.38538	3.06776e-15	1.99472e-14	1012.12	23.3241	24.5063	54.1537	71.3892	-1.97171	0.029886	0.999995	ENSDARG00000035655	chr19	44895658	44896058	-401922	10.4426	11.64	16.2306	2.44657	4.42287	2.89855	VI	black
rad52	-2.46631	-2.44431	2.27005e-19	1.88966e-18	161.98	18.8547	17.2135	3.46701	3.01862	2.49641	0.0306309	0.999995	ENSDARG00000005274	chr25	20995378	20995778	-5758	1.4918	1.45501	2.16408	4.89313	16.2172	7.72947	II	black
rae1	-0.671512	-0.670022	7.97043e-07	2.63666e-06	735.909	49.37	45.5237	30.3053	29.2676	-1.12917	0.0194267	0.634791	ENSDARG00000007196	chr6	20266251	20266550	-2	23	25	31	6	12	11	III	blue
rae1	-0.671512	-0.670022	7.97043e-07	2.63666e-06	735.909	49.37	45.5237	30.3053	29.2676	-1.03509	0.0411933	0.999995	ENSDARG00000007196	chr6	20266277	20266677	75	31.3279	24.7351	27.051	14.6794	16.2172	9.66184	III	blue
ranbp3b	-0.840081	-0.838574	6.53174e-12	3.33114e-11	929.888	51.1072	52.4919	29.6061	28.1898	-1.969	0.0358297	0.999995	ENSDARG00000069056	chr2	53976354	53976754	85403	8.95082	11.64	11.9024	4.89313	1.47429	1.93237	III	blue
rapgef5b	-5.53643	-4.79443	5.59133e-06	1.69146e-05	22.1331	3.50585	2.69194	0.112312	0	-1.60974	0.0277023	0.999995	ENSDARG00000074307	chr16	19330435	19330835	106977	35.8033	14.5501	15.1485	2.44657	10.32	8.69565	III	blue
raraa	0.803279	0.791498	0.022608	0.0397573	97.7439	3.23698	2.11439	4.75287	4.63658	-1.81432	0.046253	0.999995	ENSDARG00000056783	chr12	11061038	11061438	18764	14.918	13.095	9.73835	2.44657	4.42287	3.86474	VI	black
raraa	0.803279	0.791498	0.022608	0.0397573	97.7439	3.23698	2.11439	4.75287	4.63658	-1.95692	0.0120386	0.999995	ENSDARG00000056783	chr12	10920982	10921382	-121292	20.8853	16.0051	16.2306	2.44657	7.37144	3.86474	VI	black
raraa	0.803279	0.791498	0.022608	0.0397573	97.7439	3.23698	2.11439	4.75287	4.63658	-2.35937	0.0219145	0.999995	ENSDARG00000056783	chr12	11029562	11029962	-12712	7.45902	14.5501	12.9845	2.44657	1.47429	2.89855	VI	black
raraa	0.803279	0.791498	0.022608	0.0397573	97.7439	3.23698	2.11439	4.75287	4.63658	-1.58951	0.0355452	0.999995	ENSDARG00000056783	chr12	11073849	11074249	31575	19.3934	14.5501	21.6408	4.89313	2.94858	10.628	VI	black
rarab	-2.3674	-2.35972	5.65119e-47	1.4366e-45	482.158	23.7401	23.8998	4.55473	4.68968	-1.58035	0.0467031	0.999995	ENSDARG00000034893	chr3	33006454	33006854	-24660	10.4426	14.5501	17.3126	4.89313	4.42287	4.83092	III	blue
rassf2b	1.01553	0.991386	0.0240769	0.0420885	56.0895	1.5493	2.15265	4.3287	3.0742	-2.32626	0.0188363	0.999995	ENSDARG00000044044	chr10	20704951	20705351	-12230	5.96722	14.5501	16.2306	2.44657	2.94858	1.93237	VI	black
rassf8b	0.961846	0.958654	7.35445e-09	2.95677e-08	853.047	27.0091	29.4273	49.0113	61.0298	-2.82031	0.0259644	0.999995	ENSDARG00000045485	chr4	20817009	20817409	-16743	7.45902	2.91001	10.8204	0	1.47429	0	VI	black
rbl1	-0.832873	-0.82592	0.00166357	0.00363981	140.263	4.24303	4.33851	2.57342	2.22115	-1.5425	0.0436691	0.999995	ENSDARG00000008141	chr6	51362126	51362526	211650	11.9344	16.0051	16.2306	4.89313	7.37144	2.89855	III	blue
rbl1	-0.832873	-0.82592	0.00166357	0.00363981	140.263	4.24303	4.33851	2.57342	2.22115	1.56178	0.00111465	0.234996	ENSDARG00000008141	chr6	51573101	51573250	800	7	10	7	9	27	24	II	black
rbm42	-0.518652	-0.517065	0.00117843	0.00264073	503.216	28.1674	28.9918	21.1724	18.6047	2.01137	0.0419826	0.999995	ENSDARG00000039910	chr16	44905846	44906246	27544	1.4918	4.36502	3.24612	17.126	14.7429	4.83092	II	black
rbm42	-0.518652	-0.517065	0.00117843	0.00264073	503.216	28.1674	28.9918	21.1724	18.6047	1.15005	0.021109	0.648013	ENSDARG00000039910	chr16	44910451	44910650	23040	7	9	12	11	24	15	II	black
rcan2	0.690066	0.686386	0.00108655	0.0024498	248.706	4.54061	3.88232	6.63788	6.9953	1.64165	0.019083	0.999995	ENSDARG00000021869	chr20	39155486	39156223	129743	5.96722	7.27503	5.41019	14.6794	30.9601	12.5604	I	red
rcor2	-1.02289	-1.01735	1.49518e-06	4.81129e-06	526.955	20.2544	21.119	8.43649	12.0257	2.6312	0.00445103	0.999995	ENSDARG00000008278	chr7	24713951	24714351	9194	1.4918	1.45501	5.41019	26.9122	13.2686	11.5942	II	black
rdh14b	0.445587	0.444376	0.0030908	0.00642207	542.458	21.1454	21.4893	30.3173	27.6427	-1.37522	0.0469648	0.999995	ENSDARG00000002467	chr20	9420607	9421007	19472	17.9016	20.3701	16.2306	4.89313	10.32	5.7971	VI	black
recql	-0.612429	-0.610091	0.000605719	0.00142119	323.352	14.1176	13.4996	9.15411	8.90518	1.10883	0.0196589	0.637755	ENSDARG00000007175	chr4	17535301	17535600	96	8	11	15	13	20	27	II	black
reep2	0.748502	0.747615	4.74183e-14	2.83246e-13	2181.89	43.1313	43.421	70.6123	74.8686	-2.87166	0.0252036	0.999995	ENSDARG00000031382	chr14	21213155	21213555	107405	16.4098	10.185	5.41019	0	1.47429	2.89855	VI	black
reep3a	0.625459	0.623128	0.000390087	0.000940292	463.963	21.0283	18.9884	28.5674	33.3704	2.30056	0.0411653	0.999995	ENSDARG00000017569	chr17	19562282	19562682	43981	4.47541	1.45501	0	12.2328	4.42287	12.5604	I	red
reep3a	0.625459	0.623128	0.000390087	0.000940292	463.963	21.0283	18.9884	28.5674	33.3704	1.84362	0.0421569	0.999995	ENSDARG00000017569	chr17	19599527	19599927	6736	2.98361	2.91001	5.41019	19.5725	13.2686	7.72947	I	red
reep3a	0.625459	0.623128	0.000390087	0.000940292	463.963	21.0283	18.9884	28.5674	33.3704	1.78769	0.0361297	0.999995	ENSDARG00000017569	chr17	19596670	19597283	9487	7.45902	2.91001	1.08204	12.2328	14.7429	12.5604	I	red
reep3b	-0.709362	-0.707564	1.08018e-06	3.53001e-06	566.045	32.4662	31.723	20.2553	18.9454	1.81455	0.00026674	0.111323	ENSDARG00000004160	chr12	8690701	8690950	-94069	6	5	13	25	23	16	II	black
relt	0.564701	0.562927	0.000488548	0.00116028	406.811	16.8563	16.8694	25.411	24.4336	2.02833	0.0467148	0.999995	ENSDARG00000099724	chr18	2471800	2472200	228452	1.4918	2.91001	3.24612	12.2328	7.37144	11.5942	I	red
retsatl	-7.59356	-7.19766	2.31956e-29	3.19398e-28	13508.2	1093.03	1064.71	8.19104	2.94183	-1.9313	0.0434525	0.999995	ENSDARG00000034989	chr9	45409004	45409404	215903	14.918	10.185	14.0665	0	7.37144	2.89855	III	blue
retsatl	-7.59356	-7.19766	2.31956e-29	3.19398e-28	13508.2	1093.03	1064.71	8.19104	2.94183	-2.12963	0.0465459	0.999995	ENSDARG00000034989	chr9	45301945	45302345	108844	20.8853	8.73003	8.65631	0	2.94858	5.7971	III	blue
retsatl	-7.59356	-7.19766	2.31956e-29	3.19398e-28	13508.2	1093.03	1064.71	8.19104	2.94183	-2.04025	0.0293004	0.999995	ENSDARG00000034989	chr9	45323279	45323679	130178	14.918	10.185	12.9845	2.44657	2.94858	3.86474	III	blue
retsatl	-7.59356	-7.19766	2.31956e-29	3.19398e-28	13508.2	1093.03	1064.71	8.19104	2.94183	-1.82497	0.0490472	0.999995	ENSDARG00000034989	chr9	45447402	45447802	254301	8.95082	8.73003	15.1485	4.89313	1.47429	2.89855	III	blue
retsatl	-7.59356	-7.19766	2.31956e-29	3.19398e-28	13508.2	1093.03	1064.71	8.19104	2.94183	-1.55388	0.0416412	0.999995	ENSDARG00000034989	chr9	45335054	45335454	141953	19.3934	13.095	11.9024	7.3397	2.94858	4.83092	III	blue
rexo1	-0.976575	-0.97253	1.55671e-07	5.54368e-07	346.887	9.18968	9.12169	4.99537	4.27119	0.907624	0.0489305	0.773088	ENSDARG00000026986	chr8	20415501	20415600	-7499	8	4	20	14	20	12	II	black
rexo1	-0.976575	-0.97253	1.55671e-07	5.54368e-07	346.887	9.18968	9.12169	4.99537	4.27119	-0.998726	0.0289144	0.703928	ENSDARG00000026986	chr8	20420251	20420550	-2649	24	20	30	5	14	11	III	blue
rfc4	-2.96087	-2.93308	8.08919e-26	9.46292e-25	287.115	32.4932	35.7627	5.42996	3.15842	1.16499	0.0385685	0.736632	ENSDARG00000042458	chr11	45057251	45057500	64	10	8	9	11	13	27	II	black
rfx2	-0.65556	-0.653699	2.07239e-05	5.87117e-05	901.265	24.6416	24.7718	17.2647	14.0131	1.14311	0.0141821	0.570914	ENSDARG00000013575	chr8	20109251	20109550	-3431	7	10	21	15	29	22	II	black
rfx2	-0.65556	-0.653699	2.07239e-05	5.87117e-05	901.265	24.6416	24.7718	17.2647	14.0131	2.34587	0.0347439	0.999995	ENSDARG00000013575	chr8	20088404	20088804	17365	1.4918	4.36502	0	12.2328	8.84573	8.69565	II	black
rgma	0.474888	0.47414	3.35206e-05	9.27006e-05	1464.01	23.3882	22.5823	30.574	33.395	-2.31569	0.0185499	0.999995	ENSDARG00000012248	chr18	24948331	24948731	15449	11.9344	16.0051	10.8204	2.44657	1.47429	3.86474	VI	black
rgmb	1.00381	0.999667	6.37914e-08	2.36207e-07	1089.69	15.4239	13.8609	24.9621	33.8805	-1.52101	0.039927	0.999995	ENSDARG00000079323	chr5	51734114	51734514	-103264	26.8525	11.64	11.9024	7.3397	4.42287	5.7971	VI	black
rgmd	-0.607524	-0.605831	6.74225e-05	0.000179436	476.52	23.5934	23.4525	15.1137	15.801	-1.3074	0.0356822	0.999995	ENSDARG00000034013	chr22	19794663	19795063	179532	19.3934	16.0051	23.8049	9.78626	7.37144	6.76329	III	blue
rgmd	-0.607524	-0.605831	6.74225e-05	0.000179436	476.52	23.5934	23.4525	15.1137	15.801	-2.3475	0.0124138	0.999995	ENSDARG00000034013	chr22	19776710	19777110	161579	13.4262	14.5501	11.9024	2.44657	4.42287	0.966184	III	blue
rgs12b	0.343631	0.342813	0.0146681	0.0268297	606.972	7.09632	7.5757	9.3398	9.26077	-1.52491	0.006138	0.432127	ENSDARG00000036774	chr1	40557251	40557500	27751	15	25	22	2	5	11	VI	black
rgs12b	0.343631	0.342813	0.0146681	0.0268297	606.972	7.09632	7.5757	9.3398	9.26077	-1.26097	0.0222816	0.999995	ENSDARG00000036774	chr1	40557267	40557667	27660	26.8525	27.6451	23.8049	12.2328	8.84573	11.5942	VI	black
rgs2	0.662383	0.65532	0.0271381	0.0469533	143.124	8.75788	8.38378	15.7956	11.2066	0.992351	0.0418896	0.753864	ENSDARG00000098761	chr22	24249901	24250250	-28218	13	13	16	21	17	28	I	red
rgs2	0.662383	0.65532	0.0271381	0.0469533	143.124	8.75788	8.38378	15.7956	11.2066	0.938818	0.0343457	0.724092	ENSDARG00000098761	chr22	24221551	24222050	58	19	12	21	13	24	45	I	red
rgs4	0.961569	0.958879	3.11242e-10	1.40949e-09	848.638	19.5086	16.4768	33.4364	36.816	-3.07131	0.0192046	0.999995	ENSDARG00000070047	chr6	35395632	35396032	16976	13.4262	13.095	2.16408	2.44657	0	0.966184	VI	black
rgs4	0.961569	0.958879	3.11242e-10	1.40949e-09	848.638	19.5086	16.4768	33.4364	36.816	0.968061	0.0386846	0.736632	ENSDARG00000070047	chr6	35267501	35267650	-111280	9	9	13	12	19	18	I	red
rgs8	0.719451	0.717239	7.09142e-06	2.12421e-05	524.098	24.9287	21.8777	37.4888	39.7713	-1.31942	0.0280783	0.999995	ENSDARG00000070037	chr6	35563248	35563648	-59432	25.3607	27.6451	14.0665	12.2328	8.84573	5.7971	VI	black
rhbdl3	0.445985	0.443951	0.0222651	0.0392116	432.857	20.3491	18.3502	23.4721	29.4475	-0.854037	0.0384797	0.736632	ENSDARG00000105190	chr6	22311451	22311950	-84565	34	42	53	10	22	23	VI	black
rhbdl3	0.445985	0.443951	0.0222651	0.0392116	432.857	20.3491	18.3502	23.4721	29.4475	-0.740904	0.047294	0.999995	ENSDARG00000105190	chr6	22311471	22311871	-84536	41.7705	52.3802	42.1995	34.2519	28.0115	19.3237	VI	black
ribc1	-1.00742	-0.984381	0.0221824	0.0390711	54.1042	3.28372	4.51129	1.74424	2.14635	1.69853	0.0449171	0.999995	ENSDARG00000055739	chr23	28748248	28748648	17592	4.47541	2.91001	5.41019	17.126	14.7429	9.66184	II	black
rif1	-2.10704	-2.10459	5.91701e-102	6.3591e-100	2341.66	42.5369	42.6969	10.0861	9.67766	-2.91847	0.0391347	0.999995	ENSDARG00000062650	chr9	22966947	22967347	-4011	7.45902	8.73003	6.49223	0	0	1.93237	III	blue
rif1	-2.10704	-2.10459	5.91701e-102	6.3591e-100	2341.66	42.5369	42.6969	10.0861	9.67766	-2.03862	0.00499721	0.999995	ENSDARG00000062650	chr9	22994809	22995209	23851	19.3934	23.2801	29.215	2.44657	4.42287	10.628	III	blue
rilpl1	1.00522	0.998365	2.57595e-05	7.21889e-05	214.945	10.0825	10.1438	18.1002	22.6359	2.77963	0.0169191	0.999995		chr10	44486359	44486759	-13694	1.4918	2.91001	0	9.78626	8.84573	11.5942	I	red
rnaseh2b	-1.54963	-1.5421	1.6323e-14	1.01065e-13	362.595	45.8679	39.2526	15.6801	13.289	-1.33428	0.048943	0.999995	ENSDARG00000005128	chr9	29961080	29961480	100473	19.3934	24.7351	17.3126	4.89313	8.84573	10.628	III	blue
rnaseh2b	-1.54963	-1.5421	1.6323e-14	1.01065e-13	362.595	45.8679	39.2526	15.6801	13.289	-1.15672	0.0243984	0.668414	ENSDARG00000005128	chr9	29860351	29861000	-131	30	16	39	3	13	15	III	blue
rnaseka	-1.1061	-1.10162	1.83225e-09	7.80803e-09	376.676	48.3547	45.241	23.3403	19.9797	1.34497	0.0493195	0.999995	ENSDARG00000069461	chr7	25778794	25779194	-859	4.47541	10.185	6.49223	17.126	22.1143	14.4928	II	black
rnf111	-0.833884	-0.831586	3.7233e-08	1.40664e-07	584.971	18.6267	19.3659	10.0537	11.313	1.60186	0.0349445	0.999995	ENSDARG00000078802	chr7	30327091	30327491	6649	4.47541	4.36502	7.57427	19.5725	17.6915	12.5604	II	black
rnf113a	-1.27987	-1.27084	1.3752e-07	4.93718e-07	258.969	31.3077	25.1513	10.3886	13.0265	2.60384	0.031495	0.999995	ENSDARG00000037930	chr3	31782946	31783346	9729	1.4918	0	3.24612	9.78626	10.32	8.69565	II	black
rnf8	-1.17049	-1.16735	5.28947e-15	3.38112e-14	688.296	41.093	43.1415	19.9616	17.3259	2.10039	0.0249362	0.999995	ENSDARG00000044949	chr20	51567979	51568379	5253	5.96722	2.91001	0	14.6794	11.7943	11.5942	II	black
rnf8	-1.17049	-1.16735	5.28947e-15	3.38112e-14	688.296	41.093	43.1415	19.9616	17.3259	1.3236	0.00398021	0.378751	ENSDARG00000044949	chr20	51585501	51585600	-12118	4	11	10	10	18	24	II	black
rnpc3	0.490326	0.489002	0.00108984	0.00245554	576.984	23.078	23.4387	34.3687	30.8519	2.18761	0.013594	0.999995	ENSDARG00000011247	chr24	29038237	29038637	182360	1.4918	4.36502	3.24612	12.2328	14.7429	14.4928	I	red
robo1	0.604728	0.603565	1.77647e-06	5.67225e-06	997.272	8.34381	9.26519	13.3785	13.3712	-1.09851	0.0461646	0.999995	ENSDARG00000026784	chr15	39980282	39980682	-7606	26.8525	24.7351	19.4767	14.6794	8.84573	9.66184	VI	black
rorab	1.29127	1.28725	1.19152e-15	7.971e-15	515.762	6.34876	5.53029	14.398	14.7465	-1.0031	0.0397333	0.744506	ENSDARG00000001910	chr7	29300351	29300800	-153	26	51	27	4	13	26	VI	black
rpgrip1l	-1.65852	-1.64893	4.53774e-14	2.72038e-13	233.33	6.84026	7.65367	2.25577	2.33713	1.81166	0.0477414	0.999995	ENSDARG00000051754	chr25	35544616	35545016	4683	2.98361	4.36502	4.32816	24.4657	5.89716	10.628	II	black
rpia	-1.35813	-1.35355	5.94899e-16	4.0515e-15	526.563	45.8977	47.4685	19.7327	16.5109	1.6466	0.00589416	0.429729	ENSDARG00000056640	chr13	13799151	13800150	256	9	6	8	14	24	21	II	black
rpia	-1.35813	-1.35355	5.94899e-16	4.0515e-15	526.563	45.8977	47.4685	19.7327	16.5109	-0.391128	0.0352535	0.999995	ENSDARG00000056640	chr13	13813800	13814200	14606	278.967	266.266	242.377	229.977	203.452	167.15	III	blue
rpl23a	0.246859	0.246506	0.0237785	0.0416054	6792.44	935.345	961.684	1207.05	1043.01	1.07243	0.0378253	0.736057	ENSDARG00000006316	chr21	26035901	26036100	795	9	4	16	5	23	23	I	red
rpl3	-0.266485	-0.266111	0.0137785	0.0253192	16765.6	1076.88	1140.13	988.058	854.619	1.37652	0.0203936	0.643594	ENSDARG00000003599	chr3	29738151	29738900	1980	3	13	9	7	23	25	II	black
rpl31	0.435153	0.434008	0.00330907	0.00683586	5258.25	280.741	316.342	452.11	354.702	-2.48982	0.0249688	0.999995	ENSDARG00000053365	chr9	56578927	56579327	65394	19.3934	8.73003	7.57427	0	4.42287	1.93237	VI	black
rpl38	0.251207	0.250832	0.0243452	0.0425125	4174.98	1064.12	992.103	1301.36	1145.11	1.49358	0.0492694	0.999995	ENSDARG00000006413	chr12	38272553	38272953	-109317	4.47541	8.73003	4.32816	22.0191	17.6915	9.66184	I	red
rpl38	0.251207	0.250832	0.0243452	0.0425125	4174.98	1064.12	992.103	1301.36	1145.11	-2.46593	0.0387837	0.999995	ENSDARG00000006413	chr12	37952578	37952978	-429292	13.4262	14.5501	4.32816	0	2.94858	2.89855	VI	black
rpn2	-1.30633	-1.30388	1.28844e-25	1.49141e-24	1892.11	116.666	114.221	43.0305	50.5359	2.07203	9.36368e-06	0.0416681	ENSDARG00000009724	chr11	15052801	15054150	108662	13	10	6	12	44	47	II	black
rpn2	-1.30633	-1.30388	1.28844e-25	1.49141e-24	1892.11	116.666	114.221	43.0305	50.5359	1.00328	0.0300432	0.706188	ENSDARG00000009724	chr11	15060951	15061050	101138	5	10	15	16	7	25	II	black
rpn2	-1.30633	-1.30388	1.28844e-25	1.49141e-24	1892.11	116.666	114.221	43.0305	50.5359	0.56724	0.0296703	0.705034	ENSDARG00000009724	chr11	15060301	15060700	101638	62	75	103	49	82	139	II	black
rps15	0.391384	0.390469	0.00505002	0.0101085	4106.25	561.3	627.762	860.49	697.968	2.70792	0.0361723	0.999995	ENSDARG00000070849	chr11	5923121	5923521	-6274	1.4918	1.45501	1.08204	14.6794	2.94858	8.69565	I	red
rps17	-0.496292	-0.494606	0.00320764	0.0066471	3505.98	703.914	781.544	607.447	444.58	-1.20914	0.046273	0.765562	ENSDARG00000104011	chr7	53828301	53829050	238	24	14	37	6	7	13	III	blue
rps28	0.250188	0.249831	0.021812	0.0385018	4649.34	682.457	675.14	863.201	750.63	-1.68842	0.00242429	0.326163	ENSDARG00000035860	chr2	24852101	24852400	307	10	26	25	4	6	5	VI	black
rps28	0.250188	0.249831	0.021812	0.0385018	4649.34	682.457	675.14	863.201	750.63	-1.49522	0.00917639	0.999995	ENSDARG00000035860	chr2	24852087	24852487	344	20.8853	30.5551	32.4612	7.3397	11.7943	10.628	VI	black
rpz5	0.466294	0.465611	2.42517e-05	6.81366e-05	1843.48	71.4162	70.7515	102.98	93.2661	1.03341	0.0227278	0.65586	ENSDARG00000075718	chr16	46526601	46526700	378	4	13	12	13	14	21	I	red
rragca	-1.30387	-1.30034	4.18649e-18	3.27076e-17	529.552	47.1634	45.6373	19.1993	18.3455	-1.81821	0.0249176	0.999995	ENSDARG00000069829	chr16	33257207	33257607	47579	13.4262	21.8251	16.2306	2.44657	4.42287	7.72947	III	blue
rragca	-1.30387	-1.30034	4.18649e-18	3.27076e-17	529.552	47.1634	45.6373	19.1993	18.3455	-1.71884	0.047564	0.999995	ENSDARG00000069829	chr16	33383078	33383478	173450	16.4098	14.5501	7.57427	4.89313	2.94858	3.86474	III	blue
rsad2	1.16545	1.16053	5.33954e-10	2.37175e-09	512.374	16.6743	15.0119	31.7949	39.5159	-1.18364	0.00919591	0.520477	ENSDARG00000004952	chr17	35404401	35404750	8811	34	25	35	3	13	18	VI	black
rsph3	-0.992482	-0.981851	0.000934505	0.00212877	112.597	7.66834	6.81953	3.35875	3.9716	0.873142	0.045743	0.763984	ENSDARG00000043470	chr20	13759651	13759750	-15082	8	12	11	10	16	21	II	black
rsrp1	1.99923	1.99538	3.59844e-56	1.19818e-54	6162.6	131.68	131.407	577.897	473.58	1.43991	0.0378872	0.736057	ENSDARG00000030440	chr13	45335151	45338600	1516	2	12	15	12	26	26	I	red
rtf1	-0.264403	-0.264046	0.0127053	0.0235226	2072.04	61.3527	58.9855	48.0519	52.2479	-1.05905	0.0339964	0.724092	ENSDARG00000008947	chr13	33113151	33113300	2447	12	25	18	1	13	8	III	blue
rtn4r	1.0745	1.0672	6.71065e-06	2.01518e-05	189.573	4.67184	4.5163	10.3931	8.91661	-1.96822	0.0497052	0.999995	ENSDARG00000090035	chr5	10375535	10375935	70130	16.4098	16.0051	7.57427	0	4.42287	5.7971	VI	black
rxfp2a	-3.24461	-3.11749	2.16867e-08	8.35548e-08	44.9842	2.0426	2.11469	0.141533	0.318777	-1.40614	0.037709	0.999995	ENSDARG00000032820	chr10	33926162	33926562	115255	20.8853	17.4601	24.8869	4.89313	7.37144	11.5942	III	blue
rxfp2a	-3.24461	-3.11749	2.16867e-08	8.35548e-08	44.9842	2.0426	2.11469	0.141533	0.318777	-1.22616	0.00941349	0.520477	ENSDARG00000032820	chr10	33926251	33926350	115193	15	15	27	2	7	11	III	blue
ryk	-0.427993	-0.426462	0.0133205	0.0245619	385.546	11.8645	11.1643	8.97679	8.11049	-1.60696	0.0305425	0.999995	ENSDARG00000007231	chr6	27507142	27507542	-16719	17.9016	21.8251	19.4767	4.89313	2.94858	11.5942	III	blue
s1pr2	1.17668	1.16601	1.98314e-05	5.63161e-05	132.721	2.59812	3.04784	6.48521	6.22933	2.9389	0.0386053	0.999995	ENSDARG00000036548	chr3	54405243	54405643	9140	1.4918	0	1.08204	9.78626	10.32	2.89855	I	red
sall1a	0.434848	0.433995	0.00067381	0.00157203	1269.69	17.0683	17.2779	24.7651	21.5952	2.36977	0.035331	0.999995	ENSDARG00000074319	chr7	37171726	37172126	65849	1.4918	2.91001	1.08204	9.78626	11.7943	6.76329	I	red
sall1a	0.434848	0.433995	0.00067381	0.00157203	1269.69	17.0683	17.2779	24.7651	21.5952	1.17188	0.0338298	0.724092	ENSDARG00000074319	chr7	37039401	37039750	-66501	8	9	14	6	21	33	I	red
sall1a	0.434848	0.433995	0.00067381	0.00157203	1269.69	17.0683	17.2779	24.7651	21.5952	-1.48122	0.0270414	0.999995	ENSDARG00000074319	chr7	36887919	36888319	-217958	23.8689	20.3701	18.3947	4.89313	8.84573	8.69565	VI	black
sall1a	0.434848	0.433995	0.00067381	0.00157203	1269.69	17.0683	17.2779	24.7651	21.5952	1.82925	0.0343831	0.999995	ENSDARG00000074319	chr7	36778273	36778673	-327604	5.96722	2.91001	3.24612	7.3397	28.0115	7.72947	I	red
sall1a	0.434848	0.433995	0.00067381	0.00157203	1269.69	17.0683	17.2779	24.7651	21.5952	2.10542	0.0422768	0.999995	ENSDARG00000074319	chr7	37029780	37030180	-76097	4.47541	1.45501	1.08204	9.78626	5.89716	14.4928	I	red
sall4	-1.51011	-1.49695	2.49431e-08	9.55443e-08	206.126	7.45095	7.54407	3.10831	2.10027	1.46687	0.00136342	0.244579	ENSDARG00000044485	chr23	39049801	39050100	-178002	11	6	15	18	23	30	II	black
sap130b	-1.0666	-1.06249	2.77631e-09	1.16066e-08	331.152	10.7651	11.3487	5.22778	5.33139	-1.74021	0.0424855	0.999995	ENSDARG00000079352	chr2	23262114	23262514	48111	23.8689	8.73003	9.73835	4.89313	2.94858	4.83092	III	blue
saxo2	-1.15303	-1.1245	0.0120295	0.0223685	43.1792	3.34081	3.09809	1.36496	1.54676	0.90806	0.0415487	0.753788	ENSDARG00000006474	chr7	12137501	12137600	19438	4	9	19	12	13	23	II	black
sc:d217	0.434678	0.43379	0.000864921	0.00198152	898.973	23.9519	21.865	30.1749	31.8529	2.29326	0.0235138	0.999995		chr22	8077870	8078270	-101639	1.4918	1.45501	4.32816	7.3397	17.6915	10.628	I	red
sc:d217	0.434678	0.43379	0.000864921	0.00198152	898.973	23.9519	21.865	30.1749	31.8529	0.990605	0.0312977	0.711696		chr22	7779851	7780300	196355	14	15	23	14	39	29	I	red
sc5d	0.870212	0.865033	9.49609e-05	0.000247983	232.736	10.2578	11.8222	18.8665	21.4966	-0.661488	0.0362412	0.730899	ENSDARG00000044642	chr21	24498701	24499200	-114	63	55	71	15	40	35	VI	black
sc5d	0.870212	0.865033	9.49609e-05	0.000247983	232.736	10.2578	11.8222	18.8665	21.4966	-2.49588	0.0329448	0.999995	ENSDARG00000044642	chr21	24441598	24441998	57038	13.4262	8.73003	5.41019	2.44657	1.47429	0.966184	VI	black
sc5d	0.870212	0.865033	9.49609e-05	0.000247983	232.736	10.2578	11.8222	18.8665	21.4966	-0.783062	0.0206769	0.999995	ENSDARG00000044642	chr21	24498821	24499221	-185	59.6722	66.9302	58.4301	39.145	44.2287	24.1546	VI	black
scaper	0.513642	0.512381	0.000330758	0.000805507	588.488	7.85348	8.4009	11.4741	11.7201	2.91866	0.025679	0.999995	ENSDARG00000023104	chr25	32131052	32131452	11233	0	1.45501	2.16408	4.89313	14.7429	7.72947	I	red
scaper	0.513642	0.512381	0.000330758	0.000805507	588.488	7.85348	8.4009	11.4741	11.7201	1.7347	0.0423783	0.999995	ENSDARG00000023104	chr25	32137705	32138105	17886	4.47541	2.91001	4.32816	14.6794	8.84573	15.4589	I	red
scn1lab	0.566763	0.563768	0.00704708	0.0137337	274.126	3.29893	2.68517	4.45561	4.4305	2.00641	0.0458072	0.999995	ENSDARG00000062744	chr6	10046011	10046411	24221	1.4918	2.91001	4.32816	17.126	4.42287	13.5266	I	red
scn1lab	0.566763	0.563768	0.00704708	0.0137337	274.126	3.29893	2.68517	4.45561	4.4305	-1.13403	0.0155878	0.60259	ENSDARG00000062744	chr6	10031251	10031350	39132	17	18	20	3	5	13	VI	black
scn1lab	0.566763	0.563768	0.00704708	0.0137337	274.126	3.29893	2.68517	4.45561	4.4305	-2.98886	0.0150182	0.999995	ENSDARG00000062744	chr6	9986592	9986992	83640	10.4426	16.0051	11.9024	0	0	4.83092	VI	black
scn1lab	0.566763	0.563768	0.00704708	0.0137337	274.126	3.29893	2.68517	4.45561	4.4305	-1.71051	0.0135941	0.999995	ENSDARG00000062744	chr6	10141550	10141950	-71318	31.3279	17.4601	15.1485	4.89313	8.84573	5.7971	VI	black
scn8ab	1.07607	1.07031	3.56563e-07	1.21856e-06	756.131	6.84771	6.70414	11.6698	16.9609	3.51058	0.005385	0.999995	ENSDARG00000018032	chr6	39479992	39480392	-2424	1.4918	1.45501	0	9.78626	14.7429	9.66184	I	red
scnm1	-2.4202	-2.40696	1.43634e-29	1.99443e-28	314.545	27.1003	25.6414	5.44034	4.31952	3.46514	0.00674489	0.999995	ENSDARG00000003027	chr16	29736911	29737311	18454	0	0	2.16408	12.2328	7.37144	13.5266	II	black
scoca	0.484338	0.483106	0.000879866	0.00201262	866.627	35.0933	32.8874	44.0552	51.2598	1.29388	0.0346449	0.72591	ENSDARG00000087333	chr1	39705601	39706200	-138845	5	9	12	8	22	23	I	red
scoca	0.484338	0.483106	0.000879866	0.00201262	866.627	35.0933	32.8874	44.0552	51.2598	-1.15396	0.04701	0.768262	ENSDARG00000087333	chr1	39736651	39737350	-107745	19	15	36	2	8	16	VI	black
scrn2	0.839097	0.837873	2.68391e-14	1.63345e-13	1939.64	61.769	66.9316	118.742	111.235	-2.08437	0.0432437	0.999995	ENSDARG00000043497	chr20	14698387	14698787	86274	8.95082	14.5501	7.57427	2.44657	2.94858	1.93237	VI	black
sdad1	-2.83628	-2.83146	1.3579e-125	2.24375e-123	1364.58	87.9521	84.7677	12.0518	12.1446	-1.49131	0.04024	0.999995	ENSDARG00000105117	chr21	9203574	9203974	87846	19.3934	17.4601	14.0665	4.89313	10.32	2.89855	III	blue
sdad1	-2.83628	-2.83146	1.3579e-125	2.24375e-123	1364.58	87.9521	84.7677	12.0518	12.1446	-1.35621	0.0358772	0.999995	ENSDARG00000105117	chr21	9150726	9151126	140694	16.4098	24.7351	15.1485	9.78626	7.37144	4.83092	III	blue
sdad1	-2.83628	-2.83146	1.3579e-125	2.24375e-123	1364.58	87.9521	84.7677	12.0518	12.1446	-1.77587	0.0154352	0.999995	ENSDARG00000105117	chr21	9172815	9173215	118605	20.8853	17.4601	15.1485	4.89313	5.89716	4.83092	III	blue
sdc4	-1.29761	-1.29311	2.51485e-14	1.53339e-13	408.517	48.7659	52.1719	21.2073	19.7379	1.22348	0.00932645	0.520477	ENSDARG00000059906	chr6	52691101	52691250	-14004	6	9	11	7	27	16	II	black
sdf2	-0.798314	-0.794549	5.90508e-05	0.000158528	359.54	16.663	16.6922	10.6579	8.42439	2.50129	0.0470619	0.999995	ENSDARG00000024026	chr21	25929535	25929935	61781	1.4918	0	3.24612	12.2328	5.89716	8.69565	II	black
sdf2	-0.798314	-0.794549	5.90508e-05	0.000158528	359.54	16.663	16.6922	10.6579	8.42439	-2.40299	0.0154807	0.999995	ENSDARG00000024026	chr21	25916955	25917355	74361	22.3771	8.73003	15.1485	0	2.94858	5.7971	III	blue
sec13	-0.324517	-0.323993	0.00515551	0.0103009	1086.51	68.0755	71.8151	55.595	56.0858	-1.70345	0.0359031	0.999995	ENSDARG00000054807	chr22	31312790	31313190	202210	14.918	18.9151	21.6408	0	7.37144	9.66184	III	blue
sec14l1	-0.630258	-0.627879	0.000381187	0.00091951	402.546	22.5255	24.1773	14.0456	16.2077	1.75682	0.028142	0.999995	ENSDARG00000103991	chr3	59980213	59980613	-55136	2.98361	5.82002	4.32816	17.126	11.7943	15.4589	II	black
sec23a	-0.3119	-0.31126	0.0169927	0.0306909	913.344	14.6449	15.3773	11.5099	12.7064	-1.10649	0.0460347	0.999995	ENSDARG00000104230	chr17	10004177	10004926	69905	23.8689	17.4601	25.9689	14.6794	8.84573	7.72947	III	blue
sec24c	-0.814198	-0.813197	8.46391e-16	5.72592e-15	1743.71	31.63	32.5477	18.0386	18.4699	1.98719	0.0422237	0.999995	ENSDARG00000103516	chr12	35467162	35467562	14096	1.4918	2.91001	4.32816	14.6794	7.37144	12.5604	II	black
sec61a1	-1.05242	-1.05132	2.60016e-29	3.56921e-28	2871.68	126.482	120.186	59.2627	59.7065	-0.804346	0.0440425	0.758549	ENSDARG00000021669	chr6	40074051	40074550	61	24	55	57	10	29	20	III	blue
sec61b	-1.47691	-1.47452	4.84382e-37	8.89312e-36	1641.61	206.736	202.545	77.5222	69.2106	1.86794	0.0149831	0.999995	ENSDARG00000076568	chr16	27173606	27174006	-115639	2.98361	7.27503	4.32816	24.4657	16.2172	12.5604	II	black
seh1l	-0.540508	-0.539512	1.28536e-05	3.73679e-05	1029.57	32.8983	35.1429	22.6325	24.1812	-1.73375	0.03612	0.999995	ENSDARG00000004280	chr19	12484376	12484776	-2479	13.4262	17.4601	9.73835	4.89313	4.42287	2.89855	III	blue
selplg	1.24242	1.21978	0.00157106	0.0034498	61.8763	1.8385	2.05115	4.90057	4.25603	2.01002	0.0370834	0.999995	ENSDARG00000105023	chr5	19926709	19927109	9170	1.4918	2.91001	4.32816	12.2328	13.2686	9.66184	I	red
selplg	1.24242	1.21978	0.00157106	0.0034498	61.8763	1.8385	2.05115	4.90057	4.25603	1.88809	0.00690319	0.999995	ENSDARG00000105023	chr5	19892884	19893284	-24655	4.47541	7.27503	5.41019	26.9122	22.1143	14.4928	I	red
sema3fa	0.863404	0.852077	0.00931475	0.0176964	115.799	2.63662	2.98183	4.21347	6.04687	-2.23809	0.00756411	0.999995	ENSDARG00000011163	chr6	42711264	42711664	-111284	14.918	20.3701	12.9845	4.89313	1.47429	3.86474	VI	black
sema5a	0.547205	0.546501	1.23827e-07	4.46498e-07	1568.28	22.5626	23.4422	33.5979	33.6029	-1.70399	0.0387715	0.999995	ENSDARG00000058821	chr24	16540417	16540817	138030	16.4098	16.0051	15.1485	2.44657	4.42287	7.72947	VI	black
sema5a	0.547205	0.546501	1.23827e-07	4.46498e-07	1568.28	22.5626	23.4422	33.5979	33.6029	2.10244	0.0499332	0.999995	ENSDARG00000058821	chr24	16111147	16111547	-291240	0	4.36502	3.24612	17.126	5.89716	9.66184	I	red
sema5a	0.547205	0.546501	1.23827e-07	4.46498e-07	1568.28	22.5626	23.4422	33.5979	33.6029	1.03068	0.0449918	0.760459	ENSDARG00000058821	chr24	16118101	16118700	-284187	3	14	32	19	23	35	I	red
senp3b	-1.6142	-1.61077	8.96021e-34	1.4659e-32	865.469	49.2096	46.884	16.3261	14.996	2.19764	0.0424149	0.999995	ENSDARG00000056741	chr7	26258811	26259211	1861	2.98361	1.45501	2.16408	14.6794	8.84573	6.76329	II	black
2022-09-02	0.382201	0.381667	0.000396806	0.000955096	1829.66	58.4138	54.8824	76.1528	71.4803	-1.00255	0.0339308	0.999995	ENSDARG00000027590	chr2	22936319	22936719	31	32.8197	37.8301	27.051	22.0191	10.32	16.4251	VI	black
2022-09-02	0.382201	0.381667	0.000396806	0.000955096	1829.66	58.4138	54.8824	76.1528	71.4803	-0.978508	0.048309	0.771833	ENSDARG00000027590	chr2	22936301	22936800	62	30	39	33	12	8	21	VI	black
sept5a	0.96633	0.965056	3.01929e-20	2.63445e-19	2060.32	66.412	66.3694	134.819	124.45	0.966493	0.0458954	0.764595	ENSDARG00000013843	chr8	4562151	4562400	43	7	9	17	9	14	31	I	red
sept7b	1.21752	1.2161	3.86345e-35	6.66722e-34	4222.97	104.407	99.6014	247.181	227.181	-1.01521	0.0317114	0.715782	ENSDARG00000052673	chr16	47491151	47491650	-4	33	23	53	6	10	27	VI	black
serp1	-3.3961	-3.38921	4.79877e-150	1.13277e-147	1945.23	378.253	367.913	38.3674	32.0705	2.1631	0.0326269	0.999995	ENSDARG00000099439	chr18	3883201	3883601	408085	2.98361	2.91001	1.08204	9.78626	11.7943	9.66184	II	black
serp1	-3.3961	-3.38921	4.79877e-150	1.13277e-147	1945.23	378.253	367.913	38.3674	32.0705	-1.99867	0.0344358	0.999995	ENSDARG00000099439	chr18	3806196	3806596	331080	14.918	10.185	11.9024	2.44657	2.94858	3.86474	III	blue
serp1	-3.3961	-3.38921	4.79877e-150	1.13277e-147	1945.23	378.253	367.913	38.3674	32.0705	-1.30271	0.0458063	0.999995	ENSDARG00000099439	chr18	3725325	3725725	250209	25.3607	27.6451	11.9024	9.78626	5.89716	10.628	III	blue
serp1	-3.3961	-3.38921	4.79877e-150	1.13277e-147	1945.23	378.253	367.913	38.3674	32.0705	-2.27202	0.00196611	0.999995	ENSDARG00000099439	chr18	3940618	3941018	465502	19.3934	17.4601	27.051	4.89313	7.37144	0.966184	III	blue
serp2	1.06228	1.0439	0.00557856	0.0110825	85.9598	6.64571	5.92756	15.7901	10.3496	-1.50639	0.0272343	0.999995	ENSDARG00000094003	chr9	18708760	18709160	187	17.9016	21.8251	18.3947	7.3397	4.42287	8.69565	VI	black
serp2	1.06228	1.0439	0.00557856	0.0110825	85.9598	6.64571	5.92756	15.7901	10.3496	0.911995	0.0423901	0.753864	ENSDARG00000094003	chr9	18716651	18716750	7927	10	11	8	8	18	20	I	red
serpinh2	-1.23919	-1.22887	2.667e-06	8.35428e-06	154.817	12.333	13.5967	5.03279	6.00671	-1.59595	0.0105984	0.999995	ENSDARG00000036445	chr7	21167852	21168252	161248	29.8361	17.4601	20.5587	9.78626	5.89716	6.76329	III	blue
serpinh2	-1.23919	-1.22887	2.667e-06	8.35428e-06	154.817	12.333	13.5967	5.03279	6.00671	-1.65089	0.00115395	0.236254	ENSDARG00000036445	chr7	21168001	21168100	161246	23	16	20	5	6	4	III	blue
serpini1	1.1159	1.1114	1.22503e-09	5.29204e-09	754.928	19.6825	20.1603	37.2841	49.2195	-2.68902	0.0274834	0.999995	ENSDARG00000034168	chr18	5101994	5102394	71316	11.9344	8.73003	7.57427	2.44657	0	1.93237	VI	black
sesn1	0.942795	0.941419	1.21403e-17	9.18621e-17	3571.87	65.9784	62.3197	115.9	130.908	-0.894589	0.0146846	0.999995	ENSDARG00000020693	chr20	32319213	32319613	-2113	40.2787	64.0202	56.266	34.2519	25.0629	27.0531	VI	black
sesn1	0.942795	0.941419	1.21403e-17	9.18621e-17	3571.87	65.9784	62.3197	115.9	130.908	-0.864537	0.00646893	0.441314	ENSDARG00000020693	chr20	32319151	32319650	-2126	38	63	75	17	20	35	VI	black
sestd1	0.291763	0.291479	0.00120983	0.00270696	2958.57	67.12	67.6325	81.0238	83.9773	-1.25475	0.0461827	0.999995	ENSDARG00000040614	chr9	43237823	43238223	173247	25.3607	14.5501	19.4767	9.78626	7.37144	7.72947	VI	black
sestd1	0.291763	0.291479	0.00120983	0.00270696	2958.57	67.12	67.6325	81.0238	83.9773	-1.40021	0.0363182	0.999995	ENSDARG00000040614	chr9	43454445	43454845	-43375	17.9016	18.9151	17.3126	7.3397	7.37144	5.7971	VI	black
sfrp5	1.14209	1.12081	0.00409198	0.00830395	78.8563	2.48552	1.56667	4.08525	4.94659	2.53764	0.0124624	0.999995	ENSDARG00000039041	chr13	39812854	39813254	8391	1.4918	2.91001	2.16408	17.126	13.2686	7.72947	I	red
sfswap	0.713814	0.712177	2.45346e-07	8.53706e-07	2832.47	46.8466	49.3144	87.2177	70.3541	2.04055	0.024228	0.999995	ENSDARG00000005980	chr21	15060636	15061036	125639	1.4918	5.82002	2.16408	14.6794	8.84573	15.4589	I	red
sfswap	0.713814	0.712177	2.45346e-07	8.53706e-07	2832.47	46.8466	49.3144	87.2177	70.3541	-1.88866	0.0155493	0.999995	ENSDARG00000005980	chr21	15032346	15032746	153929	13.4262	10.185	21.6408	7.3397	2.94858	1.93237	VI	black
sgta	0.944142	0.942337	7.28036e-14	4.28491e-13	961.338	33.4249	34.338	62.5894	67.8782	-1.67978	0.0407339	0.999995	ENSDARG00000019941	chr11	14547710	14548444	207282	13.4262	11.64	14.0665	4.89313	4.42287	2.89855	VI	black
sgta	0.944142	0.942337	7.28036e-14	4.28491e-13	961.338	33.4249	34.338	62.5894	67.8782	-1.73119	0.0191181	0.999995	ENSDARG00000019941	chr11	14587432	14588115	167585	17.9016	16.0051	19.4767	4.89313	4.42287	6.76329	VI	black
sh3gl1b	0.585098	0.582662	0.00169744	0.00370028	402.191	16.7005	15.2741	21.9712	26.1657	1.58919	0.0466065	0.999995	ENSDARG00000002642	chr8	18854678	18855078	-5511	10.4426	1.45501	4.32816	24.4657	11.7943	12.5604	I	red
sh3gl1b	0.585098	0.582662	0.00169744	0.00370028	402.191	16.7005	15.2741	21.9712	26.1657	2.91293	0.0128248	0.999995	ENSDARG00000002642	chr8	18855849	18856249	-6682	1.4918	0	3.24612	17.126	11.7943	6.76329	I	red
sh3glb2b	0.619323	0.618608	2.71707e-10	1.23681e-09	1875.72	64.4176	63.9637	99.724	97.4514	1.12824	0.0290041	0.704435	ENSDARG00000035470	chr5	31059051	31059300	30553	12	6	13	13	23	19	I	red
shcbp1	-2.62177	-2.609	1.98514e-38	3.86473e-37	460.051	22.9932	23.7562	4.32079	3.18637	-1.51112	0.0180959	0.999995	ENSDARG00000102068	chr7	45578382	45579153	1174	32.8197	17.4601	15.1485	9.78626	7.37144	5.7971	III	blue
shcbp1	-2.62177	-2.609	1.98514e-38	3.86473e-37	460.051	22.9932	23.7562	4.32079	3.18637	-1.30213	0.0368911	0.999995	ENSDARG00000102068	chr7	45508222	45508622	71520	23.8689	24.7351	15.1485	9.78626	7.37144	8.69565	III	blue
shisa4	0.780853	0.775356	0.00128578	0.0028643	281.568	9.14146	10.8158	14.7014	19.6448	1.09395	0.0472407	0.769654	ENSDARG00000006307	chr11	24640151	24640500	122	5	11	22	17	11	37	I	red
shisa4	0.780853	0.775356	0.00128578	0.0028643	281.568	9.14146	10.8158	14.7014	19.6448	2.15318	0.0278846	0.999995	ENSDARG00000006307	chr11	24648877	24649277	8873	1.4918	4.36502	2.16408	14.6794	13.2686	7.72947	I	red
shisa9a	1.0316	1.01764	0.00223654	0.00477776	84.7577	2.35809	2.70556	4.87123	5.47769	-2.78844	0.035065	0.999995	ENSDARG00000045145	chr12	19604102	19604502	139409	7.45902	13.095	6.49223	0	2.94858	0.966184	VI	black
shisa9a	1.0316	1.01764	0.00223654	0.00477776	84.7577	2.35809	2.70556	4.87123	5.47769	-1.63312	0.0498949	0.999995	ENSDARG00000045145	chr12	19653731	19654131	89780	8.95082	20.3701	12.9845	4.89313	2.94858	5.7971	VI	black
shmt2	-1.10857	-1.09901	3.62977e-05	9.99417e-05	267.116	20.1492	23.85	8.23306	12.3051	2.00461	0.0376283	0.999995	ENSDARG00000104414	chr6	59161120	59161520	-20919	1.4918	5.82002	1.08204	9.78626	13.2686	10.628	II	black
shmt2	-1.10857	-1.09901	3.62977e-05	9.99417e-05	267.116	20.1492	23.85	8.23306	12.3051	1.77063	0.0369328	0.999995	ENSDARG00000104414	chr6	59185616	59186016	3577	4.47541	4.36502	2.16408	9.78626	13.2686	14.4928	II	black
shq1	-2.40644	-2.39628	1.49037e-37	2.80378e-36	360.879	10.503	10.5467	2.06076	1.89348	2.09243	0.0422385	0.999995	ENSDARG00000058522	chr6	44129428	44129828	34126	2.98361	1.45501	3.24612	12.2328	14.7429	5.7971	II	black
shrprbck1r	0.662778	0.661302	1.1523e-06	3.75548e-06	753.742	15.0523	15.3865	25.1667	22.9461	2.02819	0.0381013	0.999995	ENSDARG00000059871	chr7	39808008	39808408	2828	1.4918	4.36502	2.16408	9.78626	13.2686	9.66184	I	red
si:ch211-132b12.7	2.17988	2.15919	1.17723e-14	7.36129e-14	387.062	4.72046	4.83276	26.8836	16.2857	-0.49308	0.0363522	0.999995	ENSDARG00000068374	chr18	40694505	40694905	-105	108.902	136.771	143.911	105.202	91.4059	80.1933	VI	black
si:ch211-14a17.11	-0.892248	-0.887031	5.44426e-05	0.000146753	201.717	13.554	13.9245	7.14796	7.68679	-1.21721	0.0216331	0.648013	ENSDARG00000054292	chr2	38244151	38244500	1227	27	22	23	8	8	9	III	blue
si:ch211-14a17.11	-0.892248	-0.887031	5.44426e-05	0.000146753	201.717	13.554	13.9245	7.14796	7.68679	2.77001	0.0412689	0.999995	ENSDARG00000054292	chr2	38231731	38232131	-11168	1.4918	0	2.16408	9.78626	10.32	4.83092	II	black
si:ch211-15e22.3	1.06589	1.05969	1.34075e-06	4.33228e-06	216.635	6.22049	6.50375	12.6079	14.0613	-1.29914	0.049872	0.999995	ENSDARG00000040048	chr1	37187862	37188262	154113	22.3771	16.0051	22.7228	7.3397	5.89716	11.5942	VI	black
si:ch211-15e22.3	1.06589	1.05969	1.34075e-06	4.33228e-06	216.635	6.22049	6.50375	12.6079	14.0613	-2.11096	0.0205017	0.999995	ENSDARG00000040048	chr1	37049406	37049806	15657	13.4262	10.185	18.3947	4.89313	0	4.83092	VI	black
si:ch211-15e22.3	1.06589	1.05969	1.34075e-06	4.33228e-06	216.635	6.22049	6.50375	12.6079	14.0613	-1.5095	0.0306944	0.999995	ENSDARG00000040048	chr1	37143672	37144072	109923	20.8853	13.095	21.6408	4.89313	8.84573	5.7971	VI	black
si:ch211-15e22.3	1.06589	1.05969	1.34075e-06	4.33228e-06	216.635	6.22049	6.50375	12.6079	14.0613	2.27711	0.0107351	0.999995	ENSDARG00000040048	chr1	36878696	36879096	-155053	4.47541	1.45501	3.24612	17.126	17.6915	9.66184	I	red
si:ch211-15e22.3	1.06589	1.05969	1.34075e-06	4.33228e-06	216.635	6.22049	6.50375	12.6079	14.0613	-0.934146	0.0464216	0.765562	ENSDARG00000040048	chr1	36963551	36963650	-70349	25	11	17	4	10	9	VI	black
si:ch211-15e22.3	1.06589	1.05969	1.34075e-06	4.33228e-06	216.635	6.22049	6.50375	12.6079	14.0613	-1.24729	0.0116008	0.55531	ENSDARG00000040048	chr1	36929951	36930050	-103949	26	14	15	4	10	5	VI	black
si:ch211-173p18.3	-1.7112	-1.709	2.75223e-61	1.07638e-59	2126.79	71.8412	70.2452	20.948	22.5147	-1.87925	0.000156135	0.0939107	ENSDARG00000035821	chr19	40535201	40535300	-22878	17	24	27	4	2	9	III	blue
si:ch211-173p18.3	-1.7112	-1.709	2.75223e-61	1.07638e-59	2126.79	71.8412	70.2452	20.948	22.5147	-1.12284	0.0379726	0.736057	ENSDARG00000035821	chr19	40560651	40560800	2598	25	13	16	3	6	12	III	blue
si:ch211-215a10.4	-0.830228	-0.823591	0.00132612	0.00294721	447.838	24.9554	23.7938	10.4724	17.093	-0.900338	0.0401618	0.999995	ENSDARG00000056165	chr19	30862704	30863104	92	34.3115	52.3802	33.5432	19.5725	23.5886	21.256	III	blue
si:ch211-225p5.8	1.28318	1.2541	0.0034696	0.00713735	74.9965	1.13461	0.829719	1.82065	3.01118	-1.64453	0.0342315	0.999995	ENSDARG00000070170	chr16	42002525	42002925	-21681	14.918	18.9151	27.051	0	8.84573	10.628	VI	black
si:ch211-241e1.5	-1.55342	-1.52981	1.54973e-05	4.46217e-05	146.138	10.2257	9.39127	4.31002	2.28365	3.02557	0.0267362	0.999995	ENSDARG00000008906	chr2	1054806	1055206	-10538	0	1.45501	1.08204	9.78626	8.84573	5.7971	II	black
si:ch211-251f6.6	-8.01982	-7.24919	3.84343e-14	2.32204e-13	124.827	22.0796	22.6048	0.141467	0	2.25536	0.0321429	0.999995	ENSDARG00000053448	chr10	8105413	8105813	-3737	4.47541	0	2.16408	9.78626	10.32	11.5942	II	black
si:ch211-251j10.3	1.58671	1.58037	3.63386e-18	2.84911e-17	1029.26	16.4799	18.0168	44.4018	59.2892	2.11641	0.00398976	0.999995	ENSDARG00000042409	chr8	30960817	30961553	9077	5.96722	4.36502	4.32816	26.9122	25.0629	11.5942	I	red
si:ch211-251j10.3	1.58671	1.58037	3.63386e-18	2.84911e-17	1029.26	16.4799	18.0168	44.4018	59.2892	1.024	0.0396627	0.744506	ENSDARG00000042409	chr8	30960051	30960500	9986	10	13	19	14	24	31	I	red
si:ch211-251j10.3	1.58671	1.58037	3.63386e-18	2.84911e-17	1029.26	16.4799	18.0168	44.4018	59.2892	1.05658	0.0391181	0.738657	ENSDARG00000042409	chr8	30971601	30971850	-1464	5	12	19	15	24	20	I	red
si:ch211-262i1.6	-1.73724	-1.73241	3.80803e-30	5.40692e-29	530.764	39.2822	38.1646	11.4733	11.7844	-1.80875	0.0248126	0.999995	ENSDARG00000101341	chr11	14461174	14461876	175746	14.918	18.9151	17.3126	2.44657	4.42287	7.72947	III	blue
si:ch211-262i1.6	-1.73724	-1.73241	3.80803e-30	5.40692e-29	530.764	39.2822	38.1646	11.4733	11.7844	-1.38981	0.047616	0.999995	ENSDARG00000101341	chr11	14361447	14361847	75868	25.3607	14.5501	16.2306	7.3397	4.42287	9.66184	III	blue
si:ch211-39k3.2	1.58333	1.56882	1.17603e-08	4.63921e-08	153.816	8.86094	8.50476	28.8302	23.0767	-1.53809	0.0419955	0.999995	ENSDARG00000075881	chr18	25726511	25727012	-39316	14.918	16.0051	12.9845	7.3397	2.94858	4.83092	VI	black
si:ch211-86h15.1	-1.75668	-1.74544	3.20652e-14	1.94525e-13	251.041	14.1975	11.5172	3.71568	3.91923	-3.22355	0.0141014	0.999995	ENSDARG00000074098	chr11	22469244	22469644	6723	10.4426	11.64	9.73835	0	1.47429	1.93237	III	blue
si:ch73-109d9.2	-1.52836	-1.52311	1.70865e-19	1.43498e-18	398.202	20.5276	19.6247	6.9288	7.00153	-0.962081	0.0350293	0.726424	ENSDARG00000103871	chr1	43347601	43347700	-2	15	16	24	3	11	9	III	blue
si:dkey-1h24.2	-3.16185	-3.0435	2.12712e-08	8.20495e-08	59.2358	5.24486	4.54516	0.291063	0.860428	-1.49927	0.035397	0.999995	ENSDARG00000074117	chr1	28669477	28669877	179867	17.9016	17.4601	12.9845	7.3397	5.89716	3.86474	III	blue
si:dkey-1h24.2	-3.16185	-3.0435	2.12712e-08	8.20495e-08	59.2358	5.24486	4.54516	0.291063	0.860428	-1.20233	0.0388942	0.736632	ENSDARG00000074117	chr1	28755151	28755400	94268	13	23	26	9	5	7	III	blue
si:dkey-205h13.1	1.05057	1.04808	7.68281e-14	4.51173e-13	4339.63	194.555	203.242	460.095	363.396	-2.14874	0.0349895	0.999995	ENSDARG00000079307	chr23	26695823	26696223	-99799	10.4426	5.82002	16.2306	2.44657	2.94858	1.93237	VI	black
si:dkey-222p3.1	0.52959	0.527053	0.00812387	0.0156362	255.66	14.3579	13.9552	19.5874	21.3732	-1.82935	0.0414298	0.999995	ENSDARG00000071103	chr22	28060376	28060776	216251	14.918	17.4601	7.57427	2.44657	5.89716	2.89855	VI	black
si:dkey-222p3.1	0.52959	0.527053	0.00812387	0.0156362	255.66	14.3579	13.9552	19.5874	21.3732	-1.26955	0.0101614	0.538344	ENSDARG00000071103	chr22	27769701	27769850	507051	10	37	14	4	9	8	VI	black
si:dkey-222p3.1	0.52959	0.527053	0.00812387	0.0156362	255.66	14.3579	13.9552	19.5874	21.3732	1.04395	0.0167317	0.604872	ENSDARG00000071103	chr22	28145901	28146100	130827	12	12	8	12	22	21	I	red
si:dkey-266f7.9	-5.42268	-3.49111	0.0118366	0.0220439	3.89003	0.679887	0.395489	0	0	-1.54243	0.0379929	0.999995	ENSDARG00000075958	chr19	8109944	8110344	67915	17.9016	11.64	17.3126	7.3397	2.94858	5.7971	III	blue
si:dkey-27n6.1	1.11892	1.09545	0.00801429	0.0154455	51.7732	1.16007	1.12347	2.32022	2.65648	2.9389	0.0404329	0.999995		chr4	69793858	69794258	-265958	0	0	2.16408	9.78626	10.32	2.89855	I	red
si:dkey-27n6.1	1.11892	1.09545	0.00801429	0.0154455	51.7732	1.16007	1.12347	2.32022	2.65648	-1.89288	0.0421271	0.999995		chr4	69941794	69942194	-413894	11.9344	8.73003	17.3126	2.44657	2.94858	4.83092	VI	black
si:dkey-3h3.3	-1.65142	-1.63377	3.71964e-08	1.40566e-07	117.065	7.37195	6.37802	2.25632	2.11519	1.73843	0.0339389	0.999995	ENSDARG00000067718	chr5	40190337	40190737	-44911	5.96722	2.91001	3.24612	12.2328	11.7943	16.4251	II	black
si:dkey-40c11.1	1.32648	1.31807	8.2241e-09	3.29039e-08	221.774	4.83604	5.44434	11.9485	13.8383	-1.17492	0.0220593	0.650786	ENSDARG00000031345	chr5	43023301	43023400	59427	15	21	22	7	0	14	VI	black
si:dkey-40c11.1	1.32648	1.31807	8.2241e-09	3.29039e-08	221.774	4.83604	5.44434	11.9485	13.8383	-1.48603	0.0357052	0.999995	ENSDARG00000031345	chr5	43023207	43023607	59370	16.4098	18.9151	20.5587	7.3397	2.94858	9.66184	VI	black
si:dkey-46g23.5	-7.99829	-7.11321	1.62589e-15	1.0784e-14	7528.07	252.201	258.626	1.69064	0.296165	1.78193	0.0133904	0.999995	ENSDARG00000008835	chr3	3683906	3684306	-18264	8.95082	2.91001	4.32816	19.5725	20.64	15.4589	II	black
si:dkey-51e6.1	1.44143	1.4344	9.1002e-13	4.96403e-12	340.861	36.9209	36.469	90.3167	109.535	-2.67756	0.0466926	0.999995	ENSDARG00000042133	chr20	34079664	34080064	788	14.918	8.73003	4.32816	0	1.47429	2.89855	VI	black
si:dkey-67c22.2	-0.438627	-0.437712	0.000878518	0.00201023	970.355	17.3083	17.2416	11.9669	13.5782	-0.92664	0.0424983	0.754418	ENSDARG00000055389	chr9	36022951	36023600	167	20	30	54	9	16	17	III	blue
si:dkey-70p6.1	0.704148	0.700637	0.000559913	0.0013191	286.4	6.48089	7.77081	11.8306	11.313	1.03413	0.0341297	0.724092	ENSDARG00000092039	chr8	23060201	23060550	52	12	7	18	13	19	30	I	red
si:dkeyp-114g9.1	-5.75915	-5.57602	4.08956e-27	5.04289e-26	131.191	10.1315	10.0943	0.247076	0.0973863	-1.50891	0.0353126	0.999995	ENSDARG00000069401	chr20	42184109	42184509	-88547	20.8853	21.8251	14.0665	7.3397	2.94858	9.66184	III	blue
si:dkeyp-118h3.6	-0.999702	-0.994436	1.92839e-06	6.13512e-06	246.494	17.9938	19.6255	9.86257	8.87529	-1.25859	0.0216584	0.648013	ENSDARG00000042025	chr9	6639951	6640150	32	21	11	26	1	10	9	III	blue
si:dkeyp-46h3.2	-7.76736	-7.2393	1.33375e-23	1.38825e-22	10443.4	1935.74	1981.98	13.8067	4.0961	1.08068	0.0259933	0.680611	ENSDARG00000092498	chr19	27954251	27954550	50210	8	12	12	10	25	21	II	black
si:dkeyp-94h10.5	-0.855405	-0.847207	0.00255602	0.00540003	117.533	11.9638	11.4165	6.15334	6.81984	2.7239	0.0378712	0.999995	ENSDARG00000079124	chr2	44632490	44632890	-60224	0	2.91001	1.08204	14.6794	5.89716	5.7971	II	black
sirt2	0.695813	0.694295	2.45575e-07	8.54278e-07	1222.55	31.7438	28.8046	45.9784	52.2802	-2.20526	0.040662	0.999995	ENSDARG00000011488	chr15	6754279	6754679	-35250	8.95082	16.0051	6.49223	2.44657	1.47429	2.89855	VI	black
sirt5	0.597295	0.59387	0.00633953	0.0124854	288.785	10.5358	12.3976	15.6926	19.0365	-0.824837	0.0223615	0.999995	ENSDARG00000039684	chr20	7079551	7079951	-324	62.6558	62.5652	60.5942	24.4657	42.7544	37.6812	VI	black
sirt6	-1.2049	-1.19715	2.11918e-07	7.4188e-07	215.999	20.5381	23.0599	10.1848	8.61186	-1.60848	0.0448495	0.999995	ENSDARG00000102963	chr2	53461501	53461901	71231	28.3443	13.095	15.1485	0	11.7943	6.76329	III	blue
skia	1.0698	1.06773	3.11648e-17	2.29764e-16	1053.63	9.21967	8.89868	18.1256	19.9626	1.09214	0.0294175	0.705034	ENSDARG00000042151	chr8	17481851	17482050	-1216	7	10	14	10	18	27	I	red
skib	0.761655	0.759016	7.44276e-06	2.22643e-05	418.121	7.29926	8.14502	12.665	13.5076	-2.43357	0.0274326	0.999995	ENSDARG00000008034	chr11	25545963	25546363	45929	14.918	7.27503	11.9024	2.44657	0	3.86474	VI	black
skib	0.761655	0.759016	7.44276e-06	2.22643e-05	418.121	7.29926	8.14502	12.665	13.5076	-2.21441	0.0317249	0.999995	ENSDARG00000008034	chr11	25577194	25577594	14698	11.9344	18.9151	9.73835	0	2.94858	5.7971	VI	black
skp1	0.459412	0.459026	3.90874e-08	1.47291e-07	6314.51	419.305	422.236	592.686	564.123	-1.39423	0.012314	0.556936	ENSDARG00000003151	chr21	45292651	45292900	15899	16	19	29	6	9	4	VI	black
slbp	-3.59231	-3.57885	2.64675e-91	2.20046e-89	754.229	90.5652	81.9157	7.84703	6.30115	-0.672382	0.0177265	0.999995	ENSDARG00000100558	chr14	14535872	14536272	-59	85.0328	104.76	93.0553	73.397	41.2801	62.802	III	blue
slc15a2	-1.57674	-1.56022	1.15827e-07	4.18797e-07	223.652	8.23617	8.9051	3.55761	2.12318	1.6729	0.0405677	0.999995	ENSDARG00000032010	chr9	37475509	37475909	-34722	4.47541	4.36502	4.32816	17.126	13.2686	11.5942	II	black
slc16a10	1.12049	1.11287	2.63245e-06	8.25194e-06	175.354	3.63136	3.97767	8.10634	8.42066	1.38578	0.0230219	0.658107	ENSDARG00000020984	chr20	145451	146050	13189	8	5	11	9	21	22	I	red
slc17a6b	1.17833	1.16854	7.89802e-06	2.35675e-05	319.069	8.35209	8.6005	15.2294	23.2556	1.06343	0.0369937	0.735382	ENSDARG00000041150	chr7	32592951	32593100	-30925	9	5	15	14	16	18	I	red
slc18b1	-3.97081	-3.81438	2.06761e-11	1.01718e-10	57.2561	5.89007	6.08087	0.56687	0.137498	1.07575	0.0273606	0.69248	ENSDARG00000044047	chr17	8016151	8016300	-39073	5	13	10	5	24	21	II	black
slc22a18	0.735032	0.729513	0.00340119	0.00700644	169.586	5.45205	5.90769	10.2023	8.62297	1.63998	0.030168	0.999995	ENSDARG00000052271	chr7	39303093	39303854	-22559	4.47541	4.36502	6.49223	17.126	13.2686	17.3913	I	red
slc23a1	1.50949	1.43915	0.0179223	0.0322289	24.4089	0.363642	0.504147	1.38823	1.05227	1.02074	0.0497343	0.774084	ENSDARG00000015033	chr21	30079251	30079500	-4937	6	15	15	6	25	31	I	red
slc25a24	-0.346864	-0.345896	0.0229952	0.0403684	512.617	22.2348	23.0347	17.0699	18.5791	-0.945348	0.0384889	0.999995	ENSDARG00000008568	chr20	34693185	34693585	73795	46.2459	45.1052	38.9534	17.126	17.6915	32.8503	III	blue
slc25a24l	1.50283	1.48989	2.29325e-08	8.8098e-08	207.968	6.26647	4.6155	14.02	17.0322	2.05366	0.0342881	0.999995	ENSDARG00000038977	chr2	9738052	9738452	7904	0	2.91001	6.49223	14.6794	11.7943	12.5604	I	red
slc25a25a	-2.31375	-2.27608	4.41629e-10	1.9716e-09	1927.68	99.5893	99.6	14.8672	25.2519	2.04951	0.0102813	0.999995	ENSDARG00000010572	chr8	2555129	2555529	2256	2.98361	4.36502	4.32816	14.6794	19.1658	14.4928	II	black
slc25a37	-3.10027	-2.7498	0.00282106	0.00591367	11.5406	0.390223	0.277435	0.0381977	0.0401488	2.03065	0.0471769	0.999995	ENSDARG00000073743	chr8	50196777	50197177	-5055	1.4918	2.91001	3.24612	12.2328	10.32	8.69565	II	black
slc25a37	-3.10027	-2.7498	0.00282106	0.00591367	11.5406	0.390223	0.277435	0.0381977	0.0401488	0.982989	0.0255601	0.677956	ENSDARG00000073743	chr8	50201901	50202500	168	17	13	37	29	23	48	II	black
slc25a4	2.61464	2.38153	0.00372171	0.00761097	1449.63	23.9339	23.2039	58.4183	230.33	2.643	0.0385236	0.999995	ENSDARG00000027355	chr1	16979550	16979950	-4075	2.98361	0	1.08204	9.78626	8.84573	6.76329	I	red
slc25a44a	-1.86081	-1.81737	3.06951e-05	8.53329e-05	50.9911	5.37047	4.53463	1.41451	1.30732	-1.08881	0.02939	0.999995	ENSDARG00000045927	chr25	6134064	6134464	-4343	52.2131	23.2801	29.215	24.4657	7.37144	17.3913	III	blue
slc25a44a	-1.86081	-1.81737	3.06951e-05	8.53329e-05	50.9911	5.37047	4.53463	1.41451	1.30732	-1.12745	0.0392548	0.739872	ENSDARG00000045927	chr25	6134051	6134450	-4357	24	19	35	7	3	19	III	blue
slc25a5	0.520074	0.519722	4.28981e-12	2.22817e-11	28674.5	1509.98	1545.71	2156.47	2225.56	1.52345	0.00253091	0.333917	ENSDARG00000092553	chr14	32535801	32535950	7879	5	9	8	12	13	28	I	red
slc27a6	-3.14467	-3.11571	7.90656e-30	1.10952e-28	216.561	20.0957	21.1574	1.92525	2.83742	-1.47402	0.0334519	0.999995	ENSDARG00000046053	chr10	16559351	16559751	15971	17.9016	21.8251	18.3947	9.78626	1.47429	9.66184	III	blue
slc2a13b	-0.87426	-0.861703	0.0119308	0.0222037	81.1979	4.89299	5.73992	2.67419	3.1464	2.08105	0.0280216	0.999995	ENSDARG00000076899	chr25	35215537	35215937	53916	2.98361	4.36502	1.08204	12.2328	14.7429	8.69565	II	black
slc30a10	1.29024	1.27668	1.42936e-05	4.13722e-05	112.245	2.51585	2.51395	6.52779	5.74428	1.52269	0.00192348	0.289215	ENSDARG00000103983	chr13	51769001	51769950	-5170	14	6	15	11	24	50	I	red
slc35a4	0.543954	0.54264	0.000125929	0.000323547	757.865	14.0153	14.6845	19.7041	22.1858	1.98739	0.0409744	0.999995	ENSDARG00000062379	chr14	2813341	2813741	6906	2.98361	1.45501	5.41019	22.0191	7.37144	9.66184	I	red
slc35b3	-0.579711	-0.576845	0.0043812	0.00885552	269.087	15.1473	15.6714	11.0515	9.48241	-2.25332	0.0162134	0.999995	ENSDARG00000045437	chr24	8289697	8290097	78050	14.918	11.64	12.9845	2.44657	2.94858	2.89855	III	blue
slc37a4b	0.716935	0.713365	0.000438077	0.00104775	317.578	7.45788	7.08001	10.7991	13.1839	1.02279	0.0251868	0.677282	ENSDARG00000077180	chr10	39211101	39211450	-61	13	19	13	12	27	37	I	red
slc38a5b	1.51447	1.50603	2.24145e-12	1.18566e-11	234.716	3.48938	3.94219	10.4711	10.7156	-1.5066	0.0493223	0.999995	ENSDARG00000014587	chr8	23586225	23586625	4764	11.9344	23.2801	16.2306	2.44657	11.7943	3.86474	VI	black
slc39a9	-0.848075	-0.845669	3.48973e-08	1.32142e-07	492.201	27.4209	27.6645	14.7552	15.9056	-1.76071	0.0350394	0.999995	ENSDARG00000070447	chr17	47766342	47766742	-274913	19.3934	11.64	8.65631	7.3397	1.47429	2.89855	III	blue
slc39a9	-0.848075	-0.845669	3.48973e-08	1.32142e-07	492.201	27.4209	27.6645	14.7552	15.9056	-2.05111	0.0402063	0.999995	ENSDARG00000070447	chr17	48013986	48014386	-27269	11.9344	10.185	16.2306	0	4.42287	4.83092	III	blue
slc43a2a	0.529194	0.527532	0.00107538	0.00242667	1293.42	27.8255	26.1232	34.1183	43.8759	1.14848	0.0205418	0.644294		chr15	28455151	28455300	19265	7	9	11	9	17	24	I	red
slc4a11	0.821482	0.8102	0.0157389	0.0286392	108.244	2.76946	2.25203	3.73601	5.20907	2.12881	0.0486772	0.999995	ENSDARG00000075532	chr13	13629828	13630228	-10072	0	2.91001	4.32816	12.2328	5.89716	13.5266	I	red
slc4a4a	0.44309	0.441716	0.00588203	0.0116416	7732.98	118.312	109.293	131.129	178.418	-1.68617	0.0349343	0.999995	ENSDARG00000013730	chr5	45193826	45194226	82670	13.4262	16.0051	12.9845	4.89313	4.42287	3.86474	VI	black
slc4a4a	0.44309	0.441716	0.00588203	0.0116416	7732.98	118.312	109.293	131.129	178.418	-1.69652	0.0475284	0.999995	ENSDARG00000013730	chr5	45281898	45282298	-5402	13.4262	20.3701	15.1485	0	7.37144	7.72947	VI	black
slc6a4a	2.11104	2.08421	1.14276e-10	5.3435e-10	110.058	1.726	1.38593	6.26118	7.2861	1.22352	0.0226423	0.65586	ENSDARG00000061165	chr15	28632751	28633000	52750	7	10	10	5	24	25	I	red
slc6a6b	1.02962	1.02213	2.9905e-05	8.32242e-05	473.753	16.2057	18.93	28.6427	43.1952	-1.07468	0.0350247	0.726424	ENSDARG00000098438	chr22	31606151	31606350	-5866	13	11	34	4	6	12	VI	black
slc6a6b	1.02962	1.02213	2.9905e-05	8.32242e-05	473.753	16.2057	18.93	28.6427	43.1952	-2.28494	0.0289662	0.999995	ENSDARG00000098438	chr22	31644320	31644720	-44136	7.45902	11.64	11.9024	2.44657	2.94858	0.966184	VI	black
slco2a1	1.12085	1.10299	0.00227423	0.00485279	83.6787	2.37946	2.56428	6.21523	4.46466	-1.38508	0.037139	0.999995		chr6	27645567	27645967	12288	23.8689	29.1001	10.8204	7.3397	10.32	6.76329	VI	black
slit2	0.807881	0.804621	1.08254e-05	3.17226e-05	304.268	4.00516	3.98884	7.14231	6.84166	-2.21892	0.0362686	0.999995	ENSDARG00000004246	chr1	23058131	23058531	-35835	7.45902	14.5501	9.73835	2.44657	1.47429	2.89855	VI	black
slit2	0.807881	0.804621	1.08254e-05	3.17226e-05	304.268	4.00516	3.98884	7.14231	6.84166	-1.2908	0.0183537	0.626016	ENSDARG00000004246	chr1	23132251	23132400	38160	6	16	38	0	6	14	VI	black
slit2	0.807881	0.804621	1.08254e-05	3.17226e-05	304.268	4.00516	3.98884	7.14231	6.84166	-1.79672	0.0404858	0.999995	ENSDARG00000004246	chr1	23054783	23055183	-39183	11.9344	21.8251	8.65631	2.44657	5.89716	3.86474	VI	black
slit3	0.68703	0.686218	4.39842e-12	2.2819e-11	1972.45	20.3682	19.9463	33.104	31.7858	-1.55336	0.00432045	0.999995	ENSDARG00000034268	chr14	24369514	24369914	94174	25.3607	33.4651	31.3791	9.78626	10.32	10.628	VI	black
slit3	0.68703	0.686218	4.39842e-12	2.2819e-11	1972.45	20.3682	19.9463	33.104	31.7858	2.23461	0.0364182	0.999995	ENSDARG00000034268	chr14	24600006	24600406	-136318	0	4.36502	2.16408	7.3397	11.7943	11.5942	I	red
slit3	0.68703	0.686218	4.39842e-12	2.2819e-11	1972.45	20.3682	19.9463	33.104	31.7858	2.16902	0.0360053	0.999995	ENSDARG00000034268	chr14	24578019	24578419	-114331	1.4918	1.45501	4.32816	9.78626	13.2686	9.66184	I	red
slitrk6	0.740618	0.737329	0.000119937	0.000309355	285.607	4.44724	4.55787	7.18842	7.87841	1.73802	0.0325287	0.999995	ENSDARG00000098769	chr1	3782207	3782607	107282	4.47541	4.36502	4.32816	19.5725	11.7943	12.5604	I	red
slu7	-0.520119	-0.518874	0.000230934	0.000572958	781.74	40.7289	40.7253	26.5362	30.4023	-0.995633	0.00474136	0.999995	ENSDARG00000038870	chr14	47040535	47040935	23966	55.1967	74.2053	59.5121	29.3588	38.3315	27.0531	III	blue
slu7	-0.520119	-0.518874	0.000230934	0.000572958	781.74	40.7289	40.7253	26.5362	30.4023	-1.01399	0.0333122	0.721217	ENSDARG00000038870	chr14	47040351	47041250	24031	24	42	52	7	13	26	III	blue
smad2	-1.19083	-1.18892	6.80386e-25	7.57073e-24	1249.68	35.5323	37.6445	16.3314	15.6843	-0.473303	0.0356237	0.999995	ENSDARG00000006389	chr10	14971449	14971849	-109	135.754	164.416	166.634	107.649	119.417	109.179	III	blue
smad7	1.0327	1.02733	7.26389e-07	2.41502e-06	283.067	9.97493	9.26226	18.1068	21.3945	1.10829	0.0266732	0.999995	ENSDARG00000016858	chr21	3177726	3178126	123472	14.918	14.5501	10.8204	26.9122	30.9601	28.9855	I	red
smad7	1.0327	1.02733	7.26389e-07	2.41502e-06	283.067	9.97493	9.26226	18.1068	21.3945	1.23723	0.00320434	0.368343	ENSDARG00000016858	chr21	3177801	3178100	123448	10	17	14	16	31	31	I	red
smad7	1.0327	1.02733	7.26389e-07	2.41502e-06	283.067	9.97493	9.26226	18.1068	21.3945	1.30545	0.010754	0.543259	ENSDARG00000016858	chr21	3302951	3303150	-1652	2	8	17	10	20	24	I	red
smap1	0.503831	0.503157	1.80804e-06	5.76749e-06	1483.16	40.6849	40.9443	56.6874	59.1144	2.35313	0.0295639	0.999995	ENSDARG00000031302	chr13	27999663	28000063	133543	1.4918	1.45501	4.32816	22.0191	10.32	4.83092	I	red
smarca5	-0.465762	-0.46532	1.62955e-07	5.78284e-07	2981.41	76.9783	75.8115	55.8785	54.7361	-1.65318	0.0379934	0.999995	ENSDARG00000052348	chr1	52276852	52277252	119351	19.3934	11.64	11.9024	9.78626	0	3.86474	III	blue
smarca5	-0.465762	-0.46532	1.62955e-07	5.78284e-07	2981.41	76.9783	75.8115	55.8785	54.7361	-2.67566	0.0453777	0.999995	ENSDARG00000052348	chr1	52283916	52284316	126415	14.918	4.36502	8.65631	0	1.47429	2.89855	III	blue
smarcd3b	0.507282	0.504356	0.0208576	0.0369741	220.022	10.5525	10.2267	13.7643	15.8667	-1.07466	0.0285529	0.703928	ENSDARG00000019969	chr7	41232651	41233000	-44134	21	25	37	4	11	17	VI	black
smek1	-1.00587	-1.00384	8.63765e-15	5.43719e-14	1737.21	41.9041	41.3331	22.4778	18.8889	-1.80886	0.0457508	0.999995	ENSDARG00000042187	chr20	33581576	33581976	3086	13.4262	7.27503	15.1485	4.89313	1.47429	3.86474	III	blue
smg7	-0.40401	-0.402929	0.00682024	0.0133286	941.178	22.6655	24.4274	16.2445	19.4133	1.01194	0.0415023	0.75375	ENSDARG00000060767	chr2	36091051	36091200	27384	7	12	12	13	22	15	II	black
smim14	-2.21316	-2.21007	1.38072e-93	1.22495e-91	1668.93	119.548	119.807	25.2135	26.4833	-1.0138	0.0241936	0.666431	ENSDARG00000005799	chr1	22617451	22617900	-182	41	22	45	6	13	24	III	blue
smpd4	-0.612752	-0.609792	0.00231466	0.00493111	365.111	10.4255	11.0626	7.82609	6.15429	-1.80973	0.014843	0.999995	ENSDARG00000020730	chr21	18579270	18579670	-291054	11.9344	20.3701	17.3126	7.3397	2.94858	3.86474	III	blue
smpd4	-0.612752	-0.609792	0.00231466	0.00493111	365.111	10.4255	11.0626	7.82609	6.15429	-1.37522	0.0421203	0.999995	ENSDARG00000020730	chr21	18592410	18592810	-277914	17.9016	13.095	18.3947	9.78626	4.42287	4.83092	III	blue
smpd4	-0.612752	-0.609792	0.00231466	0.00493111	365.111	10.4255	11.0626	7.82609	6.15429	2.8654	0.0354913	0.999995	ENSDARG00000020730	chr21	18770051	18770451	-100273	0	1.45501	2.16408	14.6794	5.89716	5.7971	II	black
sms	0.845107	0.844275	1.00827e-20	9.0056e-20	3042.09	92.3379	88.8526	161.711	163.901	1.99019	0.040655	0.999995	ENSDARG00000008155	chr21	25393450	25393850	-13864	4.47541	1.45501	2.16408	9.78626	8.84573	13.5266	I	red
smyd2a	0.406602	0.406012	0.000215963	0.000538137	2280.3	80.8123	78.1673	99.7612	111.188	-0.840267	0.00792658	0.999995	ENSDARG00000055151	chr17	32826774	32827174	-46	70.1148	69.8403	80.0709	41.5916	36.8572	44.4445	VI	black
smyd2a	0.406602	0.406012	0.000215963	0.000538137	2280.3	80.8123	78.1673	99.7612	111.188	-1.54889	0.00231657	0.321159	ENSDARG00000055151	chr17	32826451	32827200	102	28	22	36	4	5	15	VI	black
smyd4	-1.06897	-1.06055	3.13482e-05	8.70022e-05	172.84	8.32036	7.539	3.39752	4.21779	2.46042	0.0498969	0.999995	ENSDARG00000060983	chr10	36149492	36149892	845	2.98361	1.45501	0	9.78626	8.84573	5.7971	II	black
smyd5	-1.3797	-1.37405	8.39543e-14	4.89974e-13	327.556	25.0183	23.7031	9.0517	9.72737	2.02213	0.0420338	0.999995	ENSDARG00000071669	chr14	22428195	22428595	226883	2.98361	2.91001	2.16408	14.6794	10.32	7.72947	II	black
smyd5	-1.3797	-1.37405	8.39543e-14	4.89974e-13	327.556	25.0183	23.7031	9.0517	9.72737	-2.54019	0.0426282	0.999995	ENSDARG00000071669	chr14	22482132	22482532	280820	4.47541	13.095	10.8204	0	2.94858	1.93237	III	blue
smyd5	-1.3797	-1.37405	8.39543e-14	4.89974e-13	327.556	25.0183	23.7031	9.0517	9.72737	-2.95973	0.0337596	0.999995	ENSDARG00000071669	chr14	22556694	22557094	355382	11.9344	11.64	6.49223	0	0	3.86474	III	blue
smyd5	-1.3797	-1.37405	8.39543e-14	4.89974e-13	327.556	25.0183	23.7031	9.0517	9.72737	-1.86148	0.0245684	0.999995	ENSDARG00000071669	chr14	22703073	22703473	501761	22.3771	13.095	14.0665	2.44657	4.42287	6.76329	III	blue
snai3	-3.08834	-3.02324	2.99237e-13	1.67753e-12	71.5651	7.64961	8.09922	0.872697	0.993713	1.36954	0.00409607	0.380748	ENSDARG00000031243	chr7	54790001	54790500	-21322	7	10	17	16	21	34	II	black
snap25a	1.12437	1.12357	7.36219e-48	1.92714e-46	89549.4	2092.24	1978.45	4426.09	4448.49	-1.31289	0.0419119	0.999995	ENSDARG00000020609	chr20	35025423	35026182	15612	19.3934	26.1901	16.2306	7.3397	8.84573	8.69565	VI	black
snapc4	-0.742409	-0.739817	1.38033e-05	4.00144e-05	368.116	7.14423	7.07768	4.38631	4.09951	2.5111	0.0481116	0.999995	ENSDARG00000067673	chr5	50539136	50539536	12501	0	1.45501	0	7.3397	5.89716	3.86474	II	black
sncb	0.791008	0.789489	4.06684e-10	1.82121e-09	1533.82	168.767	181.735	322.161	283.385	-1.49764	0.0345365	0.999995	ENSDARG00000104945	chr14	45480336	45480736	-138769	17.9016	16.0051	12.9845	12.2328	1.47429	2.89855	VI	black
sncb	0.791008	0.789489	4.06684e-10	1.82121e-09	1533.82	168.767	181.735	322.161	283.385	-1.59753	0.042922	0.999995	ENSDARG00000104945	chr14	45538852	45539252	-80253	20.8853	16.0051	11.9024	2.44657	8.84573	4.83092	VI	black
sncgb	1.12745	1.12515	5.7854e-18	4.46974e-17	15017.1	903.714	902.155	1751.27	2194.66	-1.35314	0.00630971	0.433217	ENSDARG00000109715	chr12	25823001	25823150	2094	16	21	28	7	7	6	VI	black
sncgb	1.12745	1.12515	5.7854e-18	4.46974e-17	15017.1	903.714	902.155	1751.27	2194.66	1.92105	0.0484018	0.999995	ENSDARG00000109715	chr12	25828649	25829049	-3679	1.4918	2.91001	5.41019	17.126	13.2686	6.76329	I	red
snd1	-0.74229	-0.741596	4.09219e-17	2.99196e-16	3328.97	79.1045	81.2771	47.4756	48.4105	1.24623	0.015007	0.591315	ENSDARG00000006766	chr4	19652901	19653050	52204	7	4	16	7	28	17	II	black
snrnp48	0.548225	0.544526	0.0212033	0.0375266	222.443	12.5681	11.7744	19.8666	15.6192	-1.04164	0.0489559	0.773088	ENSDARG00000039989	chr16	37033951	37034300	-8412	19	16	34	10	7	9	VI	black
snrnp48	0.548225	0.544526	0.0212033	0.0375266	222.443	12.5681	11.7744	19.8666	15.6192	1.91751	0.0345965	0.999995	ENSDARG00000039989	chr16	37376062	37376462	-350548	1.4918	4.36502	4.32816	14.6794	7.37144	16.4251	I	red
socs7	0.84573	0.842817	6.1553e-07	2.05888e-06	397.268	7.06223	7.15016	13.3294	12.1684	-1.1163	0.0449675	0.760459	ENSDARG00000077018	chr11	12046251	12046550	21784	15	16	25	5	4	12	VI	black
socs9	-1.89134	-1.84222	5.71489e-05	0.000153891	54.5474	2.92916	4.2772	0.860179	1.09537	1.16124	0.019502	0.635057	ENSDARG00000101985	chr15	46799101	46799300	-3000	10	10	7	11	21	18	II	black
sox11b	-1.04396	-1.04217	2.37957e-18	1.87458e-17	1370.53	56.774	57.6419	26.2423	29.3548	1.90281	0.0195435	0.999995	ENSDARG00000095743	chr20	30149342	30149742	-17129	4.47541	2.91001	5.41019	22.0191	13.2686	12.5604	II	black
sox11b	-1.04396	-1.04217	2.37957e-18	1.87458e-17	1370.53	56.774	57.6419	26.2423	29.3548	-1.53317	0.00156056	0.261586	ENSDARG00000095743	chr20	30251251	30251350	-118887	21	16	24	5	4	8	III	blue
sox12	0.943278	0.926883	0.0140565	0.0257787	71.3348	3.34866	2.34358	5.62363	5.37793	2.43914	0.0278776	0.999995	ENSDARG00000025847	chr11	23986516	23986916	-32404	1.4918	4.36502	0	14.6794	10.32	6.76329	I	red
sox21b	-0.96605	-0.957918	0.000277569	0.000681625	146.289	10.8457	12.7638	6.14586	5.90465	-2.04956	0.0480433	0.999995	ENSDARG00000008540	chr9	53747818	53748218	11169	11.9344	11.64	8.65631	2.44657	1.47429	3.86474	III	blue
sp5a	0.5952	0.592867	0.00100145	0.00227225	328.386	7.15622	6.59743	10.1618	10.6591	-2.19908	0.0395435	0.999995	ENSDARG00000076571	chr9	3973728	3974128	-273523	7.45902	13.095	8.65631	2.44657	2.94858	0.966184	VI	black
sp8b	-0.719251	-0.713514	0.00541751	0.010795	150.041	6.95404	8.02776	4.64215	4.43117	-1.17049	0.0451232	0.999995	ENSDARG00000056666	chr16	19512312	19512712	-218283	16.4098	20.3701	33.5432	9.78626	11.7943	9.66184	III	blue
sp8b	-0.719251	-0.713514	0.00541751	0.010795	150.041	6.95404	8.02776	4.64215	4.43117	-1.38132	0.0324194	0.999995	ENSDARG00000056666	chr16	19560105	19560505	-170490	19.3934	18.9151	15.1485	12.2328	4.42287	3.86474	III	blue
sphkap	1.37315	1.3654	2.55457e-10	1.16525e-09	254.742	2.21856	2.64336	6.02527	6.54555	-2.10039	0.0461578	0.999995	ENSDARG00000017429	chr18	46554870	46555270	-88587	13.4262	14.5501	5.41019	2.44657	1.47429	3.86474	VI	black
spice1	-2.48106	-2.35414	0.000214219	0.000534093	343.559	20.7891	17.4487	4.98554	1.83271	2.12588	0.0279292	0.999995	ENSDARG00000004647	chr24	21158251	21158651	40571	2.98361	2.91001	2.16408	14.6794	11.7943	8.69565	II	black
spice1	-2.48106	-2.35414	0.000214219	0.000534093	343.559	20.7891	17.4487	4.98554	1.83271	1.20687	0.0235062	0.661191	ENSDARG00000004647	chr24	21167501	21167750	31396	6	9	11	13	19	16	II	black
spint2	-3.75008	-3.72554	1.11973e-57	3.88497e-56	317.014	23.284	25.1915	1.81185	1.78537	-2.34571	0.0369742	0.999995	ENSDARG00000069476	chr15	20303141	20303541	-96	14.918	8.73003	8.65631	0	4.42287	1.93237	III	blue
spon1a	1.27229	1.2546	0.000204262	0.00051052	83.4585	1.38266	1.16963	2.97297	3.22248	-1.44946	0.0386308	0.999995	ENSDARG00000010029	chr18	28675650	28676050	89450	17.9016	16.0051	14.0665	9.78626	2.94858	4.83092	VI	black
spon1a	1.27229	1.2546	0.000204262	0.00051052	83.4585	1.38266	1.16963	2.97297	3.22248	-1.38595	0.0444658	0.999995	ENSDARG00000010029	chr18	28768184	28768584	181984	11.9344	21.8251	17.3126	7.3397	7.37144	4.83092	VI	black
spon1a	1.27229	1.2546	0.000204262	0.00051052	83.4585	1.38266	1.16963	2.97297	3.22248	-1.69316	0.0321992	0.999995	ENSDARG00000010029	chr18	28996553	28996953	410353	17.9016	13.095	16.2306	4.89313	2.94858	6.76329	VI	black
spon1a	1.27229	1.2546	0.000204262	0.00051052	83.4585	1.38266	1.16963	2.97297	3.22248	-2.66001	0.0320406	0.999995	ENSDARG00000010029	chr18	28642364	28642764	56164	13.4262	13.095	4.32816	0	2.94858	1.93237	VI	black
spon1a	1.27229	1.2546	0.000204262	0.00051052	83.4585	1.38266	1.16963	2.97297	3.22248	-1.62341	0.0210394	0.999995	ENSDARG00000010029	chr18	28382619	28383019	-203581	23.8689	18.9151	21.6408	4.89313	4.42287	11.5942	VI	black
spopla	-0.808007	-0.806021	1.68838e-08	6.56241e-08	594.826	25.0193	24.4998	14.5999	13.6406	-1.044	0.0451646	0.760459	ENSDARG00000010563	chr9	10096401	10097050	-152	28	34	30	7	13	16	III	blue
sppl3	0.551597	0.549018	0.0052382	0.0104598	278.049	10.7921	12.2895	16.6384	17.1495	2.47837	0.0395503	0.999995	ENSDARG00000025220	chr10	17377512	17377912	-37044	2.98361	1.45501	1.08204	22.0191	2.94858	5.7971	I	red
sppl3	0.551597	0.549018	0.0052382	0.0104598	278.049	10.7921	12.2895	16.6384	17.1495	-1.99475	0.0352662	0.999995	ENSDARG00000025220	chr10	17408171	17408735	-6303	14.918	13.095	18.3947	0	2.94858	8.69565	VI	black
spred1	0.86919	0.867945	1.71527e-15	1.13655e-14	1899.3	34.3899	37.9737	66.2545	65.8169	1.07807	0.0164398	0.604872	ENSDARG00000041449	chr17	52575151	52575650	-2967	16	10	19	18	31	26	I	red
spry2	1.12618	1.12314	6.12042e-14	3.62806e-13	1078.55	30.9543	31.9241	75.2029	61.8156	2.73786	0.0291654	0.999995	ENSDARG00000078308	chr1	4236091	4236491	-323574	1.4918	1.45501	1.08204	12.2328	8.84573	5.7971	I	red
spry4	1.35247	1.34877	3.78773e-19	3.11768e-18	554.692	7.63452	7.21197	19.5406	18.3726	1.15135	0.0377577	0.736057	ENSDARG00000068732	chr21	44610501	44610950	-129	13	12	9	14	27	21	I	red
spryd7b	0.350029	0.349339	0.00635197	0.0125062	973.472	41.3236	37.4503	51.3808	49.0507	-0.997124	0.0190739	0.634791	ENSDARG00000069485	chr9	29835001	29835750	-2494	45	33	44	9	19	20	VI	black
spsb4b	-1.05554	-1.04637	9.45144e-05	0.000246963	223.99	16.2898	18.2409	9.82148	6.64641	1.94625	0.0280328	0.999995	ENSDARG00000040538	chr15	41664307	41664707	55786	1.4918	2.91001	6.49223	14.6794	14.7429	12.5604	II	black
sptlc3	-3.992	-3.96298	9.65622e-59	3.50674e-57	298.007	18.5003	17.9146	1.12579	1.16985	-1.93323	0.0352435	0.999995	ENSDARG00000030743	chr13	34932589	34932989	-200279	11.9344	14.5501	10.8204	2.44657	4.42287	2.89855	III	blue
srsf10b	-1.89309	-1.8851	6.45434e-24	6.82014e-23	366.19	38.3612	43.3406	10.9863	10.9906	0.675072	0.0163491	0.604872	ENSDARG00000086411	chr17	53292451	53294000	-19826	49	91	120	75	82	148	II	black
srsf10b	-1.89309	-1.8851	6.45434e-24	6.82014e-23	366.19	38.3612	43.3406	10.9863	10.9906	1.26796	0.0121751	0.556936	ENSDARG00000086411	chr17	53303451	53303700	-9476	8	9	13	18	14	26	II	black
srsf10b	-1.89309	-1.8851	6.45434e-24	6.82014e-23	366.19	38.3612	43.3406	10.9863	10.9906	0.734446	0.0426921	0.755236	ENSDARG00000086411	chr17	53312801	53313250	-26	18	46	43	27	47	60	II	black
srsf11	0.392652	0.391905	0.00182733	0.00395927	5963.44	196.707	204.628	289.152	237.461	1.34843	0.00494817	0.41302	ENSDARG00000098574	chr11	45011151	45011250	570	3	5	17	6	25	21	I	red
srsf5b	1.11863	1.11708	2.06828e-25	2.36102e-24	3138.22	60.5399	62.5994	141.115	126.074	2.50598	0.0221468	0.999995	ENSDARG00000027734	chr20	28976936	28977336	4786	1.4918	4.36502	0	7.3397	19.1658	6.76329	I	red
ssuh2.4	-1.37	-1.35222	3.40494e-05	9.41039e-05	87.0667	6.67693	6.60549	2.46137	2.69671	1.95043	0.000150001	0.0939107	ENSDARG00000054827	chr22	31073051	31073200	-1711	4	6	8	14	13	31	II	black
ssx2ipa	-2.61062	-2.60255	2.40463e-59	8.85425e-58	579.176	29.4147	31.5151	5.08634	4.86473	-1.21848	0.00973518	0.526833	ENSDARG00000039521	chr2	1645301	1645400	48	19	15	23	5	4	11	III	blue
ssx2ipa	-2.61062	-2.60255	2.40463e-59	8.85425e-58	579.176	29.4147	31.5151	5.08634	4.86473	3.03262	0.0103036	0.999995	ENSDARG00000039521	chr2	1627495	1627895	-17607	0	2.91001	1.08204	9.78626	10.32	12.5604	II	black
st14a	-4.03088	-4.00704	4.66566e-73	2.62448e-71	390.296	18.3315	17.763	1.17839	1.00508	-2.67356	0.0151327	0.999995	ENSDARG00000061173	chr18	44536624	44537024	-2140	11.9344	14.5501	10.8204	0	2.94858	2.89855	III	blue
st6gal2a	-0.898937	-0.892794	0.000168119	0.000424684	316.665	17.593	16.982	7.6502	11.0172	-1.87105	0.0253251	0.999995	ENSDARG00000039335	chr9	6145174	6145574	40566	11.9344	16.0051	18.3947	2.44657	4.42287	5.7971	III	blue
st6gal2a	-0.898937	-0.892794	0.000168119	0.000424684	316.665	17.593	16.982	7.6502	11.0172	0.868631	0.0257468	0.678809	ENSDARG00000039335	chr9	6118051	6118400	13418	16	17	25	23	25	34	II	black
st6gal2b	-1.5195	-1.50759	2.94545e-09	1.2271e-08	167.692	13.9935	15.9105	4.93119	5.53193	-1.62123	0.00967897	0.999995	ENSDARG00000088515	chr6	15343411	15343811	361	22.3771	21.8251	29.215	7.3397	5.89716	10.628	III	blue
st6galnac1.2	-6.49895	-6.13647	4.19806e-20	3.62234e-19	447.546	42.4765	39.9305	0.696375	0.173355	-1.66973	0.0420918	0.999995	ENSDARG00000043816	chr12	20620812	20621212	51576	14.918	16.0051	14.0665	2.44657	5.89716	5.7971	III	blue
st8sia1	1.0724	1.06286	8.53127e-05	0.00022416	214.926	1.87959	2.18672	3.56653	5.00232	1.26066	0.00647405	0.441314	ENSDARG00000098221	chr4	26231651	26231850	101888	8	14	11	20	19	24	I	red
st8sia1	1.0724	1.06286	8.53127e-05	0.00022416	214.926	1.87959	2.18672	3.56653	5.00232	1.93793	0.0168386	0.999995	ENSDARG00000098221	chr4	26305863	26306263	27575	4.47541	2.91001	4.32816	14.6794	14.7429	15.4589	I	red
stard10	-6.08236	-5.9766	1.94524e-55	6.33354e-54	298.339	93.002	92.0095	1.36348	1.36799	1.72788	0.000675195	0.178519	ENSDARG00000097718	chr15	46848501	46848750	28818	3	12	9	20	22	21	II	black
stard8	-2.16432	-2.15907	3.32439e-52	1.00331e-50	896.152	24.4449	25.7591	5.96036	5.1876	0.927539	0.0421062	0.753864	ENSDARG00000014003	chr5	35185901	35186300	19	11	11	41	27	25	37	II	black
stau1	0.753623	0.753012	4.69301e-20	4.03886e-19	5747.19	110.623	113.465	191.264	186.465	-1.77126	0.0474282	0.999995	ENSDARG00000044182	chr6	46422227	46422627	-7539	10.4426	14.5501	18.3947	0	8.84573	3.86474	VI	black
steap4	-1.24769	-1.21778	0.00590593	0.0116819	48.9146	1.46608	1.40121	0.703018	0.489754	-1.50331	0.0264078	0.999995	ENSDARG00000055901	chr16	27944920	27945320	-130571	11.9344	21.8251	21.6408	7.3397	7.37144	4.83092	III	blue
stk10	-1.13032	-1.12678	2.63254e-12	1.38588e-11	432.438	15.4599	14.6714	6.83996	6.93708	-2.23564	0.0229575	0.999995	ENSDARG00000101894	chr21	42620142	42620542	252027	22.3771	10.185	8.65631	2.44657	1.47429	4.83092	III	blue
stk10	-1.13032	-1.12678	2.63254e-12	1.38588e-11	432.438	15.4599	14.6714	6.83996	6.93708	1.5558	0.0460417	0.999995	ENSDARG00000101894	chr21	42678031	42678431	194138	4.47541	5.82002	4.32816	12.2328	19.1658	11.5942	II	black
stk10	-1.13032	-1.12678	2.63254e-12	1.38588e-11	432.438	15.4599	14.6714	6.83996	6.93708	-2.36053	0.0255959	0.999995	ENSDARG00000101894	chr21	42496445	42496845	375724	14.918	17.4601	7.57427	0	2.94858	4.83092	III	blue
stk11	-0.81546	-0.813812	3.35122e-10	1.51245e-09	872.799	41.8782	44.3361	25.3379	23.5555	-1.79028	0.0387261	0.999995	ENSDARG00000046074	chr2	58893259	58893659	-50321	19.3934	13.095	9.73835	2.44657	5.89716	3.86474	III	blue
stk25b	0.827451	0.826341	4.9244e-15	3.15386e-14	1420.69	45.1989	45.8367	79.954	81.6085	1.04967	0.0286942	0.703928	ENSDARG00000039022	chr2	22959701	22959900	21209	4	17	11	12	17	26	I	red
stk35	1.43652	1.41175	0.000170395	0.000429775	98.1939	2.64401	1.86345	5.02998	7.29168	-0.750676	0.0238054	0.999995	ENSDARG00000086856	chr23	41871824	41872224	-4505	52.2131	71.2953	60.5942	41.5916	39.8058	28.0193	VI	black
stk35	1.43652	1.41175	0.000170395	0.000429775	98.1939	2.64401	1.86345	5.02998	7.29168	-0.975688	0.0425839	0.755236	ENSDARG00000086856	chr23	41866901	41867700	219	35	34	34	5	23	14	VI	black
stk35	1.43652	1.41175	0.000170395	0.000429775	98.1939	2.64401	1.86345	5.02998	7.29168	-0.845554	0.0265685	0.683428	ENSDARG00000086856	chr23	41871701	41872250	-4457	33	47	62	11	24	25	VI	black
stoml2	-0.379713	-0.378422	0.024297	0.0424451	434.159	28.7062	26.7291	22.4895	20.0411	0.928152	0.0430418	0.755351	ENSDARG00000103135	chr10	16843851	16844650	66107	7	22	36	18	31	47	II	black
stoml2	-0.379713	-0.378422	0.024297	0.0424451	434.159	28.7062	26.7291	22.4895	20.0411	1.06557	0.000763847	0.192816	ENSDARG00000103135	chr10	16826851	16827700	83081	14	36	50	36	46	72	II	black
stoml2	-0.379713	-0.378422	0.024297	0.0424451	434.159	28.7062	26.7291	22.4895	20.0411	1.06105	0.0186571	0.628782	ENSDARG00000103135	chr10	16858951	16859350	51207	3	16	41	22	26	47	II	black
stoml2	-0.379713	-0.378422	0.024297	0.0424451	434.159	28.7062	26.7291	22.4895	20.0411	0.715599	0.00737831	0.458622	ENSDARG00000103135	chr10	16835951	16836900	73931	45	66	134	59	97	137	II	black
stoml2	-0.379713	-0.378422	0.024297	0.0424451	434.159	28.7062	26.7291	22.4895	20.0411	0.686306	0.00361923	0.375249	ENSDARG00000103135	chr10	16840451	16841350	69457	61	94	180	92	134	165	II	black
stpg2	-2.94667	-2.85194	1.97563e-08	7.63621e-08	51.4299	4.09162	5.93016	0.564583	0.753188	-1.49974	0.00792504	0.477868		chr5	6476901	6477100	85488	18	20	23	8	2	7	III	blue
stpg2	-2.94667	-2.85194	1.97563e-08	7.63621e-08	51.4299	4.09162	5.93016	0.564583	0.753188	-1.28591	0.0279905	0.999995		chr5	6476890	6477290	85578	26.8525	20.3701	20.5587	14.6794	4.42287	8.69565	III	blue
stt3b	-0.572372	-0.571173	1.46335e-05	4.23004e-05	1056.34	24.0798	24.3977	15.2068	17.4626	-0.514877	0.0122575	0.999995	ENSDARG00000001890	chr16	39527667	39528067	-109	223.771	187.696	190.439	144.347	147.429	129.469	III	blue
stt3b	-0.572372	-0.571173	1.46335e-05	4.23004e-05	1056.34	24.0798	24.3977	15.2068	17.4626	2.61378	0.00552411	0.999995	ENSDARG00000001890	chr16	39493572	39494302	33821	2.98361	4.36502	0	14.6794	20.64	9.66184	II	black
stx11a	-1.49743	-1.48464	2.36421e-08	9.07446e-08	223.196	20.6811	19.3301	8.39439	5.63981	1.08982	0.0227695	0.65586	ENSDARG00000044039	chr17	7574951	7575050	687	8	14	5	16	17	13	II	black
stx1b	1.20701	1.20094	3.84196e-09	1.58116e-08	905.833	52.7587	50.638	97.8749	141.276	1.8347	0.0471933	0.999995	ENSDARG00000000503	chr19	5273493	5273893	64201	1.4918	5.82002	3.24612	14.6794	16.2172	6.76329	I	red
stxbp1a	1.40872	1.40462	1.43153e-19	1.20839e-18	7468.53	180.45	189.017	418.645	562.495	-1.18051	0.00550435	0.999995	ENSDARG00000001994	chr21	14154243	14154643	389523	55.1967	33.4651	54.1019	17.126	26.5372	19.3237	VI	black
stxbp1a	1.40872	1.40462	1.43153e-19	1.20839e-18	7468.53	180.45	189.017	418.645	562.495	-1.18442	0.00261148	0.342339	ENSDARG00000001994	chr21	14154201	14154700	389530	49	27	57	11	14	20	VI	black
stxbp5a	1.0476	1.03952	3.74002e-05	0.000102806	291.743	4.48006	4.70851	7.77929	11.273	-1.2698	0.0269937	0.999995	ENSDARG00000002656	chr20	31905080	31906230	97141	29.8361	23.2801	30.2971	7.3397	11.7943	15.4589	VI	black
stxbp5a	1.0476	1.03952	3.74002e-05	0.000102806	291.743	4.48006	4.70851	7.77929	11.273	-1.62771	0.0281134	0.999995	ENSDARG00000002656	chr20	31945974	31946374	56622	17.9016	17.4601	17.3126	4.89313	4.42287	7.72947	VI	black
stxbp6	0.534605	0.533336	0.000145033	0.000368831	584.956	18.9561	18.9892	27.9584	26.9705	-1.36605	0.0471933	0.999995	ENSDARG00000088862	chr17	50858574	50858974	138782	10.4426	20.3701	18.3947	9.78626	7.37144	1.93237	VI	black
suclg1	0.636382	0.635505	2.82741e-09	1.17979e-08	1940.98	88.6621	96.4585	141.298	146.372	-2.38344	0.0296444	0.999995	ENSDARG00000052712	chr1	42427104	42427504	556084	14.918	8.73003	11.9024	0	2.94858	3.86474	VI	black
suclg1	0.636382	0.635505	2.82741e-09	1.17979e-08	1940.98	88.6621	96.4585	141.298	146.372	-1.70574	0.0440517	0.999995	ENSDARG00000052712	chr1	42579980	42580380	403208	10.4426	14.5501	19.4767	2.44657	4.42287	6.76329	VI	black
suclg1	0.636382	0.635505	2.82741e-09	1.17979e-08	1940.98	88.6621	96.4585	141.298	146.372	1.42836	0.0397061	0.999995	ENSDARG00000052712	chr1	42718016	42718416	265172	7.45902	4.36502	7.57427	17.126	17.6915	17.3913	I	red
suclg1	0.636382	0.635505	2.82741e-09	1.17979e-08	1940.98	88.6621	96.4585	141.298	146.372	-1.59593	0.0170528	0.999995	ENSDARG00000052712	chr1	42850079	42850479	133109	20.8853	21.8251	16.2306	9.78626	2.94858	6.76329	VI	black
sulf1	-0.727838	-0.723296	0.00146813	0.00323955	526.402	12.0893	11.4547	8.50622	5.64911	1.61777	0.0273007	0.999995	ENSDARG00000038428	chr24	19303105	19303505	-70852	5.96722	5.82002	5.41019	22.0191	19.1658	11.5942	II	black
sulf2b	-0.51354	-0.512888	5.92258e-07	1.98656e-06	2712.46	51.4448	50.7756	34.1082	37.5693	-2.09211	0.0161759	0.999995	ENSDARG00000013838	chr23	15642103	15642875	-68398	20.8853	10.185	22.7228	2.44657	1.47429	8.69565	III	blue
sult1st6	2.27933	2.25375	1.19493e-13	6.90676e-13	122.397	2.04527	2.31997	11.1386	9.94285	-2.49187	0.0334491	0.999995	ENSDARG00000006811	chr12	15214385	15214785	-47824	11.9344	11.64	6.49223	2.44657	0	2.89855	VI	black
sumf2	-1.24263	-1.22744	0.000110309	0.000285804	100.667	10.1007	8.61753	4.26714	3.60996	1.05995	0.0227019	0.65586	ENSDARG00000069497	chr21	25612601	25612850	-20614	12	6	18	15	29	15	II	black
sumo3a	-0.315683	-0.315361	0.00060448	0.00141854	3074.91	189.519	181.823	146.709	151.813	-0.666857	0.0344416	0.999995	ENSDARG00000028119	chr6	10838163	10838563	107	79.0656	64.0202	66.0044	46.4847	39.8058	45.4106	III	blue
sumo3b	-1.82417	-1.82089	3.20734e-50	9.21691e-49	1165.78	114.368	115.743	33.9342	30.8752	-0.600244	0.0432638	0.999995	ENSDARG00000035993	chr9	12681597	12681997	-9	80.5574	77.1153	66.0044	61.1641	51.6001	34.7826	III	blue
supt16h	-0.935559	-0.934067	4.68913e-16	3.22171e-15	1593.3	43.5296	43.9952	21.6639	24.1741	2.5149	0.0447269	0.999995	ENSDARG00000079949	chr7	1564877	1565277	121921	0	1.45501	3.24612	9.78626	10.32	6.76329	II	black
supt7l	-1.48771	-1.45662	0.000408935	0.000982678	61.1087	4.33602	5.94065	1.75268	1.91306	-1.6998	0.0319545	0.999995	ENSDARG00000013461	chr17	40529801	40530512	393637	19.3934	20.3701	10.8204	4.89313	2.94858	7.72947	III	blue
supt7l	-1.48771	-1.45662	0.000408935	0.000982678	61.1087	4.33602	5.94065	1.75268	1.91306	-1.63955	0.0172331	0.999995	ENSDARG00000013461	chr17	40501508	40501908	422085	16.4098	24.7351	15.1485	7.3397	5.89716	4.83092	III	blue
surf4l	-0.718462	-0.713919	0.0017765	0.00385799	208.659	13.8446	16.1308	8.69253	9.54314	2.07389	0.0495941	0.999995	ENSDARG00000035131	chr5	62948249	62948649	15236	1.4918	5.82002	0	9.78626	13.2686	7.72947	II	black
suv39h1a	-5.74847	-5.39667	6.59911e-14	3.89784e-13	64.1355	6.98135	7.73416	0.229494	0	2.16079	0.0486724	0.999995	ENSDARG00000026799	chr8	23372133	23372533	-1934	1.4918	2.91001	2.16408	9.78626	14.7429	4.83092	II	black
svbp	0.670497	0.667739	0.000299862	0.000733235	381.231	19.0009	15.7818	28.1166	27.3473	-1.19855	0.0478039	0.999995	ENSDARG00000102305	chr11	41730841	41731598	-245	19.3934	26.1901	22.7228	7.3397	11.7943	10.628	VI	black
svila	-0.291796	-0.291423	0.00467235	0.0094109	4440.23	62.4104	62.706	54.1053	48.0319	1.68835	0.0432022	0.999995	ENSDARG00000055075	chr12	23659842	23660242	-31270	5.96722	2.91001	3.24612	9.78626	17.6915	11.5942	II	black
sybu	-0.589468	-0.588761	3.63982e-09	1.50218e-08	2350.64	88.8055	86.9008	56.3907	60.4951	1.68678	0.0247134	0.999995	ENSDARG00000060112	chr16	39216292	39216692	19504	7.45902	2.91001	4.32816	12.2328	17.6915	17.3913	II	black
syk	0.890556	0.882921	0.000892471	0.0020383	223.351	4.5707	4.04708	6.66038	9.40275	-1.37531	0.00848946	0.500315	ENSDARG00000008186	chr10	5563301	5563500	17783	22	16	25	4	5	11	VI	black
syn2b	1.43011	1.42408	2.44866e-14	1.4951e-13	343.732	4.63555	5.37902	13.4999	13.4111	-0.970343	0.0429838	0.755351	ENSDARG00000101054	chr11	742951	743150	-6827	24	14	26	4	11	12	VI	black
syngr3b	0.886054	0.885257	1.34249e-24	1.47764e-23	3998.31	67.0976	64.5347	121.308	122.029	-1.88677	0.0493217	0.999995	ENSDARG00000025034	chr1	7727982	7728382	16467	16.4098	8.73003	10.8204	4.89313	0	4.83092	VI	black
synpr	0.842841	0.830535	0.016244	0.0294715	79.3835	3.01535	3.59273	5.49613	6.35456	0.996893	0.0288925	0.703928	ENSDARG00000044278	chr6	41287401	41287500	-55199	4	14	11	11	12	25	I	red
syt11a	0.811651	0.8093	1.76755e-07	6.24906e-07	3745.66	102.152	100.553	152.84	203.171	2.39033	0.0288698	0.999995	ENSDARG00000057913	chr19	24380202	24380602	-17791	1.4918	0	5.41019	14.6794	14.7429	6.76329	I	red
syt11a	0.811651	0.8093	1.76755e-07	6.24906e-07	3745.66	102.152	100.553	152.84	203.171	-0.944296	0.0135155	0.563637	ENSDARG00000057913	chr19	24397951	24398350	-43	37	64	50	22	17	19	VI	black
syt13	-2.12155	-2.11516	8.22368e-41	1.73379e-39	501.386	38.9961	38.7239	8.97356	8.87942	2.07129	0.0496088	0.999995	ENSDARG00000012306	chr7	38447650	38448050	3047	2.98361	2.91001	1.08204	12.2328	10.32	6.76329	II	black
syt4	0.908312	0.907347	4.48115e-22	4.28318e-21	2935.17	71.8845	75.3536	135.697	140.626	-1.52147	0.0355546	0.999995	ENSDARG00000036505	chr7	23636484	23636884	95	19.3934	13.095	15.1485	7.3397	4.42287	4.83092	VI	black
tac3a	-1.0929	-1.06849	0.0123938	0.0229878	54.192	17.4534	14.6423	8.71312	6.19524	-1.90785	0.00615031	0.999995	ENSDARG00000093089	chr23	28221852	28222252	-7588	23.8689	17.4601	17.3126	7.3397	4.42287	3.86474	III	blue
taf8	-0.683897	-0.681053	0.000246144	0.000608182	350.37	28.3794	25.839	17.936	15.7361	2.07438	0.0324397	0.999995	ENSDARG00000026806	chr23	32732774	32733174	266963	4.47541	0	4.32816	4.89313	17.6915	14.4928	II	black
taf8	-0.683897	-0.681053	0.000246144	0.000608182	350.37	28.3794	25.839	17.936	15.7361	-0.619935	0.038471	0.999995	ENSDARG00000026806	chr23	32535205	32535605	69394	73.0984	72.7503	72.4966	48.9313	51.6001	41.5459	III	blue
taf8	-0.683897	-0.681053	0.000246144	0.000608182	350.37	28.3794	25.839	17.936	15.7361	3.0034	0.0194106	0.999995	ENSDARG00000026806	chr23	32511684	32512084	45873	1.4918	0	2.16408	12.2328	10.32	6.76329	II	black
tbc1d15	0.519393	0.517223	0.00541851	0.0107954	323.978	9.39084	8.97383	12.4097	13.9876	0.916154	0.0282178	0.702128	ENSDARG00000057218	chr18	17030851	17031350	82	32	17	17	17	44	39	I	red
tbc1d22a	-0.72231	-0.716785	0.00434953	0.00879554	164.824	8.86172	7.39412	4.9028	4.9727	1.95509	0.0456203	0.999995	ENSDARG00000045510	chr4	27792884	27793284	114788	4.47541	0	4.32816	7.3397	13.2686	13.5266	II	black
tbc1d22a	-0.72231	-0.716785	0.00434953	0.00879554	164.824	8.86172	7.39412	4.9028	4.9727	1.76927	0.0341049	0.999995	ENSDARG00000045510	chr4	27715612	27716012	192060	2.98361	2.91001	7.57427	19.5725	14.7429	11.5942	II	black
tbc1d23	-0.688399	-0.687413	2.90583e-10	1.31955e-09	1528.13	47.068	47.4646	28.2696	30.4611	-0.851787	0.0436966	0.999995	ENSDARG00000044357	chr6	28952224	28952624	71	46.2459	26.1901	42.1995	26.9122	22.1143	14.4928	III	blue
tbc1d23	-0.688399	-0.687413	2.90583e-10	1.31955e-09	1528.13	47.068	47.4646	28.2696	30.4611	-1.18614	0.00352457	0.375122	ENSDARG00000044357	chr6	28952301	28952650	19	33	20	49	11	15	8	III	blue
tbl1x	-1.20756	-1.19959	2.82212e-07	9.75055e-07	180.546	5.0028	4.89717	2.22688	2.04805	1.18218	0.0207875	0.648013	ENSDARG00000060438	chr9	55540001	55540300	-914	10	8	10	9	17	28	II	black
tbl1xr1a	0.76288	0.757511	0.00167233	0.00365458	232.4	5.27091	4.6066	7.38441	9.46391	-1.67541	0.0338223	0.999995	ENSDARG00000058696	chr11	9124610	9125010	566525	8.95082	17.4601	17.3126	4.89313	5.89716	2.89855	VI	black
tbl1xr1a	0.76288	0.757511	0.00167233	0.00365458	232.4	5.27091	4.6066	7.38441	9.46391	-1.7064	0.0344246	0.999995	ENSDARG00000058696	chr11	8923228	8923628	365143	16.4098	20.3701	17.3126	0	8.84573	7.72947	VI	black
tbl1xr1a	0.76288	0.757511	0.00167233	0.00365458	232.4	5.27091	4.6066	7.38441	9.46391	-1.73478	0.0300938	0.999995	ENSDARG00000058696	chr11	9086631	9087031	528546	19.3934	17.4601	11.9024	2.44657	7.37144	4.83092	VI	black
tbl1xr1a	0.76288	0.757511	0.00167233	0.00365458	232.4	5.27091	4.6066	7.38441	9.46391	-2.48674	0.0497496	0.999995	ENSDARG00000058696	chr11	8944000	8944400	385915	8.95082	11.64	11.9024	0	0	5.7971	VI	black
tbl1xr1a	0.76288	0.757511	0.00167233	0.00365458	232.4	5.27091	4.6066	7.38441	9.46391	-1.68871	0.0356411	0.999995	ENSDARG00000058696	chr11	9017610	9018010	459525	8.95082	17.4601	12.9845	7.3397	2.94858	1.93237	VI	black
tbpl2	-6.55875	-6.30107	1.23657e-27	1.56125e-26	159.905	17.3408	15.4867	0.204237	0.128801	1.13932	0.032527	0.720982	ENSDARG00000097302	chr17	10581901	10582100	-92	16	3	12	16	20	19	II	black
tbrg1	-2.47412	-2.46044	1.32544e-30	1.91486e-29	279.114	20.1486	22.2479	3.88183	3.72774	-1.26849	0.0494278	0.774084	ENSDARG00000074996	chr18	35253851	35254450	-119	25	20	21	5	4	14	III	blue
tbrg1	-2.47412	-2.46044	1.32544e-30	1.91486e-29	279.114	20.1486	22.2479	3.88183	3.72774	-1.43355	0.0289591	0.999995	ENSDARG00000074996	chr18	35304296	35304696	50227	23.8689	23.2801	17.3126	7.3397	5.89716	10.628	III	blue
tbx3a	1.60981	1.59619	1.51419e-09	6.4861e-09	183.485	2.02571	1.79286	5.17037	6.54766	-1.30857	0.0483973	0.999995	ENSDARG00000002216	chr5	71539718	71540118	-53	17.9016	20.3701	17.3126	7.3397	7.37144	7.72947	VI	black
tcf3b	0.42966	0.428467	0.00477729	0.00960909	1089.77	14.3283	14.9649	21.7458	17.6316	-0.570779	0.0129395	0.999995	ENSDARG00000099999	chr22	20317118	20317518	-129	134.262	145.501	142.829	117.435	81.0859	85.9904	VI	black
tcirg1b	-0.743439	-0.742045	2.73683e-09	1.14597e-08	1147.68	38.597	42.1037	24.9386	23.1799	-1.52705	0.0391797	0.999995	ENSDARG00000105142	chr14	16611584	16611984	-106998	20.8853	18.9151	16.2306	7.3397	1.47429	10.628	III	blue
tead1a	-3.40543	-3.37161	3.83909e-32	5.92169e-31	186.477	18.0101	16.3474	1.47133	1.81817	-2.30126	0.0256839	0.999995	ENSDARG00000028159	chr25	16304604	16305004	45088	10.4426	10.185	12.9845	2.44657	1.47429	2.89855	III	blue
tead3b	-1.41724	-1.35113	0.0261348	0.0453917	22.5203	1.44997	1.49478	0.496766	0.61538	-1.12727	0.0388626	0.736632	ENSDARG00000063649	chr6	54565301	54565500	-3012	18	13	30	6	9	7	III	blue
tefa	1.63453	1.63274	8.87734e-66	4.13202e-64	4230.75	64.598	59.2159	191.845	192.811	2.17051	0.0419017	0.999995	ENSDARG00000039117	chr12	19036015	19036415	-6402	2.98361	1.45501	2.16408	12.2328	5.89716	11.5942	I	red
tefb	0.972039	0.967795	3.54401e-07	1.2118e-06	879.546	23.5429	23.7835	39.0934	53.9062	-0.575623	0.0273519	0.999995	ENSDARG00000098103	chr3	5157685	5158085	-100	119.344	117.855	123.352	66.0573	86.983	88.8889	VI	black
tefb	0.972039	0.967795	3.54401e-07	1.2118e-06	879.546	23.5429	23.7835	39.0934	53.9062	2.90471	0.0266854	0.999995	ENSDARG00000098103	chr3	5210295	5210695	-52710	1.4918	0	2.16408	9.78626	11.7943	5.7971	I	red
tekt1	-1.35611	-1.33564	0.000142897	0.000363821	86.9221	8.05657	6.71526	2.52155	3.31293	2.17477	0.0400227	0.999995	ENSDARG00000101331	chr15	34001980	34002380	-5192	2.98361	1.45501	2.16408	7.3397	14.7429	7.72947	II	black
tenm3	0.936375	0.934255	9.25147e-12	4.65001e-11	984.132	4.71808	4.49132	8.2378	9.41874	-0.892996	0.0477228	0.999995	ENSDARG00000005479	chr1	38834638	38835038	165068	43.2623	42.1952	36.7893	14.6794	25.0629	26.087	VI	black
terf2ip	-2.43464	-2.42178	5.44303e-31	7.95923e-30	280.824	18.432	19.0241	3.60849	3.28601	1.72862	0.0487681	0.999995	ENSDARG00000103977	chr22	34449338	34449738	189679	1.4918	5.82002	4.32816	14.6794	13.2686	10.628	II	black
terf2ip	-2.43464	-2.42178	5.44303e-31	7.95923e-30	280.824	18.432	19.0241	3.60849	3.28601	-0.613403	0.0443834	0.999995	ENSDARG00000103977	chr22	34620086	34620486	18931	68.623	114.945	91.9733	48.9313	72.2401	58.9372	III	blue
terf2ip	-2.43464	-2.42178	5.44303e-31	7.95923e-30	280.824	18.432	19.0241	3.60849	3.28601	2.97096	0.0470278	0.999995	ENSDARG00000103977	chr22	34364073	34364473	274944	0	0	3.24612	12.2328	10.32	2.89855	II	black
terf2ip	-2.43464	-2.42178	5.44303e-31	7.95923e-30	280.824	18.432	19.0241	3.60849	3.28601	1.88628	0.0391762	0.999995	ENSDARG00000103977	chr22	34459588	34459988	179429	4.47541	4.36502	1.08204	9.78626	19.1658	7.72947	II	black
tex2	-2.70747	-2.69931	1.67263e-65	7.70399e-64	921.988	37.1909	41.4025	5.50273	6.59842	-0.975267	0.0410191	0.749501	ENSDARG00000078186	chr3	55238701	55238850	14182	18	18	18	4	6	13	III	blue
tfb2m	0.663594	0.661282	0.000100348	0.000261224	422.083	14.3504	13.3253	23.0832	20.7211	-1.00663	0.0144184	0.999995	ENSDARG00000074756	chr17	11921531	11921931	17329	58.1803	36.3751	37.8714	26.9122	20.64	18.3575	VI	black
tfb2m	0.663594	0.661282	0.000100348	0.000261224	422.083	14.3504	13.3253	23.0832	20.7211	-0.794124	0.0313066	0.711696	ENSDARG00000074756	chr17	11921551	11922050	17398	55	33	45	17	16	26	VI	black
tfdp2	-0.879816	-0.875392	1.80278e-05	5.15486e-05	247.516	13.408	12.8924	7.48749	6.76747	-0.94214	0.0135034	0.999995	ENSDARG00000042835	chr15	4537099	4537499	-154	37.2951	61.1102	50.8558	39.145	22.1143	16.4251	III	blue
tfdp2	-0.879816	-0.875392	1.80278e-05	5.15486e-05	247.516	13.408	12.8924	7.48749	6.76747	-0.712644	0.0124089	0.556936	ENSDARG00000042835	chr15	4537051	4537500	-131	42	66	83	24	31	29	III	blue
tgfa	-2.01957	-1.84676	0.0232255	0.0407186	16.7203	3.30887	4.39735	1.45753	0.353532	2.25351	0.0410271	0.999995	ENSDARG00000053939	chr6	40966091	40966491	-29056	2.98361	0	3.24612	4.89313	10.32	14.4928	II	black
tgif1	-0.56814	-0.566252	0.000652931	0.00152574	585.254	26.992	28.1025	20.3071	16.717	1.99649	0.0375677	0.999995	ENSDARG00000059337	chr24	9162312	9162712	-8980	2.98361	2.91001	2.16408	7.3397	10.32	14.4928	II	black
thap7	-0.630227	-0.627565	0.000800267	0.00184684	315.445	13.9115	14.0507	9.58648	8.4169	-1.0007	0.0192998	0.634791	ENSDARG00000070704	chr19	24551201	24551700	560	32	36	47	10	12	23	III	blue
thap7	-0.630227	-0.627565	0.000800267	0.00184684	315.445	13.9115	14.0507	9.58648	8.4169	-0.839386	0.0222403	0.999995	ENSDARG00000070704	chr19	24551254	24551654	556	43.2623	48.0152	56.266	36.6985	20.64	25.1208	III	blue
them4	0.599865	0.597353	0.00133187	0.002959	324.78	13.7899	14.118	19.8641	22.5141	-1.59663	0.0391091	0.999995	ENSDARG00000061621	chr16	18079655	18080055	222711	13.4262	23.2801	16.2306	4.89313	2.94858	9.66184	VI	black
them4	0.599865	0.597353	0.00133187	0.002959	324.78	13.7899	14.118	19.8641	22.5141	-2.2355	0.0124231	0.999995	ENSDARG00000061621	chr16	18087439	18087839	230495	25.3607	8.73003	14.0665	2.44657	2.94858	4.83092	VI	black
thoc3	-1.54178	-1.53821	1.40635e-28	1.86653e-27	724.724	60.4971	59.8191	21.5558	19.6575	-0.993569	0.0342327	0.999995	ENSDARG00000056517	chr14	25167814	25168214	-40215	35.8033	43.6502	38.9534	12.2328	22.1143	25.1208	III	blue
thsd7aa	1.2682	1.25888	3.15689e-07	1.08589e-06	303.648	2.54078	2.83644	5.39354	7.58374	-1.25038	0.0465334	0.999995	ENSDARG00000061479	chr19	37993676	37994076	-39346	25.3607	27.6451	9.73835	14.6794	5.89716	5.7971	VI	black
thumpd1	-0.981393	-0.977283	1.5686e-07	5.58302e-07	350.194	26.7148	29.363	15.0417	13.2415	0.845357	0.0458372	0.764577	ENSDARG00000100264	chr1	58484401	58484650	4592	7	15	14	14	19	19	II	black
timeless	-1.7085	-1.70433	3.98744e-33	6.39684e-32	998.156	25.5434	29.6514	8.32138	8.56701	2.37827	0.0447308	0.999995	ENSDARG00000078497	chr11	3150644	3151044	7157	2.98361	0	2.16408	7.3397	5.89716	13.5266	II	black
timp2a	0.59508	0.594378	1.90889e-09	8.11891e-09	3110.61	68.7957	63.3439	98.1828	101.552	2.76503	0.00744979	0.999995	ENSDARG00000061226	chr12	33916729	33917129	17398	2.98361	2.91001	0	19.5725	11.7943	8.69565	I	red
tiparp	1.51004	1.49997	1.64518e-10	7.61207e-10	1786.11	28.2128	28.4506	60.0802	101.438	-1.44114	0.0409803	0.999995	ENSDARG00000061841	chr18	34875982	34876700	253050	19.3934	13.095	20.5587	4.89313	8.84573	5.7971	VI	black
tiparp	1.51004	1.49997	1.64518e-10	7.61207e-10	1786.11	28.2128	28.4506	60.0802	101.438	-2.02629	0.0248779	0.999995	ENSDARG00000061841	chr18	34615507	34615907	-7584	17.9016	18.9151	10.8204	0	5.89716	5.7971	VI	black
tjp2a	-3.35462	-3.34006	2.29315e-69	1.17039e-67	445.187	13.5264	12.8617	1.31978	1.25252	2.51522	0.0480239	0.999995	ENSDARG00000063309	chr10	15895632	15896032	25645	0	1.45501	3.24612	12.2328	8.84573	5.7971	II	black
tjp3	-6.66771	-5.96537	2.19479e-11	1.07695e-10	310.103	11.4607	12.0798	0.196199	0.0237947	-1.81713	0.0477179	0.999995	ENSDARG00000002909	chr22	17639550	17639950	24140	17.9016	10.185	9.73835	2.44657	4.42287	3.86474	III	blue
tle3a	-1.47026	-1.467	2.85183e-27	3.55644e-26	728.265	29.6007	30.069	11.1072	10.3825	-1.1133	0.047309	0.769654	ENSDARG00000002787	chr18	20284051	20284350	46556	12	17	43	7	6	13	III	blue
tle3b	-0.669691	-0.667834	1.07684e-05	3.15766e-05	830.766	33.6558	35.479	23.6507	19.674	-0.607639	0.0406946	0.999995	ENSDARG00000069006	chr7	33413718	33414118	-1305	65.6394	74.2053	78.9888	53.8244	53.0744	36.715	III	blue
tm2d2	-0.638866	-0.637121	2.32186e-05	6.53592e-05	483.016	43.9689	45.171	28.7087	28.5126	-2.0042	0.0261287	0.999995	ENSDARG00000035515	chr5	26420489	26420889	99809	16.4098	23.2801	5.41019	2.44657	5.89716	2.89855	III	blue
tm9sf3	-0.881773	-0.879064	3.5541e-08	1.34464e-07	740.487	38.2379	38.1716	18.6487	22.9671	1.99247	0.0361828	0.999995	ENSDARG00000028748	chr13	9528573	9529365	14546	0	7.27503	2.16408	14.6794	10.32	12.5604	II	black
tmeff2a	1.1051	1.09799	1.9038e-06	6.0627e-06	275.913	11.4457	13.8246	29.9672	24.1146	-2.33195	0.00730388	0.999995	ENSDARG00000051824	chr9	24634911	24635311	-33436	17.9016	21.8251	14.0665	2.44657	1.47429	6.76329	VI	black
tmeff2a	1.1051	1.09799	1.9038e-06	6.0627e-06	275.913	11.4457	13.8246	29.9672	24.1146	-2.31827	0.012718	0.999995	ENSDARG00000051824	chr9	24644680	24645080	-43205	16.4098	23.2801	6.49223	2.44657	2.94858	3.86474	VI	black
tmeff2a	1.1051	1.09799	1.9038e-06	6.0627e-06	275.913	11.4457	13.8246	29.9672	24.1146	-2.27343	0.0208891	0.999995	ENSDARG00000051824	chr9	24764283	24764683	-162808	11.9344	11.64	14.0665	2.44657	1.47429	3.86474	VI	black
tmem119b	1.38183	1.36538	1.30212e-05	3.78386e-05	102.198	4.20798	3.51202	10.5842	9.57185	-1.2151	0.0486419	0.771833	ENSDARG00000068036	chr5	31328151	31328450	-53169	20	16	22	1	9	11	VI	black
tmem129	-0.866724	-0.856974	0.00483633	0.00971602	96.2739	5.79366	5.6265	3.07694	3.19606	-1.71649	0.0406771	0.999995	ENSDARG00000075346	chr14	9570593	9570993	294911	8.95082	20.3701	10.8204	4.89313	4.42287	2.89855	III	blue
tmem132e	0.738763	0.733109	0.00350316	0.00720079	193.616	3.52643	3.84324	5.4117	6.92055	-1.91481	0.0111618	0.999995	ENSDARG00000090830	chr5	59981962	59982715	136921	19.3934	26.1901	20.5587	0	8.84573	8.69565	VI	black
tmem132e	0.738763	0.733109	0.00350316	0.00720079	193.616	3.52643	3.84324	5.4117	6.92055	1.68219	0.0330932	0.999995	ENSDARG00000090830	chr5	59929183	59929583	83966	7.45902	4.36502	3.24612	24.4657	13.2686	10.628	I	red
tmem132e	0.738763	0.733109	0.00350316	0.00720079	193.616	3.52643	3.84324	5.4117	6.92055	-2.3781	0.0207584	0.999995	ENSDARG00000090830	chr5	59411366	59411766	-433851	25.3607	5.82002	11.9024	0	4.42287	3.86474	VI	black
tmem182a	2.75661	2.46158	0.00567998	0.011267	42.7936	0.551159	0.488312	0.597613	6.47768	3.05491	0.0241487	0.999995	ENSDARG00000040374	chr9	6908274	6908674	40680	0	1.45501	1.08204	7.3397	11.7943	5.7971	I	red
tmem203	-0.85699	-0.853606	2.39226e-06	7.54191e-06	403.328	38.1043	42.3915	23.6995	20.5556	-0.644577	0.0405121	0.999995	ENSDARG00000104996	chr5	53854096	53854496	3367	67.1312	93.1203	75.7427	44.0382	66.343	40.5797	III	blue
tmem229b	1.34048	1.33477	1.12526e-12	6.07133e-12	730.01	24.761	28.4452	58.7456	76.0631	-1.4364	0.012749	0.559478	ENSDARG00000060569	chr17	37676951	37677300	-20922	22	19	21	3	7	9	VI	black
tmem234	-0.912255	-0.90611	0.000123121	0.000316827	173.55	18.2701	19.5636	10.3143	9.73635	-1.16166	0.0194534	0.634791	ENSDARG00000078333	chr13	33186851	33187150	-122	22	21	33	7	10	10	III	blue
tmem256	-0.558001	-0.556112	0.000907214	0.00206909	439.664	54.8087	58.7397	40.6928	36.1808	-1.58303	0.029278	0.705034	ENSDARG00000038901	chr7	22026851	22027800	-320	29	17	16	3	11	3	III	blue
tmem30ab	0.379224	0.378558	0.00172168	0.00374756	1317.05	49.0784	45.2535	58.9597	63.9175	-1.32792	0.0413597	0.752496	ENSDARG00000043555	chr20	16740101	16740650	111	22	20	19	5	6	9	VI	black
tmem41b	-1.06509	-1.0455	0.00702161	0.013686	57.7893	2.81939	2.78806	1.38304	1.29052	-1.13674	0.0180631	0.620909	ENSDARG00000080006	chr7	64889851	64890200	13	20	22	39	5	16	8	III	blue
tmem51b	-2.37484	-2.33997	1.72559e-11	8.53691e-11	95.1327	9.15637	9.87833	2.06355	1.55277	-1.04955	0.0476997	0.999995	ENSDARG00000061916	chr11	25693187	25693587	-77791	37.2951	24.7351	23.8049	12.2328	14.7429	14.4928	III	blue
tmem53	-0.767046	-0.764675	1.80065e-06	5.74668e-06	412.941	32.882	33.0838	19.5287	19.2138	-1.65319	0.0164567	0.999995	ENSDARG00000038789	chr2	32991916	32992316	128694	16.4098	20.3701	25.9689	7.3397	2.94858	9.66184	III	blue
tmem59l	0.903342	0.902603	7.05826e-28	9.041e-27	13026.9	280.375	282.566	510.015	543.026	-0.981097	0.0454845	0.762068	ENSDARG00000003655	chr22	21101001	21101150	24484	18	19	18	2	5	17	VI	black
tmsb4x	0.614128	0.612998	7.05792e-07	2.34891e-06	21633	2153.46	1974.43	3454.67	2863.18	1.24779	0.0264503	0.682964	ENSDARG00000077777	chr9	54612351	54614100	664	10	8	23	14	29	35	I	red
tmx2a	-2.5845	-2.37693	0.00235934	0.0050182	15.8526	1.89211	1.79653	0.215086	0.423886	1.1722	0.010238	0.539858	ENSDARG00000079122	chr14	21820851	21820950	4408	7	10	9	11	19	18	II	black
tnc	0.380836	0.379677	0.016795	0.0303711	662.144	6.75461	7.48213	8.57484	9.98179	-1.16173	0.0378697	0.999995	ENSDARG00000021948	chr5	28079078	28079478	-296	23.8689	27.6451	20.5587	12.2328	10.32	9.66184	VI	black
tnfaip8l3	0.977765	0.976052	5.77282e-16	3.93964e-15	1100.39	33.528	34.127	64.0759	69.2585	-1.87531	0.042931	0.999995	ENSDARG00000088709	chr18	39572091	39572491	30302	10.4426	14.5501	16.2306	0	7.37144	3.86474	VI	black
tnfrsf19	0.852459	0.846723	0.000327997	0.000799077	170.259	3.03613	3.20844	5.55218	5.71864	-2.70597	0.0402861	0.999995	ENSDARG00000041869	chr15	8274755	8275155	58091	13.4262	7.27503	10.8204	0	0	4.83092	VI	black
tnfrsf1b	-2.38895	-2.27075	0.000308114	0.000752022	27.4536	1.16603	0.845584	0.239691	0.134965	1.28356	0.0408481	0.999995	ENSDARG00000070165	chr11	40206115	40206515	-13298	8.95082	8.73003	7.57427	24.4657	17.6915	19.3237	II	black
tnikb	-1.18036	-1.17662	3.53408e-13	1.96786e-12	606.226	12.1699	13.3023	5.19359	6.08005	-1.79116	0.000686621	0.178519		chr24	26486901	26487300	55	34	20	30	9	5	5	III	blue
[truncated: 245 more rows]
