# Supplementary material for: Spinal cord repair is modulated by the neurogenic factor Hb-egf under direction of a regeneration-associated enhancer
Source: Nat Commun. 2023 Aug 11;14:4857. doi: 10.1038/s41467-023-40486-5 (PMC10421883; doi:10.1038/s41467-023-40486-5)
Supplement: Supplementary file 8 — Supplementary Data 5 [file 41467_2023_40486_MOESM8_ESM.xlsx]

## Sheet: Sheet1
Supplementary Data 5. Top 20 GO analyses terms of ATAC-peaks assigned to differentially expressed genes at 2 wpi.
# Genes	% in GO	Canonical Name	Cluster Label	LogP	Log(q-value)	Z-score	Enrichment	GeneID
701	7.2	GO:0048666	neuron development	-9.2	-5.2	6.8	1.9	tncb|tenm3|neurod1|alcama|ntn1a|cdh2|ek1|pax2a|cdh11|sox11b|anos1a|prox1a|vegfaa|cntn2|elavl4|robo1|pbx3b|slit2|slit3|cxcr4b|ache|s1pr2|fmr1|lamc1|hmgb1a|atp6v0d1|ewsr1b|slitrk6|plxna4|diras1a|adcyap1b|cdc42|mmp2|gpm6ba|nptna|mycbp2|efna1a|chchd10|dctn2|rtn4r|nrp2b|atat1|tmem59l|slbp|gpm6ab|rab3aa|lingo1b|ttc26|efna1b|cobl|nbeaa|sema3fa|b3gat1a|gemin2|ascc1|dpysl5b|gdap1|dtnbp1b|rpgrip1l|thsd7aa|…
639	6	GO:0048880	sensory system development	-6.3	-3	5.4	1.8	zic1|neurod1|alcama|dkk1b|ntn1a|wnt11|cdh2|fzd7a|pax2a|cdh11|lhx5|foxd3|sox11b|anos1a|hsp70.3|prox1a|edn1|pbx3b|lbx2|nrf1|ctsd|cldnb|cxcr4b|atp1b2b|sfrp5|s1pr2|atp6v1e1b|igf1ra|igf1rb|smarca5|atp6v1h|lamc1|gnl3|atp6v0d1|rab18a|adcyap1b|gna13b|cdc42|mmp2|sulf1|epb41l5|poc1b|cib2|pals2b|dctn2|plxnd1|prpf3|cdipt|fat1a|sox21b|rfc4|marcksl1b|atf4a|cd9b|slbp|impdh1a|suv39h1a|eif3ha|rbm42|prmt6|nr1h3|cr…
723	6.6	GO:0007417	central nervous system development	-6.1	-2.9	5.3	1.7	zic1|dkk1b|ntn1a|cdh2|pou3f3b|pou3f3a|pax2a|eya1|brd2a|gata3|lhx5|sox11b|anos1a|prox1a|raraa|cntn2|pbx3b|atp1a3a|atp1a3b|mdkb|slit2|slit3|glra4a|spry4|cxcr4b|sfrp5|sec61a1|igf1ra|igf1rb|gbx2|fmr1|lamc1|hmgb1a|tgif1|csrnp1b|ewsr1b|adcyap1b|sap130b|jun|loxl3b|gna13b|gsnb|med14|sulf1|pcdh10b|mycbp2|epb41l5|cdc73|tsc22d3|msi2b|bmi1b|pou4f2|ap1m2|mettl14|cdipt|marcksl1b|slbp|eif3ha|hapln1a|kdm7ab|tsen…
632	5.9	GO:0007049	cell cycle	-5.9	-2.9	5.2	1.7	ccne1|cdc27|snap25a|cdk1|ccng2|ccnf|maea|csnk1da|ewsr1b|racgap1|cltca|actr8|ercc4|ndel1b|brdt|wrap73|seh1l|sept5a|cdc42|arl8ba|piwil1|arhgef1a|fbxl3a|poc1b|reep3b|cdc14b|tuba8l4|cdc73|arpp19a|becn1|prdm9|arpp19b|rae1|foxm1|stk10|dctn2|e2f5|bub3|clasp2|klhl21|ppp2r2d|e2f4|zfyve19|kdm8|gins3|suv39h1a|babam1|fbxl3b|ncapg|haus5|spice1|cdc40|ncapd2|fign|banp|odad3|ncapd3|anapc7|haus6|ints3|brinp2|chaf…
126	1.9	WP1367	TGF-beta receptor signaling pathway	-5.9	-2.9	5.8	2.9	skia|ccne1|foxo3b|cdc27|smad2|cdk1|zeb1b|acvrl1|tgif1|ube2d1b|smad7|ppp2r2ab|jun|tfdp2|e2f4|camk2d2|fosb|stk11|pik3r1|anapc7|jund|hspa8|rbl1|mef2cb|zeb2a
320	3.6	GO:0022613	ribonucleoprotein complex biogenesis	-5.8	-2.9	5.3	2.1	noc2l|pwp2h|sdad1|ppan|ftsj3|gnl3|rpl3|nufip1|nol6|heatr1|ebna1bp2|rpl23a|eif3d|rps15|prpf39|cdc73|polr1c|wdr46|sfswap|nop56|eif4h|rps28|eif3s6ip|nvl|lsm6|prpf18|rpl38|celf4|mphosph6|eif3ha|wdr18|exosc9|pih1d2|gemin2|nsun3|nle1|trnau1apa|ddx47|shq1|tfb2m|dkc1|krr1|ddx28|gnl2|pdcd11|mrpl22
766	6.7	GO:0035295	tube development	-5.6	-2.8	5	1.7	skia|skib|nog3|alcama|dkk1b|ntn1a|mdka|wnt11|cdh2|pax2a|eya1|brd2a|gata3|psme3|vegfaa|etv4|klf2a|sfrp5|s1pr2|igf1ra|igf1rb|fmr1|acvrl1|atp6v0d1|hexb|ppp2r2ab|spry2|sap130b|loxl3b|gna13b|cdc42|med14|sulf1|alox5ap|sestd1|lpar1|mid1ip1b|cds2|plxnd1|ap1m2|lgals2a|esrrga|nrp2b|atp6ap2|spred1|stk25b|fbxw11b|nus1|mpc1|pkmb|calcrla|uxt|cnot3a|ttc26|perp|cobl|gpr22a|angptl1a|stk11|rarab|ccbe1|pcdh19|tbx3a…
200	2.6	GO:0016570	histone modification	-5.6	-2.8	5.4	2.4	eya1|ing4|sirt2|waca|ing5b|pcgf1|padi2|cdc73|mrgbp|prdm9|bmi1b|rcor2|rnf8|hdac11|eny2|morf4l1|kdm8|suv39h1a|prmt6|supt7l|kat5b|kdm7ab|smyd2a|eed|mllt3|tbl1xr1a|kdm1a|tbl1x|kdm6al|usp16|brms1|msl2b|mta3
79	1.4	GO:0048884	neuromast development	-5.3	-2.6	5.6	3.3	neurod1|dkk1b|wnt11|fzd7a|anos1a|prox1a|edn1|lbx2|cldnb|atp1b2b|s1pr2|atp6v0d1|sulf1|cib2|tnfrsf19|tmem132e|lrp5|kif3b
202	2.5	dre04141	Protein processing in endoplasmic reticulum	-5.1	-2.5	5.1	2.3	hsp70.3|xbp1|ube4b|sec61a1|eif2s1a|ube2d3|stt3b|dnaja1|ube2d1b|calr|rpn2|erlec1|hspa5|hsp90b1|skp1|txndc5|atf4a|sec23a|cul1b|ufd1l|os9|tusc3|pdia4|dnajc10|hsp70l|mogs|mapk10|bcl2a|sec24c|hspa8|sec61b|sec13
566	5.2	GO:0048729	tissue morphogenesis	-5	-2.5	4.7	1.7	skia|skib|acvr1ba|alcama|ntn1a|mdka|wnt11|cdh2|fzd7a|pax2a|eya1|gata3|mef2ca|sox11b|smad2|vegfaa|robo1|edn1|eomesa|slit2|cyp11a1|klf2a|sfrp5|s1pr2|cyth1a|atp6v0d1|ctnnb2|ppp2r2ab|sap130b|gna13b|sp5a|lpar1|bcl2l10|myl13|mid1ip1b|plxnd1|fat1a|ctsba|b9d2|ttc26|cobl|gpr22a|npc1|mpzl1l|pcdh19|tbx3a|rpgrip1l|fscn1a|ryk|ids|daam1b|dsc2l|aplnra|zeb2b|sdc4|ptpreb|shrprbck1r|pcdh18a|st14a|smyd4|mcu|tmsb4x|…
354	3.6	GO:0009628	response to abiotic stimulus	-4.6	-2.1	4.6	1.9	foxo3b|cahz|ldha|tefa|vegfaa|aanat2|arntl1a|nrf1|lamc1|hmgb1a|sirt2|atp6v0d1|dnaja1|ppiab|dnaja3a|mmp2|arntl1b|hspb1|fbxl3a|hspa5|hsp90b1|poc1b|cib2|rnf8|asic1b|babam1|xrcc5|csrp3|fbxl3b|gna11b|perp|xgb|npc1|tefb|otofa|hsp70l|ints3|per1a|tmem132e|loxl2a|kcnma1a|brat1|grinaa|apln|trpv6|mettl3
699	6	GO:0033554	cellular response to stress	-4.6	-2.1	4.4	1.6	tncb|eya1|hsp70.3|cntn2|dap|dap1b|mcl1a|nrf1|cdk1|xbp1|ube4b|msh6|cdk9|hmgb1a|sirt2|waca|calr|timeless|actr8|ercc4|insig1|seh1l|serp1|sgta|mycbp2|mcl1b|bcl2l10|hspa5|hsp90b1|herpud2|macrod2|dctpp1|becn1|prdm9|fancg|rnf8|cdipt|map3k12|wrnip1|rfc4|atf4a|ufd1l|sesn1|babam1|xrcc1|slc25a24|prmt6|xrcc5|faf2|b3gat1a|os9|prdx5|rad52|pdia4|smek1|nfe2l1b|hsp70l|ints3|supt16h|chaf1a|lig3|recql|rad21b|fbxo18…
214	2.5	GO:0000122	negative regulation of transcription by RNA polymerase II	-4.6	-2.1	4.7	2.2	skia|skib|nr1d2b|foxo3b|nr2f1a|gata3|sox11b|smad2|raraa|noc2l|id3|sirt2|cbx2|sap130b|pcgf1|kcnip3b|bmi1b|gatad2ab|sox21b|atf4a|uxt|smyd2a|nr1h3|eed|rarab|kdm1a|mier3a|hexim1|per1a|loxl2a|brms1|mta3
45	0.93	WP562	Exercise-induced circadian regulation	-4.4	-2	5.3	3.9	nr1d2b|arntl1a|gfra1b|btg1|zfr|dnaja1|ncoa4|sumo3b|idi1|nckap1|klf9|hspa8
161	2	GO:0090287	regulation of cellular response to growth factor stimulus	-4.4	-2	4.7	2.3	skia|skib|nog3|spry4|sfrp5|tgif1|sulf2b|sp8b|spry2|mmp2|sulf1|tsc22d3|acsl4a|cds2|nrp2b|spred1|bcl9l|sall1a|ids|gdf6a|sall4|hspa8|vwc2|ppm1bb|zeb2a|rnf111
628	5.4	GO:0006396	RNA processing	-4.4	-2	4.3	1.6	elavl4|ncbp2|u2af1|fmr1|pwp2h|ptbp1b|ftsj3|prpf40a|scnm1|srsf11|gnl3|ddx39aa|nol6|heatr1|ebna1bp2|adat3|prpf39|cstf2|mocs3|ctu1|cmtr1|cdc73|srsf10b|wdr46|qtrt1|lin28ab|sfswap|dcps|thumpd1|prpf3|mettl14|rps28|prpf4bb|prpf38b|slbp|lsm6|prpf18|celf4|srsf5b|elac1|mphosph6|wdr18|rnf113a|dtwd1|exosc9|slu7|pus1|pih1d2|cdc40|ptbp2a|gemin2|elp4|nsun3|tsen54|trnau1apa|ddx47|wbp4|elp2|ptbp2b|rnpc3|pus10|tfb…
39	0.85	GO:0008038	neuron recognition	-4.4	-1.9	5.3	4.1	tncb|cdh2|ek1|anos1a|robo1|slit2|plxna4|nptna|mycbp2|nrp2b|nexn
135	1.8	GO:0022618	ribonucleoprotein complex assembly	-4.3	-1.9	4.7	2.5	pwp2h|ppan|rpl3|nufip1|rpl23a|eif3d|rps15|prpf39|cdc73|sfswap|eif4h|rps28|eif3s6ip|prpf18|rpl38|celf4|eif3ha|pih1d2|gemin2|nle1|trnau1apa|shq1|ddx28
598	5.2	R-DRE-74160	Gene expression (Transcription)	-4.3	-1.9	4.3	1.6	btg2|ccne1|nr1d2b|nr2f1a|brd2a|gata3|smad2|raraa|actb2|noc2l|cdk1|ncbp2|lmo1|smarca5|cdk9|tgif1|ywhaba|bnip3la|ube2d1b|polr2g|sp8b|seh1l|cox7c|h3f3c|elf2b|taf8|cdc73|skp1|rae1|ubtfl|h3f3d|bmi1b|pou4f2|e2f5|tead1a|gatad2ab|esrrga|ywhabb|brd7|e2f4|med25|prkab1a|sesn1|kras|med23|foxo3a|kat5b|ccnh|smyd2a|nr1h3|med10|banp|rorab|rarab|cox8a|tbl1x|ints3|supt16h|nup107|med17|gtf2e1|tfb2m|tcf3b|yaf2|dek|u…
