# Supplementary material for: Spinal cord repair is modulated by the neurogenic factor Hb-egf under direction of a regeneration-associated enhancer
Source: Nat Commun. 2023 Aug 11;14:4857. doi: 10.1038/s41467-023-40486-5 (PMC10421883; doi:10.1038/s41467-023-40486-5)
Supplement: Supplementary file 18 — Source Data [file 41467_2023_40486_MOESM18_ESM.xlsx]

## Sheet: Fig. 2 Histology
	Fig. 2e Quantification of tissue bridging at 4 wpi in WT and hb-egfdKO fish.
	WT			hb-egfdKO
	Replicate No.	Diameter of tissue bridging (caudal/rostral, %)		Replicate No.	Diameter of tissue bridging (caudal/rostral, %)
	Fish_1	34		Fish_1	26.1354
	Fish_2	38		Fish_2	0
	Fish_3	0		Fish_3	17.6387
	Fish_4	17.7924		Fish_4	0
	Fish_5	0		Fish_5	48.431
	Fish_6	72.2935		Fish_6	14.7571
	Fish_7	102.63		Fish_7	0
	Fish_8	33.8727		Fish_8	0
	Fish_9	65.7948		Fish_9	0
	Fish_10	82.649		Fish_10	18.9226
	Fish_11	8.06508		Fish_11	31.8539
	Fish_12	38.7135		Fish_12	0
	Fish_13	0		Fish_13	0
	Fish_14	60.7417		Fish_14	52.2651
	Fish_15	47.8209		Fish_15	0
	Fish_16	31.7515		Fish_16	44.2267
	Fish_17	54.6177		Fish_17	0
	Fish_18	43.0322		Fish_18	0
	Fish_19	38.7172		Fish_19	0
	Fish_20	30.1831		Fish_20	0
	Fish_21	21.7197		Fish_21	22.6033
	Fish_22	0		Fish_22	12.4117
	Fish_23	0		Fish_23	52.5298
				Fish_24	10.655
	Fig. 2j Quantification of tissue bridging at 4 wpi in WT, hb-egfaKO, hb-egfbKO fish.
	WT			hb-egfbKO			hb-egfaKO
	Replicate No.	Diameter of tissue bridging (caudal/rostral, %)		Replicate No.	Diameter of tissue bridging (caudal/rostral, %)		Replicate No.	Diameter of tissue bridging (caudal/rostral, %)
	Fish_1	29.5375		Fish_1	50.0419		Fish_1	12.9055
	Fish_2	33.6391		Fish_2	27.2531		Fish_2	24.3879
	Fish_3	0		Fish_3	46.4131		Fish_3	0
	Fish_4	0		Fish_4	0		Fish_4	0
	Fish_5	0		Fish_5	0		Fish_5	0
	Fish_6	55.1399		Fish_6	0		Fish_6	0
	Fish_7	51.2472		Fish_7	45.2951		Fish_7	20
	Fish_8	42.463		Fish_8	25.6726		Fish_8	0
	Fish_9	32.3871		Fish_9	53.0662		Fish_9	0
	Fish_10	18.618		Fish_10	51.9758		Fish_10	0
	Fish_11	0		Fish_11	30.6431		Fish_11	0
	Fish_12	53.79		Fish_12	49.2775		Fish_12	0
	Fish_13	78.41					Fish_13	19.1729
	Fish_14	35.71					Fish_14	35.8765
							Fish_15	0
							Fish_16	0
							Fish_17	0
							Fish_18	0
	Fig. 2c Quantification of axon growth at 4 wpi in WT and hb-egfdKO fish.
	WT			hb-egfdKO
	Replicate No.	Biocytin signal (caudal/rostral, %)		Replicate No.	Biocytin signal (caudal/rostral, %)
	Fish_1	70.0414		Fish_1	2.1132
	Fish_2	107.557		Fish_2	10.1377
	Fish_3	61.9666		Fish_3	3.1914
	Fish_4	185.059		Fish_4	4.3654
	Fish_5	177.801		Fish_5	58.1047
	Fish_6	123.545		Fish_6	59.3631
	Fish_7	102.759		Fish_7	17.5144
	Fish_8	83.02		Fish_8	13.7923
	Fig.2h Quantification of axon growth at 4 wpi in WT, hb-egfaKO, hb-egfbKO fish.
	WT			hb-egfbKO			hb-egfaKO
	Replicate No.	Biocytin signal (caudal/rostral, %)		Replicate No.	Biocytin signal (caudal/rostral, %)		Replicate No.	Biocytin signal (caudal/rostral, %)
	Fish_1	170.109		Fish_1	47.4668		Fish_1	40
	Fish_2	124.734		Fish_2	84.0794		Fish_2	19
	Fish_3	147.311		Fish_3	62.7651		Fish_3	93
	Fish_4	61.3417		Fish_4	65.6135		Fish_4	23
	Fish_5	71.255		Fish_5	112.402		Fish_5	31
	Fish_6	71.702		Fish_6	71.9278		Fish_6	47.3441
	Fish_7	122.27		Fish_7	146.488		Fish_7	84.4889
	Fish_8	150.344		Fish_8	115.296		Fish_8	117.395
	Fish_9	97		Fish_9	60.5586		Fish_9	111.262
	Fish_10	71.702		Fish_10	119.446		Fish_10	96.7446
	Fish_11	91.8562		Fish_11	68.4974		Fish_11	63.1758
	Fish_12	147.709		Fish_12	134.761		Fish_12	15.704
	Fish_13	79.505		Fish_13	69.2325		Fish_13	66.5043
				Fish_14	106.607		Fish_14	82.6594
				Fish_15	96.5106

## Sheet: Fig. 2 Swim tests
	Fig. 2a Swim tests at 2, 4 and 6 wpi in WT and hb-egfdKO fish. Each row rapresent an individual fish. Numbers indicated in the graphs refer to the the first time point rapresented, 2 wpi.
	Spinal Cord Injury						Uninjured					Time (min)	Propeller Setting	Velocity
	Time point	Swim time (min) WT	Swim time (min) hbegfdKO				Time point	Swim time (min) WT	Swim time (min) hbegfdKO
												0-20	5.0 (acclimation)	7 cm/s
	2wpi	0	0				age matching with 2 wpi	67.15	54.88			20-22	6.0	10 cm/s
	2wpi	0	0				age matching with 2 wpi	72.65	70.58			22-24	7.0	13 cm/s
	2wpi	0	20.63				age matching with 2 wpi	74.3	72.55			24-26	8.0	15 cm/s
	2wpi	0	22.1				age matching with 2 wpi	79.92	75.4			26-28	9.0	18 cm/s
	2wpi	0	24.43				age matching with 2 wpi	86.18	80.37			28-30	10.0	21 cm/s
	2wpi	3.68	25.02				age matching with 2 wpi	90.13	85.43			30-32	11.0	24 cm/s
	2wpi	5.38	25.47				age matching with 2 wpi	92.58	86.83			32-34	12.0	27 cm/s
	2wpi	16.47	25.6				age matching with 2 wpi	92.67	88.07			34-36	13.0	29 cm/s
	2wpi	18.48	38.75									36-38	14.0	32 cm/s
	2wpi	32.67	42.72				age matching with 6 wpi	68.41	64.1			38-40	15.0	35 cm/s
	2wpi	0	0				age matching with 6 wpi	69.58	66.37			40-42	16.0	38 cm/s
	2wpi	0	0				age matching with 6 wpi	69.58	69.4			42-44	17.0	40 cm/s
	2wpi	0	0				age matching with 6 wpi	79.15	76			44-46	18.0	43 cm/s
	2wpi	0	0				age matching with 6 wpi	82.39	80.2			46-48	19.0	46 cm/s
	2wpi	0	0				age matching with 6 wpi	88.16	82.2			48-50	20.0	50 cm/s
	2wpi	0	0				age matching with 6 wpi	90.31	89.5
	2wpi	0	0				age matching with 6 wpi	90.31	98.14
	2wpi	0	0
	2wpi	0	0
	2wpi	0	0
	2wpi	8.15	0
	2wpi	32.4	0
	2wpi	0	0
	2wpi	0	0
	2wpi	0	45.63
	2wpi	0	0
	2wpi	0	0
	2wpi	29.03	20.4
	2wpi	29.47	20.57
	2wpi	32.13	25.82
	2wpi	0	32.35
	2wpi	0	34.57
	2wpi	0	34.68
	2wpi	24.4	39.33
	2wpi	25.97	0
	2wpi	0	0
	2wpi	0	0
	2wpi	0	0
	2wpi	0	5.68
	2wpi	0	18.6
	2wpi	0	20.05
	2wpi	0	20.12
	2wpi	0	22.73
	2wpi	0	22.88
	2wpi	0	28.13
	2wpi	10.72	29.38
	2wpi	16.37	29.95
	2wpi	19.62	31.47
	2wpi	19.63	32.05
	2wpi	20.02	39.68
	2wpi	20.05	44.43
	2wpi	20.23
	2wpi	20.93
	2wpi	20.95
	2wpi	21.03
	2wpi	21.93
	2wpi	21.98
	2wpi	22.67
	2wpi	22.68
	2wpi	22.85
	2wpi	28.63
	2wpi	28.85
	4wpi	0	0
	4wpi	0	0
	4wpi	0	0
	4wpi	0	0
	4wpi	0	0
	4wpi	0	0
	4wpi	0	0
	4wpi	0	6.1
	4wpi	0	10.17
	4wpi	8.2	22.2
	4wpi	28.37	22.98
	4wpi	41.12	28.77
	4wpi	0	34.18
	4wpi	0	48.73
	4wpi	0	57.43
	4wpi	0	0
	4wpi	27.23	0
	4wpi	31.48	22.67
	4wpi	44.08	27.18
	4wpi	0	38.97
	4wpi	0	59.87
	4wpi	26.1	0
	4wpi	36.4	0
	4wpi	0	20.23
	4wpi	0	20.3
	4wpi	0	21.35
	4wpi	0	22.92
	4wpi	0	23.03
	4wpi	0	26.65
	4wpi	0	28.4
	4wpi	0	30.67
	4wpi	0	34.1
	4wpi	0	34.68
	4wpi	0	39.88
	4wpi	0	42.23
	4wpi	10.37	52.5
	4wpi	20.67	52.7
	4wpi	20.72
	4wpi	20.75
	4wpi	21.13
	4wpi	22.68
	4wpi	26.33
	4wpi	27.45
	4wpi	29.48
	4wpi	32.95
	4wpi	38.53
	4wpi	44.63
	4wpi	44.77
	4wpi	50.07
	4wpi	51.45
	6wpi	0	0
	6wpi	0	0
	6wpi	0	25.7
	6wpi	0	26.47
	6wpi	31.83	44.62
	6wpi	51.3	69.37
	6wpi	0	0
	6wpi	0	0
	6wpi	33.28	22.6
	6wpi	49.73	22.78
	6wpi	0	23.08
	6wpi	0	23.32
	6wpi	0	26.78
	6wpi	0	27.23
	6wpi	0	33.77
	6wpi	0	53.22
	6wpi	0	59.02
	6wpi	0	60.4
	6wpi	0	60.42
	6wpi	0	60.45
	6wpi	0	75.17
	6wpi	0	75.18
	6wpi	0
	6wpi	21
	6wpi	21.18
	6wpi	27.42
	6wpi	31.25
	6wpi	31.5
	6wpi	32
	6wpi	32.13
	6wpi	75.3
	6wpi	76.42
	6wpi	76.5
	6wpi	76.57
	Fig.2f Swim tests at 2, 4 and 6 wpi in WT and hb-egfa and hb-egfb fish. Each row rapresent an individual fish. Numbers indicated in the graphs refer to the the first time point rapresented, 2 wpi.
	Spinal Cord Injury						Uninjured						Time (min)	Propeller Setting	Velocity
	Time point	Swim time (min) WT	Swim time (min) hbegfaKO	Swim time (min) hbegfbKO			Time point	Swim time (min) WT	Swim time (min) hbegfaKO	Swim time (min) hbegfbKO
													0-20	5.0 (acclimation)	7 cm/s
	2wpi	0	0	0			age matching with 2 wpi	67.15	65.52	59.77			20-22	6.0	10 cm/s
	2wpi	24.05	0	28.1			age matching with 2 wpi	72,65	65.57	64.85			22-24	7.0	13 cm/s
	2wpi	24.25	0	30.43			age matching with 2 wpi	74,30	65.73	64.88			24-26	8.0	15 cm/s
	2wpi	26.78	0	32.08			age matching with 2 wpi	79,92	76.72	68.18			26-28	9.0	18 cm/s
	2wpi	27.37	0	32.95			age matching with 2 wpi	86,18	79.4	75.05			28-30	10.0	21 cm/s
	2wpi	38.4	21.8	40.2			age matching with 2 wpi	90,13	79.52	75.58			30-32	11.0	24 cm/s
	2wpi	38.9	22.87	42.1			age matching with 2 wpi	92,58	84.93	80.28			32-34	12.0	27 cm/s
	2wpi	45.23	25.82	42.9			age matching with 2 wpi	92,67	85.35	86.23			34-36	13.0	29 cm/s
	2wpi	48.38					age matching with 2 wpi		85.78	86.3			36-38	14.0	32 cm/s
							age matching with 2 wpi		86.92	86.32			38-40	15.0	35 cm/s
	4wpi	4	0	11.22			age matching with 2 wpi		94.9	92.08			40-42	16.0	38 cm/s
	4wpi	0	0	34.32			age matching with 2 wpi			92.32			42-44	17.0	40 cm/s
	4wpi	36.2	0	37.63									44-46	18.0	43 cm/s
	4wpi	39.45	0	48.67			age matching with 6 wpi	68.41	49.6333	49.25			46-48	19.0	46 cm/s
	4wpi	47.55	1.88	50.22			age matching with 6 wpi	69.58	60.0333	50.7			48-50	20.0	50 cm/s
	4wpi	56.32	31.15	56.37			age matching with 6 wpi	69.58	60.8833	53.4
	4wpi	57.92	31.37	56.47			age matching with 6 wpi	79.15	66.7167	66.4667
	4wpi	64.77	43.2	61.75			age matching with 6 wpi	82.39	71.45	67.05
	4wpi	66.38					age matching with 6 wpi	88.16	71.45	67.05
	4wpi	73.85					age matching with 6 wpi	90.31	78.5833	67.4333
							age matching with 6 wpi	90.31	79.1667	71.9667
	6wpi	6	0	0			age matching with 6 wpi		87.8833	78.7667
	6wpi	0	0	16.33			age matching with 6 wpi		94.5333	88.8167
	6wpi	39.35	0	42.85			age matching with 6 wpi			91.8
	6wpi	47.53	36.03	43.47
	6wpi	51.02	36.18	46.02
	6wpi	54.53	46.32	59.1
	6wpi	56.67	46.77	59.95
	6wpi	60.58		60.18
	6wpi	69.9
	6wpi	72.82

## Sheet: Fig. 3 Histology 
	Fig. 3h Quantification ependymal cell cycling assessed by Edu incorporation at 1 wpi in WT, hb-egfaKO, hb-egfbKO fish.
	WT			hb-egfbKO			hb-egfaKO
	Replicate No.	Ependymal cell cycling (Edu+/Sox2+, %)		Replicate No.	Ependymal cell cycling (Edu+/Sox2+, %)		Replicate No.	Ependymal cell cycling (Edu+/Sox2+, %)
	Fish_1	26.4983		Fish_1	35.6436		Fish_1	22.54
	Fish_2	25.9957		Fish_2	20.2532		Fish_2	14.0625
	Fish_3	24.8408		Fish_3	23.0118		Fish_3	23.9437
	Fish_4	26.0195		Fish_4	28.2584		Fish_4	20.625
	Fish_5	28.6959		Fish_5	33.0927		Fish_5	13.768
	Fish_6	30.2283		Fish_6	20		Fish_6	17.5866
	Fish_7	41.3		Fish_7	31.5081		Fish_7	23.2018
				Fish_8	23.0974		Fish_8	14.4288
				Fish_9	18.3333
				Fish_10	34.0307
				Fish_11	31.7504
	Fig. 3i Quantification of ependymal cell cycling assessed by Edu incorporation at 1 wpi in WT and hb-egfdKO fish.
	WT			hb-egfdKO
	Replicate No.	Ependymal cell cycling (Edu+/Sox2+, %)		Replicate No.	Ependymal cell cycling (Edu+/Sox2+, %)
	Fish_1	14.38		Fish_1	12.62
	Fish_2	27.88		Fish_2	21.3
	Fish_3	28.72		Fish_3	17.84
	Fish_4	21.55		Fish_4	13.21
	Fish_5	20.21		Fish_5	37.6451
	Fish_6	42.2538		Fish_6	25.2242
	Fish_7	50.0355		Fish_7	25.2242
	Fish_8	23.9961		Fish_8	23.8285
	Fish_9	23.1049		Fish_9	10.7355
	Fish_10	14.6248		Fish_10	8.41157
	Fish_11	22.0779		Fish_11	7.95455
	Fish_12	42.8571		Fish_12	5.12821
	Fish_13	24.0886		Fish_13	4.25869
	Fish_14	33.2737		Fish_14	4.7619
	Fish_15	31.6695		Fish_15	7.66734
	Fish_16	31.5063		Fish_16	6.34468
				Fish_17	6.32275
				Fish_18	8.23529
				Fish_19	14.9212
				Fish_20	9.375
	Fig. 3k Quantification of Hu/C+ cell cycling assessed by Edu incorporation at 1 wpi in WT, hb-egfaKO, hb-egfbKO and hb-egfdKO fish.
	WT			hb-egfaKO			hb-egfbKO			hb-egfdKO
	Replicate No.	Ependymal cell cycling (Edu+/HuC/D+, %)		Replicate No.	Ependymal cell cycling (Edu+/HuC/D+, %)		Replicate No.	Ependymal cell cycling (Edu+/HuC/D+, %)		Replicate No.	Ependymal cell proliferation (Edu+/HuC/D+, %)
	Fish_1	10.3		Fish_1	9.3		Fish_1	22.0077		Fish_1	4.9
	Fish_2	22.7		Fish_2	7.1		Fish_2	13.9443		Fish_2	5.09061
	Fish_3	15.9		Fish_3	4.3		Fish_3	17.0006		Fish_3	0.666667
	Fish_4	19.8		Fish_4	2.38		Fish_4	13.4822		Fish_4	10.6341
	Fish_5	9.80475		Fish_5	5.66038		Fish_5	7.58327		Fish_5	12.5059
	Fish_6	9.67195		Fish_6	10.9239		Fish_6	13.1548		Fish_6	3.5546
				Fish_7	2.49675
				Fish_8	0
				Fish_9	3.7037

## Sheet: Fig. 4 Histology
	Fig. 4c Quantification of axon growth at 4 wpi in WT, BSA- and HB-EGF-treated fish.
	Vehicle Hydrogel			HB-EGF Hydrogel
	Replicate No.	Biocytin signal (caudal/rostral, %)		Replicate No.	Biocytin signal (caudal/rostral, %)
	Fish_1	100.249		Fish_1	73.8427
	Fish_2	140.053		Fish_2	192.293
	Fish_3	93.6421		Fish_3	200.21
	Fish_4	125.802		Fish_4	174.466
	Fish_5	14.0258		Fish_5	172.233
	Fish_6	102.32		Fish_6	246.332
	Fish_7	19.399		Fish_7	190.69
	Fish_8	70.0662		Fish_8	161.011
	Fish_9	118.756		Fish_9	87.2463
				Fish_10	140.305
				Fish_11	138.789
	Fig. 4e Quantification of tissue bridging at 4 wpi in WT, BSA- and HB-EGF-treated fish.
	Untreated			Vehicle Hydrogel			HB-EGF Hydrogel
	Replicate No.	Diameter of tissue bridging (caudal/rostral, %)		Replicate No.	Diameter of tissue bridging (caudal/rostral, %)		Replicate No.	Diameter of tissue bridging (caudal/rostral, %)
	Fish_1	53.0231		Fish_1	66.4189		Fish_1	57.6057
	Fish_2	40.0222		Fish_2	71.2335		Fish_2	71.7473
	Fish_3	16.461		Fish_3	17.6341		Fish_3	76.7925
	Fish_4	26.3923		Fish_4	35.8124		Fish_4	1.48019
	Fish_5	0		Fish_5	17.1595		Fish_5	42.661
	Fish_6	0		Fish_6	0		Fish_6	47.6694
	Fish_7	0		Fish_7	0		Fish_7	0
	Fish_8	42.5163		Fish_8	36.0563		Fish_8	55.3728
	Fish_9	21.7862		Fish_9	50.3625		Fish_9	67.8114
	Fish_10	0		Fish_10	37.8315		Fish_10	92.3679
	Fish_11	0		Fish_11	76.6673		Fish_11	54.1189
	Fish_12	0		Fish_12	45.0643		Fish_12	89.6328
	Fish_13	0		Fish_13	54.5915		Fish_13	52.1339
	Fish_14	0		Fish_14	0		Fish_14	0
	Fish_15	0		Fish_15	57.471		Fish_15	0
	Fish_16	72.7799		Fish_16	7.53407		Fish_16	80.928
	Fish_17	80.1775		Fish_17	44.8169		Fish_17	96.5724
	Fish_18	0		Fish_18	0		Fish_18	48.1973
	Fish_19	27.2006		Fish_19	0		Fish_19	100
	Fish_20	9.2932		Fish_20	0		Fish_20	17.9855
	Fish_21	65.8682		Fish_21	12.4303		Fish_21	88.1752
	Fish_22	0		Fish_22	46.0785		Fish_22	75.3787
	Fish_23	0		Fish_23	57.9678		Fish_23	65.0564
				Fish_24	49.0574		Fish_24	74.9497
				Fish_25	0		Fish_25	64.6139
				Fish_26	0		Fish_26	0.002003
							Fish_27	0
							Fish_28	13.9279
	Fig. 4g Quantification of cycling Sox2+ cells at 1 wpi in BSA- and HB-EGF-treated fish.
	Vehicle Hydrogel			HB-EGF Hydrogel
	Replicate No.	Sox2 cell cycling (Edu+/Sox2+, %)		Replicate No.	Sox2 cell cycling (Edu+/Sox2+, %)
	Fish_1	18.777		Fish_1	13.339
	Fish_2	16.1964		Fish_2	16.1712
	Fish_3	15.8295		Fish_3	16.8522
	Fish_4	17.3409		Fish_4	13.863
	Fish_5	9.29711		Fish_5	13.3437
	Fish_6	12.6543		Fish_6	14.9798
	Fish_7	7.18868		Fish_7	16.4706
	Fish_8	9.29827		Fish_8	15.0595
	Fish_9	22.9338		Fish_9	23.2857
	Fish_10	26.4042		Fish_10	12.7774
	Fish_11	28.674		Fish_11	30.142
	Fish_12	26.448		Fish_12	47.1722
	Fish_13	20.2128		Fish_13	33.131
	Fish_14	25.7835		Fish_14	31.6667
	Fish_15	27.6582		Fish_15	27.786
	Fish_16	31.0842		Fish_16	27.1739
	Fish_17	31.6667		Fish_17	33.2602
				Fish_18	33.7486
				Fish_19	40.0585
				Fish_20	40.1031
				Fish_21	43.2786
	Fig. 4j Quantification of axon growth at 4 wpi in wild-type and hsp70:hb-egfa fish.
	Wild-type			hsp70:hb-egfa
	Replicate No.	Biocytin signal (caudal/rostral, %)		Replicate No.	Biocytin signal (caudal/rostral, %)
	Fish_1	86.5139		Fish_1	65.8661
	Fish_2	42.9875		Fish_2	91.6855
	Fish_3	119.326		Fish_3	63.3553
	Fish_4	122.271		Fish_4	94.3924
	Fish_5	133.811		Fish_5	45.9314
	Fish_6	150.344		Fish_6	38.8362
	Fish_7	153.027		Fish_7	122.615
	Fish_8	116.748		Fish_8	5.6994
	Fish_9	165.835		Fish_9	22.8216
	Fish_10	47.3938
	Fish_11	96.8632
	Fish_12	46.7178
	Fish_13	126.909
	Fish_14	120.703

## Sheet: Fig. 4 Swim tests
	Fig. 4a Swim tests at 2, 4 and 6 wpi in Untreated, BSA- treated or HB-EGF-treated zebrafish. Value in each row rapresent an individual fish. Numbers indicated in the graphs refer to the the first time point rapresented, 2 wpi.
	Spinal Cord Injury
	Time point	Wild-type	BSA	HB-EGF			Time (min)	Propeller Setting	Velocity
	2wpi	0	0	0			0-20	5.0 (acclimation)	7 cm/s
	2wpi	0	0	0			20-22	6.0	10 cm/s
	2wpi	0	0	24.72			22-24	7.0	13 cm/s
	2wpi	0	0	32.72			24-26	8.0	15 cm/s
	2wpi	0	0	36.23			26-28	9.0	18 cm/s
	2wpi	0	29.02	38.47			28-30	10.0	21 cm/s
	2wpi	34.18	38.45	0			30-32	11.0	24 cm/s
	2wpi	35.45	42.35	29.75			32-34	12.0	27 cm/s
	2wpi	0	42.42	46.5167			34-36	13.0	29 cm/s
	2wpi	0	0	46.5167			36-38	14.0	32 cm/s
	2wpi	21.1333	0	0			38-40	15.0	35 cm/s
	2wpi	21.1333	0	0			40-42	16.0	38 cm/s
	2wpi	21.1333	0	0			42-44	17.0	40 cm/s
	2wpi	21.1333	31.6333	0			44-46	18.0	43 cm/s
	2wpi	30.75	43.9	0			46-48	19.0	46 cm/s
	2wpi	34.4333	0	35			48-50	20.0	50 cm/s
	2wpi	40.5667	0	22.5
	2wpi	0	0	6.12372
	2wpi	0	23.7667	2.73861
	2wpi	26.8667	23.7667
	4wpi	0	0	56.53
	4wpi	0	42.62	70.18
	4wpi	58.72	42.82	70.43
	4wpi	68.72	66.23	0
	4wpi	70.2	66.37	40.3167
	4wpi	70.93	68.12	53.65
	4wpi	0	68.6	56.7333
	4wpi	0	0	20
	4wpi	0	0	20
	4wpi	21.5833	49.9667	34.5167
	4wpi	31.8333	68.8333	35.75
	4wpi	32.5333	0
	4wpi	32.5333	0
	4wpi	41.8333	30.2
	4wpi	0
	4wpi	1.01667
	6wpi	0	0	62.53
	6wpi	0	57.33	72.58
	6wpi	61.37	58.12	76.6
	6wpi	61.48	60.65	43.59
	6wpi	73.95	71.12	69.17
	6wpi	74.1	71.18	70.13
	6wpi	0	77.62	33.26
	6wpi	0	16	45.29
	6wpi	0	66.2
	6wpi	0	66.2
	6wpi	57	0
	6wpi	57
	6wpi	57
	Fig. 4h Swim tests at 2, 4 and 6 wpi in WT and hsp70:hb-egfa zebrafish. Value in each row rapresent an individual fish. Numbers indicated in the graphs refer to the the first time point rapresented, 2 wpi.
	Spinal Cord Injury				Uninjured
	Time point	Wild-type	hbegfaOE		Time point	Wild-type	hbegfaOE			Time (min)	Propeller Setting	Velocity
	2wpi	0	0		2wpi	60.33	69.08			0-20	5.0 (acclimation)	7 cm/s
	2wpi	0	0		2wpi	72.45	70.32			20-22	6.0	10 cm/s
	2wpi	0	0		2wpi	72.6	71.17			22-24	7.0	13 cm/s
	2wpi	0	0		2wpi	79.93	83.27			24-26	8.0	15 cm/s
	2wpi	20.2	0		2wpi	85.42	87.72			26-28	9.0	18 cm/s
	2wpi	20.22	0		2wpi	86.1	89.5			28-30	10.0	21 cm/s
	2wpi	35.65	0		2wpi	92.65	91.23			30-32	11.0	24 cm/s
	2wpi	35.68	0		2wpi	93.05	91.25			32-34	12.0	27 cm/s
	2wpi	36.78	0							34-36	13.0	29 cm/s
	2wpi	39.72	0		6wpi	62.75	77.7			36-38	14.0	32 cm/s
	2wpi	42.67	11.18		6wpi	73.5167	78.4833			38-40	15.0	35 cm/s
	2wpi	46.68	11.53		6wpi	75.5167	79.7833			40-42	16.0	38 cm/s
	2wpi	51.27	27.95		6wpi	75.5167	89.05			42-44	17.0	40 cm/s
	2wpi	51.28	28.17		6wpi	79.0167	89.05			44-46	18.0	43 cm/s
	2wpi	52.02	30.9		6wpi	79.0167	89.9			46-48	19.0	46 cm/s
	2wpi	0	40.65		6wpi	79.8	98.3333			48-50	20.0	50 cm/s
	2wpi	0	44.18		6wpi	80.9167	98.8333
	2wpi	0	63.25
	2wpi	0	66.55
	2wpi	20.12	66.8
	2wpi	25.38	0
	2wpi	26.07	0
	2wpi	30.82	0
	2wpi	42.03	0
	2wpi	54.48	0
	2wpi	54.98	18.37
	2wpi		24.18
	2wpi		33.17
	2wpi		48.1
	2wpi		48.7
	4wpi	0	0
	4wpi	0	0
	4wpi	0	0
	4wpi	26.65	0
	4wpi	28.77	0
	4wpi	34.35	0
	4wpi	38.87	0
	4wpi	38.88	27.03
	4wpi	39.12	27.05
	4wpi	45.57	29.65
	4wpi	54.52	32.13
	4wpi	55.3	36.18
	4wpi	60.3	36.2
	4wpi	60.9	37.65
	4wpi	20	37.78
	4wpi	20	46.3
	4wpi	20	52.33
	4wpi	22.75	64.78
	4wpi	27.9833	66.3
	4wpi	18,38	66.38
	4wpi	19.05	20
	4wpi	59,42	20
	4wpi	62	20
	4wpi	64.33	20
	4wpi		29.8167
	6wpi	0	0
	6wpi	0	0
	6wpi	31.35	0
	6wpi	33.33	0
	6wpi	37.63	0
	6wpi	43.35	0
	6wpi	46.83	2.13
	6wpi	51.3	4.35
	6wpi	55	4.43
	6wpi	66.37	5.43
	6wpi	66.38	32.38
	6wpi	68.62	38.4
	6wpi	78.93	68.55
	6wpi	20	72.02
	6wpi	20	20
	6wpi	25.23	20
	6wpi	47.07	29.13
	6wpi	58	45.37
	6wpi	65.06	66.48
	6wpi	71.09
	6wpi	87.06
	6wpi	87.06
	6wpi	87.06

## Sheet: Fig. 6 Histology
	Fig. 6n Percentage of serotonergic axons at 1.5 mm proximal to the lesion (1 wpi)
		hb-egfaEN-hsp68:EGFP - Replicate No.
	Distance from lesion center (µm)	mouse 1	mouse 2	mouse 3	mouse 4	mouse 5	mouse 6	mouse 7	mouse 8	mouse 9	mouse 10	mouse 11	mouse 12	mouse 13	mouse 14	mouse 15	mouse 16	mouse 17	mouse 18	mouse 19	mouse 20
	250	0.046589	0.046589	0.271311	0.0844357	0.0676393	0.139086	0.0103896	0.0592285	0.197474	0.0310078	0.27045	0.0460733	0.0857149	0.12136	0.268382	0.130499	0.0967969	0.293935	0.135434	0.273118
	500	0.0399334	0.0399334	0.214689	0.0370959	0.00928382	0.0612943	0.00779221	0.0131983	0.181167	0.00904393	0.144338	0.014789	0.035366	0.109378	0.214602	0.112717	0.0239514	0.414502	0.0747013	0.0684399
	750	0.0133111	0.0133111	0.0958965	0.0958696	0.0198939	0.0233436	0.00519481	0.0224763	0.0317952	0.00129199	0.0409105	0.00324975	0.0197433	0.0632265	0.182009	0.156891	0.0283405	0.488115	0.0529654	0.0846961
	1000	0.0133111	0.0133111	0.061598	0.123508	0.035809	0.0102524	0	0.0147971	0.0146652	0.00129199	0.00985028	0.00322912	0.0130927	0.0158178	0.0955695	0.0965577	0.0236971	0.565943	0.0675432	0.0398881
	1250	0.00332779	0.00332779	0.144491	0.0889662	0.0331565	0.00685256	0.0025974	0.012528	0.0134305	0.00387597	0.0078306	0.0347707	0.0152434	0.0119122	0.0764927	0.194876	0.0265346	0.491763	0.0958524	0.0952892
	1500				0.0920354	0.0384615	0.00217877	0	0.00921328	0.0134305	0.0103359	0.00739827	0.0168032	0.0142546	0.00773733	0.0764132	0.0614334	0.035643		0.0695868	0.116256
		hb-egfaEN-hsp68:HB-EGF - Replicate No.
	Distance from lesion center (µm)	mouse 1	mouse 2	mouse 3	mouse 4	mouse 5	mouse 6	mouse 7	mouse 8	mouse 9	mouse 10	mouse 11	mouse 12	mouse 13	mouse 14	mouse 15	mouse 16	mouse 17	mouse 18	mouse 19
	250	0.329301	0.159696	0.405882	0.555722	0.13369	0.514376	0.495619	0.415292	0.327877	0.136432	0.188427	0.348483	0.33164	0.826602	0.121724	0.25336	0.108184	0.273907	0.242052
	500	0.751344	0.377693	0.141176	0.66468	0.219251	0.429411	0.287725	0.374219	0.150087	0.0224888	0.037092	0.170322	0.207834	0.466602	0.0661906	0.140842	0.0732507	0.167681	0.100823
	750	0.819	0.510773	0.147059	0.639204	0.210339	0.22592	0.232433	0.230768	0.048509	0.0104948	0.0103858	0.124104	0.269007	0.688481	0.0243241	0.140481	0.119437	0.158913	0.173813
	1000	0.420699	0.441065		0.513081	0.0445633	0.0502553	0.0535023	0.0719289	0.0176801	0.0104948	0.0148368	0.0843884	0.192196	0.547105	0.00610965	0.187553	0.11966	0.0657891	0.143522
	1250		0.432193		0.442925		0.12767	0.110895	0.0280479	0.0130426	0.0089955	0.0103858	0.057841	0.354301	0.367635	0.0109702	0.208623	0.0931357	0.165376	0.101545
	1500				0.38376		0.15716	0.0491159	0.0395824	0.0113927	0.0029985	0.00445104	0.0399047		0.358479	0.0368322	0.19752	0.196434	0.144019	0.0886437

## Sheet: Fig. S2 Histology + Swim tests
	Fig. Suppl. 2f Quantification of Sox2+ cell cycling assessed by Edu incorporation in uninjured WT, hb-egfaKO, hb-egfbKO and hb-egfdKO fish.
	WT			hb-egfaKO			hb-egfbKO			hb-egfdKO
	Replicate No.	Ependymal cell cycling (Edu+/Sox2+, %)		Replicate No.	Ependymal cell cycling (Edu+/Sox2+, %)		Replicate No.	Ependymal cell cycling (Edu+/Sox2+, %)		Replicate No.	Ependymal cell cycling (Edu+/Sox2+, %)
	Fish_1	5.22896		Fish_1	1		Fish_1	1.90476		Fish_1	5.12821
	Fish_2	0		Fish_2	1.19048		Fish_2	2.93149		Fish_2	0
	Fish_3	2		Fish_3	0.925926		Fish_3	5.55556		Fish_3	6.14217
	Fig. 2g Swim tests in uninjured WT, hb-egfaKO, hb-egfbKO and hb-egfdKO fish. Value in each row rapresent an individual fish.
	Uninjured, 3 months old
	Time point	Swim time (min) WT	Swim time (min) hbegfaKO	Swim time (min) hbegfbKO	Swim time (min) hbegfdKO
	Fish_1	68.43	65.52	59.77	66.02
	Fish_2	69.2	65.57	64.85	68.1
	Fish_3	70.07	65.73	64.88	68.22
	Fish_4	72.1	76.72	68.18	71.67
	Fish_5	72.15	79.4	75.05	71.73
	Fish_6	71.95	79.52	75.58	72.17
	Fish_7	74.35	84.93	80.28	73.18
	Fish_8	74.57	85.35	86.23	73.45
	Fish_9	86.63	85.78	86.3	75.53
	Fish_10	86.97	86.92	86.32	79.88
	Fish_11	88.52	94.9	92.08	81.23
	Fish_12	96.17	62.97	92.32	88.03
	Fish_13	70.27	69.13	69.05	67.08
	Fish_14	72.17	75.4	70.9	68.1
	Fish_15	73.25	77.9	70.95	72.23
	Fish_16	78.6	78.37	76.25	76.22
	Fish_17	85.83	81.43	80.12	78.7
	Fish_18	86.33	86.03	80.43	84.07
	Fish_19	92.52	92.1	89.47	88.77
	Fish_20	93.03		90.12	89.28
	Fig. 2h Endurance swim tests in uninjured WTand hb-egfdKO fish. Value in each row rapresent an individual fish.
	Uninjured, 3 months old
	Time point	Swim time (min) WT	Swim time (min) hbegfdKO
	Fish_1	16.02	12.43
	Fish_2	16.02	12.45
	Fish_3	16.02	13.92
	Fish_4	16.45	14.9
	Fish_5	17.58	14.98
	Fish_6	17.6	15.12
	Fish_7	17.93	15.42
	Fish_8	17.95	15.73
	Fish_9	17.97	17.33
	Fish_10	18.02	22.67
	Fish_11	18.07	24.63
	Fish_12	18.08	24.98
	Fish_13	18.1
	Fig. 2i Swim tests of WTand hb-egfdKO fish at 8 weeks post injury ( wpi). Value in each row rapresent an individual fish.
	8 wpi
		Swim time (min) WT	Swim time (min) hbegfdKO
	Fish_1	0	0
	Fish_2	0	10.15
	Fish_3	26.67	53.72
	Fish_4	40.2	0
	Fish_5	44.3	0
	Fish_6	74.05	0
	Fish_7	84.78	0
	Fish_8	0	35.57
	Fish_9	0	50.43
	Fish_10	29.9	0
	Fish_11	30.08	20.05
	Fish_12	48.22	62.58
	Fish_13	71.45	0
	Fish_14	0	0
	Fish_15	0	0
	Fish_16	0	0
	Fish_17	0	0
	Fish_18	25.47	0
	Fish_19	25.68	0
	Fish_20	26.03	0
	Fish_21	28.63	0
	Fish_22	29.37	0
	Fish_23	29.57	0
	Fish_24	33.67	0
	Fish_25	48.18	34.57
	Fish_26	77.12	34.83
	Fish_27	77.67	35.02
	Fish_28		35.08
	Fish_29		36.7
	Fish_30		63.35
	Fish_31		70.42
	Fig. 2j Endurance swim tests in uninjured WTand hb-egfdKO fish at 8 weeks post injury ( wpi). Value in each row rapresent an individual fish.
	8 wpi
		Swim time (min) WT	Swim time (min) hbegfdKO
	Fish_1	0	0
	Fish_2	0	0
	Fish_3	0	0
	Fish_4	9.6	0
	Fish_5	13.52	0
	Fish_6	30.55	0
	Fish_7	37.32	0
	Fish_8	37.33	0
	Fish_9	280	0
	Fish_10	280	0
	Fish_11	0	10.92
	Fish_12	0	11.03
	Fish_13	0	20.58
	Fish_14	0	25.93
	Fish_15	9.4	0
	Fish_16	10.68	0
	Fish_17	120	0
	Fish_18	120	0
	Fish_19	120	8.37
	Fish_20	120	120
	Fish_21		120
	Fish_22		120
	Fish_23		120

## Sheet: Fig. S4 Histology
	Fig. Suppl. 4b Quantification of Sox2+ cell cycling at 1 week post injury (wpi) assessed with the marker PCNA in uninjured WT, hb-egfaKO, hb-egfbKO and hb-egfdKO fish.
	WT			hb-egfaKO			hb-egfbKO			hb-egfdKO
	Replicate No.	Ependymal cell cycling (PCNA+/Sox2+, %)		Replicate No.	Ependymal cell cycling (PCNA+/Sox2+, %)		Replicate No.	Ependymal cell cycling (PCNA+/Sox2+, %)		Replicate No.	Ependymal cell cycling (PCNA+/Sox2+, %)
	Fish_1	31.7586		Fish_1	8.99256		Fish_1	31.106		Fish_1	5.35714
	Fish_2	37.252		Fish_2	8.58124		Fish_2	32.5959		Fish_2	7.76371
	Fish_3	37.6574		Fish_3	7.35085		Fish_3	29.2158		Fish_3	5.47652
	Fish_4	31.3371		Fish_4	14.4737		Fish_4	44.3492		Fish_4	23.0837
	Fish_5	46.3748		Fish_5	26.4978		Fish_5	34.412		Fish_5	9.58593
	Fish_6	36.9763		Fish_6	28.7874		Fish_6	43.8209		Fish_6	17.9841
	Fish_7	40.6818		Fish_7	19.6226		Fish_7	41.7903		Fish_7	6.2294
	Fish_8	47.1292					Fish_8	44.4593		Fish_8	10.6052
	Fish_9	32.2454								Fish_9	15.5294
	Fish_10	27.0788								Fish_10	5.26238
	Fish_11	40.7985
	Fig. Suppl. 4d Quantification of glial cell cycling assessed with the marker Edu at 1 week post injury (wpi) in uninjured WT, hb-egfaKO and hb-egfdKO fish.
	WT			hb-egfdKO
	Replicate No.	Glial cell cycling (Edu+/GFAP+, %)		Replicate No.	Glial cell cycling (Edu+/GFAP+, %)
	Fish_1	9.78204		Fish_1	7.45777
	Fish_2	16.9041		Fish_2	15.833
	Fish_3	14.143		Fish_3	10.4366
	Fish_4	11.3348		Fish_4	3.84615
	Fish_5	17.7532		Fish_5	10.1034
	Fish_6	20.6603		Fish_6	6.96625
	Fish_7	22.1987		Fish_7	4.48459
	Fish_8	16.3747		Fish_8	14.9577
				Fish_9	5.51948
				Fish_10	13.9535
				Fish_11	17.4482
				Fish_12	18.9184
	Fig. Suppl. 4k Quantification of HuC/D cell cycling at 1 week post injury (wpi) assessed with the marker Edu in rostral and caudal spinal cord stump of uninjured WT, hb-egfaKO, hb-egfbKO and hb-egfdKO fish.
	WT			hb-egfaKO			hb-egfbKO			hb-egfdKO
	Replicate No.	Ependymal cell cycling (PCNA+/Sox2+, %)		Replicate No.	Ependymal cell cycling (PCNA+/Sox2+, %)		Replicate No.	Ependymal cell cycling (PCNA+/Sox2+, %)		Replicate No.	Ependymal cell cycling (PCNA+/Sox2+, %)
		Rostral	Caudal		Rostral	Caudal		Rostral	Caudal		Rostral	Caudal
	Fish_1	13	11	Fish_1	11.4	7.4	Fish_1	25.3479	18.6675	Fish_1	7.4	2.5
	Fish_2	30.4	15	Fish_2	9.8	4.4	Fish_2	10.3448	13.3227	Fish_2	5.4	2.30688
	Fish_3	18.5	13.4	Fish_3	5	3.5	Fish_3	7.58327	26.5851	Fish_3	7.87434	0
	Fish_4	18.5	23	Fish_4	4.76	0	Fish_4	14.9816	13.8395	Fish_4	3.5546	12.3792
	Fish_5	13.1579	6.45161	Fish_5	7.50706	0	Fish_5	13.3974	6.45161	Fish_5	1.33333	16.702
				Fish_6	15.6003	8.79227	Fish_6	16.5064		Fish_6	8.88889
				Fish_7						Fish_7	8.3097
	Fig. Suppl. 4l Quantification of HuC/D+ cell cycling at 1 week post injury (wpi) assessed by Edu incorporation in uninjured WT, hb-egfaKO, hb-egfbKO and hb-egfdKO fish.
	WT			hb-egfaKO			hb-egfbKO			hb-egfdKO
	Replicate No.	Ependymal cell cycling (Edu+/HuC/D, %)		Replicate No.	Ependymal cell cycling (Edu+/HuC/D, %)		Replicate No.	Ependymal cell cycling (Edu+/HuC/D, %)		Replicate No.	Ependymal cell cycling (Edu+/HuC/D, %)
	Fish_1	18.5		Fish_1	14.2		Fish_1	14.1		Fish_1	20.7
	Fish_2	21.7		Fish_2	13.5		Fish_2	23		Fish_2	17.5
	Fish_3	27.372		Fish_3	4.83141		Fish_3	6.5		Fish_3	9.27737
	Fish_4	9.37384		Fish_4	27.7525		Fish_4	34.3445		Fish_4	1.84602
	Fish_5	36.5349		Fish_5	22.7771		Fish_5	21.1843
				Fish_6	15.6916		Fish_6	24.0795
				Fish_7	26.0004
				Fish_8	23.5294
				Fish_9	23.4615
	Fig. Suppl. 4n Quantification of HuC/D+ cell cycling at 1 and 2 days post injury (dpi) assessed by Edu incorporation in uninjured WT and hb-egfaKO larvae.
	1 dpi				2 dpi
		WT	hb-egfaKO			WT	hb-egfaKO
	Replicate No.	Diameter of tissue bridging (caudal/rostral, %)	Diameter of tissue bridging (caudal/rostral, %)		Replicate No.	Diameter of tissue bridging (caudal/rostral, %)	Diameter of tissue bridging (caudal/rostral, %)
	Larva_1	73.6842	24.8759		Larva_1	55.3191	60
	Larva_2	50	80.4936		Larva_2	47.375	61.5385
	Larva_3	83.9242	60.8639		Larva_3	79.4648	85.7143
	Larva_4	0	41.3047		Larva_4	81.8683	77.4861
	Larva_5	80.051	57.8164		Larva_5	76.3588	66.9759
	Larva_6	66.326	76.0406		Larva_6	98.6287	75.9953
	Larva_7	11.5642	19.984		Larva_7	89.4684	69.5141
	Larva_8	34.6154	22.188		Larva_8	90.0686	59.03
	Larva_9	80.902	36.3261		Larva_9	77.6	75
	Larva_10	76.7737	37.9236		Larva_10	91.9265	28.2843
	Larva_11	36.2143	74.4208		Larva_11	73.9709	95.2491
	Larva_12	27.9776	47.9301		Larva_12	77.193	85.1587
	Larva_13	80	47.6037		Larva_13	88.9883	95.1315
	Larva_14	0	80.522		Larva_14	69.0526	53.6583
	Larva_15	50.9831	24		Larva_15	85.9225	66.4688
	Larva_16	0	45.2204		Larva_16	45.6669	28.1779
	Larva_17	34.6688	37.4675		Larva_17	48.8889	0
	Larva_18	58.4705	73.4183		Larva_18	47.978	65.7324
	Larva_19	41.3866	0		Larva_19	99.3151	97.1875
	Larva_20	0	89.35		Larva_20	60.5258	78.2609
	Larva_21	20.5499	50.1298		Larva_21	99.4214	50.985
	Larva_22	24.2536	46.3138		Larva_22	55.7	44.5985
	Larva_23	53.7645	64.7166		Larva_23	49.1209	76.0263
	Larva_24	0	0		Larva_24	45.8333	64.0789
	Larva_25	24.2536	48.106		Larva_25	60.2911	93.2912
	Larva_26	33.2182	39.8015		Larva_26	48.2201	59.9251
	Larva_27	0	66.6089		Larva_27	57.8147	68.1175
	Larva_28	38.9477	86.9565		Larva_28	25	56.0978
	Larva_29	73.0756	0		Larva_29	19.975	83.1575
	Larva_30	80.4291	33.3333		Larva_30	77.193	62.963
	Larva_31	24.6932	57.0782		Larva_31	72.0777	77.9759
	Larva_32	20.7614	53.5293		Larva_32	12.0824	75.7614
	Larva_33	43.1272	33.8643		Larva_33	61.6259	55.0685
	Larva_34	51.1408	58.1238		Larva_34	87.2531	30.5206
	Larva_35	53.3494	88		Larva_35	65.2174	76.1905
	Larva_36	47.036	63.3671		Larva_36	53.6875	78.7425
	Larva_37	0	32.6241		Larva_37	62.9984	56.1656
	Larva_38	61.4769	54.4892		Larva_38	22.0705	91.9145
	Larva_39	65.4976	69.9421		Larva_39	66.6667	65.0602
	Larva_40	10.9254	45		Larva_40	27.7945	64.9596
	Larva_41	73.0447	64.7059		Larva_41	86.7722	95.0442
	Larva_42	24.7499	64.622		Larva_42	55.3191	67.573
	Larva_43	76.7159	56		Larva_43	65	76.9554
	Larva_44	79.8686	0		Larva_44	0	60
	Larva_45	52.5025	35.0533		Larva_45	73.913	31.016
	Larva_46	0	0		Larva_46	99.846	80.9524
	Larva_47	66.3358	48		Larva_47	41.6667	40.3113
	Larva_48	58.2919	0		Larva_48	90.9588	62.2841
	Larva_49	0	55		Larva_49	92.3287	0
	Larva_50	19.9557	62.0174		Larva_50	36.0555	30
	Larva_51	72.4803	71.5871		Larva_51	70.6244	32.8798
	Larva_52	11.9904	39.1304		Larva_52	88.7989	36.8382
	Larva_53	37.2631	64.49		Larva_53	36.422	35.5833
	Larva_54	57.6497	55		Larva_54	0	75.5689
	Larva_55	49.8421	45.8088		Larva_55	88.3853	0
	Larva_56	50	74.9667		Larva_56	78.0804	22.9248
	Larva_57	0	44.4444		Larva_57	76.6379	72.651
	Larva_58	42.855	43.6648		Larva_58	66.3024	59.5634
	Larva_59	31.1515	83.223		Larva_59	85.8096	71.5
	Larva_60	34.1509	21.7391		Larva_60	81.6122	56.4604
	Larva_61	19.4824	76.1712		Larva_61	19.5311	25.1632
	Larva_62	39.968	47.303		Larva_62	84.8795	78.616
	Larva_63	62.1647	73.8719		Larva_63	66.2093	80.0995
	Larva_64	20.1818	0		Larva_64	34.4708	71.8489
	Larva_65	57.8192	35.6235		Larva_65	65.4529	67.8571
	Larva_66	0	60.1332		Larva_66	68.5283	96.2839
	Larva_67	0	0		Larva_67	83.1981	79.3853
	Larva_68	17.7555	83.517		Larva_68	76.7057	0
	Larva_69	19.5538	27.6483		Larva_69	56.3944	75.26
	Larva_70	37.1963	62.2841		Larva_70	91.6633	54.1667
	Larva_71	64.5689	58.1689		Larva_71	0	30.4061
	Larva_72	28.2843	47.3		Larva_72	70.388	76.7855
	Larva_73	0	40.6622		Larva_73	77.1081	71.3874
	Larva_74	57.6554	0		Larva_74	61.9643	30.6786
	Larva_75	0	0		Larva_75	61.4112	63.5198
	Larva_76	0	0		Larva_76	66.8519	37.5567
	Larva_77	51.8344	47.8024		Larva_77	10.9888	14.0109
	Larva_78	44.4766	0		Larva_78	61.808	0
	Larva_79	84	76.7195		Larva_79	60.2561	0
	Larva_80	51.7241	72.5699		Larva_80	0	12.7302
	Larva_81	56.0978	24.2313		Larva_81	50.1377	44.7214
	Larva_82	58.4103	51.1149		Larva_82	62.1167	73.7057
	Larva_83	0	61.9048		Larva_83		33.3333
	Larva_84	78.3816	37.2		Larva_84		35.9533
	Larva_85	0	49.7859		Larva_85		0
	Larva_86	14.6805	23.1535		Larva_86		37.4707
	Larva_87	29.5457	44.357		Larva_87		69.665
	Larva_88	14.3076	86.9565		Larva_88		78.9819
	Larva_89	45.1378	0		Larva_89		64.5124
	Larva_90	84.7442	46.6376		Larva_90		45.3177
	Larva_91	44.1461	20.7168		Larva_91		77.7839
	Larva_92	49.1248	0		Larva_92		77.0474
	Larva_93	84.5529	56		Larva_93		93.341
	Larva_94	50	54.9314		Larva_94		8.62439
	Larva_95	0	70.8265		Larva_95		23.1714
					Larva_96		84.3352
					Larva_97		57.1556
					Larva_98		50.3917
					Larva_99		0

## Sheet: Fig. S5 Histology
	Fig. Suppl. 5c Quantification of glial cell cycling assessed by Edu incorporation at 1 week post injury (wpi) in BSA- and HB-EGF-treated WT fish.
	Vehicle Hydrogel			HB-EGF Hydrogel
	Replicate No.	Glial cell cycling (Edu+/GFAP+, %)		Replicate No.	Glial cell cycling (Edu+/GFAP+, %)
	Fish_1	10.492		Fish_1	23.5
	Fish_2	16.4136		Fish_2	21.6
	Fish_3	15.7895		Fish_3	30.4
	Fish_4	14.8191		Fish_4	19.9
	Fish_5	7.38461		Fish_5	13.5
	Fish_6	15.2737		Fish_6	11.1
	Fish_7	19.9259		Fish_7	20.9
	Fish_8	15.2249		Fish_8	14.1
	Fig. Suppl. 5e Quantification of ependymal cell cycling assessed by Edu incorporation at 1 week post injury (wpi) in BSA- and HB-EGF-treated hb-egf dKO fish.
	Vehicle Hydrogel			HB-EGF Hydrogel
	Replicate No.	Sox2+ cell cycling (Edu+/Sox2+, %)		Replicate No.	Sox2+ cell cycling (Edu+/Sox2+, %)
	Fish_1	11.1111		Fish_1	41.4634
	Fish_2	27.907		Fish_2	61.5385
	Fish_3	20		Fish_3	50.9434
	Fish_4	19.6727		Fish_4	51.5009
	Fish_5	24.8288		Fish_5	45.36
	Fish_6	14.1195		Fish_6	33.6478
	Fish_7	12.8719		Fish_7	37.6104
	Fish_8	13.3442		Fish_8	30.7694
	Fish_9	3.81818		Fish_9	12.3196
	Fish_10	17.0454		Fish_10	17.3913
	Fish_11	8.72849		Fish_11	11.6836
	Fish_12	21.4286		Fish_12	19.263
	Fish_13	5.43478		Fish_13	19.1812
	Fish_14	8.19672		Fish_14	21.5433
	Fish_15	7.95455		Fish_15	14.6067
	Fish_16	14.8148		Fish_16	14.2857
	Fish_17	20.6349		Fish_17	8.92857
	Fish_18	17.8571		Fish_18	5.88235
				Fish_19	18.3673
				Fish_20	24.0741
				Fish_21	11.7647
				Fish_22	23.5294
				Fish_23	13.2075
	Fig. Suppl. 5f Quantification of tissue bridging at 4 weeks post injury (wpi) in BSA- and HB-EGF-treated hb-egf dKO fish.
	Vehicle Hydrogel			HB-EGF Hydrogel
	Replicate No.	Diameter of tissue bridging (lesion/rostral, %)		Replicate No.	Diameter of tissue bridging (lesion/rostral, %)
	Fish_1	57.4709		Fish_1	87.4239
	Fish_2	64.7759		Fish_2	95.9196
	Fish_3	55.5335		Fish_3	93.4135
	Fish_4	0		Fish_4	0
	Fish_5	19.7145		Fish_5	78.867
	Fish_6	35.2644		Fish_6	59.3568
	Fish_7	42.8942		Fish_7	100.935
	Fish_8	42.4036		Fish_8	64.5664
	Fish_9	0		Fish_9	20.4407
	Fish_10	0		Fish_10	40.9182
	Fish_11	0		Fish_11	0
				Fish_12	45.4208
				Fish_13	53.4725
				Fish_14	58.1286
				Fish_15	80.0182
				Fish_16	0
				Fish_17	0
				Fish_18	91.7784
				Fish_19	54.3668
				Fish_20	29.3677
				Fish_21	35.9589
				Fish_22	92.1687
				Fish_23	0
	Fig. Suppl. 5g Quantification of axon growth at 4 weeks post injury (wpi) in BSA- and HB-EGF-treated hb-egf dKO fish.
	Vehicle Hydrogel			HB-EGF Hydrogel
	Replicate No.	Biocytin signal (caudal/rostral, %)		Replicate No.	Biocytin signal (caudal/rostral, %)
	Fish_1	60.4283		Fish_1	176.899
	Fish_2	96.159		Fish_2	166.715
	Fish_3	104.519		Fish_3	73.8191
	Fish_4	81.4178		Fish_4	52.4778
	Fish_5	9		Fish_5	152.177
	Fish_6	38		Fish_6	57.3792
	Fish_7	35		Fish_7	65.6725
	Fish_8	60		Fish_8	74.6864
	Fish_9	34.9166		Fish_9	82.5064
	Fish_10	43.2369
	Fish_11	78.1598
	Fish_12	45.4126
	Fish_13	95.1114
	Fish_14	25.6511
	Fish_15	114.402
	Fig. Suppl. 5j Quantification of Sox2+ cell cycling at 1 wpi in wild-type and hsp70:hb-egfa fish.
	Wild-type			hsp70:hb-egfa
	Replicate No.	Sox2 cell cycling (Edu+/Sox2+, %)		Replicate No.	Sox2 cell cycling (Edu+/Sox2+, %)
	Fish_1	13.378		Fish_1	19.0121
	Fish_2	23.0435		Fish_2	14.6306
	Fish_3	17.7412		Fish_3	14.1468
	Fish_4	12.8949		Fish_4	25.6272
	Fish_5	22.2034		Fish_5	16.4797
	Fish_6	20.2899		Fish_6	16.872
	Fig. Suppl. 5k Quantification of tissue bridging at 2 wpi in wild-type and hsp70:hb-egfa fish.
	Wild-type			hsp70:hb-egfa
	Replicate No.	Diameter of tissue bridging (lesion/rostral, %)		Replicate No.	Diameter of tissue bridging (lesion/rostral, %)
	Fish_1	35.852		Fish_1	52.8624
	Fish_2	55.5057		Fish_2	37.8521
	Fish_3	57.3317		Fish_3	38.4165
	Fish_4	9.02881		Fish_4	50.7579
	Fish_5	62.9836		Fish_5	0
	Fish_6	67.623		Fish_6	20
	Fish_7	0		Fish_7	0
	Fish_8	36		Fish_8	0
	Fish_9	15		Fish_9	0
	Fish_10	30		Fish_10	28
	Fish_11	0		Fish_11	0
	Fish_12	0		Fish_12	0
	Fish_13	0		Fish_13	0
	Fish_14	0		Fish_14	29
	Fish_15	46		Fish_15	0
	Fish_16	52		Fish_16	0
	Fish_17	55
	Fish_18	0
	Fish_19	0
	Fish_20	0
